# Supplementary material for: A comprehensive single-cell map of T cell exhaustion-associated immune environments in human breast cancer
Source: Nat Commun. 2023 Jan 6;14:98. doi: 10.1038/s41467-022-35238-w (PMC9822999; doi:10.1038/s41467-022-35238-w)
Supplement: Supplementary file 4 — Supplementary Data 1 [file 41467_2022_35238_MOESM4_ESM.xlsx]

## Sheet: Sheet1
Clinical Data
Patient ID	Health Status	Age range at Surgery	Menopause Status	Histopathology	T Staging	N Staging	M Staging	Grade	Grade comment	Lymph Node Status (L)	Resection	ER Status by IHC	ER IRS Score	ER percent positive cells by IHC	PR Status by IHC	PR IRS Score	PR percent positive cells by IHC	HER2 Status by IHC	HER2 IHC Score	HER2 Status by FISH or SISH	Ki-67 percent positive cells by IHC	Clinical Subtype	Neoadjuvant Therapy Received	Previous Cancer Incidences	Tumor Immune Group/Immune Environment (CyTOF-based)
BB011	Breast cancer patient	71-80	post	InvasiveDuctalCarcinoma	pT3	N1a	M1pul	G3	na	L1	R0	P	12	na	P	6	na	N	0	na	70	LumB	no	na	IE1
BB035	Breast cancer patient	41-50	pre	InvasiveLobularCarcinoma-mixed-TubularCarcinoma	pT2	N0	M0	G1	na	L0	R0	P	12	na	P	12	na	N	1	na	20	LumB	no	na	IE2
BB075	Breast cancer patient	61-70	post	InvasiveDuctalCarcinoma	pT2	N0	M0	G3	na	L0	R0	P	12	na	P	12	na	N	1	na	20	LumB	no	na	IE2
BB102	Breast cancer patient	61-70	post	InvasiveLobularCarcinoma	pT2	N1a	M0	G2	na	L0	R0	P	12	na	P	6	na	N	1	na	15	LumA	no	na	IE2
BB111	Breast cancer patient	41-50	pre	InvasiveMucinousCarcinoma	pT2	N1	M0	G1	na	na	Rx	P	12	na	P	12	na	N	0	na	5	LumA	no	na	IE1
BB129	Breast cancer patient	81-90	post	InvasiveDuctalCarcinoma	pT2	N0	M0	G3	na	na	R0	P	12	na	P	3	na	N	1	na	20	LumB	no	na	IE1
BB165	Breast cancer patient	31-40	pre	InvasiveDuctalCarcinoma	ypT2	N0	M0	G3	preneoadjuvant assessment	na	R0	N	0	na	N	0	na	N	1	na	80	TN	yes	na	IE1
BB171	Breast cancer patient	31-40	pre	InvasiveDuctalCarcinoma	ypT2	N0	M0	G3	preneoadjuvant assessment	na	R0	N	1	na	P	3	na	N	0	na	60	LumB	yes	na	IE1
BB184	Breast cancer patient	51-60	post	InvasiveDuctalCarcinoma	pT2	N0	M0	G2	na	L0	R0	N	1	na	P	6	na	N	0	na	35	LumB	no	yes	IE1
BB212	Breast cancer patient	41-50	pre	InvasiveDuctalCarcinoma	pT1c	N1a	M0	G3	na	L1	R0	P	12	na	P	12	na	N	1	na	40	LumB	no	na	IE2
BB214	Breast cancer patient	71-80	post	InvasiveDuctalCarcinoma	pT2	N0	M0	G2	na	L0	R0	P	12	na	P	6	na	N	2	negative	30	LumB	no	yes	IE2
BB226	Breast cancer patient	41-50	pre	InvasiveDuctalCarcinoma	pT2(m)	N1a	M0	G1	na	Lx	R0	P	12	na	P	12	na	N	0	na	5	LumA	no	na	IE2
BB330	Breast cancer patient	91-100	post	InvasiveDuctalCarcinoma	pT1c(m)	Nx	Mx	G3	na	na	R0	P	12	na	P	8	na	P	2	positive	na	LumB/HER2	no	na	IE2
BB338	Breast cancer patient	51-60	pre	InvasiveDuctalCarcinoma-mixed with other types	pT1c	N0	Mx	G3	na	na	R0	N	0	na	P	3	na	N	0	na	85	LumB	no	yes	IE1
