# Supplementary material for: A comprehensive single-cell map of T cell exhaustion-associated immune environments in human breast cancer
Source: Nat Commun. 2023 Jan 6;14:98. doi: 10.1038/s41467-022-35238-w (PMC9822999; doi:10.1038/s41467-022-35238-w)
Supplement: Supplementary file 5 — Supplementary Data 2 [file 41467_2022_35238_MOESM5_ESM.xlsx]

## Sheet: Sheet1
scRNA-Seq data
				Pre-Filter				Post-Filter
Patient ID	10x Chromium Run	Date	10x Chromium Chemistry	Cells sequenced	Median genes per cell	Mean reads per cell	Sequencing Saturation [%]	Cells sequenced	Median genes per cell	Mean reads per cell
BB011	7	20191008	v3, 3' Reagent Kits	12584	1523	34733	50.8	10312	1536	7702.82
BB035	6	20191008	v3, 3' Reagent Kits	11577	2156	83106	70.8	8857	2230	11942.3
BB075	5	20190515	v3, 3' Reagent Kits	9904	3011	58706	28.7	6985	3373	17486.2
BB102	3	20190514	v3, 3' Reagent Kits	6980	2714	73268	54.3	4050	2947.5	15461.4
BB111	3	20190514	v3, 3' Reagent Kits	8114	2832	66386	54.9	6278	3012	15420
BB129	2	20190513	v3, 3' Reagent Kits	18993	1955	28213	35.7	14451	1963	8091.24
BB165	5	20190515	v3, 3' Reagent Kits	7825	2448	61339	41.6	5309	2647	13274.3
BB171	4	20190514	v3, 3' Reagent Kits	10000	2790	51403	37.3	8078	2928	16254.8
BB184	6	20191008	v3, 3' Reagent Kits	14548	1331	19117	29.4	8144	1396.5	5878.94
BB212	7	20191008	v3, 3' Reagent Kits	9338	1854	49108	53.6	6737	1677	8923.81
BB214	2	20190513	v3, 3' Reagent Kits	11809	2229	49053	54.5	10036	2189	9659.13
BB226	4	20190514	v3, 3' Reagent Kits	10140	2735	49245	48	7851	2811	12579.3
BB330	1	20190122	v3, 3' Reagent Kits	10329	1587	48269	61.5	7796	1776	9294.76
BB338	1	20190122	v3, 3' Reagent Kits	17357	1979	22822	27.5	13923	2012	8603.98
