# Supplementary material for: A comprehensive single-cell map of T cell exhaustion-associated immune environments in human breast cancer
Source: Nat Commun. 2023 Jan 6;14:98. doi: 10.1038/s41467-022-35238-w (PMC9822999; doi:10.1038/s41467-022-35238-w)
Supplement: Supplementary file 6 — Supplementary Data 3 [file 41467_2022_35238_MOESM6_ESM.xlsx]

## Sheet: full_cluster_annotation
Full dataset cluster annotation
cluster	cell.type
11	B cell
37	B cell
55	B cell
8	endothelial
18	endothelial
23	endothelial
35	endothelial
52	endothelial
53	endothelial
60	endothelial
12	epithelial
17	epithelial
24	epithelial
29	epithelial
30	epithelial
32	epithelial
34	epithelial
39	epithelial
42	epithelial
44	epithelial
47	epithelial
51	epithelial
54	epithelial
56	epithelial
57	epithelial
58	epithelial
4	fibroblast
10	fibroblast
15	fibroblast
27	fibroblast
31	fibroblast
33	fibroblast
38	fibroblast
22	granulocyte
49	granulocyte
3	myeloid
5	myeloid
7	myeloid
13	myeloid
14	myeloid
16	myeloid
21	myeloid
36	myeloid
41	myeloid
46	pDC
26	plasma cell
48	plasma cell
0	T/NK cell
1	T/NK cell
2	T/NK cell
6	T/NK cell
9	T/NK cell
19	T/NK cell
20	T/NK cell
25	T/NK cell
28	T/NK cell
40	T/NK cell
43	T/NK cell
45	T/NK cell
50	T/NK cell
59	T/NK cell

## Sheet: T_cluster_annotation
T cell cluster annotation
cluster	metacluster	subtype	name
0	Tregs	CD4	T-reg
1	unassigned	CD8	T-mixed-1
2	naive	CD8	T-naive
3	unassigned	CD4_CD8	T-mixed-2
4	NKT	NKT	NKT
5	cytotoxic	CD8	T-cytotoxic-1
6	NK_activated	NK	NK-activated
7	cytotoxic	CD8	T-cytotoxic-2
8	cytotoxic	CD8	T-cytotoxic-3
9	CD4_exhausted	CD4	T-Tfh-1
10	NK	NK	NK-1
11	NK	NK	NK-2
12	excluded	excluded	excluded
13	CD8_exhausted	CD8	T-CD8-exhausted
14	CD4_exhausted	CD4	T-Tfh-2
15	cytotoxic	CD8	T-cytotoxic-4
16	proliferating	CD4_CD8	T-proliferating
17	NK	NK	NK-3
18	unassigned	CD4_CD8	T-mixed-3
19	unassigned	CD4_CD8	T-mixed-4
20	excluded	excluded	excluded

## Sheet: T_cluster_DE_analysis
T cell differential expression analysis
p_val	avg_logFC	pct.1	pct.2	p_val_adj	cluster	gene
0	1.4688	0.792	0.193	0	T-reg	TNFRSF4
0	1.09362	0.861	0.392	0	T-reg	LTB
0	0.993764	0.775	0.268	0	T-reg	BATF
0	0.962528	0.752	0.156	0	T-reg	CTLA4
0	0.915339	0.789	0.33	0	T-reg	TNFRSF18
0	0.894061	0.711	0.176	0	T-reg	TNFRSF9
0	0.879495	0.765	0.244	0	T-reg	TIGIT
0	0.829102	0.826	0.37	0	T-reg	ARID5B
0	0.798366	0.636	0.35	0	T-reg	GADD45A
0	0.788867	0.928	0.737	0	T-reg	SAT1
0	0.788859	0.591	0.013	0	T-reg	FOXP3
0	0.788563	0.677	0.213	0	T-reg	ICOS
0	0.783352	0.574	0.088	0	T-reg	GK
0	0.761831	0.5	0.068	0	T-reg	IL2RA
0	0.719875	0.858	0.54	0	T-reg	PMAIP1
0	0.695956	0.669	0.241	0	T-reg	CARD16
0	0.675779	0.755	0.411	0	T-reg	TYMP
0	0.674519	0.934	0.611	0	T-reg	DUSP4
0	0.651937	0.981	0.846	0	T-reg	IL32
0	0.650772	0.638	0.193	0	T-reg	CD27
0	0.63822	0.453	0.028	0	T-reg	RTKN2
0	0.618534	0.888	0.65	0	T-reg	BIRC3
0	0.615758	0.702	0.376	0	T-reg	TNFRSF1B
0	0.610134	0.747	0.463	0	T-reg	CLEC2D
0	0.59377	0.846	0.582	0	T-reg	TRAC
0	0.588032	0.783	0.418	0	T-reg	SPOCK2
0	0.585969	0.527	0.071	0	T-reg	TBC1D4
0	0.574867	0.934	0.717	0	T-reg	RGS1
0	0.569655	0.49	0.055	0	T-reg	LAYN
0	0.569127	0.698	0.38	0	T-reg	NAMPT
0	0.544006	0.518	0.079	0	T-reg	IKZF2
0	0.540516	0.92	0.774	0	T-reg	S100A4
0	0.512867	0.383	0.059	0	T-reg	MAGEH1
0	0.506153	0.999	0.99	0	T-reg	UBC
0	0.49858	0.622	0.357	0	T-reg	PKM
0	0.495485	0.554	0.353	0	T-reg	CTSC
0	0.490682	0.889	0.68	0	T-reg	CD74
0	0.470247	0.928	0.756	0	T-reg	SOD1
0	0.458883	0.481	0.165	0	T-reg	CORO1B
0	0.439676	0.412	0.084	0	T-reg	ENTPD1
0	0.436631	1	0.999	0	T-reg	HLA-A
0	0.435556	0.531	0.304	0	T-reg	COX5A
0	0.434831	0.576	0.289	0	T-reg	GBP2
0	0.427775	0.513	0.175	0	T-reg	RHBDD2
0	0.426658	0.478	0.15	0	T-reg	PELI1
0	0.421557	0.395	0.11	0	T-reg	CXCR6
0	0.417025	0.657	0.405	0	T-reg	NSD3
0	0.415048	0.474	0.131	0	T-reg	DNPH1
0	0.413114	0.55	0.255	0	T-reg	PBXIP1
0	0.410411	0.611	0.33	0	T-reg	PRDM2
0	0.404591	0.492	0.174	0	T-reg	PHACTR2
0	0.401128	0.446	0.111	0	T-reg	DUSP16
0	0.399562	0.567	0.277	0	T-reg	EPSTI1
0	0.398855	0.496	0.217	0	T-reg	GBP5
0	0.398121	0.494	0.223	0	T-reg	P2RY10
0	0.391317	0.539	0.275	0	T-reg	ZNF292
0	0.384041	0.4	0.091	0	T-reg	HTATIP2
0	0.371041	0.419	0.101	0	T-reg	STAM
0	0.3703	0.47	0.205	0	T-reg	TMEM173
0	0.367141	0.45	0.194	0	T-reg	MALT1
0	0.365312	0.377	0.082	0	T-reg	ZC3H12D
0	0.361789	0.413	0.132	0	T-reg	BACH1
0	0.355893	0.417	0.105	0	T-reg	CD28
0	0.35489	0.468	0.193	0	T-reg	ZBTB38
0	0.352115	0.264	0.047	0	T-reg	CCR6
0	0.350303	0.43	0.14	0	T-reg	SNX9
0	0.343586	0.316	0.08	0	T-reg	THADA
0	0.339471	0.465	0.186	0	T-reg	FOXO1
0	0.336409	0.293	0.063	0	T-reg	GCNT1
0	0.331959	0.391	0.142	0	T-reg	CNIH1
0	0.322762	0.381	0.082	0	T-reg	CD4
0	0.321002	0.393	0.136	0	T-reg	FAS
0	0.30647	0.292	0.048	0	T-reg	INPP5F
0	0.294757	0.252	0.04	0	T-reg	ICA1
0	0.293945	0.335	0.11	0	T-reg	SYNGR2
0	0.26019	0.252	0.029	0	T-reg	IKZF4
0	0.254002	0.287	0.065	0	T-reg	ACOT9
1.80541468303308e-319	0.419791	0.528	0.288	3.00908465221124e-315	T-reg	UGP2
2.31286060248664e-312	0.35045	0.442	0.174	3.85484e-308	T-reg	SPATS2L
8.01557e-308	0.30603	0.428	0.166	1.33595e-303	T-reg	ZC3H7A
8.84173e-305	0.263951	0.286	0.082	1.47365e-300	T-reg	ACSL4
4.6346e-301	0.2585	0.31	0.081	7.72449e-297	T-reg	POU2F2
3.20545e-293	0.354795	0.685	0.495	5.34253e-289	T-reg	UBE2B
1.17607e-291	0.39077	0.593	0.331	1.96016e-287	T-reg	RAB11FIP1
3.50831e-288	0.458304	0.591	0.313	5.84731e-284	T-reg	PRDM1
4.2309e-288	0.350226	0.466	0.227	7.05164e-284	T-reg	GLRX
1.51999e-287	0.40252	0.648	0.446	2.53336e-283	T-reg	PARK7
1.11069e-285	0.385099	0.712	0.524	1.85119e-281	T-reg	STAT3
2.55259e-285	0.433108	0.551	0.314	4.2544e-281	T-reg	STAT1
2.93573e-274	0.520838	0.63	0.379	4.89298e-270	T-reg	IFI6
1.7999e-265	0.271844	0.324	0.106	2.99989e-261	T-reg	SLAMF1
2.69183e-264	0.411242	0.631	0.403	4.48647e-260	T-reg	TANK
2.63809e-262	0.430258	0.634	0.37	4.3969e-258	T-reg	PHLDA1
8.61081e-260	0.331742	0.594	0.384	1.43516e-255	T-reg	USP15
1.86568e-254	0.333889	0.593	0.381	3.10953e-250	T-reg	NOP58
8.30792e-254	0.325744	0.711	0.555	1.38468e-249	T-reg	IL2RG
9.85265e-251	0.266504	0.403	0.171	1.64214e-246	T-reg	CASP1
1.64701e-248	0.348765	0.386	0.163	2.74508e-244	T-reg	HERC5
7.75616e-238	0.251185	0.35	0.138	1.29272e-233	T-reg	GRSF1
1.20712e-232	0.377413	0.823	0.63	2.01191e-228	T-reg	SAMSN1
9.72505e-232	0.41612	0.972	0.913	1.62087e-227	T-reg	GAPDH
2.14285e-231	0.311197	0.444	0.215	3.57148e-227	T-reg	TRAF1
1.78008e-230	0.432943	0.577	0.338	2.96687e-226	T-reg	MX1
2.18785e-230	0.279322	0.365	0.162	3.6465e-226	T-reg	DDHD1
1.32995e-229	0.273707	0.379	0.172	2.21663e-225	T-reg	IL21R
8.61247e-229	0.261331	0.26	0.096	1.43544e-224	T-reg	DGKE
1.14416e-226	0.495628	0.415	0.212	1.90697e-222	T-reg	ID3
4.00412e-221	0.31975	0.366	0.179	6.67367e-217	T-reg	RAB9A
6.09964e-220	0.311284	0.397	0.164	1.01663e-215	T-reg	MAF
6.48383e-220	0.281692	0.258	0.077	1.08066e-215	T-reg	TTN
3.98786e-215	0.304246	0.389	0.171	6.64656e-211	T-reg	OAS1
7.4487e-213	0.302994	0.509	0.31	1.24147e-208	T-reg	SH2D2A
2.44875e-208	0.253537	1	1	4.08134e-204	T-reg	HLA-B
2.88311e-207	0.268606	0.385	0.172	4.80528e-203	T-reg	PIM2
1.04092e-203	0.251941	0.323	0.139	1.7349e-199	T-reg	VAV3
2.06061e-203	0.306595	0.818	0.681	3.43441e-199	T-reg	STK17B
5.68388e-198	0.352382	0.679	0.524	9.47333e-194	T-reg	ENO1
4.49794e-197	0.310286	0.535	0.318	7.49671e-193	T-reg	BTG3
6.68639e-192	0.257469	0.495	0.301	1.11442e-187	T-reg	RHOG
1.049e-187	0.251721	0.999	0.998	1.74837e-183	T-reg	HLA-C
2.21518e-187	0.324104	0.453	0.252	3.69203e-183	T-reg	JMY
3.13246e-185	0.469666	0.58	0.475	5.22086e-181	T-reg	TRBC1
3.52548e-184	0.269248	0.424	0.219	5.87591e-180	T-reg	NFAT5
3.18202e-179	0.359377	0.633	0.434	5.30348e-175	T-reg	NABP1
7.17053e-179	0.310493	0.874	0.737	1.19511e-174	T-reg	CACYBP
3.34446e-170	0.299604	0.642	0.46	5.57421e-166	T-reg	CFLAR
4.28031e-169	0.426977	0.283	0.114	7.13399e-165	T-reg	SOX4
1.24187e-168	0.267698	0.766	0.629	2.06982e-164	T-reg	YWHAB
2.42437e-161	0.307372	0.974	0.927	4.0407e-157	T-reg	KLF6
9.71382e-161	0.303187	0.822	0.658	1.619e-156	T-reg	CD2
2.91787e-157	0.271421	0.492	0.337	4.86321e-153	T-reg	RPS27L
3.22374e-155	0.332845	0.665	0.456	5.373e-151	T-reg	HLA-DRB1
2.2479e-151	0.327743	0.74	0.613	3.74658e-147	T-reg	LY6E
6.65141e-151	0.295119	0.305	0.138	1.10859e-146	T-reg	FRMD4B
2.30097e-145	0.304445	0.663	0.52	3.83503e-141	T-reg	ZFAND5
5.30339e-143	0.257473	0.489	0.3	8.83916e-139	T-reg	UCP2
8.69243e-143	0.297994	0.876	0.74	1.44877e-138	T-reg	CREM
2.07024e-135	0.295264	0.479	0.32	3.45047e-131	T-reg	GATA3
1.56391e-133	0.342866	0.684	0.564	2.60657e-129	T-reg	TRBC2
2.30937e-133	0.272288	0.757	0.611	3.84903e-129	T-reg	STK4
1.75413e-127	0.259813	0.487	0.319	2.92361e-123	T-reg	SERPINB9
1.13426e-121	0.275441	0.596	0.419	1.89046e-117	T-reg	RORA
1.92878e-121	0.315074	0.612	0.491	3.2147e-117	T-reg	PIM3
1.53349e-112	0.471277	0.286	0.191	2.55586e-108	T-reg	IFI27
1.23071e-106	0.369747	0.792	0.658	2.05123e-102	T-reg	ISG15
1.17896e-103	0.251914	0.298	0.148	1.96498e-99	T-reg	GEM
0	0.690468	0.581	0.257	0	T-naive	GPR183
0	0.546573	0.908	0.747	0	T-naive	EZR
0	0.533423	0.897	0.662	0	T-naive	YPEL5
0	0.521145	0.987	0.924	0	T-naive	CXCR4
3.23068795052383e-310	0.32473	1	1	5.38459e-306	T-naive	EEF1A1
0	0.643293	0.823	0.605	2.70661e-305	T-naive	LMNA
2.63414e-303	0.329253	0.998	0.989	4.39031e-299	T-naive	RPLP2
4.62399e-298	0.600467	0.997	0.991	7.70681e-294	T-naive	FTH1
9.18836e-298	0.322499	0.997	0.987	1.53142e-293	T-naive	RPS25
1.33115e-284	0.380095	0.921	0.808	2.21862e-280	T-naive	PABPC1
8.19273e-282	0.569581	0.884	0.717	1.36548e-277	T-naive	RGCC
4.35521e-277	0.341727	0.961	0.891	7.25884e-273	T-naive	RPL38
4.12405e-272	0.342443	0.998	0.99	6.87355e-268	T-naive	RPL39
6.43598e-269	0.332336	0.999	0.989	1.07269e-264	T-naive	RPS29
2.06786e-264	0.349019	0.948	0.843	3.4465e-260	T-naive	SARAF
4.9024e-258	0.334128	1	0.998	8.17083e-254	T-naive	RPS27
1.8713e-253	0.280761	1	1	3.1189e-249	T-naive	RPL13
7.03168e-252	0.278938	1	0.997	1.17197e-247	T-naive	EIF1
2.10059e-250	0.316963	1	0.999	3.50105e-246	T-naive	RPS12
6.45876e-247	0.335482	0.997	0.991	1.07648e-242	T-naive	RPL34
2.1775e-246	0.298456	1	0.997	3.62923e-242	T-naive	RPL30
4.39437e-246	0.316426	0.997	0.991	7.3241e-242	T-naive	RPS28
6.52175e-244	0.427994	0.76	0.512	1.08698e-239	T-naive	SLC2A3
4.29793e-236	0.375584	0.997	0.989	7.16336e-232	T-naive	MT-ND3
2.86187e-234	0.34745	0.998	0.991	4.76988e-230	T-naive	MT-CYB
1.40921e-224	0.583714	0.39	0.171	2.34873e-220	T-naive	MGP
5.86047e-224	0.269472	1	0.997	9.76765e-220	T-naive	RPS15A
2.72343e-223	0.273335	0.999	0.991	4.53914e-219	T-naive	RPL23A
7.93405e-222	0.27558	1	0.99	1.32237e-217	T-naive	RPL9
4.48126e-219	0.523461	0.467	0.211	7.46892e-215	T-naive	CCR7
1.99678e-216	0.381531	0.768	0.526	3.32803e-212	T-naive	FAM177A1
3.98163e-213	0.263283	1	0.999	6.63618e-209	T-naive	RPL10
3.03503e-211	0.357057	0.89	0.669	5.05848e-207	T-naive	IL7R
4.42531e-207	0.265514	1	1	7.37567e-203	T-naive	RPL41
2.36808e-201	0.299473	1	0.994	3.94688e-197	T-naive	JUND
4.18303e-199	0.273341	1	1	6.97185e-195	T-naive	TPT1
5.44742e-194	0.253099	1	0.998	9.07921e-190	T-naive	RPS14
6.76602e-189	0.351454	0.796	0.617	1.12769e-184	T-naive	SELENOK
2.17618e-186	0.260224	0.996	0.984	3.62705e-182	T-naive	RPL35A
1.88015e-185	0.255528	0.999	0.999	3.13365e-181	T-naive	RPS27A
3.79947e-181	0.251153	1	0.996	6.33258e-177	T-naive	RPL3
5.05523e-181	0.260457	1	0.999	8.42555e-177	T-naive	RPS18
1.94153e-177	0.289291	0.97	0.925	3.23595e-173	T-naive	RPS21
3.05431e-176	0.519584	0.812	0.646	5.09062e-172	T-naive	ANXA1
3.69639e-169	0.265406	0.999	0.997	6.16077e-165	T-naive	RPL32
1.61482e-166	0.253603	0.998	0.994	2.69141e-162	T-naive	RPS6
6.87026e-163	0.253139	0.992	0.98	1.14507e-158	T-naive	RPS13
1.51511e-162	0.254409	0.998	0.992	2.52523e-158	T-naive	RPS8
1.91285e-158	0.28868	0.658	0.444	3.18815e-154	T-naive	LEPROTL1
2.04554e-158	0.375344	0.632	0.422	3.40931e-154	T-naive	MYADM
2.3653e-156	0.306043	0.833	0.701	3.94224e-152	T-naive	SRSF2
2.44269e-148	0.25284	0.936	0.861	4.07123e-144	T-naive	NPM1
7.4028e-144	0.381296	0.98	0.949	1.23382e-139	T-naive	VIM
1.47471e-136	0.25076	0.469	0.254	2.45791e-132	T-naive	BICDL1
3.14518e-136	0.269836	0.677	0.478	5.24208e-132	T-naive	PDCD4
3.32861e-136	0.260049	0.743	0.526	5.54779e-132	T-naive	KDM6B
2.9616e-134	0.278244	0.581	0.371	4.9361e-130	T-naive	SKIL
5.57334e-129	0.384634	0.785	0.65	9.28908e-125	T-naive	TUBA4A
8.93208e-124	0.269166	0.89	0.814	1.48871e-119	T-naive	MCL1
3.30808e-123	0.285621	0.84	0.673	5.51358e-119	T-naive	NR4A2
8.96696e-123	0.267101	0.522	0.314	1.49452e-118	T-naive	CD55
9.45553e-121	0.262433	0.455	0.25	1.57595e-116	T-naive	GZMK
3.91952e-108	0.295584	0.86	0.744	6.53267e-104	T-naive	CREM
1.03917e-105	0.255284	0.582	0.402	1.73198e-101	T-naive	BCAS2
1.09637e-104	0.273382	0.965	0.919	1.82731e-100	T-naive	ZFP36L2
2.58766e-90	0.251273	0.527	0.379	4.31286e-86	T-naive	CRIP1
4.68439e-89	0.260881	0.537	0.368	7.80748e-85	T-naive	CHMP1B
4.48682e-74	0.256296	0.659	0.536	7.47819e-70	T-naive	FAM107B
0	1.95818	0.979	0.562	0	T-cytotoxic-1	CCL4
0	1.84534	0.703	0.224	0	T-cytotoxic-1	CCL4L2
2.86179066949685e-316	0.557045	0.985	0.757	4.7697465088504e-312	T-cytotoxic-1	CCL5
3.11939e-288	1.16217	0.582	0.293	5.19908e-284	T-cytotoxic-1	IFNG
1.50607e-200	0.419201	0.597	0.272	2.51016e-196	T-cytotoxic-1	CD8A
1.75844e-166	0.515877	0.521	0.253	2.93079e-162	T-cytotoxic-1	GZMK
4.04776e-164	0.570861	0.483	0.241	6.7464e-160	T-cytotoxic-1	TNFSF9
3.05521e-145	0.316555	0.423	0.175	5.09211e-141	T-cytotoxic-1	CD8B
6.94495e-108	0.429397	0.941	0.863	1.15751e-103	T-cytotoxic-1	CD69
8.78626e-104	0.720208	0.417	0.278	1.46441e-99	T-cytotoxic-1	CCL3
1.9037e-103	0.252248	0.654	0.411	3.17289e-99	T-cytotoxic-1	GZMA
2.0586e-97	0.446289	0.321	0.184	3.43107e-93	T-cytotoxic-1	TNF
1.04959e-75	0.255461	0.408	0.22	1.74935e-71	T-cytotoxic-1	CRTAM
3.65665e-65	0.318292	0.587	0.468	6.09453e-61	T-cytotoxic-1	SLA
1.78944e-55	0.274671	0.956	0.923	2.98245e-51	T-cytotoxic-1	DUSP1
2.4889e-45	0.264999	0.426	0.314	4.14826e-41	T-cytotoxic-1	CITED2
1.32806e-42	0.261591	0.959	0.93	2.21347e-38	T-cytotoxic-1	KLF6
0	0.957163	0.783	0.209	0	T-cytotoxic-2	GZMH
0	0.91138	0.982	0.587	0	T-cytotoxic-2	NKG7
0	0.884127	0.978	0.469	0	T-cytotoxic-2	GNLY
0	0.582188	0.476	0.062	0	T-cytotoxic-2	FGFBP2
1.77205177382798e-315	0.584432	0.44	0.088	2.95347869143909e-311	T-cytotoxic-2	FCGR3A
6.99999e-300	0.285106	0.768	0.336	1.16669e-295	T-cytotoxic-2	GZMB
1.2631e-239	0.450099	0.99	0.759	2.1052e-235	T-cytotoxic-2	CCL5
6.49846e-231	0.502174	0.688	0.31	1.0831e-226	T-cytotoxic-2	PRF1
1.3974e-213	0.451767	0.721	0.345	2.32905e-209	T-cytotoxic-2	KLRD1
6.53981e-199	0.351028	0.392	0.111	1.08999e-194	T-cytotoxic-2	KLRG1
1.80972e-198	0.447572	0.785	0.461	3.01625e-194	T-cytotoxic-2	CST7
2.2474e-189	0.344687	0.488	0.189	3.74575e-185	T-cytotoxic-2	C12orf75
2.30433e-186	0.432713	0.753	0.408	3.84062e-182	T-cytotoxic-2	GZMA
1.00897e-181	0.479099	0.512	0.212	1.68165e-177	T-cytotoxic-2	TRGC2
1.77653e-181	0.477659	0.997	0.991	2.96094e-177	T-cytotoxic-2	ACTB
2.52459e-164	0.301529	0.356	0.107	4.20774e-160	T-cytotoxic-2	MYBL1
2.94956e-160	0.375957	0.663	0.407	4.91604e-156	T-cytotoxic-2	ITGB2
4.04957e-159	0.386498	0.998	0.991	6.74941e-155	T-cytotoxic-2	MT-CYB
2.88292e-154	0.382735	0.863	0.655	4.80497e-150	T-cytotoxic-2	HCST
6.66047e-153	0.331414	0.768	0.451	1.1101e-148	T-cytotoxic-2	CTSW
1.55723e-152	0.422798	0.873	0.729	2.59544e-148	T-cytotoxic-2	CD52
1.63285e-152	0.447286	0.904	0.783	2.72147e-148	T-cytotoxic-2	S100A4
1.07781e-150	0.341444	0.91	0.781	1.79638e-146	T-cytotoxic-2	CYBA
1.41276e-147	0.374173	0.936	0.865	2.35464e-143	T-cytotoxic-2	PFN1
7.22352e-142	0.351425	0.979	0.935	1.20394e-137	T-cytotoxic-2	MT-ND5
2.64204e-138	0.348329	0.934	0.836	4.40348e-134	T-cytotoxic-2	MYL12A
3.1483e-137	0.26248	1	0.999	5.24727e-133	T-cytotoxic-2	RPS27A
9.23592e-136	0.319429	0.607	0.309	1.53935e-131	T-cytotoxic-2	HOPX
4.90214e-135	0.345123	0.648	0.388	8.1704e-131	T-cytotoxic-2	EFHD2
1.04365e-127	0.273449	0.369	0.134	1.73945e-123	T-cytotoxic-2	PLEK
1.13179e-127	0.318518	0.652	0.413	1.88636e-123	T-cytotoxic-2	ABHD17A
2.05737e-126	0.266775	1	0.991	3.42901e-122	T-cytotoxic-2	RPL23A
4.05329e-125	0.285402	0.396	0.153	6.75562e-121	T-cytotoxic-2	PLAC8
4.68959e-125	0.291352	0.496	0.252	7.81614e-121	T-cytotoxic-2	DSTN
6.16432e-125	0.280602	1	0.999	1.02741e-120	T-cytotoxic-2	MT-CO1
2.74326e-121	0.263196	0.999	0.996	4.57219e-117	T-cytotoxic-2	RPL3
1.23106e-117	0.316229	0.697	0.48	2.0518e-113	T-cytotoxic-2	CD99
5.5164e-115	0.255662	1	0.995	9.19418e-111	T-cytotoxic-2	RPS3A
1.12528e-110	0.279307	1	0.998	1.87551e-106	T-cytotoxic-2	RPS27
2.19357e-108	0.346047	0.988	0.957	3.65602e-104	T-cytotoxic-2	ACTG1
1.86393e-105	0.252587	0.998	0.994	3.10661e-101	T-cytotoxic-2	RPL21
1.92388e-104	0.329348	0.75	0.522	3.20653e-100	T-cytotoxic-2	ARL4C
2.9042e-101	0.271764	0.997	0.996	4.84042e-97	T-cytotoxic-2	MT-ND4
3.13302e-100	0.277671	0.551	0.308	5.2218e-96	T-cytotoxic-2	GZMM
4.78745e-98	0.266708	0.557	0.33	7.97925e-94	T-cytotoxic-2	BIN2
1.59263e-96	0.301954	0.662	0.462	2.65444e-92	T-cytotoxic-2	MT-ND4L
1.42559e-92	0.251238	0.999	0.999	2.37603e-88	T-cytotoxic-2	MT-CO2
6.62413e-87	0.294228	0.639	0.446	1.10404e-82	T-cytotoxic-2	ITGB1
2.82388e-86	0.282157	0.586	0.375	4.70656e-82	T-cytotoxic-2	FLNA
4.10133e-85	0.268733	0.753	0.576	6.83568e-81	T-cytotoxic-2	CD48
9.89247e-84	0.286599	0.576	0.346	1.64878e-79	T-cytotoxic-2	ZEB2
1.60435e-83	0.275215	0.876	0.766	2.67397e-79	T-cytotoxic-2	S100A6
1.77039e-82	0.331489	0.493	0.281	2.9507e-78	T-cytotoxic-2	CD8A
9.11654e-81	0.252747	0.996	0.99	1.51945e-76	T-cytotoxic-2	MT-ND3
8.11291e-71	0.251796	0.872	0.771	1.35218e-66	T-cytotoxic-2	CORO1A
8.13609e-71	0.253154	0.689	0.505	1.35604e-66	T-cytotoxic-2	EMP3
2.00659e-69	0.253098	0.741	0.547	3.34439e-65	T-cytotoxic-2	TGFB1
3.09416e-62	0.257056	0.855	0.733	5.15704e-58	T-cytotoxic-2	S100A10
2.41312e-32	0.251572	0.444	0.303	4.02195e-28	T-cytotoxic-2	IFNG
3.96684e-170	0.413255	0.66	0.373	6.61154e-166	T-cytotoxic-3	CD3G
5.3387e-163	0.328477	0.999	0.995	8.89801e-159	T-cytotoxic-3	RPS3A
1.50226e-162	0.341744	1	0.999	2.50381e-158	T-cytotoxic-3	TMSB4X
3.33546e-158	0.295486	1	1	5.55921e-154	T-cytotoxic-3	RPL13
3.95404e-137	0.368062	0.789	0.514	6.5902e-133	T-cytotoxic-3	CD3D
3.28308e-135	0.27754	1	0.999	5.4719e-131	T-cytotoxic-3	RPS3
8.98338e-135	0.305387	0.989	0.96	1.49726e-130	T-cytotoxic-3	RPL5
9.22717e-134	0.281143	1	0.999	1.53789e-129	T-cytotoxic-3	RPS27A
1.76749e-132	0.307599	1	0.999	2.94588e-128	T-cytotoxic-3	RPS12
4.66725e-132	0.292908	0.999	0.991	7.77891e-128	T-cytotoxic-3	RPL9
5.79189e-128	0.357436	0.425	0.178	9.65334e-124	T-cytotoxic-3	CD8B
8.15171e-126	0.281635	0.999	0.994	1.35865e-121	T-cytotoxic-3	RPS6
2.9672e-123	0.29313	0.998	0.997	4.94543e-119	T-cytotoxic-3	RPL30
1.40904e-116	0.272573	0.999	0.994	2.34845e-112	T-cytotoxic-3	RPL21
3.70756e-115	0.310221	0.79	0.573	6.1794e-111	T-cytotoxic-3	CD3E
3.99077e-113	0.284126	1	0.999	6.65141e-109	T-cytotoxic-3	RPS18
9.6331e-104	0.269972	0.993	0.989	1.60555e-99	T-cytotoxic-3	RPLP2
3.98349e-102	0.251079	1	0.998	6.63929e-98	T-cytotoxic-3	RPS14
7.63497e-100	0.253458	0.999	0.998	1.27252e-95	T-cytotoxic-3	RPL11
8.84139e-100	0.366942	0.52	0.28	1.47359e-95	T-cytotoxic-3	CD8A
6.75714e-99	0.335251	0.807	0.601	1.12621e-94	T-cytotoxic-3	TRAC
2.1731e-97	0.250489	0.999	0.996	3.6219e-93	T-cytotoxic-3	RPL3
3.23669e-95	0.331938	0.909	0.783	5.39459e-91	T-cytotoxic-3	S100A4
5.97201e-95	0.258261	0.995	0.988	9.95356e-91	T-cytotoxic-3	RPS25
5.89151e-94	0.270934	0.997	0.991	9.81937e-90	T-cytotoxic-3	RPL23A
3.26017e-92	0.282168	0.752	0.577	5.43372e-88	T-cytotoxic-3	CD48
1.65429e-91	0.302273	0.535	0.312	2.7572e-87	T-cytotoxic-3	GIMAP7
6.6506e-89	0.381352	0.886	0.764	1.10846e-84	T-cytotoxic-3	CCL5
7.06299e-88	0.320548	0.857	0.73	1.17719e-83	T-cytotoxic-3	CD52
5.43216e-86	0.279985	0.5	0.277	9.05378e-82	T-cytotoxic-3	GIMAP4
5.57334e-86	0.25152	0.937	0.836	9.28908e-82	T-cytotoxic-3	MYL12A
1.46573e-83	0.255818	0.999	0.997	2.44294e-79	T-cytotoxic-3	RPL32
7.3326e-79	0.252944	0.996	0.99	1.22212e-74	T-cytotoxic-3	RPS29
7.3658e-78	0.308134	0.998	0.991	1.22766e-73	T-cytotoxic-3	MT-CYB
9.29028e-78	0.365831	0.947	0.838	1.54841e-73	T-cytotoxic-3	TXNIP
2.09767e-71	0.273522	0.996	0.995	3.49619e-67	T-cytotoxic-3	MT-ND1
2.69046e-68	0.250424	1	0.998	4.48419e-64	T-cytotoxic-3	RPS27
2.39517e-52	0.305593	0.947	0.864	3.99203e-48	T-cytotoxic-3	CD69
1.25992e-49	0.292711	0.434	0.315	2.09991e-45	T-cytotoxic-3	CITED2
4.68753e-49	0.44997	0.839	0.798	7.81271e-45	T-cytotoxic-3	FOS
4.01639e-37	0.302355	0.342	0.265	6.69412e-33	T-cytotoxic-3	GZMK
9.60284e-36	0.284816	0.731	0.671	1.60051e-31	T-cytotoxic-3	ID2
4.77799e-28	0.250688	0.962	0.921	7.96348e-24	T-cytotoxic-3	ZFP36L2
0	1.07116	0.917	0.68	0	T-cytotoxic-4	IL7R
0	0.756815	1	0.992	0	T-cytotoxic-4	HSP90AB1
0	0.726956	0.858	0.502	0	T-cytotoxic-4	CNOT6L
3.86735e-307	0.734407	1	0.999	6.44571e-303	T-cytotoxic-4	HSP90AA1
1.16274e-288	0.683371	0.944	0.755	1.93793e-284	T-cytotoxic-4	EZR
1.16911e-282	0.807093	0.798	0.479	1.94856e-278	T-cytotoxic-4	ATP1B3
4.47021e-256	0.644821	1	0.993	7.4505e-252	T-cytotoxic-4	BTG1
7.37802e-252	0.690125	0.992	0.928	1.22969e-247	T-cytotoxic-4	CXCR4
1.78316e-246	0.573206	0.807	0.48	2.972e-242	T-cytotoxic-4	SMAP2
2.97195e-225	0.651538	0.996	0.937	4.95335e-221	T-cytotoxic-4	HSPD1
2.01421e-196	0.566328	0.83	0.537	3.35708e-192	T-cytotoxic-4	FAM177A1
6.05732e-191	0.445335	0.969	0.857	1.00957e-186	T-cytotoxic-4	EIF5
8.63328e-189	0.450698	0.957	0.849	1.43891e-184	T-cytotoxic-4	SARAF
3.5748e-173	0.570357	0.989	0.913	5.95812e-169	T-cytotoxic-4	HSPH1
7.11378e-171	0.44857	0.897	0.726	1.18565e-166	T-cytotoxic-4	PTGES3
4.25418e-170	0.619904	0.892	0.654	7.09044e-166	T-cytotoxic-4	TUBA4A
7.59858e-152	0.584502	0.972	0.921	1.26646e-147	T-cytotoxic-4	ZFP36L2
1.33149e-145	0.424942	0.736	0.453	2.21919e-141	T-cytotoxic-4	LEPROTL1
3.16096e-144	0.434352	0.586	0.255	5.26837e-140	T-cytotoxic-4	SC5D
4.53704e-144	0.411216	0.931	0.813	7.56189e-140	T-cytotoxic-4	NCL
6.46646e-143	0.425058	0.998	0.974	1.07777e-138	T-cytotoxic-4	DNAJA1
3.85439e-141	0.500136	0.776	0.466	6.42411e-137	T-cytotoxic-4	METRNL
4.34382e-129	0.435224	0.644	0.395	7.23984e-125	T-cytotoxic-4	SYTL3
2.62104e-126	0.397532	1	0.995	4.36848e-122	T-cytotoxic-4	MT-ND1
2.84177e-125	0.417989	1	0.991	4.73638e-121	T-cytotoxic-4	MT-CYB
3.15263e-123	0.387589	0.993	0.971	5.25449e-119	T-cytotoxic-4	SRGN
9.00306e-123	0.403078	0.744	0.487	1.50054e-118	T-cytotoxic-4	PDCD4
5.70547e-113	0.361627	0.601	0.281	9.50931e-109	T-cytotoxic-4	CD8A
5.60591e-111	0.422975	0.875	0.676	9.34336e-107	T-cytotoxic-4	YPEL5
3.59021e-110	0.363278	0.907	0.756	5.9838e-106	T-cytotoxic-4	DNAJB6
2.68917e-109	0.413176	0.586	0.297	4.48205e-105	T-cytotoxic-4	CRYBG1
7.59897e-103	0.370851	0.581	0.362	1.26652e-98	T-cytotoxic-4	GSPT1
1.03419e-102	0.365139	0.873	0.707	1.72368e-98	T-cytotoxic-4	SRSF2
2.71485e-102	0.340434	0.981	0.944	4.52484e-98	T-cytotoxic-4	CALM1
3.00292e-102	0.332805	1	0.993	5.00496e-98	T-cytotoxic-4	HSPA8
1.03588e-101	0.396481	0.809	0.627	1.72649e-97	T-cytotoxic-4	SELENOK
6.02455e-101	0.368813	0.615	0.322	1.00411e-96	T-cytotoxic-4	CD55
2.67572e-99	0.359703	0.625	0.354	4.45962e-95	T-cytotoxic-4	GABARAPL1
5.84935e-98	0.397591	0.661	0.402	9.74911e-94	T-cytotoxic-4	SYAP1
3.03523e-93	0.31748	1	0.999	5.05882e-89	T-cytotoxic-4	MT-ATP6
2.70938e-91	0.361227	0.669	0.407	4.51573e-87	T-cytotoxic-4	FKBP4
6.30364e-91	0.343571	0.997	0.978	1.05063e-86	T-cytotoxic-4	MT-ND2
3.79468e-90	0.32752	0.577	0.295	6.32459e-86	T-cytotoxic-4	FKBP5
6.28255e-89	0.32271	0.495	0.256	1.04711e-84	T-cytotoxic-4	RNF125
8.68268e-89	0.325853	0.881	0.748	1.44714e-84	T-cytotoxic-4	SFPQ
2.98939e-86	0.338689	0.641	0.381	4.98241e-82	T-cytotoxic-4	SKIL
1.92235e-85	0.304682	0.898	0.756	3.20398e-81	T-cytotoxic-4	GPBP1
4.54161e-85	0.277838	0.3	0.109	7.56951e-81	T-cytotoxic-4	POLR1E
9.71813e-85	0.321493	0.615	0.342	1.61972e-80	T-cytotoxic-4	SLC7A5
2.34181e-80	0.2642	0.999	0.996	3.90309e-76	T-cytotoxic-4	H3F3B
1.11973e-76	0.329352	0.907	0.818	1.86625e-72	T-cytotoxic-4	MCL1
1.43457e-76	0.375479	1	0.989	2.391e-72	T-cytotoxic-4	HSPA1A
4.17866e-76	0.659083	0.638	0.471	6.96456e-72	T-cytotoxic-4	HSPA6
1.57983e-75	0.30206	0.637	0.38	2.6331e-71	T-cytotoxic-4	RALGAPA1
1.52028e-74	0.316343	0.65	0.441	2.53385e-70	T-cytotoxic-4	NASP
4.09402e-71	0.371644	0.721	0.506	6.8235e-67	T-cytotoxic-4	TSPYL2
5.28506e-68	0.313563	0.806	0.65	8.8086e-64	T-cytotoxic-4	TUBB4B
5.46809e-68	0.320102	0.962	0.914	9.11367e-64	T-cytotoxic-4	SRSF7
7.69038e-68	0.277808	0.773	0.541	1.28176e-63	T-cytotoxic-4	PPP2R5C
2.14637e-67	0.485118	0.992	0.992	3.57735e-63	T-cytotoxic-4	FTH1
8.93209e-67	0.297686	0.672	0.438	1.48871e-62	T-cytotoxic-4	CCNH
8.08328e-66	0.283152	0.598	0.37	1.34724e-61	T-cytotoxic-4	HSPA4
3.02679e-63	0.282432	0.814	0.668	5.04476e-59	T-cytotoxic-4	STK17A
6.76977e-62	0.274144	0.816	0.693	1.12832e-57	T-cytotoxic-4	CALM2
6.16766e-60	0.358895	0.657	0.467	1.02796e-55	T-cytotoxic-4	PIK3R1
1.11004e-59	0.329035	0.772	0.619	1.8501e-55	T-cytotoxic-4	PPP1R2
2.57792e-59	0.253037	0.506	0.302	4.29661e-55	T-cytotoxic-4	PARP8
2.67391e-59	0.267993	0.906	0.815	4.4566e-55	T-cytotoxic-4	PABPC1
3.53323e-59	0.281618	0.994	0.984	5.88884e-55	T-cytotoxic-4	UBB
1.16704e-57	0.277024	0.687	0.475	1.94511e-53	T-cytotoxic-4	G3BP2
1.82652e-56	0.281977	0.782	0.621	3.04426e-52	T-cytotoxic-4	STK4
2.17702e-56	0.259919	0.62	0.409	3.62845e-52	T-cytotoxic-4	JMJD6
5.4758e-56	0.252858	0.555	0.354	9.12652e-52	T-cytotoxic-4	MAT2A
8.57677e-56	0.26593	0.718	0.53	1.42949e-51	T-cytotoxic-4	FYN
1.2988e-55	0.26517	0.645	0.474	2.1647e-51	T-cytotoxic-4	EIF1AX
5.41033e-55	0.26995	0.687	0.529	9.01741e-51	T-cytotoxic-4	PGK1
4.52714e-54	0.281401	0.763	0.594	7.54538e-50	T-cytotoxic-4	UBE2S
9.76678e-54	0.250078	0.553	0.339	1.62783e-49	T-cytotoxic-4	ELL2
1.28922e-51	0.270072	0.809	0.681	2.14875e-47	T-cytotoxic-4	CHORDC1
1.75606e-51	0.308735	0.863	0.751	2.92683e-47	T-cytotoxic-4	CREM
4.52193e-51	0.252416	0.634	0.486	7.5367e-47	T-cytotoxic-4	TERF2IP
5.42741e-51	0.252781	0.811	0.676	9.04586e-47	T-cytotoxic-4	DDX24
1.15695e-50	0.333929	0.481	0.293	1.92829e-46	T-cytotoxic-4	LDLRAD4
1.30789e-49	0.262675	0.734	0.551	2.17985e-45	T-cytotoxic-4	TGFB1
8.61878e-48	0.307276	0.543	0.354	1.43649e-43	T-cytotoxic-4	ANKRD37
2.67908e-46	0.255862	0.617	0.44	4.46522e-42	T-cytotoxic-4	CHD1
6.53829e-45	0.264837	0.5	0.323	1.08974e-40	T-cytotoxic-4	RANBP2
3.95008e-44	0.262737	0.686	0.533	6.58359e-40	T-cytotoxic-4	SMCHD1
2.22205e-43	0.30105	0.695	0.521	3.70349e-39	T-cytotoxic-4	CLEC2B
3.051e-42	0.423096	0.778	0.657	5.0851e-38	T-cytotoxic-4	ANXA1
6.57011e-42	0.336898	0.57	0.398	1.09504e-37	T-cytotoxic-4	IER5L
9.83122e-41	0.260016	0.776	0.647	1.63857e-36	T-cytotoxic-4	SAMSN1
0	1.06615	0.835	0.339	0	T-CD8-exhausted	GZMB
0	0.340682	0.537	0.114	0	T-CD8-exhausted	CXCL13
4.08974e-239	0.515601	0.556	0.169	6.81637e-235	T-CD8-exhausted	LAG3
9.54076e-213	0.494894	0.281	0.035	1.59016e-208	T-CD8-exhausted	VCAM1
1.27497e-212	0.999416	0.556	0.219	2.12499e-208	T-CD8-exhausted	CRTAM
5.04232e-202	0.430116	0.436	0.116	8.40403e-198	T-CD8-exhausted	HAVCR2
3.68481e-181	0.586772	0.971	0.762	6.14148e-177	T-CD8-exhausted	CCL5
1.31071e-176	0.44932	0.659	0.277	2.18457e-172	T-CD8-exhausted	CD8A
9.8538e-176	0.618563	0.934	0.733	1.64233e-171	T-CD8-exhausted	RGS1
3.74015e-154	0.364912	0.439	0.136	6.23371e-150	T-CD8-exhausted	PDCD1
4.48557e-152	0.532142	0.902	0.635	7.4761e-148	T-CD8-exhausted	DUSP4
1.52516e-143	0.411848	0.53	0.226	2.54198e-139	T-CD8-exhausted	PTMS
5.52164e-136	0.474102	0.647	0.33	9.20293e-132	T-CD8-exhausted	PRDM1
1.58438e-129	0.453097	0.528	0.221	2.64069e-125	T-CD8-exhausted	TNFRSF9
4.69714e-128	0.443292	0.884	0.595	7.82873e-124	T-CD8-exhausted	NKG7
1.36231e-123	0.423322	0.984	0.917	2.27056e-119	T-CD8-exhausted	GAPDH
1.25664e-122	0.360294	0.506	0.208	2.09445e-118	T-CD8-exhausted	CTLA4
7.29465e-120	0.455442	0.526	0.227	1.2158e-115	T-CD8-exhausted	GZMH
3.1902e-119	0.423187	0.628	0.365	5.31711e-115	T-CD8-exhausted	RBPJ
2.52628e-118	0.308961	0.356	0.109	4.21056e-114	T-CD8-exhausted	ENTPD1
9.21592e-105	0.426635	0.711	0.469	1.53602e-100	T-CD8-exhausted	HLA-DRB1
1.28304e-98	0.378763	0.566	0.344	2.13844e-94	T-CD8-exhausted	ALOX5AP
5.01121e-98	0.326016	0.362	0.132	8.35219e-94	T-CD8-exhausted	CXCR6
2.04577e-93	0.357834	0.886	0.738	3.40968e-89	T-CD8-exhausted	HSPB1
8.89603e-91	0.348534	0.946	0.888	1.4827e-86	T-CD8-exhausted	SH3BGRL3
1.88931e-88	0.251349	0.423	0.181	3.14891e-84	T-CD8-exhausted	CD8B
4.73087e-87	0.356616	0.705	0.505	7.88494e-83	T-CD8-exhausted	COTL1
1.68721e-86	0.42514	0.526	0.277	2.81207e-82	T-CD8-exhausted	CCL3
3.76056e-86	0.330855	0.75	0.518	6.26773e-82	T-CD8-exhausted	CD3D
3.81607e-85	0.267347	0.432	0.227	6.36024e-81	T-CD8-exhausted	RAB27A
5.465e-82	0.285509	0.356	0.166	9.10852e-78	T-CD8-exhausted	NFIL3
1.68156e-81	0.438815	0.714	0.519	2.80266e-77	T-CD8-exhausted	CLEC2B
1.92174e-80	0.291073	0.487	0.259	3.20296e-76	T-CD8-exhausted	IKZF3
1.49037e-77	0.354173	0.471	0.245	2.484e-73	T-CD8-exhausted	FABP5
1.02801e-75	0.318815	0.454	0.232	1.71338e-71	T-CD8-exhausted	CD27
1.07073e-72	0.300277	0.455	0.236	1.78458e-68	T-CD8-exhausted	HLA-DQA1
1.27541e-72	0.285194	0.519	0.317	2.12572e-68	T-CD8-exhausted	PTPN22
1.7582e-72	0.336425	0.75	0.57	2.93039e-68	T-CD8-exhausted	TRBC2
9.21708e-70	0.444669	0.614	0.446	1.53621e-65	T-CD8-exhausted	IGKC
3.11817e-69	0.302817	0.382	0.186	5.19706e-65	T-CD8-exhausted	ANKRD28
3.18478e-69	0.269265	0.999	0.991	5.30807e-65	T-CD8-exhausted	UBC
6.00123e-68	0.293808	0.691	0.53	1.00023e-63	T-CD8-exhausted	IFI16
1.39572e-64	0.37734	0.689	0.502	2.32625e-60	T-CD8-exhausted	MT2A
1.56968e-62	0.296867	0.609	0.428	2.61619e-58	T-CD8-exhausted	HLA-DPA1
3.13046e-61	0.276057	0.623	0.425	5.21753e-57	T-CD8-exhausted	HLA-DPB1
1.43488e-60	0.338231	0.743	0.571	2.39152e-56	T-CD8-exhausted	RGS2
5.13235e-59	0.275462	0.568	0.349	8.55409e-55	T-CD8-exhausted	ZEB2
5.75684e-58	0.315076	0.624	0.442	9.59492e-54	T-CD8-exhausted	HLA-DRA
3.1835e-54	0.285954	0.796	0.645	5.30594e-50	T-CD8-exhausted	SAMSN1
1.85653e-51	0.340626	0.611	0.418	3.09427e-47	T-CD8-exhausted	GZMA
2.1858e-50	0.256029	0.64	0.476	3.64307e-46	T-CD8-exhausted	CD63
8.81049e-50	0.268586	0.625	0.448	1.46844e-45	T-CD8-exhausted	HMGB2
1.32738e-49	0.258129	0.548	0.359	2.21235e-45	T-CD8-exhausted	BAG3
8.62642e-47	0.270214	0.512	0.359	1.43777e-42	T-CD8-exhausted	SAMD9
2.58675e-46	0.292894	0.926	0.84	4.31133e-42	T-CD8-exhausted	TXNIP
1.99951e-44	0.295359	0.565	0.392	3.33258e-40	T-CD8-exhausted	PHLDA1
5.07083e-44	0.272212	0.633	0.469	8.45156e-40	T-CD8-exhausted	SLA
1.3042e-40	0.259959	0.651	0.483	2.17371e-36	T-CD8-exhausted	ATP1B3
7.1723e-39	0.271695	0.546	0.421	1.19541e-34	T-CD8-exhausted	DUSP5
1.17616e-28	0.286176	0.999	0.999	1.9603e-24	T-CD8-exhausted	MT-RNR1
0	0.978609	0.749	0.099	0	T-Tfh-1	CXCL13
0	0.78943	0.837	0.417	0	T-Tfh-1	NR3C1
0	0.763844	0.417	0.072	0	T-Tfh-1	NMB
0	0.44569	0.432	0.073	0	T-Tfh-1	TSHZ2
0	0.39065	0.346	0.04	0	T-Tfh-1	CD200
4.26987311592733e-316	0.432125	0.365	0.049	7.11659752231609e-312	T-Tfh-1	CPM
1.02555e-305	0.575863	0.68	0.286	1.70928e-301	T-Tfh-1	FKBP5
4.6875e-295	0.55467	0.624	0.199	7.81265e-291	T-Tfh-1	CTLA4
7.64194e-275	0.538585	0.739	0.356	1.27368e-270	T-Tfh-1	RBPJ
6.9616e-256	0.377367	0.339	0.055	1.16029e-251	T-Tfh-1	CHN1
1.24876e-251	0.418606	0.395	0.094	2.0813e-247	T-Tfh-1	SESN3
7.65964e-234	0.344687	0.623	0.239	1.27663e-229	T-Tfh-1	TNFRSF4
2.64282e-233	0.521937	0.368	0.12	4.40478e-229	T-Tfh-1	PGM2L1
4.622e-216	0.443204	0.52	0.209	7.70348e-212	T-Tfh-1	IL6ST
1.96898e-215	0.426452	0.443	0.133	3.2817e-211	T-Tfh-1	PDCD1
3.93645e-211	0.531495	0.671	0.305	6.56088e-207	T-Tfh-1	BATF
2.17851e-205	0.521549	0.914	0.632	3.63092e-201	T-Tfh-1	DUSP4
2.15948e-190	0.25754	0.296	0.057	3.59921e-186	T-Tfh-1	TOX2
1.82788e-173	0.473403	0.728	0.403	3.04652e-169	T-Tfh-1	ARID5B
3.00557e-173	0.400486	0.476	0.184	5.00938e-169	T-Tfh-1	CORO1B
6.72443e-170	0.298452	0.314	0.078	1.12076e-165	T-Tfh-1	CYSLTR1
3.34946e-165	0.45686	0.612	0.33	5.58255e-161	T-Tfh-1	ITM2A
4.61871e-162	0.398172	0.464	0.175	7.69801e-158	T-Tfh-1	MAF
4.28e-161	0.432564	0.772	0.499	7.13347e-157	T-Tfh-1	RNF19A
2.72252e-156	0.676338	0.571	0.351	4.53762e-152	T-Tfh-1	PLIN2
4.73885e-156	0.26968	0.352	0.101	7.89824e-152	T-Tfh-1	CD4
2.37298e-155	0.302949	0.294	0.07	3.95505e-151	T-Tfh-1	CD40LG
8.93139e-143	0.363789	0.384	0.128	1.48859e-138	T-Tfh-1	GK
6.68767e-127	0.347123	0.572	0.331	1.11463e-122	T-Tfh-1	TNFAIP8
1.16434e-122	0.291771	0.459	0.216	1.94061e-118	T-Tfh-1	LIMS1
1.7822e-118	0.262895	0.399	0.159	2.9704e-114	T-Tfh-1	TNFRSF25
2.38093e-117	0.2501	0.299	0.094	3.9683e-113	T-Tfh-1	TP53INP1
6.14418e-101	0.258258	0.349	0.154	1.02405e-96	T-Tfh-1	CD84
2.16536e-100	0.363111	0.686	0.464	3.60901e-96	T-Tfh-1	SLA
3.23887e-98	0.337176	0.955	0.903	5.39823e-94	T-Tfh-1	RPS26
8.85133e-97	0.391519	0.904	0.732	1.47525e-92	T-Tfh-1	RGS1
8.78732e-96	0.319592	0.845	0.667	1.46458e-91	T-Tfh-1	CD2
2.96747e-95	0.267169	0.429	0.232	4.94589e-91	T-Tfh-1	MTHFD2
6.98751e-93	0.284282	0.437	0.222	1.16461e-88	T-Tfh-1	TGIF1
1.46604e-92	0.315354	0.698	0.526	2.44345e-88	T-Tfh-1	FYB1
2.89286e-92	0.312417	0.67	0.446	4.82154e-88	T-Tfh-1	SPOCK2
4.66502e-91	0.296636	0.481	0.264	7.77519e-87	T-Tfh-1	AHI1
1.80553e-89	0.392825	0.355	0.154	3.00928e-85	T-Tfh-1	GEM
1.17839e-87	0.264734	0.537	0.348	1.96402e-83	T-Tfh-1	NDUFV2
7.31751e-86	0.314314	0.727	0.538	1.21961e-81	T-Tfh-1	FAM107B
1.40863e-79	0.333978	0.43	0.301	2.34776e-75	T-Tfh-1	CRYBG1
1.61668e-75	0.33477	0.831	0.668	2.69452e-71	T-Tfh-1	BIRC3
1.78845e-74	0.281362	0.553	0.349	2.98082e-70	T-Tfh-1	RAB11FIP1
9.86884e-72	0.250134	0.466	0.292	1.64484e-67	T-Tfh-1	SMARCA2
2.29934e-71	0.395479	0.846	0.843	3.83232e-67	T-Tfh-1	TXNIP
2.49786e-69	0.374535	0.417	0.225	4.16318e-65	T-Tfh-1	CCR7
3.446e-69	0.27734	0.632	0.472	5.74344e-65	T-Tfh-1	CFLAR
2.20165e-68	0.270274	0.614	0.418	3.66948e-64	T-Tfh-1	TANK
1.7819e-66	0.296874	0.988	0.971	2.9699e-62	T-Tfh-1	SRGN
3.897e-65	0.25247	0.877	0.769	6.49513e-61	T-Tfh-1	SOD1
8.23176e-65	0.342287	0.463	0.337	1.37199e-60	T-Tfh-1	PRDM1
7.82991e-64	0.286553	0.43	0.244	1.30501e-59	T-Tfh-1	FABP5
3.87733e-62	0.250117	0.783	0.602	6.46235e-58	T-Tfh-1	TRAC
2.04924e-61	0.270033	0.62	0.428	3.41546e-57	T-Tfh-1	RORA
6.32977e-59	0.295104	0.958	0.93	1.05498e-54	T-Tfh-1	KLF6
9.13648e-59	0.326287	0.714	0.567	1.52278e-54	T-Tfh-1	PMAIP1
8.7354e-54	0.314981	0.713	0.571	1.45593e-49	T-Tfh-1	RGS2
3.71837e-52	0.261891	0.721	0.57	6.19742e-48	T-Tfh-1	TRBC2
6.1676e-25	0.253201	0.569	0.482	1.02795e-20	T-Tfh-1	TRBC1
0	3.03813	1	0.097	0	T-Tfh-2	CXCL13
0	1.15405	0.514	0.073	0	T-Tfh-2	NMB
0	0.847345	0.887	0.42	0	T-Tfh-2	NR3C1
0	0.786405	0.876	0.355	0	T-Tfh-2	RBPJ
0	0.784037	0.793	0.286	0	T-Tfh-2	FKBP5
0	0.7628	0.745	0.199	0	T-Tfh-2	CTLA4
0	0.737272	0.546	0.045	0	T-Tfh-2	CPM
0	0.637322	0.417	0.017	0	T-Tfh-2	IGFL2
0	0.530044	0.447	0.054	0	T-Tfh-2	CHN1
0	0.520954	0.505	0.075	0	T-Tfh-2	TSHZ2
0	0.43382	0.404	0.041	0	T-Tfh-2	CD200
4.23743e-286	0.375298	0.302	0.021	7.06253e-282	T-Tfh-2	GNG4
1.44549e-281	0.522746	0.557	0.132	2.4092e-277	T-Tfh-2	PDCD1
7.98097e-276	0.562911	0.599	0.21	1.33019e-271	T-Tfh-2	IL6ST
7.07381e-271	0.594397	0.599	0.173	1.17899e-266	T-Tfh-2	MAF
7.99014e-271	0.473808	0.715	0.24	1.33172e-266	T-Tfh-2	TNFRSF4
3.45161e-264	0.712553	0.943	0.634	5.75279e-260	T-Tfh-2	DUSP4
7.69891e-257	0.682769	0.752	0.306	1.28318e-252	T-Tfh-2	BATF
5.45609e-241	0.603865	0.988	0.917	9.09366e-237	T-Tfh-2	GAPDH
1.62727e-233	0.52205	0.677	0.33	2.71216e-229	T-Tfh-2	TNFAIP8
2.6398e-230	0.657163	0.789	0.404	4.39976e-226	T-Tfh-2	ARID5B
2.47426e-228	0.631703	0.339	0.047	4.12386e-224	T-Tfh-2	CH25H
7.63639e-209	0.262927	0.276	0.032	1.27276e-204	T-Tfh-2	SMCO4
2.05973e-208	0.371694	0.331	0.059	3.43295e-204	T-Tfh-2	TRABD2A
2.15318e-207	0.644622	0.59	0.24	3.5887e-203	T-Tfh-2	FABP5
2.74611e-206	0.290738	0.313	0.044	4.57695e-202	T-Tfh-2	BTLA
9.1273e-203	0.550088	0.779	0.363	1.52125e-198	T-Tfh-2	TNFRSF18
1.34756e-200	0.537894	0.729	0.372	2.24598e-196	T-Tfh-2	PKM
1.4026e-196	0.45852	0.597	0.288	2.33771e-192	T-Tfh-2	SMARCA2
2.42636e-193	0.303555	0.339	0.058	4.04401e-189	T-Tfh-2	TOX2
9.8957e-193	0.546247	0.992	0.971	1.64932e-188	T-Tfh-2	SRGN
1.40065e-189	0.469545	0.555	0.22	2.33446e-185	T-Tfh-2	TGIF1
3.28245e-186	0.344372	0.279	0.038	5.47086e-182	T-Tfh-2	ZBED2
3.26397e-181	0.408741	0.558	0.229	5.44006e-177	T-Tfh-2	MTHFD2
5.79694e-181	0.523544	0.683	0.331	9.66176e-177	T-Tfh-2	ITM2A
9.3496e-177	0.511615	0.402	0.122	1.5583e-172	T-Tfh-2	PGM2L1
3.84748e-164	0.36222	0.299	0.053	6.41259e-160	T-Tfh-2	ICA1
5.15869e-162	0.345993	0.34	0.071	8.59798e-158	T-Tfh-2	CD40LG
1.44767e-161	0.422058	0.684	0.427	2.41283e-157	T-Tfh-2	YWHAQ
3.59567e-161	0.655237	0.923	0.733	5.9929e-157	T-Tfh-2	RGS1
5.15722e-161	0.325425	0.445	0.145	8.59554e-157	T-Tfh-2	AGFG1
7.02482e-160	0.475878	0.799	0.463	1.17083e-155	T-Tfh-2	SLA
5.22869e-158	0.366845	0.538	0.203	8.71466e-154	T-Tfh-2	CD82
6.19351e-153	0.262721	0.289	0.053	1.03227e-148	T-Tfh-2	C1orf228
9.78177e-153	0.327943	0.306	0.071	1.63033e-148	T-Tfh-2	MFHAS1
1.15806e-152	0.437076	0.772	0.468	1.93014e-148	T-Tfh-2	CFLAR
3.36338e-152	0.57745	0.802	0.565	5.60575e-148	T-Tfh-2	PMAIP1
4.45759e-152	0.339617	0.471	0.156	7.42947e-148	T-Tfh-2	DNPH1
5.48149e-152	0.386009	0.636	0.37	9.136e-148	T-Tfh-2	C9orf16
1.4554e-150	0.300861	0.416	0.123	2.42572e-146	T-Tfh-2	TOX
1.68798e-150	0.349767	0.372	0.099	2.81335e-146	T-Tfh-2	SESN3
5.08658e-150	0.366546	0.563	0.262	8.47781e-146	T-Tfh-2	FKBP1A
4.63913e-148	0.304022	0.359	0.091	7.73203e-144	T-Tfh-2	TIAM1
5.01218e-148	0.404667	0.618	0.308	8.35379e-144	T-Tfh-2	PGAM1
1.14227e-147	0.304677	0.339	0.08	1.90383e-143	T-Tfh-2	CYSLTR1
5.66801e-146	0.431221	0.593	0.31	9.44688e-142	T-Tfh-2	UCP2
5.72663e-140	0.388177	0.421	0.129	9.54458e-136	T-Tfh-2	GK
7.93992e-140	0.326312	0.347	0.101	1.32335e-135	T-Tfh-2	DAPP1
1.13152e-139	0.352996	0.505	0.187	1.88591e-135	T-Tfh-2	CORO1B
5.5381e-139	0.353169	0.523	0.216	9.23036e-135	T-Tfh-2	LIMS1
2.92506e-135	0.44462	0.645	0.341	4.8752e-131	T-Tfh-2	ALOX5AP
1.19559e-134	0.272105	0.372	0.104	1.9927e-130	T-Tfh-2	CD4
4.94679e-134	0.330777	0.454	0.16	8.24482e-130	T-Tfh-2	SNX9
5.05141e-134	0.335072	0.501	0.216	8.41918e-130	T-Tfh-2	TNIP2
8.9849e-133	0.550479	0.533	0.335	1.49751e-128	T-Tfh-2	PRDM1
2.13978e-131	0.306148	0.454	0.16	3.56638e-127	T-Tfh-2	TNFRSF25
3.0003e-130	0.404319	0.795	0.502	5.0006e-126	T-Tfh-2	COTL1
3.16278e-125	0.266215	0.361	0.107	5.27141e-121	T-Tfh-2	CCDC6
1.34449e-123	0.534247	0.292	0.104	2.24085e-119	T-Tfh-2	G0S2
1.65498e-122	0.534036	0.873	0.842	2.75836e-118	T-Tfh-2	TXNIP
1.82362e-122	0.413402	0.785	0.502	3.03943e-118	T-Tfh-2	RNF19A
3.82321e-122	0.304813	0.486	0.192	6.37215e-118	T-Tfh-2	PAG1
1.46879e-118	0.262537	0.367	0.113	2.44803e-114	T-Tfh-2	LIMA1
5.55082e-118	0.266938	0.386	0.131	9.25156e-114	T-Tfh-2	CCDC167
5.46551e-117	0.670139	0.602	0.352	9.10937e-113	T-Tfh-2	PLIN2
9.52054e-117	0.356712	0.711	0.466	1.58679e-112	T-Tfh-2	IQGAP1
1.02689e-116	0.454821	0.525	0.299	1.71152e-112	T-Tfh-2	CRYBG1
1.98069e-114	0.268667	0.39	0.133	3.30122e-110	T-Tfh-2	ZNRF1
6.25064e-114	0.259977	0.303	0.084	1.04179e-109	T-Tfh-2	IGFBP4
4.51832e-110	0.29057	0.394	0.14	7.53069e-106	T-Tfh-2	ZNF281
1.12969e-107	0.313647	0.663	0.407	1.88285e-103	T-Tfh-2	TSPO
1.48181e-103	0.317224	0.583	0.326	2.46974e-99	T-Tfh-2	NAP1L4
4.60274e-103	0.40794	0.68	0.428	7.67139e-99	T-Tfh-2	RORA
2.96088e-102	0.380145	0.774	0.539	4.93489e-98	T-Tfh-2	FAM107B
6.36435e-102	0.281288	0.478	0.229	1.06075e-97	T-Tfh-2	MBD2
1.68063e-99	0.251026	0.417	0.166	2.80111e-95	T-Tfh-2	VOPP1
1.96902e-99	0.363714	0.768	0.536	3.28176e-95	T-Tfh-2	PRDX1
1.20001e-96	0.305282	0.477	0.224	2.00006e-92	T-Tfh-2	TMEM173
6.28501e-94	0.335574	0.98	0.958	1.04752e-89	T-Tfh-2	ACTG1
3.76026e-93	0.408986	0.849	0.669	6.26723e-89	T-Tfh-2	BIRC3
2.32445e-91	0.28707	0.536	0.303	3.87416e-87	T-Tfh-2	ISCU
3.75424e-90	0.353045	0.704	0.438	6.2572e-86	T-Tfh-2	TYMP
1.31319e-89	0.28304	0.32	0.141	2.18869e-85	T-Tfh-2	SAP30
1.90185e-89	0.338675	0.675	0.418	3.16981e-85	T-Tfh-2	TANK
8.04878e-88	0.377452	0.677	0.53	1.34149e-83	T-Tfh-2	ZFAND5
1.2477e-87	0.286512	0.6	0.348	2.07953e-83	T-Tfh-2	NDUFV2
9.26979e-87	0.26819	0.351	0.158	1.545e-82	T-Tfh-2	SMS
1.4271e-85	0.365636	0.604	0.397	2.37854e-81	T-Tfh-2	GOLGA4
1.01122e-82	0.264067	0.419	0.182	1.68539e-78	T-Tfh-2	TRAT1
2.99829e-81	0.310925	0.764	0.527	4.99725e-77	T-Tfh-2	IFI16
5.73633e-81	0.29732	0.515	0.265	9.56074e-77	T-Tfh-2	AHI1
6.85457e-81	0.314371	0.545	0.299	1.14245e-76	T-Tfh-2	EPSTI1
9.83433e-78	0.350987	0.376	0.156	1.63909e-73	T-Tfh-2	GEM
3.26422e-77	0.301751	0.9	0.769	5.44048e-73	T-Tfh-2	SOD1
3.00372e-76	0.258141	0.585	0.354	5.0063e-72	T-Tfh-2	SEC11A
1.14477e-75	0.314254	0.995	0.991	1.908e-71	T-Tfh-2	ACTB
6.07718e-75	0.275091	0.475	0.24	1.01288e-70	T-Tfh-2	RILPL2
2.29822e-73	0.260166	0.508	0.289	3.83045e-69	T-Tfh-2	PDIA6
7.08236e-73	0.392436	0.96	0.916	1.18042e-68	T-Tfh-2	NFKBIA
1.30015e-72	0.308805	0.943	0.888	2.16695e-68	T-Tfh-2	SH3BGRL3
5.0504e-72	0.262923	0.791	0.61	8.41751e-68	T-Tfh-2	ATP5G2
1.9677e-69	0.343892	0.652	0.447	3.27956e-65	T-Tfh-2	HMGB2
9.92661e-69	0.284525	0.674	0.46	1.65447e-64	T-Tfh-2	PARK7
1.57485e-68	0.251857	0.462	0.253	2.62479e-64	T-Tfh-2	RANBP1
1.52517e-65	0.275175	0.787	0.593	2.542e-61	T-Tfh-2	BST2
9.29197e-62	0.250331	0.746	0.519	1.54869e-57	T-Tfh-2	CD3D
1.45759e-61	0.251547	0.776	0.62	2.42937e-57	T-Tfh-2	RAN
2.42045e-61	0.35139	0.948	0.931	4.03416e-57	T-Tfh-2	KLF6
1.16985e-59	0.278883	0.566	0.351	1.94979e-55	T-Tfh-2	RAB11FIP1
1.49467e-59	0.292494	0.727	0.549	2.49117e-55	T-Tfh-2	TPI1
3.89628e-58	0.300542	0.99	0.987	6.49392e-54	T-Tfh-2	TMSB10
1.14328e-57	0.257004	0.702	0.509	1.9055e-53	T-Tfh-2	ETS1
1.44123e-57	0.252338	0.694	0.484	2.40209e-53	T-Tfh-2	SMAP2
1.29358e-55	0.256069	0.799	0.603	2.15601e-51	T-Tfh-2	TRAC
1.8723e-54	0.260828	0.654	0.449	3.12057e-50	T-Tfh-2	SPOCK2
1.47677e-53	0.269716	0.826	0.669	2.46133e-49	T-Tfh-2	CD2
2.46463e-52	0.307228	0.788	0.646	4.1078e-48	T-Tfh-2	SAMSN1
2.82596e-51	0.284687	0.735	0.622	4.71002e-47	T-Tfh-2	STK4
6.02468e-51	0.257945	0.713	0.53	1.00413e-46	T-Tfh-2	RHOH
3.73902e-49	0.320965	0.729	0.572	6.23182e-45	T-Tfh-2	RGS2
1.40697e-48	0.327567	0.758	0.665	2.34499e-44	T-Tfh-2	H2AFZ
4.2478e-47	0.254249	0.863	0.739	7.07981e-43	T-Tfh-2	HSPB1
3.37956e-45	0.298785	0.578	0.391	5.63271e-41	T-Tfh-2	PHLDA1
1.18047e-43	0.369563	0.596	0.482	1.9675e-39	T-Tfh-2	TRBC1
4.71342e-42	0.282279	0.761	0.622	7.85586e-38	T-Tfh-2	LY6E
1.73235e-37	0.252905	0.715	0.572	2.8873e-33	T-Tfh-2	TRBC2
1.88645e-33	0.324508	0.632	0.504	3.14415e-29	T-Tfh-2	MT2A
1.00044e-32	0.323391	0.518	0.401	1.66744e-28	T-Tfh-2	IFI6
0	0.614574	0.922	0.706	0	T-mixed-1	BTG2
0	0.585334	0.913	0.727	0	T-mixed-1	FOSB
0	0.558462	0.972	0.769	0	T-mixed-1	ZFP36
0	0.558242	0.998	0.965	0	T-mixed-1	JUN
0	0.517814	0.998	0.969	0	T-mixed-1	HSPA1B
5.58294179800609e-321	0.457873	0.869	0.663	9.30508909473674e-317	T-mixed-1	YPEL5
3.11213283897392e-314	0.511874	0.73	0.513	5.18699180271784e-310	T-mixed-1	SLC2A3
2.85251e-296	0.460443	0.89	0.666	4.75428e-292	T-mixed-1	NR4A2
1.31698e-287	0.418468	0.917	0.811	2.19501e-283	T-mixed-1	FUS
1.79405e-283	0.403664	0.979	0.909	2.99015e-279	T-mixed-1	SRSF7
2.24084e-276	0.438156	0.994	0.943	3.73482e-272	T-mixed-1	JUNB
2.77428e-268	0.423889	0.99	0.902	4.62389e-264	T-mixed-1	DUSP2
1.20987e-225	0.50502	0.813	0.646	2.01648e-221	T-mixed-1	TUBA4A
1.48058e-225	0.427116	0.627	0.42	2.46769e-221	T-mixed-1	MYADM
1.00706e-213	0.397867	0.782	0.585	1.67847e-209	T-mixed-1	NR4A1
3.08254e-199	0.306454	0.998	0.993	5.13767e-195	T-mixed-1	HSPA8
1.17247e-198	0.448115	0.898	0.714	1.95415e-194	T-mixed-1	RGCC
4.83069e-198	0.422811	0.936	0.785	8.0513e-194	T-mixed-1	FOS
2.888e-191	0.374779	0.987	0.918	4.81343e-187	T-mixed-1	DUSP1
4.20113e-191	0.422743	0.809	0.604	7.00202e-187	T-mixed-1	LMNA
2.28912e-189	0.328949	0.885	0.774	3.81528e-185	T-mixed-1	RSRP1
2.04293e-187	0.319259	0.507	0.338	3.40495e-183	T-mixed-1	FAM46C
1.15546e-184	0.363823	0.975	0.856	1.92581e-180	T-mixed-1	CD69
1.43715e-184	0.353191	0.801	0.685	2.3953e-180	T-mixed-1	DDX3X
1.24374e-180	0.340864	0.5	0.371	2.07295e-176	T-mixed-1	INTS6
4.85732e-180	0.390105	0.472	0.294	8.0957e-176	T-mixed-1	EGR1
1.04081e-177	0.3104	0.575	0.435	1.73472e-173	T-mixed-1	IDS
1.35127e-166	0.502417	0.831	0.643	2.25216e-162	T-mixed-1	ANXA1
7.62443e-165	0.339693	0.894	0.728	1.27076e-160	T-mixed-1	ZNF331
9.11781e-165	0.342492	0.699	0.529	1.51967e-160	T-mixed-1	KDM6B
1.87499e-164	0.344669	0.957	0.879	3.12504e-160	T-mixed-1	TNFAIP3
1.20577e-159	0.3253	0.902	0.754	2.00966e-155	T-mixed-1	IER2
1.22423e-156	0.428939	0.854	0.659	2.04042e-152	T-mixed-1	KLF2
5.2123e-152	0.256457	0.98	0.945	8.68734e-148	T-mixed-1	HNRNPA2B1
1.50211e-144	0.302781	0.914	0.793	2.50357e-140	T-mixed-1	PPP1R15A
5.68807e-141	0.280133	0.917	0.81	9.48031e-137	T-mixed-1	MCL1
5.248e-139	0.32802	0.69	0.569	8.74684e-135	T-mixed-1	TUBA1A
2.11929e-137	0.287362	0.897	0.764	3.53222e-133	T-mixed-1	IRF1
1.38125e-126	0.266934	0.811	0.702	2.30213e-122	T-mixed-1	SRSF2
3.64661e-121	0.266526	0.655	0.538	6.0778e-117	T-mixed-1	PPP2R5C
4.82033e-120	0.257643	0.859	0.75	8.03404e-116	T-mixed-1	DNAJB6
5.72788e-117	0.280049	0.699	0.589	9.54666e-113	T-mixed-1	UBE2S
3.78667e-110	0.347927	0.616	0.474	6.31125e-106	T-mixed-1	AC027290.2
4.1895e-107	0.257007	0.493	0.377	6.98264e-103	T-mixed-1	RALGAPA1
1.30092e-100	0.288575	0.455	0.329	2.16825e-96	T-mixed-1	NEU1
8.86498e-97	0.252334	0.733	0.647	1.47753e-92	T-mixed-1	TUBB4B
7.03798e-95	0.272685	0.545	0.446	1.17302e-90	T-mixed-1	NABP1
1.66991e-94	0.296104	0.579	0.5	2.78323e-90	T-mixed-1	AHNAK
4.97263e-84	0.261498	0.795	0.701	8.28788e-80	T-mixed-1	SQSTM1
3.63737e-70	0.269197	0.373	0.242	6.06241e-66	T-mixed-1	TNFSF9
0	1.32862	0.782	0.452	0	T-mixed-2	HSPA6
0	1.02719	0.91	0.415	0	T-mixed-2	IGKC
0	0.987553	0.77	0.431	0	T-mixed-2	ZFAND2A
0	0.882267	0.895	0.661	0	T-mixed-2	KLF2
0	0.676163	0.691	0.374	0	T-mixed-2	DNAJB4
0	0.658602	0.98	0.832	0	T-mixed-2	TXNIP
0	0.651504	1	0.97	0	T-mixed-2	DNAJB1
0	0.647967	0.976	0.911	0	T-mixed-2	HSPH1
0	0.59028	1	0.999	0	T-mixed-2	MT-RNR1
0	0.581431	0.977	0.936	0	T-mixed-2	HSPD1
0	0.529501	0.945	0.793	0	T-mixed-2	PPP1R15A
0	0.487081	0.979	0.949	0	T-mixed-2	HSPE1
0	0.475539	0.977	0.9	0	T-mixed-2	RPS26
0	0.394093	0.451	0.11	0	T-mixed-2	IGHG1
5.18183801159351e-313	0.382527	1	1	0	T-mixed-2	MT-RNR2
8.19689e-304	0.517103	0.626	0.345	1.36618e-299	T-mixed-2	BAG3
4.67333e-293	0.407863	0.522	0.209	7.78905e-289	T-mixed-2	IGLC2
1.29545e-262	0.458143	0.926	0.73	2.15913e-258	T-mixed-2	FOSB
6.44173e-260	0.42568	1	0.999	1.07364e-255	T-mixed-2	HSP90AA1
4.9111e-253	0.309662	0.35	0.095	8.18534e-249	T-mixed-2	IGLC3
5.38261e-242	0.485071	0.984	0.974	8.9712e-238	T-mixed-2	DNAJA1
6.53514e-238	0.490255	0.575	0.322	1.08921e-233	T-mixed-2	NEU1
9.52724e-235	0.480349	0.983	0.951	1.5879e-230	T-mixed-2	FTL
1.74632e-226	0.40544	0.892	0.741	2.9106e-222	T-mixed-2	CACYBP
8.62535e-225	0.3308	0.999	0.989	1.43759e-220	T-mixed-2	RPS29
1.39801e-224	0.684533	0.848	0.646	2.33006e-220	T-mixed-2	ANXA1
2.69232e-223	0.457851	0.891	0.732	4.48728e-219	T-mixed-2	HSPB1
2.65308e-221	0.510686	0.498	0.279	4.42189e-217	T-mixed-2	SERPINH1
1.0131e-219	0.563432	0.709	0.528	1.68853e-215	T-mixed-2	ATF3
2.79721e-219	0.387019	0.997	0.989	4.6621e-215	T-mixed-2	HSPA1A
6.98578e-216	0.323971	0.99	0.948	1.16432e-211	T-mixed-2	RPL27A
1.53731e-195	0.404543	0.976	0.92	2.56224e-191	T-mixed-2	DUSP1
6.91065e-173	0.453896	0.506	0.249	1.1518e-168	T-mixed-2	GZMK
1.15597e-166	0.406793	0.989	0.967	1.92665e-162	T-mixed-2	JUN
3.56848e-155	0.404953	0.539	0.349	5.94759e-151	T-mixed-2	DNAJA4
8.0632e-148	0.338173	0.988	0.984	1.34389e-143	T-mixed-2	UBB
1.88393e-146	0.326183	0.51	0.297	3.13994e-142	T-mixed-2	UGP2
2.81471e-133	0.342974	0.859	0.674	4.69127e-129	T-mixed-2	IL7R
4.39815e-127	0.287094	0.488	0.272	7.3304e-123	T-mixed-2	GIMAP4
3.45094e-126	0.297607	0.582	0.377	5.75167e-122	T-mixed-2	CRIP1
8.71517e-121	0.301385	0.874	0.725	1.45256e-116	T-mixed-2	CD52
2.57523e-116	0.313822	0.696	0.564	4.29213e-112	T-mixed-2	DOK2
5.17369e-115	0.435094	0.48	0.313	8.623e-111	T-mixed-2	TNFSF14
4.54942e-114	0.278568	0.74	0.594	7.58252e-110	T-mixed-2	CLK1
2.01336e-112	0.2722	0.422	0.281	3.35567e-108	T-mixed-2	CDC42EP3
5.28721e-112	0.294349	0.386	0.199	8.8122e-108	T-mixed-2	GPR171
6.97932e-110	0.275756	0.649	0.452	1.16324e-105	T-mixed-2	RARRES3
1.32027e-109	0.269809	0.534	0.345	2.2005e-105	T-mixed-2	PLK3
2.22922e-106	0.286845	0.58	0.403	3.71544e-102	T-mixed-2	FKBP4
7.26092e-106	0.331417	0.61	0.443	1.21018e-101	T-mixed-2	NABP1
2.10439e-104	0.295346	0.913	0.791	3.50739e-100	T-mixed-2	FOS
1.98306e-99	0.322302	0.681	0.5	3.30517e-95	T-mixed-2	TSPYL2
2.15995e-99	0.274168	0.61	0.433	3.59998e-95	T-mixed-2	CCNH
1.13329e-83	0.297803	0.995	0.992	1.88885e-79	T-mixed-2	HSP90AB1
7.71869e-83	0.256504	0.643	0.559	1.28647e-78	T-mixed-2	CYCS
1.18967e-82	0.250482	0.781	0.678	1.98283e-78	T-mixed-2	CHORDC1
7.52189e-77	0.2554	0.993	0.991	1.25367e-72	T-mixed-2	UBC
4.52473e-75	0.285449	0.467	0.352	7.54137e-71	T-mixed-2	ANKRD37
3.66297e-72	0.279732	0.425	0.302	6.10507e-68	T-mixed-2	EGR1
3.64893e-71	0.363397	0.479	0.352	6.08167e-67	T-mixed-2	PLIN2
4.27595e-66	0.279204	0.541	0.41	7.12673e-62	T-mixed-2	SLC5A3
4.71331e-64	0.261593	0.309	0.183	7.85568e-60	T-mixed-2	TNF
0	1.64568	0.71	0.101	0	T-mixed-3	IFIT2
0	1.46714	0.994	0.664	0	T-mixed-3	ISG15
0	1.37521	0.81	0.145	0	T-mixed-3	IFIT3
0	1.05918	0.762	0.13	0	T-mixed-3	IFIT1
0	1.02946	0.85	0.349	0	T-mixed-3	MX1
0	0.965799	0.777	0.333	0	T-mixed-3	OASL
0	0.936484	0.861	0.392	0	T-mixed-3	IFI6
0	0.87004	0.953	0.679	0	T-mixed-3	ISG20
0	0.845025	0.637	0.111	0	T-mixed-3	RSAD2
0	0.746402	0.688	0.195	0	T-mixed-3	MX2
4.74255e-300	0.699326	0.724	0.284	7.90441e-296	T-mixed-3	SAMD9L
3.79665e-299	0.774657	0.658	0.24	6.32788e-295	T-mixed-3	TNFSF10
9.67731e-271	0.64626	0.651	0.174	1.61292e-266	T-mixed-3	HERC5
2.76087e-269	0.767474	0.766	0.308	4.60154e-265	T-mixed-3	IFI44L
2.33455e-267	0.683013	0.842	0.539	3.891e-263	T-mixed-3	RNF213
4.59646e-261	0.883267	0.845	0.499	7.66092e-257	T-mixed-3	MT2A
3.47599e-256	0.6943	0.833	0.452	5.79344e-252	T-mixed-3	XAF1
2.49331e-242	0.599788	0.614	0.201	4.15559e-238	T-mixed-3	GBP1
1.5945e-240	0.579681	0.632	0.181	2.65756e-236	T-mixed-3	OAS1
2.64027e-232	0.525407	0.524	0.163	4.40054e-228	T-mixed-3	DDX58
3.56193e-223	0.602868	0.726	0.35	5.93667e-219	T-mixed-3	PARP14
5.09404e-223	0.421971	0.425	0.068	8.49024e-219	T-mixed-3	CMPK2
4.64647e-222	0.646067	0.895	0.619	7.74427e-218	T-mixed-3	LY6E
9.03865e-215	0.546149	0.685	0.3	1.50647e-210	T-mixed-3	TRIM22
2.63623e-211	0.632935	0.734	0.355	4.39381e-207	T-mixed-3	SAMD9
1.60903e-209	0.564143	0.698	0.316	2.68177e-205	T-mixed-3	EIF2AK2
4.39263e-196	0.531595	0.681	0.31	7.3212e-192	T-mixed-3	IRF7
1.07777e-195	0.525319	0.586	0.221	1.79632e-191	T-mixed-3	PLSCR1
1.87233e-189	0.491167	0.56	0.205	3.12061e-185	T-mixed-3	NT5C3A
2.96945e-185	0.429936	0.485	0.118	4.94918e-181	T-mixed-3	OAS3
8.40225e-184	0.588728	0.707	0.329	1.4004e-179	T-mixed-3	STAT1
1.03499e-172	0.460049	0.558	0.206	1.72502e-168	T-mixed-3	IFI35
3.00608e-171	0.386711	0.448	0.102	5.01024e-167	T-mixed-3	USP18
7.83395e-171	0.474386	0.581	0.227	1.30569e-166	T-mixed-3	IFI44
5.18918e-170	0.368876	0.395	0.094	8.6488e-166	T-mixed-3	PNPT1
1.73327e-167	0.478516	0.682	0.349	2.88884e-163	T-mixed-3	SP110
5.37004e-162	0.41526	0.473	0.139	8.95024e-158	T-mixed-3	DDX60L
3.56524e-154	0.517703	0.643	0.299	5.94219e-150	T-mixed-3	EPSTI1
1.58617e-148	0.438731	0.718	0.458	2.64367e-144	T-mixed-3	DRAP1
8.42492e-146	0.489135	0.812	0.528	1.40418e-141	T-mixed-3	IFI16
2.38852e-145	0.408696	0.488	0.182	3.98094e-141	T-mixed-3	HELZ2
3.04115e-128	0.37524	0.493	0.209	5.06868e-124	T-mixed-3	C19orf66
3.30802e-128	0.420434	0.582	0.289	5.51348e-124	T-mixed-3	IFITM1
1.67349e-123	0.381372	0.467	0.172	2.78921e-119	T-mixed-3	IFIH1
6.19706e-121	0.332052	0.449	0.146	1.03286e-116	T-mixed-3	OAS2
2.00031e-120	0.411554	0.576	0.288	3.33392e-116	T-mixed-3	PPM1K
5.65756e-114	0.40155	0.753	0.499	9.42945e-110	T-mixed-3	SP100
8.25397e-105	0.336773	0.493	0.242	1.37569e-100	T-mixed-3	NUB1
6.57192e-100	0.317622	0.457	0.17	1.09534e-95	T-mixed-3	PARP9
2.21083e-99	0.614944	0.906	0.753	3.6848e-95	T-mixed-3	SAT1
5.0012e-99	0.336923	0.541	0.252	8.33549e-95	T-mixed-3	LAP3
1.45802e-97	0.394176	0.939	0.838	2.43008e-93	T-mixed-3	MYL12A
7.63212e-97	0.337675	0.532	0.254	1.27205e-92	T-mixed-3	UBE2L6
4.40542e-92	0.303111	0.402	0.152	7.34251e-88	T-mixed-3	DDX60
2.78253e-89	0.330826	0.485	0.238	4.63765e-85	T-mixed-3	CHST12
5.67086e-87	0.391108	0.697	0.461	9.45163e-83	T-mixed-3	RARRES3
7.01208e-86	0.277306	0.402	0.169	1.1687e-81	T-mixed-3	NMI
2.83537e-85	0.256516	0.329	0.102	4.72571e-81	T-mixed-3	ZBP1
4.72195e-84	0.29618	0.426	0.194	7.87008e-80	T-mixed-3	C5orf56
1.36312e-80	0.360247	0.997	0.987	2.27191e-76	T-mixed-3	TMSB10
1.54413e-78	0.288805	0.415	0.164	2.5736e-74	T-mixed-3	HSH2D
1.75435e-77	0.339537	0.743	0.534	2.92397e-73	T-mixed-3	PSMB9
8.55759e-73	0.289963	0.458	0.25	1.42629e-68	T-mixed-3	XRN1
1.8774e-68	0.268262	0.439	0.211	3.12906e-64	T-mixed-3	PHF11
1.2932e-67	0.309053	0.568	0.331	2.15538e-63	T-mixed-3	N4BP1
2.1419e-66	0.29664	0.426	0.22	3.56991e-62	T-mixed-3	HELB
2.76712e-64	0.282593	0.385	0.178	4.61196e-60	T-mixed-3	GBP4
4.19978e-64	0.280788	0.456	0.231	6.99977e-60	T-mixed-3	APOL6
9.88251e-64	0.347213	0.735	0.532	1.64712e-59	T-mixed-3	SMCHD1
4.59169e-62	0.313867	0.771	0.595	7.65297e-58	T-mixed-3	BST2
1.06039e-56	0.332345	0.778	0.624	1.76735e-52	T-mixed-3	IFITM2
5.63397e-56	0.274739	0.585	0.362	9.39013e-52	T-mixed-3	ADAR
7.22189e-56	0.296178	0.735	0.581	1.20367e-51	T-mixed-3	CD48
1.69488e-55	0.268865	0.474	0.263	2.82486e-51	T-mixed-3	TRIM38
3.57582e-55	0.433491	0.953	0.866	5.95983e-51	T-mixed-3	CD69
1.18451e-54	0.304117	0.379	0.178	1.97422e-50	T-mixed-3	LAG3
6.93413e-49	0.278822	0.771	0.61	1.15571e-44	T-mixed-3	EVL
7.56132e-46	0.257747	1	0.999	1.26025e-41	T-mixed-3	TMSB4X
1.8617e-39	0.253163	0.5	0.317	3.10289e-35	T-mixed-3	ODF2L
5.74036e-38	0.279881	0.522	0.347	9.56747e-34	T-mixed-3	ALOX5AP
9.83252e-34	0.255354	0.484	0.318	1.63879e-29	T-mixed-3	GIMAP7
1.72029e-28	0.314076	0.798	0.657	2.86721e-24	T-mixed-3	ANXA1
9.83232e-27	0.276369	0.85	0.775	1.63875e-22	T-mixed-3	IRF1
1.32491e-26	0.337907	0.663	0.538	2.20822e-22	T-mixed-3	ATF3
2.45695e-25	0.284904	0.881	0.798	4.095e-21	T-mixed-3	FOS
1.57456e-24	0.369637	0.29	0.198	2.62432e-20	T-mixed-3	IFI27
6.43632e-308	1.08414	0.921	0.227	1.07274e-303	T-mixed-4	GZMH
6.73928e-284	0.77544	0.699	0.073	1.12324e-279	T-mixed-4	FGFBP2
9.78744e-226	0.967252	0.996	0.6	1.63127e-221	T-mixed-4	NKG7
4.17379e-144	0.742494	0.895	0.446	6.95645e-140	T-mixed-4	IGKC
2.32279e-139	1.10694	0.85	0.471	3.8714e-135	T-mixed-4	HSPA6
4.23203e-132	0.494377	0.551	0.118	7.05353e-128	T-mixed-4	KLRG1
2.55494e-120	0.560932	0.978	0.905	4.25832e-116	T-mixed-4	RPS26
1.85516e-110	0.324588	0.81	0.351	3.092e-106	T-mixed-4	GZMB
1.3208e-108	0.594204	0.994	0.953	2.20139e-104	T-mixed-4	FTL
8.93244e-101	0.461311	0.774	0.322	1.48877e-96	T-mixed-4	PRF1
4.88983e-97	0.446428	0.858	0.419	8.14988e-93	T-mixed-4	GZMA
2.36383e-93	0.488839	0.636	0.221	3.9398e-89	T-mixed-4	TRGC2
7.57816e-93	0.671748	0.952	0.674	1.26305e-88	T-mixed-4	KLF2
8.2964e-93	0.520073	0.996	0.972	1.38276e-88	T-mixed-4	DNAJB1
7.21089e-90	0.408552	0.503	0.14	1.20184e-85	T-mixed-4	PLEK
1.3311e-88	0.469498	0.998	0.767	2.21855e-84	T-mixed-4	CCL5
1.99641e-83	0.481401	0.935	0.736	3.32742e-79	T-mixed-4	S100A10
1.58924e-82	0.394237	0.869	0.471	2.64879e-78	T-mixed-4	CST7
6.93538e-82	0.411844	1	0.998	1.15592e-77	T-mixed-4	RPS27
3.26086e-79	0.471581	0.943	0.733	5.43488e-75	T-mixed-4	CD52
1.10968e-78	0.364701	0.333	0.068	1.8495e-74	T-mixed-4	FGL2
1.41919e-77	0.458361	0.752	0.451	2.36536e-73	T-mixed-4	ITGB1
3.67955e-72	0.464683	1	0.99	6.1327e-68	T-mixed-4	MT-ND3
2.44167e-68	0.368857	0.991	0.951	4.06954e-64	T-mixed-4	RPL27A
4.2983e-68	0.318614	0.444	0.131	7.16397e-64	T-mixed-4	IGHG1
9.48306e-68	0.561378	0.765	0.452	1.58054e-63	T-mixed-4	ZFAND2A
4.2896e-65	0.357932	0.673	0.315	7.14948e-61	T-mixed-4	GZMM
8.48728e-64	0.376174	1	0.999	1.41458e-59	T-mixed-4	MT-ATP6
5.95207e-63	0.571187	0.922	0.657	9.92031e-59	T-mixed-4	ANXA1
7.2947e-63	0.335678	0.521	0.199	1.21581e-58	T-mixed-4	C12orf75
2.94746e-62	0.259309	0.362	0.094	4.91254e-58	T-mixed-4	ADGRG1
3.9415e-62	0.352488	0.54	0.226	6.56929e-58	T-mixed-4	S1PR4
2.03997e-61	0.33712	0.416	0.13	3.40001e-57	T-mixed-4	LDLR
8.46865e-61	0.370246	0.73	0.396	1.41147e-56	T-mixed-4	EFHD2
8.70491e-61	0.281905	0.366	0.102	1.45085e-56	T-mixed-4	FCGR3A
2.77364e-60	0.323059	1	0.994	4.62283e-56	T-mixed-4	RPL13A
2.31477e-59	0.377325	0.725	0.387	3.85803e-55	T-mixed-4	CRIP1
6.09965e-58	0.365018	1	0.999	1.01663e-53	T-mixed-4	MT-RNR1
7.02234e-57	0.33839	0.569	0.259	1.17041e-52	T-mixed-4	DSTN
4.17908e-56	0.439551	0.998	0.989	6.96527e-52	T-mixed-4	HSPA1A
6.72457e-54	0.392813	1	0.991	1.12078e-49	T-mixed-4	MT-CYB
8.88612e-52	0.294609	1	0.996	1.48105e-47	T-mixed-4	RPL3
9.00227e-52	0.306426	0.998	0.972	1.50041e-47	T-mixed-4	RPL37A
1.1755e-51	0.280204	0.534	0.228	1.9592e-47	T-mixed-4	IGLC2
3.76105e-50	0.289013	1	0.991	6.26854e-46	T-mixed-4	RPL39
8.4267e-50	0.307858	1	0.999	1.40448e-45	T-mixed-4	RPS19
4.7165e-49	0.270564	0.671	0.36	7.86098e-45	T-mixed-4	KLRD1
1.71849e-48	0.335599	0.933	0.769	2.86421e-44	T-mixed-4	S100A6
7.70988e-48	0.367888	0.943	0.787	1.28501e-43	T-mixed-4	S100A4
9.39873e-48	0.300667	0.412	0.153	1.56649e-43	T-mixed-4	KLF3
4.0315e-45	0.272548	1	0.99	6.71929e-41	T-mixed-4	RPS29
3.24466e-44	0.269036	0.534	0.248	5.40787e-40	T-mixed-4	RIPOR2
1.67406e-43	0.274861	1	0.999	2.79015e-39	T-mixed-4	MT-CO1
6.80834e-43	0.262994	0.555	0.268	1.13475e-38	T-mixed-4	SAMD3
1.99022e-42	0.356051	0.998	0.999	3.3171e-38	T-mixed-4	HSP90AA1
5.41712e-42	0.263599	0.98	0.896	9.02871e-38	T-mixed-4	RPL38
1.98198e-41	0.296497	0.307	0.115	3.30337e-37	T-mixed-4	BPGM
2.9155e-41	0.601688	0.58	0.306	4.85926e-37	T-mixed-4	IFNG
1.358e-39	0.397643	0.972	0.915	2.26337e-35	T-mixed-4	HSPH1
2.80398e-39	0.272312	0.638	0.353	4.6734e-35	T-mixed-4	ZEB2
4.20595e-39	0.297485	0.664	0.383	7.01006e-35	T-mixed-4	CD3G
1.225e-38	0.270643	0.479	0.224	2.04171e-34	T-mixed-4	LYAR
3.5283e-38	0.29912	0.464	0.217	5.88061e-34	T-mixed-4	MXD1
6.34887e-38	0.278998	0.882	0.711	1.05817e-33	T-mixed-4	TOMM7
8.13405e-37	0.273362	0.595	0.337	1.3557e-32	T-mixed-4	BIN2
1.49656e-35	0.282825	0.793	0.546	2.49432e-31	T-mixed-4	PPP2R5C
1.75702e-35	0.288637	0.872	0.662	2.92842e-31	T-mixed-4	HCST
2.84984e-35	0.288891	0.919	0.749	4.74983e-31	T-mixed-4	CACYBP
3.58109e-35	0.259608	0.802	0.557	5.9686e-31	T-mixed-4	RAP1B
8.75677e-35	0.251906	0.98	0.888	1.45949e-30	T-mixed-4	SH3BGRL3
1.65174e-34	0.409243	0.643	0.4	2.75295e-30	T-mixed-4	IER5L
3.10549e-34	0.254662	0.767	0.51	5.17592e-30	T-mixed-4	EMP3
6.96409e-33	0.35327	0.98	0.939	1.1607e-28	T-mixed-4	HSPD1
7.82349e-33	0.298212	0.512	0.288	1.30394e-28	T-mixed-4	CDC42EP3
9.75825e-33	0.315614	0.414	0.189	1.62641e-28	T-mixed-4	TNF
1.05896e-32	0.2629	0.847	0.625	1.76498e-28	T-mixed-4	IFITM2
1.22027e-31	0.254839	0.9	0.756	2.03383e-27	T-mixed-4	RPL31
7.27579e-30	0.254547	0.811	0.591	1.21266e-25	T-mixed-4	LGALS1
1.06514e-28	0.317774	0.595	0.358	1.77528e-24	T-mixed-4	PLIN2
1.06803e-28	0.27301	0.983	0.951	1.78009e-24	T-mixed-4	HSPE1
1.19923e-28	0.283133	0.603	0.362	1.99875e-24	T-mixed-4	BAG3
1.76432e-28	0.274982	0.564	0.331	2.94059e-24	T-mixed-4	TOB1
6.30221e-24	0.274177	0.54	0.323	1.05039e-19	T-mixed-4	TNFSF14
5.15807e-23	0.251614	0.723	0.538	8.59696e-19	T-mixed-4	LRRFIP1
3.98245e-22	0.25404	0.987	0.975	6.63755e-18	T-mixed-4	DNAJA1
9.06751e-13	0.265216	0.669	0.54	1.51128e-08	T-mixed-4	ATF3
0	1.95032	0.84	0.419	0	T-proliferating	HIST1H4C
0	1.57759	0.906	0.02	0	T-proliferating	MKI67
0	1.55175	0.933	0.316	0	T-proliferating	TUBB
0	1.55069	0.876	0.182	0	T-proliferating	STMN1
0	1.47973	0.976	0.68	0	T-proliferating	TUBA1B
0	1.41328	0.957	0.439	0	T-proliferating	HMGB2
0	1.35576	0.791	0.077	0	T-proliferating	CENPF
0	1.34601	0.922	0.435	0	T-proliferating	HMGN2
0	1.28931	0.782	0.02	0	T-proliferating	TOP2A
0	1.16928	0.692	0.013	0	T-proliferating	ASPM
0	1.07868	0.996	0.826	0	T-proliferating	HMGB1
0	1.0345	0.762	0.071	0	T-proliferating	NUSAP1
0	1.01522	0.849	0.221	0	T-proliferating	SMC4
0	0.948159	0.572	0.093	0	T-proliferating	HIST1H1D
0	0.943329	0.609	0.011	0	T-proliferating	UBE2C
0	0.926487	0.636	0.026	0	T-proliferating	TYMS
0	0.906859	0.997	0.917	0	T-proliferating	GAPDH
0	0.869503	0.625	0.019	0	T-proliferating	PCLAF
0	0.868468	0.606	0.122	0	T-proliferating	HIST1H1C
0	0.802024	0.91	0.661	0	T-proliferating	H2AFZ
0	0.80044	0.629	0.024	0	T-proliferating	TPX2
0	0.79509	0.519	0.013	0	T-proliferating	HIST1H1B
0	0.770356	0.561	0.035	0	T-proliferating	CENPE
0	0.76779	0.601	0.206	0	T-proliferating	DUT
0	0.764806	0.67	0.065	0	T-proliferating	CKS1B
0	0.758482	0.541	0.007	0	T-proliferating	RRM2
0	0.749886	0.639	0.185	0	T-proliferating	PTTG1
0	0.7397	0.547	0.103	0	T-proliferating	HIST2H2AC
0	0.734723	0.847	0.405	0	T-proliferating	DEK
0	0.73064	0.754	0.233	0	T-proliferating	TMPO
0	0.727767	0.57	0.153	0	T-proliferating	PCNA
0	0.706274	0.849	0.36	0	T-proliferating	NUCKS1
0	0.700441	0.831	0.409	0	T-proliferating	H2AFV
0	0.696054	0.818	0.405	0	T-proliferating	ANP32B
0	0.677879	0.564	0.017	0	T-proliferating	CDK1
0	0.657315	0.625	0.113	0	T-proliferating	KIF20B
0	0.648307	0.579	0.005	0	T-proliferating	BIRC5
0	0.646439	0.774	0.341	0	T-proliferating	CALM3
0	0.639795	0.636	0.07	0	T-proliferating	SMC2
0	0.594069	0.545	0.084	0	T-proliferating	ATAD2
0	0.59392	0.468	0.015	0	T-proliferating	TK1
0	0.583492	0.526	0.025	0	T-proliferating	CDKN3
0	0.583409	0.468	0.01	0	T-proliferating	HMMR
0	0.57845	0.554	0.004	0	T-proliferating	AURKB
0	0.575206	0.454	0.003	0	T-proliferating	DLGAP5
0	0.570767	0.513	0.033	0	T-proliferating	CLSPN
0	0.55603	0.508	0.004	0	T-proliferating	GTSE1
0	0.549913	0.516	0.013	0	T-proliferating	KNL1
0	0.547767	0.48	0.082	0	T-proliferating	MCM7
0	0.547346	0.371	0.023	0	T-proliferating	CCNB1
0	0.545237	0.512	0.047	0	T-proliferating	CENPM
0	0.544021	0.515	0.026	0	T-proliferating	PRC1
0	0.535764	0.516	0.029	0	T-proliferating	UBE2T
0	0.525407	0.498	0.008	0	T-proliferating	NCAPG
0	0.521012	0.566	0.084	0	T-proliferating	KIF22
0	0.52078	0.492	0.013	0	T-proliferating	ZWINT
0	0.520153	0.515	0.014	0	T-proliferating	KIFC1
0	0.514089	0.405	0.009	0	T-proliferating	CCNB2
0	0.498655	0.557	0.1	0	T-proliferating	PHF19
0	0.498378	0.385	0.01	0	T-proliferating	CDC20
0	0.488263	0.562	0.077	0	T-proliferating	TACC3
0	0.487751	0.56	0.097	0	T-proliferating	NUDT1
0	0.487352	0.482	0.012	0	T-proliferating	KIF11
0	0.484889	0.45	0.007	0	T-proliferating	CCNA2
0	0.477765	0.472	0.016	0	T-proliferating	ASF1B
0	0.475767	0.481	0.034	0	T-proliferating	MAD2L1
0	0.464466	0.347	0.012	0	T-proliferating	FAM111B
0	0.462652	0.523	0.066	0	T-proliferating	DTYMK
0	0.459764	0.407	0.03	0	T-proliferating	FBXO5
0	0.455404	0.418	0.012	0	T-proliferating	NUF2
0	0.450501	0.466	0.034	0	T-proliferating	NDC80
0	0.447057	0.372	0.01	0	T-proliferating	HIST1H2AH
0	0.444112	0.429	0.013	0	T-proliferating	CEP55
0	0.441408	0.408	0.004	0	T-proliferating	ESCO2
0	0.43917	0.423	0.031	0	T-proliferating	SGO2
0	0.432577	0.405	0.009	0	T-proliferating	MXD3
0	0.42162	0.403	0.016	0	T-proliferating	CDT1
0	0.41801	0.409	0.005	0	T-proliferating	CDCA5
0	0.404183	0.4	0.005	0	T-proliferating	KIF2C
0	0.40067	0.395	0.001	0	T-proliferating	HJURP
0	0.39983	0.431	0.029	0	T-proliferating	ORC6
0	0.394159	0.418	0.018	0	T-proliferating	CENPW
0	0.390352	0.378	0.007	0	T-proliferating	CDCA8
0	0.387179	0.4	0.018	0	T-proliferating	CENPU
0	0.385942	0.394	0.008	0	T-proliferating	SGO1
0	0.385659	0.379	0.007	0	T-proliferating	KIF23
0	0.3705	0.36	0.003	0	T-proliferating	KIF15
0	0.365828	0.363	0.016	0	T-proliferating	BRCA1
0	0.364582	0.286	0.002	0	T-proliferating	HIST1H3G
0	0.350162	0.344	0.015	0	T-proliferating	BUB1
0	0.342888	0.277	0.004	0	T-proliferating	PLK1
0	0.342532	0.315	0.004	0	T-proliferating	CENPA
0	0.330101	0.299	0.003	0	T-proliferating	KIF14
0	0.32959	0.329	0.009	0	T-proliferating	RAD51AP1
0	0.304411	0.3	0.006	0	T-proliferating	CDCA2
0	0.30186	0.304	0.005	0	T-proliferating	CKAP2L
0	0.301817	0.324	0.006	0	T-proliferating	MELK
0	0.298513	0.286	0.003	0	T-proliferating	CDCA3
0	0.269191	0.273	0.003	0	T-proliferating	DIAPH3
3.90311860214585e-322	0.291387	0.275	0.005	6.50532777419648e-318	T-proliferating	MYBL2
1.99849553742784e-320	0.25233	0.254	0.003	3.33089251223098e-316	T-proliferating	KIF4A
2.59641378202492e-319	0.260736	0.269	0.004	4.32744285050093e-315	T-proliferating	SHCBP1
3.05516855615789e-318	0.578733	0.61	0.25	5.09204943254836e-314	T-proliferating	RANBP1
3.90099171605705e-311	0.292999	0.272	0.006	6.50178e-307	T-proliferating	ANLN
0	0.558478	0.827	0.445	5.56136e-305	T-proliferating	MZT2B
1.21908e-305	0.40389	0.414	0.034	2.03184e-301	T-proliferating	BRCA2
2.81978e-299	0.398227	0.402	0.041	4.69972e-295	T-proliferating	FEN1
2.23941e-294	0.257348	0.268	0.006	3.73243e-290	T-proliferating	FOXM1
2.48672e-288	0.316065	0.333	0.018	4.14462e-284	T-proliferating	FANCI
5.0009e-288	0.643433	0.521	0.118	8.335e-284	T-proliferating	HIST1H1E
2.11933e-287	0.530025	0.6	0.146	3.5323e-283	T-proliferating	EZH2
2.44004e-286	0.301253	0.324	0.016	4.06681e-282	T-proliferating	CIP2A
6.66614e-285	0.582719	0.882	0.738	1.11105e-280	T-proliferating	PPIA
2.00135e-275	0.291122	0.318	0.016	3.33565e-271	T-proliferating	RACGAP1
5.57568e-274	0.717713	1	0.991	9.29299e-270	T-proliferating	ACTB
5.84399e-263	0.408776	0.427	0.072	9.74017e-259	T-proliferating	TMEM106C
9.33024e-262	0.514523	0.759	0.422	1.55507e-257	T-proliferating	COX8A
4.01173e-259	0.285343	0.314	0.018	6.68634e-255	T-proliferating	NCAPH
7.6369e-259	0.369296	0.369	0.035	1.27284e-254	T-proliferating	ATAD5
1.62368e-258	0.538325	0.845	0.619	2.70619e-254	T-proliferating	RAN
5.974e-254	0.44608	0.445	0.066	9.95687e-250	T-proliferating	HELLS
1.34582e-251	0.323831	0.324	0.023	2.24307e-247	T-proliferating	DHFR
2.09576e-250	0.309922	0.328	0.025	3.49301e-246	T-proliferating	SAC3D1
2.20607e-248	0.359989	0.428	0.055	3.67685e-244	T-proliferating	CENPK
2.90779e-248	0.520753	0.672	0.274	4.84641e-244	T-proliferating	ANP32E
9.50334e-242	0.262811	0.254	0.01	1.58392e-237	T-proliferating	CDC6
1.04275e-241	0.433055	0.52	0.127	1.73796e-237	T-proliferating	DNAJC9
3.2825e-241	0.256199	0.262	0.011	5.47095e-237	T-proliferating	C21orf58
2.8972e-234	0.289396	0.309	0.022	4.82877e-230	T-proliferating	CHEK1
8.55082e-231	0.275269	0.284	0.017	1.42517e-226	T-proliferating	ARHGAP11A
1.99469e-229	0.387436	0.318	0.029	3.32455e-225	T-proliferating	HIST1H2AG
3.18574e-229	0.448826	0.579	0.175	5.30968e-225	T-proliferating	CARHSP1
5.36996e-229	0.303386	0.302	0.022	8.95011e-225	T-proliferating	HMGB3
1.24075e-228	0.461928	0.629	0.215	2.06796e-224	T-proliferating	DDX39A
2.50876e-225	0.413383	0.501	0.102	4.18135e-221	T-proliferating	LMNB1
7.64353e-224	0.66241	0.75	0.375	1.27395e-219	T-proliferating	PKM
9.91726e-223	0.251489	0.257	0.013	1.65291e-218	T-proliferating	ECT2
1.90608e-219	0.256756	0.291	0.02	3.17686e-215	T-proliferating	CENPN
5.83466e-216	0.827091	0.815	0.5	9.72463e-212	T-proliferating	MT2A
1.57305e-213	0.266318	0.291	0.022	2.6218e-209	T-proliferating	CCDC34
9.22618e-212	0.331764	0.378	0.055	1.53773e-207	T-proliferating	SNRNP25
3.66757e-210	0.338565	0.337	0.036	6.11274e-206	T-proliferating	AURKA
1.27656e-209	0.364973	0.446	0.088	2.12765e-205	T-proliferating	SKA2
2.25189e-208	0.623946	0.788	0.533	3.75322e-204	T-proliferating	ENO1
1.5839e-203	0.271475	0.304	0.028	2.63988e-199	T-proliferating	NCAPD2
3.00014e-203	0.542555	0.816	0.548	5.00033e-199	T-proliferating	TPI1
6.39675e-200	0.530451	0.654	0.309	1.06615e-195	T-proliferating	PGAM1
1.64656e-199	0.562817	0.968	0.865	2.74433e-195	T-proliferating	PFN1
2.79819e-199	0.51007	0.701	0.33	4.66374e-195	T-proliferating	H2AFX
4.72588e-196	0.468156	0.661	0.311	7.87662e-192	T-proliferating	RAD21
2.51966e-189	0.416394	0.588	0.247	4.19952e-185	T-proliferating	SNRPD1
1.30461e-187	0.357866	0.385	0.077	2.17439e-183	T-proliferating	MCM3
2.60825e-187	0.394275	0.549	0.265	4.34717e-183	T-proliferating	SIVA1
5.27085e-184	0.321974	0.406	0.077	8.78493e-180	T-proliferating	SAE1
3.2883e-182	0.35473	0.411	0.079	5.48061e-178	T-proliferating	GMNN
9.7425e-177	0.330216	0.395	0.08	1.62378e-172	T-proliferating	RRM1
2.03747e-176	0.38624	0.493	0.142	3.39585e-172	T-proliferating	FAM111A
9.02843e-174	0.273257	0.303	0.036	1.50477e-169	T-proliferating	MCM4
1.06683e-171	0.362092	0.45	0.134	1.77808e-167	T-proliferating	RPA3
3.3377e-170	0.578559	0.988	0.958	5.56294e-166	T-proliferating	ACTG1
1.2018e-169	0.300008	0.354	0.061	2.00305e-165	T-proliferating	C19orf48
2.89875e-169	0.718835	0.698	0.441	4.83134e-165	T-proliferating	HLA-DRA
3.40474e-169	0.431092	0.593	0.243	5.67468e-165	T-proliferating	SMC3
1.02378e-168	0.291855	0.346	0.055	1.70634e-164	T-proliferating	NSD2
3.23562e-168	0.592473	0.911	0.696	5.39281e-164	T-proliferating	CD74
6.87609e-168	0.404313	0.591	0.241	1.14604e-163	T-proliferating	H2AFY
1.09159e-166	0.438513	0.514	0.271	1.81935e-162	T-proliferating	ARL6IP1
4.03378e-166	0.273084	0.316	0.043	6.72309e-162	T-proliferating	CEP152
6.90763e-166	0.440762	0.667	0.375	1.15129e-161	T-proliferating	ARPC5
1.40092e-163	0.417338	0.756	0.501	2.33491e-159	T-proliferating	SNRPB
3.59405e-163	0.448378	0.71	0.421	5.99021e-159	T-proliferating	JPT1
1.00759e-157	0.392456	0.543	0.196	1.67936e-153	T-proliferating	SMC1A
8.61874e-155	0.552695	0.777	0.505	1.43649e-150	T-proliferating	COTL1
4.59757e-154	0.399281	0.55	0.229	7.66277e-150	T-proliferating	DNMT1
9.72903e-152	0.339192	0.36	0.084	1.62154e-147	T-proliferating	MCM5
3.49579e-150	0.26354	0.316	0.051	5.82644e-146	T-proliferating	HIRIP3
1.96796e-148	0.30558	0.374	0.077	3.28001e-144	T-proliferating	BARD1
1.89749e-147	0.25386	0.304	0.046	3.16255e-143	T-proliferating	LIG1
1.20891e-146	0.357883	0.513	0.196	2.01488e-142	T-proliferating	LSM4
4.4435e-145	0.421611	0.888	0.718	7.40597e-141	T-proliferating	YBX1
5.61924e-145	0.366609	0.52	0.207	9.36558e-141	T-proliferating	IDH2
1.84231e-144	0.319283	0.439	0.121	3.07058e-140	T-proliferating	CBX5
2.81667e-139	0.276199	0.339	0.065	4.69454e-135	T-proliferating	TTF2
3.66449e-139	0.344973	0.55	0.214	6.10761e-135	T-proliferating	ANAPC11
4.3653e-139	0.324516	0.45	0.131	7.27565e-135	T-proliferating	CCDC167
6.6877e-139	0.597228	0.552	0.245	1.11464e-134	T-proliferating	FABP5
7.02053e-139	0.293423	0.362	0.077	1.17011e-134	T-proliferating	MASTL
3.07645e-137	0.332523	0.464	0.142	5.12752e-133	T-proliferating	USP1
1.8772e-136	0.392401	0.63	0.337	3.12873e-132	T-proliferating	ATP5G3
6.79846e-136	0.424514	0.923	0.771	1.1331e-131	T-proliferating	CORO1A
3.63669e-135	0.391127	0.7	0.366	6.06128e-131	T-proliferating	SRSF10
1.57633e-134	0.31542	0.465	0.153	2.62727e-130	T-proliferating	LSM5
1.85207e-133	0.403615	0.956	0.914	3.08684e-129	T-proliferating	CFL1
2.5578e-132	0.316118	0.466	0.151	4.26308e-128	T-proliferating	PSMC3
5.17876e-132	0.418227	0.571	0.266	8.63144e-128	T-proliferating	TUBA1C
7.7395e-131	0.51967	0.678	0.428	1.28994e-126	T-proliferating	HLA-DPA1
7.81457e-131	0.634568	0.693	0.471	1.30245e-126	T-proliferating	HLA-DRB1
3.28439e-129	0.341499	0.54	0.22	5.4741e-125	T-proliferating	MRPL51
1.31502e-126	0.327006	0.54	0.21	2.19174e-122	T-proliferating	AP2S1
2.28058e-126	0.40104	0.801	0.533	3.80104e-122	T-proliferating	HMGN1
4.64598e-126	0.716735	0.732	0.59	7.74345e-122	T-proliferating	LGALS1
8.29558e-126	0.271495	0.333	0.072	1.38263e-121	T-proliferating	CEP295
2.07502e-124	0.318833	0.319	0.095	3.45844e-120	T-proliferating	NME1
5.59408e-123	0.460409	0.843	0.593	9.32365e-119	T-proliferating	UBE2S
1.08658e-122	0.334449	0.544	0.255	1.811e-118	T-proliferating	SNRPF
1.35953e-122	0.358142	0.514	0.19	2.26593e-118	T-proliferating	MIS18BP1
2.01907e-120	0.308051	0.482	0.179	3.36518e-116	T-proliferating	LSM3
2.99875e-120	0.360595	0.811	0.631	4.99802e-116	T-proliferating	SUMO2
1.03474e-119	0.391893	0.693	0.464	1.7246e-115	T-proliferating	SLC25A5
7.10793e-119	0.282407	0.391	0.124	1.18468e-114	T-proliferating	ALYREF
1.55338e-117	0.358158	0.668	0.346	2.58901e-113	T-proliferating	PPP1CA
3.32153e-117	0.367072	0.67	0.396	5.53599e-113	T-proliferating	GNG5
1.4528e-116	0.304431	0.399	0.115	2.42137e-112	T-proliferating	CKAP2
8.43241e-113	0.340714	0.619	0.353	1.40543e-108	T-proliferating	SNRPG
1.23269e-112	0.33386	0.56	0.255	2.05452e-108	T-proliferating	BLOC1S1
5.31747e-112	0.327548	0.55	0.227	8.86263e-108	T-proliferating	YWHAH
5.77399e-112	0.258926	0.299	0.063	9.62351e-108	T-proliferating	WEE1
8.05465e-112	0.322466	0.299	0.073	1.34247e-107	T-proliferating	MT1E
5.1373e-111	0.326456	0.578	0.294	8.56234e-107	T-proliferating	ERH
1.32934e-109	0.319329	0.566	0.256	2.21562e-105	T-proliferating	MZT2A
1.42333e-109	0.388861	0.763	0.533	2.37227e-105	T-proliferating	PSMB9
3.75039e-107	0.358972	0.736	0.451	6.25077e-103	T-proliferating	PSMB8
1.23419e-106	0.386944	0.703	0.465	2.05703e-102	T-proliferating	PSME2
6.43484e-104	0.343884	0.581	0.322	1.07249e-99	T-proliferating	PA2G4
8.41772e-103	0.390619	0.286	0.1	1.40298e-98	T-proliferating	HIST1H2AC
1.82436e-102	0.337606	0.847	0.714	3.04067e-98	T-proliferating	CHCHD2
1.19265e-99	0.283502	0.456	0.179	1.98778e-95	T-proliferating	FDPS
6.69557e-98	0.315014	1	0.999	1.11595e-93	T-proliferating	PTMA
2.37856e-97	0.728296	0.39	0.123	3.96434e-93	T-proliferating	CXCL13
1.13457e-96	0.27698	0.477	0.219	1.89098e-92	T-proliferating	DCTN3
3.51514e-96	0.352526	0.563	0.315	5.85869e-92	T-proliferating	ANXA5
1.35393e-95	0.265014	0.286	0.066	2.25659e-91	T-proliferating	PRRG4
4.24454e-94	0.275792	0.457	0.2	7.07437e-90	T-proliferating	TALDO1
9.99135e-94	0.30881	0.542	0.263	1.66526e-89	T-proliferating	MAZ
1.39474e-93	0.360473	0.938	0.863	2.32462e-89	T-proliferating	MYL6
1.67996e-93	0.286614	0.49	0.204	2.79998e-89	T-proliferating	HDGF
1.98195e-93	0.321325	0.809	0.633	3.30332e-89	T-proliferating	ATP5L
3.95609e-93	0.292962	0.473	0.202	6.59361e-89	T-proliferating	SUZ12
6.76051e-92	0.300826	0.586	0.314	1.12677e-87	T-proliferating	PSMB3
1.18042e-90	0.317354	0.655	0.381	1.96741e-86	T-proliferating	HNRNPD
1.95684e-90	0.303726	0.616	0.336	3.26147e-86	T-proliferating	CBX3
1.97593e-88	0.361821	0.782	0.528	3.29329e-84	T-proliferating	IFI16
1.7933e-87	0.287488	0.472	0.201	2.9889e-83	T-proliferating	XPO1
5.81864e-87	0.334574	0.594	0.321	9.69793e-83	T-proliferating	COX5A
6.23635e-87	0.286621	0.55	0.283	1.03941e-82	T-proliferating	SNRPD3
8.23605e-87	0.272633	0.355	0.112	1.3727e-82	T-proliferating	ENTPD1
1.01202e-86	0.25471	0.369	0.134	1.68673e-82	T-proliferating	CENPX
5.08128e-86	0.332084	0.396	0.163	8.46897e-82	T-proliferating	HLA-DRB5
1.21631e-85	0.25827	0.428	0.169	2.02722e-81	T-proliferating	RNASEH2C
1.23543e-85	0.293003	0.506	0.228	2.05909e-81	T-proliferating	CNTRL
1.16333e-84	0.26525	0.459	0.203	1.93892e-80	T-proliferating	PSMB2
1.97746e-84	0.317671	0.573	0.348	3.29584e-80	T-proliferating	HP1BP3
4.69134e-84	0.270308	0.444	0.212	7.81905e-80	T-proliferating	SNRPE
1.4e-83	0.354838	0.701	0.461	2.33339e-79	T-proliferating	PARK7
1.46126e-82	0.42487	0.657	0.419	2.43549e-78	T-proliferating	H1FX
8.02119e-82	0.288539	0.547	0.291	1.33689e-77	T-proliferating	ATP5J2
9.84656e-82	0.311415	0.64	0.378	1.64113e-77	T-proliferating	DBI
2.11391e-81	0.26918	0.51	0.233	3.52325e-77	T-proliferating	WDR1
3.66986e-81	0.329419	0.614	0.434	6.11655e-77	T-proliferating	LDHB
7.59739e-81	0.352754	0.513	0.301	1.26626e-76	T-proliferating	KPNA2
4.42023e-80	0.316673	0.902	0.798	7.3672e-76	T-proliferating	ARPC2
1.01359e-77	0.269963	0.374	0.146	1.68935e-73	T-proliferating	HLA-DMA
2.6196e-77	0.306225	0.418	0.191	4.36609e-73	T-proliferating	NUCB2
1.2937e-75	0.298542	0.657	0.402	2.15621e-71	T-proliferating	ATPIF1
1.92472e-75	0.271344	0.498	0.25	3.20793e-71	T-proliferating	PSMA4
2.38393e-75	0.282327	0.536	0.292	3.9733e-71	T-proliferating	RBX1
2.8383e-75	0.332703	0.605	0.36	4.7306e-71	T-proliferating	CKS2
2.98081e-75	0.279476	0.581	0.339	4.96812e-71	T-proliferating	ATP5J
2.91987e-74	0.310395	0.543	0.322	4.86655e-70	T-proliferating	EIF5A
4.17164e-72	0.278547	0.588	0.334	6.95287e-68	T-proliferating	HNRNPR
5.99458e-72	0.292281	0.663	0.457	9.99117e-68	T-proliferating	HNRNPF
8.38069e-72	0.284784	0.589	0.341	1.39681e-67	T-proliferating	BUB3
3.189e-71	0.288872	0.762	0.565	5.31511e-67	T-proliferating	RHOA
5.08639e-71	0.290184	0.526	0.291	8.47749e-67	T-proliferating	PDIA6
1.17308e-70	0.257542	0.551	0.291	1.95518e-66	T-proliferating	BANF1
9.15587e-70	0.310867	0.737	0.528	1.52601e-65	T-proliferating	LSP1
1.52789e-69	0.301865	0.723	0.502	2.54653e-65	T-proliferating	SET
1.26977e-68	0.270224	0.65	0.393	2.11633e-64	T-proliferating	ARL6IP4
5.67386e-68	0.320817	0.947	0.903	9.45663e-64	T-proliferating	RPLP0
5.74686e-68	0.252222	0.521	0.277	9.57829e-64	T-proliferating	NDUFS6
6.37099e-68	0.264652	0.552	0.301	1.06185e-63	T-proliferating	PPM1G
6.29974e-67	0.346101	0.457	0.231	1.04998e-62	T-proliferating	PTMS
4.32123e-66	0.362191	0.617	0.427	7.2022e-62	T-proliferating	HLA-DPB1
3.75764e-65	0.252167	0.559	0.309	6.26286e-61	T-proliferating	CLTA
6.2776e-65	0.250375	0.518	0.275	1.04629e-60	T-proliferating	UQCRQ
4.69307e-63	0.301136	0.453	0.212	7.82194e-59	T-proliferating	CTLA4
5.61968e-63	0.262755	0.548	0.3	9.36632e-59	T-proliferating	PSIP1
6.38634e-62	0.324421	0.991	0.987	1.06441e-57	T-proliferating	TMSB10
1.0372e-61	0.271387	0.79	0.591	1.72869e-57	T-proliferating	HNRNPA3
1.30769e-61	0.265529	0.661	0.43	2.17953e-57	T-proliferating	ELOB
6.12684e-61	0.304092	0.827	0.65	1.02116e-56	T-proliferating	TUBB4B
1.03474e-60	0.273665	0.766	0.604	1.7246e-56	T-proliferating	PSMA7
1.20229e-60	0.322432	0.527	0.354	2.00386e-56	T-proliferating	GSTP1
2.0872e-59	0.288012	0.427	0.206	3.47873e-55	T-proliferating	GBP1
2.95133e-59	0.363693	0.434	0.239	4.91899e-55	T-proliferating	HLA-DQA1
3.70782e-55	0.270505	0.724	0.524	6.17982e-51	T-proliferating	NAP1L1
9.70285e-54	0.26256	0.658	0.469	1.61717e-49	T-proliferating	NDUFA4
1.8928e-48	0.297997	0.973	0.951	3.15473e-44	T-proliferating	VIM
3.48706e-47	0.25504	0.519	0.352	5.81188e-43	T-proliferating	TXN
8.07844e-47	0.404273	0.861	0.737	1.34643e-42	T-proliferating	RGS1
2.55844e-46	0.253634	0.591	0.42	4.26414e-42	T-proliferating	HNRNPAB
3.86386e-46	0.250298	0.818	0.675	6.4399e-42	T-proliferating	CLIC1
8.41457e-46	0.343378	0.601	0.4	1.40246e-41	T-proliferating	IFI6
8.01663e-44	0.257019	0.778	0.696	1.33613e-39	T-proliferating	SUB1
1.16268e-40	0.434564	0.453	0.302	1.93784e-36	T-proliferating	RGS16
1.58704e-40	0.2792	0.562	0.357	2.64512e-36	T-proliferating	MX1
9.05291e-39	0.334856	1	0.999	1.50885e-34	T-proliferating	MT-RNR1
2.37599e-36	0.258849	0.55	0.37	3.96006e-32	T-proliferating	RBPJ
3.10642e-34	0.271709	0.455	0.302	5.17747e-30	T-proliferating	HLA-DQB1
4.0717e-32	0.31739	0.721	0.569	6.7863e-28	T-proliferating	PMAIP1
3.39498e-22	0.289337	0.766	0.67	5.65841e-18	T-proliferating	ISG15
0	1.7355	0.963	0.461	0	NKT	GNLY
0	1.00816	0.74	0.445	0	NKT	AREG
0	0.903649	0.797	0.326	0	NKT	GZMB
0	0.823882	0.882	0.437	0	NKT	CTSW
0	0.815488	0.607	0.285	0	NKT	RGS16
0	0.753931	0.856	0.575	0	NKT	LGALS1
0	0.745064	0.606	0.15	0	NKT	FCER1G
0	0.744972	0.484	0.04	0	NKT	KRT81
0	0.740246	0.502	0.097	0	NKT	CSF1
0	0.718742	0.984	0.755	0	NKT	CCL5
0	0.716926	0.649	0.166	0	NKT	ZNF683
0	0.71104	0.585	0.12	0	NKT	KLRC1
0	0.710974	0.497	0.061	0	NKT	KRT86
0	0.696432	0.689	0.226	0	NKT	TYROBP
0	0.664334	0.893	0.574	0	NKT	CD7
0	0.644316	0.582	0.137	0	NKT	TRDC
0	0.632279	0.658	0.274	0	NKT	LDLRAD4
0	0.628745	0.728	0.354	0	NKT	TNFRSF18
0	0.595052	0.591	0.205	0	NKT	CAPG
0	0.549523	0.682	0.428	0	NKT	CD247
0	0.518763	0.679	0.311	0	NKT	IL2RB
0	0.501997	0.762	0.462	0	NKT	CD63
0	0.491119	0.738	0.429	0	NKT	CTSD
0	0.475939	0.579	0.302	0	NKT	CKLF
0	0.458241	0.43	0.072	0	NKT	KLRC2
0	0.435906	0.472	0.118	0	NKT	SRGAP3
0	0.401807	0.437	0.097	0	NKT	LAT2
0	0.401595	0.354	0.056	0	NKT	TMIGD2
0	0.304429	0.263	0.02	0	NKT	ADGRG3
3.45553317006841e-317	0.529637	0.658	0.3	5.75933713455302e-313	NKT	HOPX
3.34381e-302	0.503351	0.448	0.128	5.57313e-298	NKT	SPRY1
1.04862e-301	0.369014	0.36	0.107	1.74773e-297	NKT	NDFIP2
1.28236e-293	0.565407	0.584	0.219	2.13731e-289	NKT	XCL2
3.34559e-280	0.367117	0.368	0.095	5.5761e-276	NKT	CD9
1.10053e-267	0.550314	0.638	0.303	1.83425e-263	NKT	TNFSF14
8.16793e-258	0.356564	0.404	0.115	1.36135e-253	NKT	ITGA1
2.22272e-242	0.439726	0.503	0.183	3.7046e-238	NKT	XCL1
1.4448e-234	0.388197	0.562	0.251	2.40805e-230	NKT	MATK
6.69615e-228	0.26845	0.298	0.065	1.11605e-223	NKT	B3GNT7
1.16853e-227	0.355238	0.497	0.202	1.94759e-223	NKT	SLC16A3
1.65963e-223	0.294745	0.36	0.101	2.76611e-219	NKT	TXK
1.49111e-211	0.277908	0.305	0.078	2.48523e-207	NKT	CXXC5
4.59978e-210	0.32515	0.668	0.343	7.66645e-206	NKT	KLRD1
1.9245e-199	0.701513	0.591	0.413	3.20756e-195	NKT	GZMA
1.60279e-198	0.365738	0.622	0.308	2.67137e-194	NKT	PRF1
5.51103e-196	0.297383	0.877	0.587	9.18523e-192	NKT	NKG7
9.76276e-196	0.284333	0.336	0.1	1.62716e-191	NKT	AKAP5
2.16812e-193	0.516805	0.618	0.414	3.6136e-189	NKT	CEBPB
1.22013e-187	0.385941	0.819	0.614	2.03359e-183	NKT	IFITM2
9.6893e-185	0.263182	0.305	0.089	1.61492e-180	NKT	NCR3
3.70911e-180	0.403497	0.606	0.403	6.18197e-176	NKT	CCND2
1.15145e-177	0.313509	0.251	0.071	1.91913e-173	NKT	VEGFA
6.30114e-172	0.262349	0.333	0.113	1.05021e-167	NKT	PDE4A
7.50039e-167	0.287015	0.449	0.204	1.25009e-162	NKT	CTSA
5.13376e-164	0.323613	0.726	0.577	8.55644e-160	NKT	CD81
1.31466e-159	0.363549	0.359	0.149	2.19115e-155	NKT	CLIC3
9.45194e-159	0.261214	0.377	0.152	1.57535e-154	NKT	SLA2
1.93188e-157	0.324648	0.512	0.308	3.21986e-153	NKT	PTP4A1
4.05271e-149	0.333543	0.591	0.335	6.75465e-145	NKT	ALOX5AP
7.22714e-147	0.316599	0.565	0.344	1.20455e-142	NKT	GSTP1
5.91329e-143	0.318417	0.836	0.653	9.85568e-139	NKT	HCST
1.39683e-141	0.287612	0.415	0.194	2.3281e-137	NKT	PRKX
1.04806e-125	0.294491	0.707	0.46	1.7468e-121	NKT	METRNL
6.43512e-124	0.301253	1	0.999	1.07254e-119	NKT	TMSB4X
9.16746e-124	0.278054	0.489	0.272	1.52794e-119	NKT	LGALS3
3.46905e-102	0.262941	0.951	0.886	5.78187e-98	NKT	SH3BGRL3
3.06421e-100	0.277346	0.338	0.152	5.10711e-96	NKT	GEM
3.2406e-100	0.283207	0.636	0.471	5.40111e-96	NKT	G3BP2
1.3624e-98	0.285311	0.646	0.452	2.27071e-94	NKT	FOSL2
7.15469e-95	0.259678	0.726	0.513	1.19247e-90	NKT	CLEC2B
1.48237e-92	0.272014	0.569	0.401	2.47067e-88	NKT	PTPN7
7.53276e-92	0.304807	0.334	0.167	1.25548e-87	NKT	GADD45G
1.26846e-89	0.277232	0.856	0.727	2.11415e-85	NKT	CD52
8.10935e-88	0.310829	0.578	0.409	1.35159e-83	NKT	SLC5A3
5.25528e-87	0.25046	0.437	0.256	8.75898e-83	NKT	PRMT9
3.15053e-82	0.288101	0.746	0.594	5.25099e-78	NKT	NR4A1
1.52601e-81	0.329967	0.781	0.692	2.5434e-77	NKT	IER5
1.84111e-75	0.265483	0.646	0.533	3.06859e-71	NKT	ENO1
3.24701e-71	0.27327	0.808	0.663	5.4118e-67	NKT	ISG15
5.08348e-70	0.279187	0.381	0.223	8.47263e-66	NKT	ID3
1.85683e-69	0.261139	0.429	0.26	3.09478e-65	NKT	GRASP
2.07542e-66	0.2599	0.563	0.393	3.4591e-62	NKT	IER5L
4.36685e-55	0.256509	0.647	0.499	7.27823e-51	NKT	MT2A
4.36304e-38	0.257694	0.522	0.424	7.27188e-34	NKT	CD83
0	1.84993	0.971	0.441	0	NK-1	AREG
0	1.01994	0.963	0.473	0	NK-1	GNLY
0	0.826683	0.877	0.341	0	NK-1	KLRD1
0	0.752121	0.688	0.252	0	NK-1	GRASP
0	0.630475	0.59	0.131	0	NK-1	KLRC1
0	0.615918	0.768	0.233	0	NK-1	TYROBP
1.55296e-257	0.623355	0.992	0.971	2.58831e-253	NK-1	SRGN
1.05479e-250	0.625063	0.546	0.193	1.75802e-246	NK-1	CEBPD
3.68981e-249	0.678832	0.588	0.187	6.1498e-245	NK-1	XCL1
2.56978e-239	0.428351	0.548	0.164	4.28306e-235	NK-1	FCER1G
1.01678e-233	0.378712	0.364	0.068	1.69468e-229	NK-1	B3GNT7
1.16832e-222	0.362074	0.373	0.073	1.94724e-218	NK-1	KLRF1
7.05589e-220	0.40783	0.506	0.152	1.17601e-215	NK-1	TRDC
1.32027e-216	0.496368	0.611	0.269	2.20049e-212	NK-1	MAFF
2.36409e-207	0.662571	0.6	0.227	3.94023e-203	NK-1	XCL2
1.92805e-200	0.359053	0.408	0.105	3.21349e-196	NK-1	TXK
4.15297e-190	0.536645	0.758	0.463	6.92175e-186	NK-1	METRNL
9.88577e-163	0.34176	0.904	0.593	1.64766e-158	NK-1	NKG7
1.11621e-160	0.404604	0.79	0.452	1.86038e-156	NK-1	CTSW
8.89193e-158	0.367273	0.581	0.257	1.48202e-153	NK-1	MATK
3.0854e-146	0.425419	0.837	0.585	5.14243e-142	NK-1	CD7
2.69937e-142	0.395134	0.83	0.619	4.49905e-138	NK-1	IFITM2
2.45444e-137	0.255725	0.308	0.082	4.09082e-133	NK-1	MCTP2
5.7171e-136	0.42302	0.47	0.211	9.52868e-132	NK-1	CMC1
1.52876e-133	0.429606	0.944	0.841	2.54799e-129	NK-1	REL
1.53201e-130	0.421098	0.766	0.537	2.5534e-126	NK-1	FAM177A1
1.07428e-125	0.435007	0.978	0.92	1.79049e-121	NK-1	ZFP36L2
1.34707e-124	0.393541	0.595	0.32	2.24516e-120	NK-1	CD55
2.08048e-108	0.361855	0.677	0.483	3.46754e-104	NK-1	SMAP2
6.5155e-106	0.349438	1	0.992	1.08594e-101	NK-1	BTG1
9.08011e-105	0.339653	0.587	0.312	1.51338e-100	NK-1	HOPX
6.34333e-102	0.299282	0.445	0.212	1.05724e-97	NK-1	SLC16A3
1.85889e-100	0.320336	0.549	0.281	3.09822e-96	NK-1	KLRB1
3.66183e-99	0.274121	0.385	0.155	6.10316e-95	NK-1	PLAC8
8.86039e-98	0.326998	0.585	0.317	1.47676e-93	NK-1	PRF1
1.71386e-96	0.319861	0.373	0.162	2.85648e-92	NK-1	SELL
4.35466e-93	0.516719	0.611	0.346	7.25792e-89	NK-1	GZMB
8.80485e-93	0.31056	0.563	0.325	1.4675e-88	NK-1	IL2RB
1.57154e-92	0.353001	0.948	0.839	2.61928e-88	NK-1	TXNIP
1.47781e-91	0.346544	0.98	0.907	2.46307e-87	NK-1	DUSP2
3.83814e-91	0.4135	0.551	0.316	6.39702e-87	NK-1	TNFSF14
8.14021e-85	0.382081	0.667	0.464	1.35673e-80	NK-1	PIK3R1
1.29161e-84	0.264837	0.413	0.199	2.15272e-80	NK-1	PRKX
5.69101e-81	0.27565	0.485	0.294	9.48521e-77	NK-1	CNOT2
6.22713e-81	0.340361	0.631	0.429	1.03788e-76	NK-1	NFKB1
1.67525e-79	0.27917	0.386	0.186	2.79213e-75	NK-1	IFITM3
1.37149e-76	0.306451	0.738	0.552	2.28586e-72	NK-1	ADGRE5
1.36112e-75	0.602702	0.666	0.469	2.26859e-71	NK-1	HSPA6
5.25238e-70	0.270576	0.806	0.685	8.75413e-66	NK-1	CD44
6.44597e-70	0.29599	0.597	0.403	1.07435e-65	NK-1	SYAP1
1.24379e-69	0.372965	0.973	0.938	2.07303e-65	NK-1	HSPD1
1.31377e-69	0.285641	0.591	0.433	2.18966e-65	NK-1	LITAF
2.90318e-65	0.281291	0.273	0.117	4.83873e-61	NK-1	PLK2
2.89541e-64	0.286293	0.997	0.992	4.82579e-60	NK-1	HSP90AB1
1.57863e-61	0.314076	0.852	0.747	2.6311e-57	NK-1	DDIT4
3.067e-60	0.264695	0.573	0.396	5.11177e-56	NK-1	SYTL3
4.09401e-60	0.250183	0.327	0.156	6.82349e-56	NK-1	CLIC3
2.39606e-58	0.265508	0.635	0.457	3.99352e-54	NK-1	FOSL2
1.30098e-55	0.272999	0.968	0.928	2.16834e-51	NK-1	CXCR4
2.36584e-54	0.25136	0.483	0.307	3.94314e-50	NK-1	GPR65
1.21936e-52	0.303799	0.66	0.48	2.0323e-48	NK-1	AC027290.2
9.38407e-51	0.394499	0.734	0.686	1.56404e-46	NK-1	IL7R
5.37566e-48	0.277646	0.703	0.567	8.95961e-44	NK-1	SOCS1
7.36457e-44	0.298337	0.531	0.423	1.22745e-39	NK-1	CEBPB
2.98088e-36	0.257338	0.251	0.127	4.96823e-32	NK-1	SOX4
0	1.11827	0.706	0.222	0	NK-2	XCL2
0	1.11068	0.957	0.473	0	NK-2	GNLY
0	1.06742	0.734	0.18	0	NK-2	XCL1
0	0.737681	0.849	0.342	0	NK-2	KLRD1
0	0.733768	0.873	0.449	0	NK-2	CTSW
0	0.728028	0.591	0.205	0	NK-2	CMC1
0	0.711676	0.795	0.232	0	NK-2	TYROBP
0	0.599225	0.628	0.146	0	NK-2	TRDC
5.87656792631685e-316	0.541383	0.563	0.133	9.79447576279229e-312	NK-2	KLRC1
4.60606e-278	0.56297	0.875	0.446	7.67692e-274	NK-2	AREG
2.2125e-274	0.425922	0.577	0.163	3.68757e-270	NK-2	FCER1G
1.50968e-273	0.592796	0.726	0.361	2.51618e-269	NK-2	BHLHE40
4.59429e-265	0.483247	0.663	0.254	7.65731e-261	NK-2	MATK
1.03038e-221	1.10455	0.537	0.218	1.71733e-217	NK-2	CRTAM
9.49685e-207	0.331114	0.361	0.074	1.58284e-202	NK-2	KLRF1
1.96405e-204	0.512806	0.675	0.308	3.27349e-200	NK-2	HOPX
3.28729e-203	0.318544	0.349	0.068	5.47892e-199	NK-2	B3GNT7
2.31509e-189	0.526665	0.989	0.907	3.85855e-185	NK-2	DUSP2
4.35492e-188	0.469112	0.45	0.159	7.25834e-184	NK-2	SELL
1.13003e-182	0.256637	0.264	0.04	1.88342e-178	NK-2	SPRY2
8.04955e-180	0.274825	0.281	0.048	1.34162e-175	NK-2	ITGAX
8.26528e-179	0.327797	0.379	0.103	1.37757e-174	NK-2	CD300A
2.62842e-178	0.507836	0.924	0.761	4.38079e-174	NK-2	IER2
2.10023e-177	0.428244	0.608	0.269	3.50045e-173	NK-2	MAFF
3.51862e-173	0.493394	0.962	0.84	5.86448e-169	NK-2	REL
3.3744e-163	0.498901	0.584	0.257	5.62412e-159	NK-2	GRASP
2.3923e-162	0.4025	0.639	0.321	3.98725e-158	NK-2	IL2RB
2.59516e-148	0.392289	0.87	0.683	4.32536e-144	NK-2	CD44
2.3753e-147	0.263266	0.694	0.364	3.9589e-143	NK-2	TNFRSF18
2.22655e-143	0.450151	0.842	0.594	3.71099e-139	NK-2	NR4A1
4.76046e-135	0.330905	0.425	0.153	7.93425e-131	NK-2	PLAC8
3.28183e-130	0.289063	1	0.998	5.46983e-126	NK-2	RPS24
2.32076e-128	0.288828	0.28	0.07	3.86802e-124	NK-2	MFGE8
5.86666e-128	0.337298	0.874	0.594	9.77797e-124	NK-2	NKG7
5.6471e-126	0.32725	0.498	0.234	9.41202e-122	NK-2	TCF7
1.54526e-125	0.438389	0.73	0.465	2.57548e-121	NK-2	METRNL
1.01113e-122	0.272522	1	0.999	1.68525e-118	NK-2	RPS27A
1.47248e-121	0.342078	0.441	0.183	2.45419e-117	NK-2	IFITM3
5.84366e-119	0.357451	0.607	0.32	9.73963e-115	NK-2	CD55
4.32734e-115	0.34718	0.532	0.265	7.21238e-111	NK-2	RASGEF1B
1.12323e-112	0.497205	0.85	0.664	1.87209e-108	NK-2	GADD45B
4.36312e-112	0.426078	0.696	0.495	7.27201e-108	NK-2	PIM3
3.11972e-111	0.345462	0.455	0.211	5.19963e-107	NK-2	NFKBID
6.07061e-101	0.262056	1	1	1.01179e-96	NK-2	EEF1A1
4.64121e-100	0.435504	0.916	0.783	7.7355e-96	NK-2	ZFP36
2.13994e-99	0.250667	0.999	0.996	3.56663e-95	NK-2	RPS23
7.73959e-98	0.275196	0.456	0.211	1.28996e-93	NK-2	SLC16A3
2.34313e-97	0.253963	0.999	0.991	3.90529e-93	NK-2	RPL29
1.1372e-93	0.256281	0.346	0.132	1.89536e-89	NK-2	SRGAP3
1.17465e-93	0.255712	1	0.999	1.95778e-89	NK-2	RPS19
1.54397e-93	0.272476	0.538	0.281	2.57334e-89	NK-2	KLRB1
2.39758e-92	0.320719	0.314	0.115	3.99604e-88	NK-2	PLK2
5.53389e-91	0.340179	0.755	0.552	9.22334e-87	NK-2	ADGRE5
1.13309e-90	0.341154	0.671	0.428	1.88852e-86	NK-2	NFKB1
3.34762e-87	0.403339	0.912	0.795	5.57948e-83	NK-2	FOS
2.16226e-86	0.250792	0.988	0.958	3.60384e-82	NK-2	RPS5
8.92643e-85	0.273266	0.714	0.472	1.48777e-80	NK-2	CD63
9.91239e-85	0.293542	0.999	0.994	1.6521e-80	NK-2	JUND
3.40692e-81	0.302695	0.763	0.598	5.67831e-77	NK-2	TAGLN2
8.39424e-81	0.259265	0.457	0.256	1.39907e-76	NK-2	HIF1A
3.41974e-78	0.268848	0.508	0.293	5.69968e-74	NK-2	CNOT2
5.38895e-78	0.450608	0.831	0.728	8.98177e-74	NK-2	RGCC
6.71287e-73	0.257494	0.452	0.255	1.11883e-68	NK-2	CLDND1
2.68771e-71	0.281165	0.668	0.456	4.4796e-67	NK-2	FOSL2
6.34315e-69	0.276566	0.68	0.479	1.05721e-64	NK-2	NFE2L2
7.74128e-69	0.275203	0.488	0.278	1.29024e-64	NK-2	NR4A3
6.2108e-68	0.282985	0.794	0.62	1.03515e-63	NK-2	IFITM2
1.4755e-66	0.29652	0.553	0.337	2.45922e-62	NK-2	IER3
1.11961e-63	0.286762	0.729	0.549	1.86605e-59	NK-2	TGFB1
2.00773e-61	0.290775	0.258	0.112	3.34628e-57	NK-2	MYC
4.86728e-60	0.447796	0.59	0.423	8.11229e-56	NK-2	CD83
1.14881e-54	0.271752	0.875	0.739	1.91473e-50	NK-2	FOSB
1.46438e-51	0.25692	0.676	0.506	2.44069e-47	NK-2	APOBEC3G
1.36376e-42	0.26639	0.81	0.682	2.27297e-38	NK-2	NR4A2
4.47055e-35	0.325329	0.714	0.62	7.45106e-31	NK-2	LMNA
3.77952e-33	0.257251	0.281	0.159	6.29933e-29	NK-2	GEM
0	1.04538	0.818	0.278	0	NK-3	KLRB1
0	0.67402	0.836	0.53	0	NK-3	FXYD5
0	0.652458	0.499	0.026	0	NK-3	SPINK2
1.37758e-303	0.676818	0.452	0.068	2.296e-299	NK-3	MFGE8
1.5214e-297	0.60676	0.499	0.191	2.53572e-293	NK-3	NCOA7
1.0344e-281	1.20531	0.888	0.452	1.72404e-277	NK-3	AREG
5.93749e-274	0.534819	0.44	0.071	9.89602e-270	NK-3	LST1
1.06234e-265	0.311749	0.253	0.006	1.7706e-261	NK-3	KIT
8.59418e-231	0.369115	0.327	0.03	1.43239e-226	NK-3	FXYD7
1.82985e-210	0.922848	0.63	0.192	3.04982e-206	NK-3	XCL1
6.82158e-189	0.462249	1	1	1.13695e-184	NK-3	EEF1A1
7.49136e-181	0.324996	0.363	0.059	1.24858e-176	NK-3	SSBP2
4.77133e-172	0.706224	0.913	0.74	7.95237e-168	NK-3	FOSB
3.76459e-169	0.419858	0.997	0.988	6.27444e-165	NK-3	RPL8
8.36253e-165	0.377523	0.661	0.245	1.39378e-160	NK-3	TYROBP
3.22601e-160	0.426082	1	1	5.37679e-156	NK-3	TPT1
3.54267e-147	0.498637	0.78	0.367	5.90457e-143	NK-3	TNFRSF18
4.7544e-147	0.412552	1	0.995	7.92415e-143	NK-3	RPS3A
3.42639e-144	0.621416	0.785	0.458	5.71076e-140	NK-3	CTSW
2.27699e-139	0.50188	0.528	0.213	3.79505e-135	NK-3	NFKBID
1.84525e-137	0.655671	0.588	0.378	3.07548e-133	NK-3	CHMP1B
3.5756e-133	0.544641	0.728	0.43	5.95945e-129	NK-3	NFKB1
9.81366e-133	0.386736	0.988	0.959	1.63564e-128	NK-3	RPS5
6.84192e-128	0.698375	0.939	0.796	1.14034e-123	NK-3	FOS
4.3932e-127	0.492732	0.498	0.158	7.32214e-123	NK-3	TRDC
5.91754e-127	0.335092	1	1	9.86276e-123	NK-3	RPL13
6.54502e-127	0.666518	0.429	0.124	1.09086e-122	NK-3	SOX4
1.06035e-126	0.360157	1	0.999	1.76729e-122	NK-3	RPS27A
1.40527e-125	0.561909	0.826	0.598	2.34216e-121	NK-3	NR4A1
7.15596e-125	0.362739	0.998	0.996	1.19268e-120	NK-3	RPS23
1.02695e-124	0.561101	0.722	0.498	1.71162e-120	NK-3	PIM3
1.24502e-124	0.493142	0.48	0.217	2.07507e-120	NK-3	ARL5B
9.89565e-123	0.536575	0.6	0.262	1.64931e-118	NK-3	GRASP
1.20292e-120	0.357256	0.507	0.172	2.00491e-116	NK-3	FCER1G
2.62728e-117	0.578711	0.925	0.682	4.37889e-113	NK-3	IL7R
1.97244e-111	0.349069	0.994	0.98	3.28746e-107	NK-3	RPS13
2.40431e-109	0.298032	0.266	0.047	4.00726e-105	NK-3	TNFSF4
7.95549e-106	0.325274	1	0.999	1.32594e-101	NK-3	RPL10
1.55324e-102	0.257577	0.294	0.084	2.58879e-98	NK-3	LTA4H
1.62466e-102	0.361451	0.536	0.237	2.70783e-98	NK-3	TCF7
1.41633e-101	0.301183	0.999	0.994	2.3606e-97	NK-3	RPL18
3.08561e-97	0.393885	0.512	0.265	5.14279e-93	NK-3	NINJ1
1.16353e-92	0.302066	1	0.998	1.93925e-88	NK-3	RPS24
2.17158e-91	0.291287	1	0.998	3.61937e-87	NK-3	RPL11
2.14745e-90	0.38521	0.538	0.26	3.57915e-86	NK-3	PRMT9
1.01353e-87	0.298228	0.998	0.991	1.68925e-83	NK-3	RPL9
5.65165e-87	0.358562	0.921	0.815	9.4196e-83	NK-3	PABPC1
6.0986e-84	0.363867	0.404	0.142	1.01645e-79	NK-3	SPRY1
2.81761e-83	0.615776	0.514	0.236	4.69611e-79	NK-3	XCL2
3.22685e-83	0.274648	1	0.998	5.37819e-79	NK-3	RPS14
6.46571e-83	0.275473	1	0.998	1.07764e-78	NK-3	RPL19
1.80496e-82	0.307815	0.988	0.961	3.00832e-78	NK-3	RPL5
5.85798e-82	0.356815	0.422	0.164	9.76349e-78	NK-3	SELL
1.28628e-80	0.309594	0.555	0.287	2.14385e-76	NK-3	CMTM6
7.68276e-78	0.508043	0.715	0.434	1.28049e-73	NK-3	LTB
3.73363e-77	0.323497	0.47	0.217	6.22284e-73	NK-3	MAP3K8
1.3395e-74	0.294017	0.585	0.356	2.23254e-70	NK-3	SEC11A
3.72897e-74	0.400361	0.615	0.37	6.21507e-70	NK-3	BHLHE40
6.92484e-73	0.303735	0.382	0.155	1.15416e-68	NK-3	SATB1
3.33741e-72	0.263991	0.999	0.994	5.56245e-68	NK-3	RPL15
8.50553e-72	0.272609	0.997	0.992	1.41762e-67	NK-3	RPL29
1.6563e-69	0.30364	0.463	0.215	2.76055e-65	NK-3	SLC16A3
1.77433e-69	0.252243	1	0.995	2.95727e-65	NK-3	RPL7A
4.3423e-68	0.286422	0.984	0.97	7.23731e-64	NK-3	RPSA
5.46082e-68	0.269391	0.999	0.997	9.10156e-64	NK-3	RPL32
8.56482e-68	0.262384	1	0.994	1.4275e-63	NK-3	RPS6
1.24451e-67	0.280139	1	0.992	2.07423e-63	NK-3	RPL34
4.90636e-66	0.293761	0.488	0.258	8.17744e-62	NK-3	IRF2BP2
1.135e-65	0.573826	0.61	0.425	1.89171e-61	NK-3	CD83
1.40084e-65	0.474274	0.945	0.917	2.33478e-61	NK-3	NFKBIA
2.92644e-65	0.372912	0.997	0.995	4.8775e-61	NK-3	JUND
3.4763e-63	0.266313	0.947	0.894	5.79394e-59	NK-3	RPL22
2.15116e-62	0.279391	0.945	0.864	3.58533e-58	NK-3	EEF1B2
5.80693e-62	0.276317	0.451	0.216	9.67841e-58	NK-3	TIMP1
3.15573e-61	0.318891	0.58	0.325	5.25966e-57	NK-3	CD55
2.3197e-60	0.390474	0.763	0.591	3.86625e-56	NK-3	CD7
9.3679e-58	0.251204	1	1	1.56135e-53	NK-3	RPLP1
3.65035e-57	0.254924	0.989	0.976	6.08404e-53	NK-3	RPL10A
6.07381e-54	0.297246	0.766	0.6	1.01232e-49	NK-3	TAGLN2
5.58866e-53	0.340653	0.618	0.456	9.31462e-49	NK-3	HSP90B1
2.16915e-50	0.392322	0.964	0.922	3.61532e-46	NK-3	ZFP36L2
4.05295e-50	0.260002	0.896	0.808	6.75505e-46	NK-3	RPL4
3.83576e-49	0.445986	0.887	0.786	6.39306e-45	NK-3	ZFP36
1.2741e-48	0.335592	0.879	0.765	2.12354e-44	NK-3	IER2
5.36388e-48	0.317392	0.472	0.278	8.93997e-44	NK-3	MAFF
1.32518e-46	0.361252	0.919	0.844	2.20868e-42	NK-3	REL
2.33917e-42	0.258982	0.715	0.583	3.89869e-38	NK-3	CD81
1.58591e-40	0.281608	0.567	0.385	2.64324e-36	NK-3	SKIL
4.82367e-39	0.278774	0.44	0.292	8.03961e-35	NK-3	ARL4A
1.08949e-38	0.291266	0.702	0.541	1.81585e-34	NK-3	KDM6B
6.791e-36	0.383192	0.765	0.669	1.13186e-31	NK-3	GADD45B
1.47938e-35	0.320741	0.921	0.885	2.46569e-31	NK-3	TNFAIP3
3.20195e-35	0.419291	0.468	0.302	5.33669e-31	NK-3	RGS16
1.15134e-25	0.292512	0.976	0.972	1.91894e-21	NK-3	SRGN
2.48447e-24	0.274816	0.972	0.947	4.14086e-20	NK-3	JUNB
0	1.7707	0.975	0.566	0	NK-activated	CCL4
0	1.74897	0.748	0.262	0	NK-activated	CCL3
0	1.31366	0.994	0.585	0	NK-activated	NKG7
0	1.20641	0.633	0.232	0	NK-activated	CCL4L2
0	1.15414	0.892	0.298	0	NK-activated	PRF1
0	1.10536	0.689	0.05	0	NK-activated	FGFBP2
0	1.04867	0.635	0.063	0	NK-activated	SPON2
0	1.01006	0.705	0.073	0	NK-activated	FCGR3A
0	1.00483	0.914	0.328	0	NK-activated	GZMB
0	0.901857	0.95	0.47	0	NK-activated	GNLY
0	0.798737	0.896	0.455	0	NK-activated	CST7
0	0.781666	0.894	0.336	0	NK-activated	KLRD1
0	0.719302	0.82	0.425	0	NK-activated	CD247
0	0.662081	0.74	0.23	0	NK-activated	TYROBP
0	0.646801	0.545	0.061	0	NK-activated	KLRF1
0	0.582801	0.744	0.402	0	NK-activated	ITGB2
0	0.56449	0.759	0.382	0	NK-activated	EFHD2
0	0.549778	0.756	0.407	0	NK-activated	ABHD17A
0	0.545273	0.549	0.144	0	NK-activated	PLAC8
0	0.496358	0.51	0.126	0	NK-activated	PLEK
0	0.440048	0.389	0.026	0	NK-activated	S1PR5
4.56472190849186e-319	0.60866	0.811	0.518	7.60802200488338e-315	NK-activated	ARL4C
2.29804259784493e-318	0.493689	0.911	0.781	3.83014759782815e-314	NK-activated	CYBA
4.31789391036603e-315	0.408917	0.415	0.081	7.19663378040707e-311	NK-activated	ADGRG1
1.81087440238869e-314	0.295573	0.255	0.019	3.01818436646123e-310	NK-activated	CX3CR1
2.02395e-283	0.308064	0.305	0.047	3.37332e-279	NK-activated	TTC38
8.17383e-280	0.510846	0.496	0.145	1.36233e-275	NK-activated	CLIC3
1.0524e-263	0.572463	0.61	0.218	1.75404e-259	NK-activated	GZMH
2.1999e-263	0.454418	0.656	0.302	3.66657e-259	NK-activated	GZMM
6.94218e-257	0.506661	0.522	0.162	1.15705e-252	NK-activated	FCER1G
4.59576e-237	0.525423	0.782	0.406	7.65976e-233	NK-activated	GZMA
9.14146e-226	0.291568	0.333	0.068	1.52361e-221	NK-activated	C1orf21
7.61037e-218	0.496629	0.641	0.274	1.26842e-213	NK-activated	KLRB1
1.75858e-207	0.439564	0.731	0.424	2.93103e-203	NK-activated	LITAF
5.28721e-207	0.431552	0.803	0.449	8.81219e-203	NK-activated	CTSW
1.13511e-195	0.277069	0.323	0.078	1.89188e-191	NK-activated	PTPN12
9.74708e-188	0.426646	0.679	0.34	1.62455e-183	NK-activated	ZEB2
7.25738e-187	0.36678	0.605	0.327	1.20959e-182	NK-activated	BIN2
1.86725e-186	0.322724	0.452	0.186	3.11214e-182	NK-activated	APMAP
7.33735e-184	0.358692	0.583	0.255	1.22292e-179	NK-activated	MATK
1.51889e-182	0.30328	0.372	0.104	2.53153e-178	NK-activated	TXK
5.71991e-182	0.392293	0.633	0.35	9.53337e-178	NK-activated	GNG2
6.95595e-180	0.334394	0.442	0.152	1.15935e-175	NK-activated	TRDC
1.32778e-175	0.28783	0.358	0.102	2.21302e-171	NK-activated	CD300A
5.05154e-174	0.399086	0.635	0.307	8.41941e-170	NK-activated	HOPX
5.74727e-170	0.300442	0.287	0.067	9.57897e-166	NK-activated	IRF8
2.53913e-169	0.560695	0.858	0.662	4.23197e-165	NK-activated	GADD45B
3.25344e-168	0.292373	0.32	0.094	5.42251e-164	NK-activated	YES1
2.81049e-166	0.442203	0.916	0.761	4.68424e-162	NK-activated	IER2
2.6198e-163	0.348772	0.749	0.551	4.36642e-159	NK-activated	RAP1B
4.66009e-160	0.391457	0.946	0.864	7.76697e-156	NK-activated	PFN1
4.71689e-154	0.284042	0.348	0.107	7.86165e-150	NK-activated	MYBL1
1.93374e-148	0.324056	0.908	0.796	3.22297e-144	NK-activated	ARPC2
8.45226e-144	0.577833	0.324	0.126	1.40874e-139	NK-activated	CCL3L3
2.78287e-138	0.364789	0.644	0.4	4.63821e-134	NK-activated	XBP1
1.49656e-136	0.317035	0.558	0.33	2.49431e-132	NK-activated	CCND3
2.47346e-135	0.259264	0.356	0.132	4.12252e-131	NK-activated	ABI3
1.50059e-134	0.293767	0.32	0.107	2.50104e-130	NK-activated	BPGM
7.45761e-130	0.414968	0.717	0.463	1.24296e-125	NK-activated	METRNL
3.55691e-129	0.282352	0.39	0.16	5.9283e-125	NK-activated	GNPTAB
2.72716e-124	0.298029	0.459	0.218	4.54536e-120	NK-activated	PYHIN1
1.20633e-120	0.267736	1	0.999	2.01059e-116	NK-activated	MT-CO1
6.81047e-119	0.298036	0.412	0.186	1.1351e-114	NK-activated	IGFBP7
4.68294e-117	0.296371	0.45	0.212	7.80506e-113	NK-activated	MAP3K8
1.61421e-116	0.253732	0.413	0.186	2.69041e-112	NK-activated	PTPN4
2.52856e-114	0.336576	0.985	0.957	4.21435e-110	NK-activated	ACTG1
3.20505e-113	0.441615	0.548	0.336	5.34186e-109	NK-activated	IER3
2.47171e-112	0.310345	0.908	0.837	4.11959e-108	NK-activated	MYL12A
5.60708e-107	0.308471	0.603	0.373	9.34531e-103	NK-activated	FLNA
1.05048e-105	0.263582	0.38	0.162	1.75083e-101	NK-activated	NFIL3
3.31156e-105	0.289058	0.662	0.48	5.51938e-101	NK-activated	AES
8.4533e-103	0.46873	0.546	0.298	1.40891e-98	NK-activated	IFNG
5.30316e-99	0.401833	0.474	0.26	8.83878e-95	NK-activated	GRASP
8.71639e-99	0.332579	0.417	0.197	1.45276e-94	NK-activated	CEBPD
1.72841e-98	0.313915	0.756	0.546	2.88073e-94	NK-activated	TGFB1
5.55349e-98	0.265868	0.554	0.34	9.25599e-94	NK-activated	SUN2
1.01843e-97	0.359996	0.998	0.991	1.69741e-93	NK-activated	ACTB
2.16541e-97	0.307051	0.429	0.211	3.60908e-93	NK-activated	CMC1
2.00597e-96	0.387903	0.829	0.68	3.34335e-92	NK-activated	NR4A2
5.9312e-94	0.328706	0.872	0.719	9.88552e-90	NK-activated	BTG2
2.88299e-89	0.32067	0.864	0.772	4.80508e-85	NK-activated	IRF1
5.59707e-86	0.285994	0.796	0.619	9.32864e-82	NK-activated	IFITM2
3.52872e-76	0.290829	0.647	0.479	5.88131e-72	NK-activated	NFE2L2
1.68708e-75	0.250984	0.472	0.278	2.81186e-71	NK-activated	VPS37B
6.94068e-75	0.274348	0.909	0.763	1.1568e-70	NK-activated	CCL5
2.37337e-67	0.270559	0.639	0.456	3.9557e-63	NK-activated	FOSL2
4.6602e-66	0.255256	0.563	0.367	7.76716e-62	NK-activated	BHLHE40
5.49044e-66	0.258079	0.46	0.274	9.15091e-62	NK-activated	MAFF
1.55969e-62	0.318743	0.931	0.865	2.59953e-58	NK-activated	CD69
4.81093e-60	0.289976	0.661	0.479	8.01837e-56	NK-activated	AC027290.2
3.22622e-44	0.259848	0.827	0.747	5.37714e-40	NK-activated	DDIT4
3.11747e-29	0.328278	0.356	0.237	5.19588e-25	NK-activated	XCL2

## Sheet: M_cluster_annotation
Myeloid cell cluster annotation
cluster	metacluster	cluster_name
0	cDC2	cDC2
1	TAM	TAM-1
2	TAM	TAM-2
3	Monocyte	mono-1
4	TAM	TAM-3
5	Monocyte	mono-2
6	TAM	TAM-4
7	TAM	TAM-5
8	TAM	TAM-6
9	excluded	excluded
10	Proliferating	M-proliferating
11	aDC	aDC
12	LC	LC
13	pDC	pDC
14	cDC1	cDC1
15	TAM	TAM-7
16	excluded	excluded

## Sheet: M_cluster_DE_analysis
Myeloid cell differential expression analysis
p_val	avg_logFC	pct.1	pct.2	p_val_adj	cluster	gene
0	2.44283	0.983	0.496	0	mono-1	S100A9
0	2.21233	0.855	0.263	0	mono-1	S100A8
0	1.70613	0.996	0.832	0	mono-1	TIMP1
0	1.68323	0.977	0.348	0	mono-1	FCN1
0	1.62689	0.734	0.191	0	mono-1	VCAN
0	1.49901	0.761	0.259	0	mono-1	APOBEC3A
0	1.20009	0.963	0.711	0	mono-1	CD55
0	1.06428	0.426	0.03	0	mono-1	S100A12
0	1.04374	0.735	0.34	0	mono-1	SLC25A37
0	1.00771	0.693	0.185	0	mono-1	CD300E
0	1.00439	0.707	0.319	0	mono-1	EREG
0	1.00344	0.863	0.571	0	mono-1	WARS
0	0.840801	0.96	0.769	0	mono-1	TNFRSF1B
0	0.831247	0.953	0.726	0	mono-1	SAMSN1
0	0.824532	0.956	0.642	0	mono-1	C5AR1
0	0.822128	0.744	0.448	0	mono-1	EHD1
0	0.821209	1	0.983	0	mono-1	CTSS
0	0.805613	0.622	0.186	0	mono-1	CFP
0	0.80308	0.827	0.382	0	mono-1	SLC11A1
0	0.801314	0.52	0.149	0	mono-1	AQP9
0	0.795452	0.858	0.597	0	mono-1	STXBP2
0	0.777991	0.838	0.54	0	mono-1	GPCPD1
0	0.773568	0.998	0.926	0	mono-1	LYZ
0	0.768897	0.683	0.343	0	mono-1	FPR1
0	0.764699	0.999	0.973	0	mono-1	NAMPT
0	0.757701	0.884	0.496	0	mono-1	CFD
0	0.749395	0.904	0.741	0	mono-1	SLC2A3
0	0.738644	0.865	0.627	0	mono-1	ACSL1
0	0.732287	0.881	0.529	0	mono-1	CD52
0	0.725972	0.999	0.926	0	mono-1	S100A4
0	0.710483	0.394	0.079	0	mono-1	MCEMP1
0	0.704104	0.466	0.11	0	mono-1	LILRA5
0	0.703175	0.998	0.915	0	mono-1	CEBPB
0	0.700957	0.737	0.458	0	mono-1	LILRB2
0	0.693709	0.903	0.719	0	mono-1	ATP2B1
0	0.690526	0.659	0.271	0	mono-1	TREM1
0	0.654122	0.999	0.964	0	mono-1	SOD2
0	0.651709	0.453	0.143	0	mono-1	CDC42EP2
0	0.644672	0.845	0.562	0	mono-1	GABARAPL1
0	0.644317	0.956	0.742	0	mono-1	FLNA
0	0.641526	0.997	0.943	0	mono-1	LST1
0	0.636621	0.568	0.292	0	mono-1	GCH1
0	0.62184	0.693	0.449	0	mono-1	FGR
0	0.615145	0.972	0.872	0	mono-1	TKT
0	0.591223	0.792	0.566	0	mono-1	SLC43A2
0	0.580394	0.987	0.803	0	mono-1	SERPINA1
0	0.579072	0.994	0.928	0	mono-1	EMP3
0	0.570182	0.302	0.045	0	mono-1	FPR2
0	0.560946	1	0.999	0	mono-1	H3F3A
0	0.556285	0.925	0.64	0	mono-1	NCF2
0	0.47274	1	1	0	mono-1	FTH1
0	0.462572	1	1	0	mono-1	EIF1
0	0.444018	0.459	0.231	0	mono-1	C19orf38
0	0.327455	1	1	0	mono-1	OAZ1
4.94065645841247e-324	0.562194	0.598	0.368	8.48557746732341e-320	mono-1	IRAK3
9.82696569578239e-321	0.55358	0.817	0.633	1.68778135825063e-316	mono-1	CTNNB1
7.48703028369529e-317	0.569049	0.822	0.607	1.28589745122467e-312	mono-1	ADGRE5
1.80297555664836e-310	0.518232	0.883	0.708	3.09661e-306	mono-1	RNF149
3.59515e-306	1.14423	0.436	0.145	6.17467e-302	mono-1	THBS1
4.0767e-302	0.574594	0.913	0.742	7.00173e-298	mono-1	CHD1
3.93973e-298	0.524706	1	0.977	6.76649e-294	mono-1	S100A6
9.53777e-295	0.373437	1	0.997	1.63811e-290	mono-1	PFDN5
1.33681e-294	0.533455	0.986	0.893	2.29597e-290	mono-1	METRNL
4.18079e-294	0.460868	1	1	7.18051e-290	mono-1	SRGN
4.76677e-293	0.524749	0.642	0.377	8.18692e-289	mono-1	MYO1G
8.48261e-292	0.583863	0.933	0.752	1.45689e-287	mono-1	UPP1
7.06324e-285	0.544109	0.989	0.932	1.21311e-280	mono-1	CD44
1.92076e-274	0.508405	0.729	0.484	3.29891e-270	mono-1	CSTA
2.85567e-272	0.43939	0.998	0.988	4.90461e-268	mono-1	MCL1
2.60717e-270	0.525902	1	0.999	4.47781e-266	mono-1	SAT1
1.42328e-268	0.482011	0.966	0.804	2.44448e-264	mono-1	APLP2
1.70898e-267	0.539135	0.9	0.708	2.93517e-263	mono-1	ITGAX
6.01071e-267	0.395351	0.996	0.975	1.03234e-262	mono-1	SERP1
1.12668e-264	0.381725	1	1	1.93507e-260	mono-1	MT-ND2
2.25315e-261	0.417136	1	0.997	3.86978e-257	mono-1	PABPC1
9.00872e-259	0.695688	0.285	0.064	1.54725e-254	mono-1	LRG1
4.8772e-258	0.392188	0.491	0.37	8.37659e-254	mono-1	CSF3R
1.09397e-255	0.460103	0.36	0.141	1.8789e-251	mono-1	RIPOR2
5.92509e-253	0.473286	0.92	0.719	1.01763e-248	mono-1	AP1S2
1.73995e-250	0.453938	1	0.973	2.98837e-246	mono-1	COTL1
1.42302e-249	0.375309	0.33	0.101	2.44403e-245	mono-1	MEFV
3.59821e-243	0.3069	1	1	6.17993e-239	mono-1	TPT1
3.07437e-233	0.313072	0.266	0.062	5.28024e-229	mono-1	LILRA1
2.86057e-231	0.451159	0.494	0.306	4.91303e-227	mono-1	LYST
2.29297e-226	0.558735	0.265	0.131	3.93817e-222	mono-1	ZNF703
1.56669e-215	0.48734	0.492	0.269	2.69078e-211	mono-1	CD93
6.11186e-215	0.31803	0.49	0.379	1.04971e-210	mono-1	CPPED1
2.077e-214	0.57277	0.93	0.835	3.56725e-210	mono-1	PPIF
2.81042e-211	0.416795	1	0.967	4.8269e-207	mono-1	AIF1
1.80276e-206	0.347613	1	0.996	3.09624e-202	mono-1	SH3BGRL3
3.76455e-202	0.338439	0.276	0.086	6.46562e-198	mono-1	CKAP4
1.72386e-201	0.415972	0.728	0.574	2.96072e-197	mono-1	PNPLA8
2.9457e-200	0.389965	0.432	0.272	5.05925e-196	mono-1	HELZ2
2.54606e-199	0.367513	0.291	0.156	4.37285e-195	mono-1	TCF7L2
7.75603e-199	0.367663	0.996	0.945	1.3321e-194	mono-1	TSPO
3.53421e-198	0.293537	1	1	6.07001e-194	mono-1	MT-ND1
1.02128e-197	0.431877	0.967	0.899	1.75405e-193	mono-1	SERPINB1
1.25988e-197	0.393117	0.989	0.971	2.16385e-193	mono-1	PTPRC
3.76801e-197	0.343312	0.532	0.415	6.47156e-193	mono-1	NUMB
1.65476e-196	0.441109	0.856	0.685	2.84205e-192	mono-1	VSIR
8.43514e-195	0.383544	0.555	0.371	1.44874e-190	mono-1	RXRA
1.71892e-191	0.324305	0.53	0.453	2.95224e-187	mono-1	ZBTB7A
1.01919e-189	0.295759	0.506	0.432	1.75046e-185	mono-1	BIN2
3.3547e-189	0.392442	0.462	0.275	5.76169e-185	mono-1	LPCAT1
8.80019e-188	0.43735	0.542	0.387	1.51143e-183	mono-1	POU2F2
6.17037e-187	0.401442	0.422	0.208	1.05976e-182	mono-1	CLEC12A
1.08147e-186	0.381024	0.534	0.368	1.85742e-182	mono-1	RARA
2.57978e-186	0.375667	0.941	0.829	4.43077e-182	mono-1	GMFG
1.87739e-185	0.50097	0.785	0.602	3.22442e-181	mono-1	MX2
2.83821e-185	0.353498	1	1	4.87462e-181	mono-1	MT-ND3
7.11858e-185	0.367166	1	0.998	1.22262e-180	mono-1	JUND
5.48811e-184	0.29781	1	1	9.42582e-180	mono-1	RPS9
1.5359e-182	0.294163	0.363	0.229	2.63791e-178	mono-1	FAM45A
3.94912e-182	0.327373	0.381	0.186	6.78261e-178	mono-1	LILRA2
7.16404e-182	0.392544	0.983	0.955	1.23042e-177	mono-1	LRRFIP1
2.22994e-181	0.346015	0.714	0.597	3.82991e-177	mono-1	UBE2R2
1.50583e-177	0.456827	0.869	0.654	2.58627e-173	mono-1	ETS2
2.48523e-177	0.488037	0.991	0.931	4.26838e-173	mono-1	ATP1B3
1.49066e-176	0.317719	0.503	0.388	2.56022e-172	mono-1	C9orf72
2.38055e-176	0.374637	0.971	0.845	4.08859e-172	mono-1	CORO1A
3.10985e-176	0.279142	0.481	0.403	5.34116e-172	mono-1	SH3BP2
2.27971e-175	0.374382	0.961	0.885	3.91541e-171	mono-1	DDX3X
3.92281e-175	0.522957	0.945	0.772	6.73742e-171	mono-1	OLR1
2.0629e-173	0.482952	0.556	0.364	3.54303e-169	mono-1	IRS2
8.02457e-172	0.300438	0.28	0.131	1.37822e-167	mono-1	CPD
1.28985e-171	0.365926	0.547	0.364	2.21532e-167	mono-1	LILRB3
3.15775e-170	0.252482	0.339	0.23	5.42344e-166	mono-1	SSH2
3.86353e-168	0.402531	0.494	0.406	6.63562e-164	mono-1	PAG1
3.93208e-168	0.396319	0.945	0.809	6.75334e-164	mono-1	RILPL2
1.25718e-167	0.314646	1	0.999	2.15921e-163	mono-1	NACA
1.51399e-166	0.419209	0.711	0.571	2.60028e-162	mono-1	IVNS1ABP
3.59301e-166	0.588139	0.641	0.38	6.17099e-162	mono-1	THBD
4.37235e-165	0.275369	0.253	0.075	7.50952e-161	mono-1	GPBAR1
1.30317e-164	0.395109	0.638	0.463	2.2382e-160	mono-1	LTA4H
4.65645e-164	0.409118	0.873	0.719	7.99745e-160	mono-1	BID
9.73073e-163	0.28	1	1	1.67125e-158	mono-1	MT-CO3
4.86265e-162	0.388377	0.962	0.832	8.3516e-158	mono-1	CD48
4.88414e-162	0.299989	0.56	0.486	8.38852e-158	mono-1	C16orf72
3.17139e-161	0.446124	0.955	0.845	5.44686e-157	mono-1	YBX3
2.40521e-159	0.40224	0.998	0.945	4.13095e-155	mono-1	PLAUR
2.74287e-159	0.355587	0.565	0.452	4.71087e-155	mono-1	PECAM1
7.99372e-157	0.389426	0.905	0.725	1.37292e-152	mono-1	STX11
4.96628e-156	0.368943	0.854	0.695	8.52959e-152	mono-1	CARD16
9.39378e-156	0.354386	0.686	0.557	1.61338e-151	mono-1	BACH1
2.17031e-154	0.385249	0.959	0.853	3.7275e-150	mono-1	ZEB2
6.0086e-154	0.31831	0.973	0.854	1.03198e-149	mono-1	VASP
6.6806e-154	0.279596	0.53	0.453	1.14739e-149	mono-1	2009-09-01
1.45608e-152	0.376942	0.954	0.869	2.50082e-148	mono-1	VMP1
1.83122e-152	0.272492	0.469	0.403	3.14512e-148	mono-1	METTL9
8.61863e-151	0.269087	0.311	0.164	1.48025e-146	mono-1	BST1
3.14655e-149	0.40528	0.918	0.728	5.40421e-145	mono-1	IFI30
9.57893e-149	0.420805	0.939	0.754	1.64518e-144	mono-1	G0S2
2.52302e-148	0.433696	0.807	0.63	4.33329e-144	mono-1	PRNP
4.486e-148	0.452997	0.874	0.697	7.70471e-144	mono-1	GK
1.25099e-146	0.318918	1	0.996	2.14858e-142	mono-1	DNAJA1
4.86371e-146	0.262533	0.509	0.44	8.35342e-142	mono-1	RIOK3
1.88802e-145	0.321983	0.831	0.712	3.24268e-141	mono-1	ARRB2
2.14852e-145	0.302472	0.433	0.326	3.69009e-141	mono-1	LFNG
4.821e-144	0.263805	0.273	0.095	8.28008e-140	mono-1	NRGN
8.53221e-144	0.294306	0.533	0.428	1.46541e-139	mono-1	MYD88
1.29398e-143	0.28158	0.308	0.189	2.22242e-139	mono-1	SPATA13
6.2179e-143	0.300025	0.402	0.28	1.06792e-138	mono-1	B4GALT5
1.04334e-140	0.389819	0.476	0.259	1.79193e-136	mono-1	ICAM3
1.72151e-139	0.312042	0.978	0.892	2.95669e-135	mono-1	PRELID1
2.206e-138	0.306878	0.485	0.355	3.78881e-134	mono-1	NUP214
2.49912e-138	0.454128	0.899	0.747	4.29224e-134	mono-1	IFITM2
2.02632e-137	0.372813	0.972	0.859	3.48021e-133	mono-1	FGL2
2.13278e-135	0.318441	0.987	0.925	3.66305e-131	mono-1	MGAT1
1.28589e-134	0.330474	0.968	0.858	2.20851e-130	mono-1	FOSL2
1.28676e-134	0.443348	0.873	0.734	2.21001e-130	mono-1	VEGFA
1.06449e-133	0.27421	0.999	0.993	1.82826e-129	mono-1	RPL7
2.18762e-133	0.369908	0.895	0.743	3.75723e-129	mono-1	LCP2
9.49092e-133	0.256064	0.492	0.433	1.63007e-128	mono-1	HEIH
1.23951e-132	0.361536	0.94	0.799	2.12885e-128	mono-1	MXD1
2.68522e-131	0.340354	0.963	0.881	4.61187e-127	mono-1	CD37
7.89071e-131	0.295768	0.978	0.945	1.35523e-126	mono-1	YWHAZ
1.06644e-130	0.373366	0.899	0.738	1.83161e-126	mono-1	SERPINB9
3.03147e-130	0.564827	0.284	0.101	5.20654e-126	mono-1	RETN
5.64642e-129	0.42343	0.71	0.493	9.69772e-125	mono-1	NLRP3
1.00838e-128	0.308779	0.266	0.156	1.73189e-124	mono-1	MTSS1
4.39281e-128	0.323083	0.998	0.986	7.54465e-124	mono-1	BTG1
5.87303e-128	0.350013	0.962	0.86	1.00869e-123	mono-1	NINJ1
1.05226e-127	0.379675	0.896	0.794	1.80725e-123	mono-1	JMJD1C
2.43239e-127	0.297567	0.523	0.431	4.17764e-123	mono-1	RYBP
6.1566e-127	0.322179	0.975	0.884	1.0574e-122	mono-1	BCL2A1
7.54562e-127	0.31229	0.543	0.43	1.29596e-122	mono-1	SNN
4.42996e-126	0.278442	0.996	0.958	7.60845e-122	mono-1	LCP1
3.65869e-121	0.274187	0.581	0.505	6.2838e-117	mono-1	UBE2D1
1.5824e-120	0.304904	0.936	0.837	2.71778e-116	mono-1	DDX21
8.78612e-120	0.285845	0.971	0.908	1.50902e-115	mono-1	MSN
2.32827e-119	0.311064	0.828	0.708	3.9988e-115	mono-1	HCK
2.75915e-119	0.30277	0.879	0.75	4.73884e-115	mono-1	STAT3
3.05277e-119	0.389129	0.45	0.231	5.24313e-115	mono-1	CD36
1.82486e-118	0.316061	0.494	0.414	3.1342e-114	mono-1	APOL6
7.1148e-118	0.335681	0.684	0.573	1.22197e-113	mono-1	SMCHD1
3.84638e-117	0.363095	0.754	0.595	6.60616e-113	mono-1	ATP13A3
5.03975e-117	0.301053	0.422	0.33	8.65577e-113	mono-1	ZBTB43
3.27589e-114	0.317939	0.542	0.434	5.62633e-110	mono-1	PNP
2.84622e-113	0.323511	0.404	0.245	4.88838e-109	mono-1	TRIM25
4.1024e-112	0.301182	0.792	0.656	7.04588e-108	mono-1	EMILIN2
1.67093e-111	0.289983	0.863	0.747	2.86982e-107	mono-1	MTPN
4.07953e-111	0.307131	0.901	0.743	7.00658e-107	mono-1	PTPRE
4.57283e-111	0.276032	0.5	0.474	7.85384e-107	mono-1	RNF19B
4.67345e-111	0.30477	0.978	0.914	8.02664e-107	mono-1	KDM6B
1.77597e-109	0.321665	0.701	0.568	3.05023e-105	mono-1	FAM49A
6.08903e-109	0.364	0.919	0.808	1.04579e-104	mono-1	RNF213
1.45809e-108	0.299884	0.566	0.481	2.50428e-104	mono-1	LILRB1
1.19329e-107	0.255155	0.321	0.218	2.04947e-103	mono-1	LRRK2
1.18315e-106	0.257398	0.284	0.14	2.03206e-102	mono-1	AC009951.1
1.82524e-106	0.263643	0.712	0.615	3.13485e-102	mono-1	MYO1F
3.1994e-105	0.292291	0.916	0.813	5.49497e-101	mono-1	PPP1CB
3.59503e-105	0.268703	0.966	0.902	6.17447e-101	mono-1	GSTO1
1.05957e-102	0.321318	0.942	0.881	1.81982e-98	mono-1	MT-ND4L
1.13534e-102	0.302559	0.634	0.491	1.94995e-98	mono-1	RAC2
1.85346e-102	0.308441	0.484	0.469	3.18333e-98	mono-1	RNF144B
4.71879e-101	0.258608	0.348	0.154	8.10453e-97	mono-1	MARCO
4.64554e-100	0.563072	0.253	0.1	7.97871e-96	mono-1	PTX3
2.90457e-99	0.316835	0.734	0.554	4.9886e-95	mono-1	PILRA
5.87672e-99	0.316095	0.619	0.475	1.00933e-94	mono-1	FGD4
9.4851e-99	0.28367	0.891	0.812	1.62907e-94	mono-1	BZW1
2.97396e-98	0.252061	0.732	0.506	5.10777e-94	mono-1	JAML
1.06738e-96	0.28223	1	1	1.83322e-92	mono-1	HSPA1A
1.03783e-95	0.30559	0.862	0.702	1.78247e-91	mono-1	ELL2
1.12799e-94	0.275053	0.991	0.978	1.93733e-90	mono-1	SLC25A6
5.2713e-94	0.255231	0.737	0.649	9.05346e-90	mono-1	USP15
3.72624e-92	0.296475	0.494	0.381	6.39982e-88	mono-1	FOXO3
6.24033e-92	0.263218	0.508	0.444	1.07178e-87	mono-1	SLA
7.57662e-91	0.306302	0.663	0.486	1.30129e-86	mono-1	MPEG1
4.47339e-90	0.283684	0.885	0.791	7.68305e-86	mono-1	ELF1
8.23689e-90	0.299066	0.894	0.783	1.41469e-85	mono-1	MAT2A
2.26346e-87	0.287393	0.869	0.723	3.88749e-83	mono-1	PDE4B
8.7339e-86	0.279305	0.272	0.152	1.50005e-81	mono-1	SEMA6B
3.21542e-85	0.258594	0.919	0.758	5.52248e-81	mono-1	MAFB
1.09537e-84	0.339839	0.975	0.931	1.8813e-80	mono-1	ANXA1
2.73618e-83	0.257726	0.845	0.701	4.6994e-79	mono-1	CASP1
3.62503e-83	0.307312	0.801	0.675	6.22599e-79	mono-1	MAP3K8
1.39473e-81	0.275093	0.907	0.834	2.39545e-77	mono-1	SRSF5
1.63094e-80	0.307338	0.394	0.307	2.80114e-76	mono-1	CDC42EP3
1.10896e-78	0.269123	0.857	0.72	1.90464e-74	mono-1	MIDN
3.48369e-77	0.287174	0.309	0.216	5.98324e-73	mono-1	PAPSS2
6.01421e-76	0.266428	0.276	0.174	1.03294e-71	mono-1	HPSE
3.80457e-75	0.2754	0.953	0.911	6.53435e-71	mono-1	RAP1B
2.48027e-74	0.304682	0.841	0.725	4.25986e-70	mono-1	AHNAK
1.26044e-72	0.417403	0.842	0.707	2.1648e-68	mono-1	HES4
3.03134e-72	0.257997	0.871	0.774	5.20632e-68	mono-1	ATP1A1
1.30014e-71	0.289822	0.497	0.352	2.233e-67	mono-1	NEDD9
2.27575e-70	0.259967	0.899	0.831	3.9086e-66	mono-1	TOP1
5.80128e-70	0.288794	0.966	0.914	9.9637e-66	mono-1	LIMS1
1.31857e-69	0.267322	0.713	0.556	2.26465e-65	mono-1	RAB20
1.04635e-68	0.258393	0.747	0.622	1.79711e-64	mono-1	RASSF5
1.15019e-68	0.258463	0.913	0.831	1.97545e-64	mono-1	SKIL
3.1775e-68	0.255126	0.935	0.885	5.45735e-64	mono-1	LYN
2.93221e-67	0.299843	0.764	0.608	5.03607e-63	mono-1	AC027290.2
8.61601e-67	0.309698	0.924	0.827	1.4798e-62	mono-1	TSC22D3
1.08355e-65	0.296124	0.362	0.231	1.86099e-61	mono-1	LDLR
6.52365e-65	0.259681	0.533	0.403	1.12044e-60	mono-1	ADGRE2
1.76594e-63	0.252146	0.743	0.606	3.03301e-59	mono-1	SLC7A5
1.1422e-62	0.25279	0.911	0.777	1.96173e-58	mono-1	MT2A
1.82876e-62	0.262782	0.355	0.217	3.1409e-58	mono-1	SELL
5.20278e-62	0.261636	0.853	0.723	8.93578e-58	mono-1	SYAP1
2.85659e-57	0.255719	0.309	0.182	4.90619e-53	mono-1	TUBA4A
2.0643e-52	0.42438	0.957	0.899	3.54543e-48	mono-1	ISG15
4.98432e-46	0.278896	0.77	0.636	8.56057e-42	mono-1	CYTIP
7.84828e-46	0.268804	0.802	0.704	1.34794e-41	mono-1	BNIP3L
2.72226e-43	0.466709	0.51	0.419	4.67549e-39	mono-1	IFIT2
4.42838e-41	0.294632	0.283	0.186	7.60575e-37	mono-1	TNFAIP6
3.31359e-30	0.258548	0.712	0.598	5.69109e-26	mono-1	TNFSF10
1.30127e-26	0.253583	0.772	0.7	2.23493e-22	mono-1	CLEC2B
0	1.19444	0.803	0.47	0	mono-2	FN1
0	0.768958	0.988	0.77	0	mono-2	OLR1
0	0.757248	0.995	0.931	0	mono-2	ATP1B3
2.75567199317684e-310	0.67803	0.937	0.647	4.73287e-306	mono-2	C5AR1
5.51016e-278	0.560494	1	0.986	9.46369e-274	mono-2	BTG1
2.61765e-272	0.563229	0.954	0.729	4.49582e-268	mono-2	VEGFA
1.77053e-243	0.528805	0.958	0.798	3.04088e-239	mono-2	MXD1
3.87264e-236	0.498131	0.917	0.699	6.65126e-232	mono-2	ELL2
1.40974e-221	0.644126	0.958	0.874	2.42123e-217	mono-2	CHMP1B
7.14827e-221	0.565785	0.99	0.962	1.22772e-216	mono-2	ZFAND5
2.11609e-208	0.439687	0.999	0.974	3.63438e-204	mono-2	NAMPT
6.48553e-201	0.94545	0.629	0.329	1.11389e-196	mono-2	EREG
3.67571e-188	0.415516	0.997	0.916	6.31304e-184	mono-2	CEBPB
7.78014e-187	0.473925	0.999	0.965	1.33624e-182	mono-2	SOD2
8.82705e-187	0.898504	0.408	0.15	1.51605e-182	mono-2	THBS1
2.51733e-185	0.676857	0.61	0.33	4.32351e-181	mono-2	SLC16A10
6.56535e-175	0.498043	0.502	0.206	1.1276e-170	mono-2	CD300E
7.18345e-172	0.505173	0.696	0.377	1.23376e-167	mono-2	FCN1
1.37259e-171	0.42939	0.966	0.845	2.35742e-167	mono-2	YBX3
1.96446e-165	0.532896	0.669	0.382	3.37397e-161	mono-2	CLEC4E
2.46116e-165	0.441689	0.85	0.63	4.22703e-161	mono-2	ACSL1
2.27414e-164	0.388602	0.999	0.945	3.90584e-160	mono-2	PLAUR
2.55497e-163	0.494359	0.969	0.883	4.38817e-159	mono-2	CEBPD
9.88559e-159	0.538025	0.927	0.753	1.69785e-154	mono-2	PLIN2
3.19118e-158	0.41691	0.792	0.605	5.48085e-154	mono-2	RHOQ
1.42537e-156	0.663627	0.655	0.438	2.44808e-152	mono-2	ID3
8.18785e-154	0.42993	0.812	0.606	1.40626e-149	mono-2	NFIL3
1.79201e-150	0.41577	0.963	0.852	3.07777e-146	mono-2	TGFBI
8.92585e-150	0.485666	0.899	0.757	1.53302e-145	mono-2	RANBP2
1.75979e-146	0.353714	0.974	0.858	3.02244e-142	mono-2	FOSL2
6.5199e-146	0.397006	0.997	0.927	1.11979e-141	mono-2	LYZ
7.93161e-145	0.438146	0.588	0.329	1.36225e-140	mono-2	ANPEP
1.35011e-143	0.369557	0.99	0.932	2.31882e-139	mono-2	CD44
7.0278e-143	0.304683	1	1	1.20703e-138	mono-2	FTH1
4.59024e-141	0.575823	0.695	0.484	7.88374e-137	mono-2	NAF1
9.42848e-139	0.409185	0.799	0.568	1.61934e-134	mono-2	GABARAPL1
4.09269e-136	0.506059	0.842	0.614	7.0292e-132	mono-2	HBEGF
2.13963e-134	0.340061	0.999	0.986	3.67481e-130	mono-2	PNRC1
1.72929e-132	0.36966	0.629	0.378	2.97006e-128	mono-2	SORL1
3.6427e-132	0.385903	0.843	0.652	6.25633e-128	mono-2	TGIF1
6.90487e-130	0.590532	0.609	0.385	1.18591e-125	mono-2	THBD
6.38385e-127	0.397997	0.675	0.513	1.09643e-122	mono-2	ACSL3
5.4086e-125	0.431669	0.884	0.733	9.28927e-121	mono-2	SAMSN1
5.0906e-124	0.320093	0.951	0.808	8.7431e-120	mono-2	SERPINA1
2.94281e-123	0.371194	0.791	0.594	5.05428e-119	mono-2	ATP13A3
1.73881e-122	0.408046	0.863	0.719	2.9864e-118	mono-2	TET2
1.11428e-120	0.380379	0.745	0.551	1.91378e-116	mono-2	GPCPD1
5.46304e-120	0.377865	0.968	0.853	9.38277e-116	mono-2	ZNF331
1.78018e-117	0.41145	0.86	0.7	3.05746e-113	mono-2	GK
3.30315e-116	0.372849	0.871	0.724	5.67317e-112	mono-2	ATP2B1
5.01495e-116	0.29771	0.983	0.88	8.61318e-112	mono-2	GLUL
7.51441e-113	0.32969	0.896	0.774	1.2906e-108	mono-2	DSE
7.79014e-113	0.455153	0.584	0.39	1.33796e-108	mono-2	JMY
2.26083e-110	0.324817	0.804	0.603	3.88297e-106	mono-2	SLC7A5
4.17304e-109	0.355728	0.598	0.362	7.16719e-105	mono-2	IRS2
2.9287e-108	0.361339	0.594	0.356	5.03004e-104	mono-2	SLC25A37
1.57607e-107	0.312336	0.898	0.79	2.70691e-103	mono-2	PABPC4
1.11093e-105	0.442192	0.832	0.702	1.90802e-101	mono-2	BNIP3L
1.34957e-105	0.414969	0.531	0.299	2.31788e-101	mono-2	CLEC5A
6.2581e-105	0.386977	0.287	0.102	1.07483e-100	mono-2	RETN
1.68499e-104	0.415919	0.793	0.607	2.89397e-100	mono-2	AC027290.2
1.19333e-103	0.254987	0.995	0.946	2.04954e-99	mono-2	TSPO
6.72906e-102	0.362981	0.829	0.659	1.15572e-97	mono-2	ETS2
1.32488e-100	0.359568	0.867	0.748	2.27548e-96	mono-2	CHD1
3.18929e-99	0.313488	0.578	0.381	5.4776e-95	mono-2	VPS37B
2.30199e-97	0.284791	0.982	0.889	3.95367e-93	mono-2	CXCR4
4.90232e-97	0.254147	0.961	0.831	8.41974e-93	mono-2	GRASP
1.66331e-94	0.546704	0.34	0.162	2.85673e-90	mono-2	DNAAF1
2.6239e-92	0.654768	0.475	0.273	4.50655e-88	mono-2	INHBA
4.44024e-92	0.34442	0.782	0.637	7.62611e-88	mono-2	CCNH
1.68181e-90	0.275205	0.322	0.137	2.88851e-86	mono-2	CST6
5.74046e-90	0.377583	0.439	0.264	9.85924e-86	mono-2	SLC39A8
1.40433e-88	0.299141	0.97	0.914	2.41194e-84	mono-2	LIMS1
6.02287e-88	0.306018	0.508	0.287	1.03443e-83	mono-2	TREM1
1.15307e-86	0.323112	0.63	0.403	1.9804e-82	mono-2	SLC11A1
2.26533e-86	0.305928	0.906	0.807	3.8907e-82	mono-2	SPAG9
4.19495e-84	0.291385	0.882	0.75	7.20482e-80	mono-2	FLNA
4.21488e-84	0.293438	0.847	0.696	7.23906e-80	mono-2	USP36
5.13674e-84	0.259571	0.875	0.713	8.82235e-80	mono-2	PLXDC2
1.37946e-83	0.319714	0.804	0.605	2.36923e-79	mono-2	AREG
1.86843e-82	0.31207	0.898	0.795	3.20903e-78	mono-2	JMJD1C
2.23196e-82	0.351544	0.453	0.313	3.83339e-78	mono-2	SAP30
3.47282e-82	0.333789	0.979	0.932	5.96458e-78	mono-2	RGS2
1.61533e-81	0.271974	0.969	0.883	2.77432e-77	mono-2	NR4A3
2.45806e-81	0.287212	0.57	0.372	4.22172e-77	mono-2	IRAK3
3.1856e-81	0.292753	0.437	0.234	5.47126e-77	mono-2	CD36
3.68373e-79	0.332176	0.54	0.35	6.3268e-75	mono-2	NEDD9
5.76331e-79	0.288456	0.87	0.742	9.89849e-75	mono-2	ATP6V1B2
6.99852e-79	0.279407	0.905	0.815	1.202e-74	mono-2	PPP1CB
1.65624e-78	0.255671	0.318	0.149	2.84459e-74	mono-2	SEMA6B
3.49505e-78	0.291658	0.968	0.918	6.00275e-74	mono-2	NFKB1
3.53074e-77	0.33349	0.923	0.837	6.06405e-73	mono-2	PPIF
4.73888e-76	0.281025	0.938	0.851	8.13903e-72	mono-2	HIF1A
4.53991e-75	0.265037	0.893	0.743	7.79729e-71	mono-2	SLC2A3
6.31409e-75	0.29792	0.702	0.573	1.08445e-70	mono-2	IVNS1ABP
8.4445e-75	0.317478	0.971	0.92	1.45034e-70	mono-2	CYCS
3.4949e-74	0.301193	0.691	0.489	6.0025e-70	mono-2	C3
5.23965e-70	0.270518	0.729	0.556	8.9991e-66	mono-2	RAB20
1.51912e-69	0.265563	0.345	0.195	2.60909e-65	mono-2	RHOU
8.07886e-69	0.251026	0.782	0.637	1.38754e-64	mono-2	CTNNB1
1.20049e-67	0.263628	0.906	0.791	2.06184e-63	mono-2	RIPK2
1.71827e-67	0.544221	0.526	0.347	2.95114e-63	mono-2	CCL20
4.31656e-67	0.267973	0.628	0.466	7.41369e-63	mono-2	LTA4H
1.51044e-66	0.395462	0.616	0.485	2.59418e-62	mono-2	TFRC
1.54326e-66	0.297473	0.323	0.158	2.65055e-62	mono-2	MARCO
1.82058e-66	0.267201	0.819	0.668	3.12685e-62	mono-2	FPR3
1.02712e-64	0.391184	0.784	0.692	1.76408e-60	mono-2	BCAS2
1.74389e-64	0.260486	0.865	0.762	2.99512e-60	mono-2	WTAP
2.2097e-64	0.300831	0.959	0.895	3.79516e-60	mono-2	C15orf48
4.0694e-64	0.280164	0.828	0.743	6.98919e-60	mono-2	MAP3K2
1.15001e-63	0.283248	0.373	0.202	1.97514e-59	mono-2	F13A1
1.81899e-63	0.28129	0.664	0.529	3.12412e-59	mono-2	ZFYVE16
2.60663e-63	0.273032	0.421	0.268	4.47689e-59	mono-2	ZNF281
2.85341e-63	0.301607	0.319	0.17	4.90074e-59	mono-2	HCAR2
2.21673e-62	0.25031	0.854	0.725	3.80724e-58	mono-2	PDE4B
1.70699e-61	0.2511	0.722	0.573	2.93176e-57	mono-2	SLC43A2
5.55467e-60	0.251192	0.95	0.869	9.54014e-56	mono-2	KLF4
1.72103e-59	0.252847	0.579	0.408	2.95588e-55	mono-2	SH3BP5
6.14389e-58	0.296491	0.962	0.923	1.05521e-53	mono-2	SELENOK
4.30203e-57	0.251782	0.5	0.365	7.38873e-53	mono-2	AZI2
9.4718e-57	0.256273	0.61	0.477	1.62678e-52	mono-2	FGD4
5.69853e-56	0.268183	0.568	0.458	9.78723e-52	mono-2	ATF6
4.29947e-55	0.601545	0.296	0.164	7.38434e-51	mono-2	CH25H
6.05041e-55	0.377936	0.444	0.285	1.03916e-50	mono-2	MRC1
1.25304e-54	0.26166	0.793	0.655	2.1521e-50	mono-2	ARL4A
4.20347e-53	0.252023	0.454	0.309	7.21945e-49	mono-2	SERINC5
2.09889e-52	0.288267	0.839	0.726	3.60485e-48	mono-2	SYAP1
8.74985e-51	0.259885	0.591	0.46	1.50279e-46	mono-2	RNF144B
1.26103e-50	0.2781	0.538	0.385	2.16582e-46	mono-2	AVPI1
1.87058e-49	0.256246	0.582	0.419	3.21272e-45	mono-2	SNAI1
6.51347e-49	0.303081	0.95	0.904	1.11869e-44	mono-2	EIF4A3
3.83782e-48	0.266429	0.962	0.913	6.59146e-44	mono-2	TNFAIP3
1.15441e-46	0.327354	0.445	0.298	1.9827e-42	mono-2	MMP19
1.17424e-45	0.252959	0.617	0.477	2.01675e-41	mono-2	B3GNT5
3.69544e-44	0.443503	0.625	0.544	6.34693e-40	mono-2	TWISTNB
3.90267e-36	0.265635	0.769	0.649	6.70283e-32	mono-2	RGCC
4.25269e-35	0.289081	0.799	0.705	7.30399e-31	mono-2	INSIG1
9.5434e-34	0.267245	0.612	0.489	1.63908e-29	mono-2	FBP1
2.52226e-22	0.293086	0.363	0.262	4.33198e-18	mono-2	IL10
1.4634e-18	0.254193	0.487	0.413	2.51339e-14	mono-2	TSC22D1
0	1.6498	0.737	0.251	0	TAM-1	TNF
0	1.62695	0.938	0.334	0	TAM-1	RNASE1
0	1.54633	0.996	0.825	0	TAM-1	CCL3
0	1.53005	0.987	0.786	0	TAM-1	CCL4
0	1.46924	0.999	0.658	0	TAM-1	APOE
0	1.46667	0.944	0.519	0	TAM-1	SPP1
0	1.45721	0.974	0.711	0	TAM-1	CCL3L3
0	1.3192	0.971	0.758	0	TAM-1	CCL4L2
0	1.25921	0.905	0.546	0	TAM-1	IFI27
0	1.22185	0.949	0.711	0	TAM-1	EGR1
0	1.20346	0.981	0.71	0	TAM-1	C1QB
0	1.1938	0.972	0.592	0	TAM-1	LGMN
0	1.1762	0.986	0.718	0	TAM-1	C1QA
0	1.15721	0.957	0.825	0	TAM-1	BAG3
0	1.10608	0.992	0.899	0	TAM-1	IER3
0	1.0943	0.961	0.575	0	TAM-1	LGALS3BP
0	1.07582	0.958	0.813	0	TAM-1	IL1B
0	1.04642	0.991	0.606	0	TAM-1	APOC1
0	1.03578	0.938	0.769	0	TAM-1	DNAJA4
0	1.02942	0.783	0.099	0	TAM-1	CPB1
0	1.02187	0.972	0.764	0	TAM-1	KLF2
0	1.01657	0.694	0.254	0	TAM-1	EGR2
0	1.00781	0.98	0.674	0	TAM-1	C1QC
0	0.997186	0.96	0.764	0	TAM-1	NFKBIZ
0	0.974332	0.888	0.34	0	TAM-1	TREM2
0	0.972511	0.897	0.459	0	TAM-1	C3
0	0.962855	0.944	0.389	0	TAM-1	MSR1
0	0.947901	0.986	0.937	0	TAM-1	IER2
0	0.943554	0.581	0.232	0	TAM-1	IL10
0	0.928781	0.819	0.545	0	TAM-1	PRDM1
0	0.918667	0.649	0.273	0	TAM-1	HES1
0	0.914952	0.911	0.421	0	TAM-1	A2M
0	0.880952	0.787	0.248	0	TAM-1	C2
0	0.875071	0.717	0.1	0	TAM-1	CGA
0	0.866153	0.802	0.473	0	TAM-1	PLAU
0	0.864383	0.944	0.546	0	TAM-1	PLD3
0	0.861539	0.989	0.614	0	TAM-1	FCGR3A
0	0.860693	0.825	0.434	0	TAM-1	SDS
0	0.846495	0.999	0.973	0	TAM-1	JUN
0	0.841347	0.913	0.501	0	TAM-1	SERPING1
0	0.841093	0.995	0.972	0	TAM-1	FOSB
0	0.825063	0.694	0.291	0	TAM-1	PDGFB
0	0.82359	0.864	0.622	0	TAM-1	IL1RN
0	0.822501	0.983	0.908	0	TAM-1	TNFAIP3
0	0.818646	0.846	0.346	0	TAM-1	SIGLEC1
0	0.817266	0.657	0.395	0	TAM-1	SERPINH1
0	0.812178	0.865	0.598	0	TAM-1	TAGAP
0	0.807174	0.998	0.844	0	TAM-1	MARCKS
0	0.796473	0.662	0.363	0	TAM-1	PTGS2
0	0.792337	0.997	0.981	0	TAM-1	NFKBIA
0	0.772626	0.951	0.826	0	TAM-1	ICAM1
0	0.766432	0.879	0.595	0	TAM-1	CXCL2
0	0.747399	0.525	0.153	0	TAM-1	AC104581.4
0	0.747169	0.767	0.339	0	TAM-1	STAB1
0	0.741271	0.571	0.16	0	TAM-1	ICAM4
0	0.740204	0.996	0.987	0	TAM-1	HSPH1
0	0.721001	1	0.987	0	TAM-1	PSAP
0	0.71897	0.93	0.446	0	TAM-1	GPNMB
0	0.716051	0.984	0.929	0	TAM-1	DUSP2
0	0.711417	0.996	0.972	0	TAM-1	PPP1R15A
0	0.710104	0.878	0.487	0	TAM-1	CFD
0	0.707221	0.752	0.408	0	TAM-1	LIPA
0	0.6928	0.807	0.513	0	TAM-1	CCRL2
0	0.681802	1	0.869	0	TAM-1	CTSD
0	0.674625	0.968	0.873	0	TAM-1	BTG2
0	0.654979	0.797	0.514	0	TAM-1	RALGDS
0	0.650936	0.983	0.894	0	TAM-1	ISG15
0	0.648017	0.673	0.198	0	TAM-1	MERTK
0	0.646707	0.901	0.69	0	TAM-1	TNFAIP2
0	0.645004	0.981	0.94	0	TAM-1	NR4A2
0	0.643179	0.933	0.623	0	TAM-1	HMOX1
0	0.637633	0.98	0.794	0	TAM-1	TIMP2
0	0.636448	0.883	0.496	0	TAM-1	DAB2
0	0.63443	0.805	0.369	0	TAM-1	SLCO2B1
0	0.631396	0.984	0.668	0	TAM-1	CTSL
0	0.62905	0.519	0.136	0	TAM-1	HTRA1
0	0.626025	0.56	0.138	0	TAM-1	OLFML3
0	0.61629	0.751	0.351	0	TAM-1	LHFPL2
0	0.61363	0.997	0.971	0	TAM-1	HSPB1
0	0.606721	0.998	0.983	0	TAM-1	KLF6
0	0.605288	0.988	0.786	0	TAM-1	MS4A7
0	0.596168	0.586	0.154	0	TAM-1	SDC3
0	0.590598	0.987	0.965	0	TAM-1	IER5
0	0.580302	0.919	0.65	0	TAM-1	ADAP2
0	0.579712	0.961	0.812	0	TAM-1	FCGR2A
0	0.565677	0.958	0.635	0	TAM-1	C5AR1
0	0.561496	0.996	0.924	0	TAM-1	FCGRT
0	0.559252	0.773	0.378	0	TAM-1	LRP1
0	0.552766	0.991	0.956	0	TAM-1	ATF3
0	0.551588	0.803	0.444	0	TAM-1	FMNL2
0	0.549433	0.69	0.382	0	TAM-1	ADGRE2
0	0.545938	0.958	0.87	0	TAM-1	CLK1
0	0.544162	0.459	0.116	0	TAM-1	SELENOP
0	0.541431	0.901	0.755	0	TAM-1	CSRNP1
0	0.541379	0.636	0.217	0	TAM-1	PLA2G15
0	0.537335	0.698	0.307	0	TAM-1	VSIG4
0	0.532792	0.987	0.829	0	TAM-1	IFI6
0	0.531667	0.769	0.422	0	TAM-1	ABCA1
0	0.526151	0.706	0.261	0	TAM-1	NUPR1
0	0.524158	0.575	0.162	0	TAM-1	GAL3ST4
0	0.52305	0.488	0.172	0	TAM-1	PLA2G4C
0	0.517533	0.844	0.563	0	TAM-1	GAA
0	0.512322	0.788	0.514	0	TAM-1	RB1
0	0.509511	0.78	0.471	0	TAM-1	TTYH3
0	0.508723	0.847	0.58	0	TAM-1	SLC15A3
0	0.508713	0.885	0.586	0	TAM-1	C3AR1
0	0.499364	1	0.958	0	TAM-1	CTSB
0	0.49917	0.648	0.267	0	TAM-1	FRMD4A
0	0.499167	1	0.991	0	TAM-1	GRN
0	0.498574	0.97	0.736	0	TAM-1	CD14
0	0.496106	0.411	0.098	0	TAM-1	MDK
0	0.490785	0.57	0.151	0	TAM-1	CADM1
0	0.480598	1	0.963	0	TAM-1	SOD2
0	0.479092	0.936	0.645	0	TAM-1	IFI44L
0	0.476038	0.75	0.359	0	TAM-1	IFIT1
0	0.470939	0.982	0.764	0	TAM-1	OLR1
0	0.461245	0.726	0.466	0	TAM-1	AP1B1
0	0.456738	1	0.959	0	TAM-1	CD81
0	0.453275	1	1	0	TAM-1	FTL
0	0.448148	0.453	0.118	0	TAM-1	SASH1
0	0.445031	0.866	0.633	0	TAM-1	SIRPA
0	0.434643	0.541	0.199	0	TAM-1	TLR7
0	0.379575	0.649	0.268	0	TAM-1	KCNMA1
0	0.365493	0.371	0.083	0	TAM-1	SCN1B
9.88131291682493e-324	0.555	0.995	0.955	1.69711549346468e-319	TAM-1	GADD45B
7.06513873552983e-322	0.446536	0.754	0.427	1.21343757782725e-317	TAM-1	PECAM1
8.15208315638057e-322	0.429301	0.589	0.226	1.40012028210836e-317	TAM-1	GPR34
9.04140131889481e-322	0.437688	0.931	0.701	1.55286067652018e-317	TAM-1	PLXDC2
2.90475027028152e-318	0.499002	0.778	0.437	4.98890858920852e-314	TAM-1	FCGR1A
1.19012558439387e-317	0.364073	0.293	0.047	2.04404069119648e-313	TAM-1	IGSF21
2.11822542977843e-317	0.4564	0.988	0.924	3.63805217564445e-313	TAM-1	MGAT1
3.01323709116025e-315	0.478016	0.803	0.514	5.17523470406772e-311	TAM-1	SCARB2
4.85783926776316e-315	0.421572	0.305	0.063	8.34333894238323e-311	TAM-1	ADRA2B
2.90637346762558e-314	0.443183	0.977	0.748	4.99169643064694e-310	TAM-1	MAFB
1.06435246460875e-313	0.448	0.58	0.224	0	TAM-1	MAF
7.4905174566811e-313	0.479598	0.909	0.705	0	TAM-1	HEXA
3.18133819990324e-310	0.372456	0.324	0.062	5.46395e-306	TAM-1	IGF1
4.46077e-308	0.476983	0.911	0.748	7.66137e-304	TAM-1	PPP1R15B
5.51775e-308	0.458698	0.622	0.273	9.47673e-304	TAM-1	LPAR6
6.40261e-308	0.373711	1	1	1.09965e-303	TAM-1	MT-RNR1
3.0959e-307	0.483992	0.974	0.856	5.31721e-303	TAM-1	NINJ1
1.61387e-306	0.495252	0.999	0.989	2.77182e-302	TAM-1	DUSP1
2.28692e-305	0.390658	0.996	0.885	3.92779e-301	TAM-1	CD68
2.59323e-305	0.302831	0.318	0.061	4.45388e-301	TAM-1	SLC7A8
3.4406e-304	0.516648	0.966	0.787	5.90923e-300	TAM-1	RHOB
8.53037e-304	0.790706	0.888	0.694	1.46509e-299	TAM-1	CXCL8
2.13716e-301	0.308256	0.255	0.036	3.67057e-297	TAM-1	PDPN
1.2096e-300	0.531717	0.792	0.477	2.07749e-296	TAM-1	NRP2
1.2836e-298	0.368541	0.484	0.168	2.20458e-294	TAM-1	EPHB2
1.88567e-295	0.467688	0.713	0.457	3.23863e-291	TAM-1	CPEB4
6.1091e-293	0.408096	0.883	0.694	1.04924e-288	TAM-1	UNC93B1
2.07898e-289	0.433904	0.999	0.991	3.57066e-285	TAM-1	DNAJB1
1.07643e-288	0.329447	1	1	1.84876e-284	TAM-1	HLA-C
4.42136e-285	0.514211	0.964	0.914	7.59368e-281	TAM-1	KDM6B
8.42442e-283	0.399574	0.895	0.737	1.44689e-278	TAM-1	LAMP2
1.06102e-281	0.338979	0.769	0.414	1.8223e-277	TAM-1	PLTP
9.57676e-280	0.401085	0.966	0.8	1.64481e-275	TAM-1	APLP2
1.01854e-276	0.381735	0.636	0.288	1.74934e-272	TAM-1	NPL
1.31227e-275	0.915206	0.615	0.358	2.25383e-271	TAM-1	CCL5
1.55906e-269	0.720186	0.408	0.133	2.67769e-265	TAM-1	TCHH
1.89368e-266	0.344958	1	0.978	3.25239e-262	TAM-1	TYROBP
2.59833e-266	0.460792	0.694	0.394	4.46263e-262	TAM-1	GYPC
5.19734e-265	0.506824	0.999	0.994	8.92643e-261	TAM-1	HSPD1
2.75335e-264	0.442499	1	0.999	4.72887e-260	TAM-1	UBB
4.23193e-263	0.369591	0.507	0.208	7.26834e-259	TAM-1	BCL2L1
8.80053e-263	0.419415	0.657	0.369	1.51149e-258	TAM-1	ZFHX3
1.89073e-262	0.408099	0.765	0.465	3.24732e-258	TAM-1	MGAT4A
2.30661e-262	0.325645	0.392	0.123	3.9616e-258	TAM-1	LPAR5
9.23078e-262	0.354699	1	1	1.58539e-257	TAM-1	UBC
1.60891e-261	0.467127	0.994	0.944	2.7633e-257	TAM-1	PLAUR
7.41295e-261	0.383033	0.907	0.657	1.27317e-256	TAM-1	CREG1
8.26112e-261	0.469722	0.442	0.196	1.41885e-256	TAM-1	SLC25A44
5.56702e-253	0.2533	0.263	0.051	9.56136e-249	TAM-1	TRPV4
3.27426e-252	0.388491	0.62	0.306	5.62353e-248	TAM-1	DOCK4
1.22675e-250	0.343151	1	0.989	2.10694e-246	TAM-1	LAPTM5
1.23215e-250	0.349515	0.51	0.209	2.11621e-246	TAM-1	DHRS3
2.08952e-250	0.409533	0.781	0.471	3.58875e-246	TAM-1	MS4A4A
2.56037e-250	0.404469	0.826	0.608	4.39743e-246	TAM-1	BMP2K
1.67976e-248	0.259548	0.307	0.071	2.88499e-244	TAM-1	TMEM37
3.21406e-248	0.296373	0.795	0.468	5.52014e-244	TAM-1	IFIT3
1.96302e-247	0.429081	0.987	0.958	3.37148e-243	TAM-1	NR4A1
2.02522e-247	0.800172	0.616	0.327	3.47832e-243	TAM-1	CXCL3
2.98226e-247	0.53922	0.731	0.465	5.12202e-243	TAM-1	ABL2
1.26872e-246	0.426093	0.999	0.98	2.17903e-242	TAM-1	FOS
1.65441e-244	0.380983	1	1	2.84145e-240	TAM-1	HSP90AA1
4.56483e-244	0.372482	0.826	0.641	7.8401e-240	TAM-1	MYO9B
2.6794e-242	0.351806	0.499	0.229	4.60187e-238	TAM-1	TRPM2
5.88002e-242	0.430628	0.865	0.691	1.00989e-237	TAM-1	NFKBID
7.98458e-239	0.385342	0.419	0.144	1.37135e-234	TAM-1	LAG3
1.51082e-238	0.393737	0.614	0.294	2.59483e-234	TAM-1	SLC1A3
8.59547e-238	0.406907	0.769	0.477	1.47627e-233	TAM-1	GIMAP4
3.12164e-236	0.413986	0.642	0.318	5.36142e-232	TAM-1	RSAD2
7.17168e-236	0.317192	0.39	0.127	1.23174e-231	TAM-1	ITSN1
5.51929e-234	0.370565	0.91	0.723	9.47937e-230	TAM-1	CTSA
6.10139e-234	0.365626	0.902	0.753	1.04791e-229	TAM-1	MFSD1
4.63975e-231	0.388835	0.71	0.386	7.96876e-227	TAM-1	SLC11A1
5.47815e-231	0.34327	0.989	0.917	9.40872e-227	TAM-1	RNASET2
1.42626e-230	0.424685	0.906	0.738	2.4496e-226	TAM-1	LCP2
2.21416e-230	0.568567	0.886	0.677	3.80282e-226	TAM-1	CD9
5.53333e-230	0.331201	1	0.988	9.5035e-226	TAM-1	ITM2B
3.72381e-227	0.40536	0.749	0.511	6.39565e-223	TAM-1	AKR1B1
7.50587e-226	0.347646	0.514	0.234	1.28913e-221	TAM-1	ETV5
7.80798e-226	0.283249	1	0.999	1.34102e-221	TAM-1	HLA-E
4.87922e-225	0.296193	0.404	0.138	8.38006e-221	TAM-1	ALDH1A1
8.34362e-224	0.368844	0.943	0.773	1.43302e-219	TAM-1	XAF1
8.34702e-224	0.390517	0.671	0.415	1.4336e-219	TAM-1	PLEKHO2
9.01716e-220	0.254427	1	1	1.5487e-215	TAM-1	B2M
5.27669e-219	0.356153	0.945	0.748	9.06271e-215	TAM-1	MX1
3.88051e-216	0.39118	0.802	0.583	6.66478e-212	TAM-1	CD84
6.71306e-216	0.336267	0.883	0.759	1.15297e-211	TAM-1	TPP1
2.138e-214	0.284353	0.375	0.124	3.67202e-210	TAM-1	SAMD4A
7.20586e-213	0.324958	0.521	0.23	1.23761e-208	TAM-1	HOMER3
8.40092e-213	0.292557	0.356	0.118	1.44286e-208	TAM-1	P2RY11
6.36588e-212	0.338992	0.529	0.24	1.09334e-207	TAM-1	FCHO2
3.11101e-211	0.411585	0.984	0.966	5.34316e-207	TAM-1	DNAJB6
2.76597e-207	0.529643	0.771	0.594	4.75055e-203	TAM-1	SLC5A3
8.61481e-206	0.360513	0.901	0.72	1.47959e-201	TAM-1	KCTD12
2.29253e-205	0.407475	0.712	0.452	3.93741e-201	TAM-1	GM2A
1.82627e-204	0.369139	0.704	0.451	3.13662e-200	TAM-1	PIK3AP1
3.41507e-203	0.395311	0.787	0.603	5.86539e-199	TAM-1	SPATS2L
3.43633e-202	0.312491	0.509	0.225	5.9019e-198	TAM-1	NRP1
3.24507e-200	0.337979	0.882	0.655	5.57341e-196	TAM-1	LAIR1
3.49439e-200	0.369267	0.993	0.963	6.00161e-196	TAM-1	ZFP36
1.6035e-198	0.351727	0.997	0.99	2.75402e-194	TAM-1	JUNB
5.97552e-198	0.310519	0.544	0.256	1.0263e-193	TAM-1	FUCA1
4.12588e-197	0.348448	0.669	0.417	7.08619e-193	TAM-1	CYTH4
4.03838e-196	0.337499	0.82	0.559	6.93592e-192	TAM-1	OAS1
6.05362e-195	0.363282	0.627	0.372	1.03971e-190	TAM-1	FRMD4B
3.49081e-193	0.342883	0.38	0.152	5.99547e-189	TAM-1	SYNE1
4.99079e-193	0.311483	0.458	0.205	8.57168e-189	TAM-1	CD276
1.33465e-191	0.253195	0.306	0.09	2.29227e-187	TAM-1	ADORA3
4.56165e-191	0.37695	0.818	0.605	7.83463e-187	TAM-1	RNASE6
2.20191e-189	0.330976	0.968	0.867	3.78178e-185	TAM-1	RASGEF1B
9.08594e-189	0.35089	0.479	0.211	1.56051e-184	TAM-1	VMO1
1.28684e-188	0.497165	0.553	0.281	2.21014e-184	TAM-1	MMP19
2.44028e-188	0.353015	0.796	0.604	4.19119e-184	TAM-1	SCPEP1
2.24293e-185	0.302836	0.494	0.268	3.85224e-181	TAM-1	TCF12
3.58131e-185	0.339616	0.854	0.689	6.15091e-181	TAM-1	ADA2
5.27661e-185	0.409845	0.742	0.508	9.06257e-181	TAM-1	PDE4DIP
5.71559e-185	0.379643	0.98	0.894	9.81652e-181	TAM-1	SGK1
1.1297e-183	0.357154	0.407	0.165	1.94025e-179	TAM-1	MACC1
2.40743e-183	0.361023	0.616	0.331	4.13475e-179	TAM-1	CCL2
1.22858e-181	0.260963	0.98	0.861	2.11008e-177	TAM-1	LY6E
1.06226e-179	0.441308	0.867	0.701	1.82442e-175	TAM-1	HES4
3.92904e-179	0.372221	0.72	0.495	6.74813e-175	TAM-1	SLC43A3
2.86322e-177	0.316338	0.995	0.973	4.91758e-173	TAM-1	NAMPT
2.07197e-175	0.283404	0.398	0.181	3.55862e-171	TAM-1	NFATC2
1.21052e-173	0.32839	0.756	0.523	2.07907e-169	TAM-1	GNS
1.14295e-172	0.398551	0.858	0.667	1.96301e-168	TAM-1	NCF1
3.53485e-172	0.400737	0.872	0.721	6.07111e-168	TAM-1	MAFF
4.32025e-172	0.267418	1	0.999	7.42003e-168	TAM-1	CTSZ
5.03167e-172	0.327257	0.63	0.39	8.64189e-168	TAM-1	SOAT1
2.39649e-171	0.277855	0.995	0.955	4.11597e-167	TAM-1	SDCBP
2.60087e-171	0.446564	0.8	0.627	4.46699e-167	TAM-1	PRNP
6.46605e-170	0.269809	0.372	0.155	1.11054e-165	TAM-1	ZNF618
8.16384e-170	0.372264	0.973	0.948	1.40214e-165	TAM-1	CFLAR
5.29989e-169	0.273467	0.61	0.334	9.10256e-165	TAM-1	CCR1
3.16761e-168	0.396553	0.732	0.629	5.44037e-164	TAM-1	MRPS6
2.29148e-167	0.283348	0.996	0.976	3.93562e-163	TAM-1	CD83
2.91263e-167	0.305783	0.51	0.278	5.00244e-163	TAM-1	SFMBT2
8.93e-167	0.30824	1	0.982	1.53373e-162	TAM-1	CD63
1.32793e-165	0.324817	0.64	0.401	2.28072e-161	TAM-1	PLXND1
1.7917e-165	0.325244	0.375	0.146	3.07725e-161	TAM-1	FOLR2
2.24215e-163	0.277438	0.329	0.147	3.85089e-159	TAM-1	AGRN
5.46876e-163	0.400641	0.963	0.884	9.39259e-159	TAM-1	BCL2A1
9.62742e-163	0.311593	0.69	0.422	1.65351e-158	TAM-1	DNASE2
2.65565e-162	0.262199	1	1	4.56109e-158	TAM-1	MT-ND2
4.39482e-162	0.341346	0.846	0.66	7.5481e-158	TAM-1	FPR3
8.99721e-162	0.304474	0.666	0.395	1.54527e-157	TAM-1	DMXL2
1.85182e-161	0.332985	0.619	0.377	3.18051e-157	TAM-1	CD72
1.86455e-161	0.502906	0.309	0.104	3.20237e-157	TAM-1	CCL8
3.31075e-159	0.383238	0.916	0.749	5.68622e-155	TAM-1	PLIN2
7.82645e-159	0.37368	0.953	0.882	1.34419e-154	TAM-1	NR4A3
4.4224e-158	0.509155	0.704	0.486	7.59547e-154	TAM-1	OSM
1.70803e-157	0.26564	0.967	0.829	2.93355e-153	TAM-1	ASAH1
2.72508e-157	0.506756	0.479	0.259	4.68033e-153	TAM-1	GCHFR
3.43983e-156	0.366468	0.962	0.932	5.90791e-152	TAM-1	SOCS3
1.98479e-155	0.394527	0.869	0.755	3.40887e-151	TAM-1	ARL5B
4.51305e-155	0.324998	0.752	0.516	7.75117e-151	TAM-1	ATP1B1
1.20911e-153	0.315054	0.456	0.269	2.07664e-149	TAM-1	SLC12A7
4.09051e-153	0.281947	0.896	0.809	7.02545e-149	TAM-1	COMT
4.04762e-147	0.289126	0.473	0.262	6.95178e-143	TAM-1	ARHGAP21
4.81276e-147	0.276518	0.492	0.252	8.26591e-143	TAM-1	TLR4
2.16867e-145	0.321742	0.565	0.352	3.72469e-141	TAM-1	GOLIM4
1.52937e-144	0.254243	0.365	0.156	2.62669e-140	TAM-1	ITGB5
3.22751e-143	0.401604	0.937	0.8	5.54324e-139	TAM-1	HSPA6
1.43693e-142	0.340799	0.6	0.369	2.46793e-138	TAM-1	CEBPA
1.6666e-142	0.284914	0.775	0.545	2.86238e-138	TAM-1	PILRA
2.12986e-141	0.300284	0.707	0.472	3.65804e-137	TAM-1	OAS2
8.10742e-141	0.37558	0.702	0.543	1.39245e-136	TAM-1	NEU1
1.27327e-140	0.384912	0.468	0.266	2.18683e-136	TAM-1	RAPGEF2
1.3873e-140	0.270953	0.422	0.199	2.38269e-136	TAM-1	TANC2
3.68279e-138	0.27223	0.916	0.801	6.32519e-134	TAM-1	NAGK
8.57181e-137	0.335096	0.763	0.628	1.47221e-132	TAM-1	KLF10
1.46397e-136	0.315054	0.994	0.986	2.51436e-132	TAM-1	PNRC1
2.35e-136	0.279143	0.564	0.346	4.03612e-132	TAM-1	TGFBR2
1.01595e-134	0.300372	0.647	0.469	1.7449e-130	TAM-1	ME2
4.61986e-133	0.324819	0.926	0.817	7.93461e-129	TAM-1	HCST
1.01234e-132	0.477118	0.292	0.125	1.7387e-128	TAM-1	CSF1
7.45021e-132	0.507283	0.295	0.114	1.27957e-127	TAM-1	IGHM
7.93772e-131	0.329935	0.673	0.465	1.3633e-126	TAM-1	FGD4
3.44003e-130	0.258494	0.931	0.864	5.90825e-126	TAM-1	QKI
3.52697e-129	0.316489	0.626	0.41	6.05756e-125	TAM-1	DRAM1
1.23926e-128	0.269424	0.569	0.332	2.12843e-124	TAM-1	OAS3
1.90766e-128	0.26153	0.357	0.17	3.2764e-124	TAM-1	FAM20C
6.23373e-128	0.263131	0.894	0.801	1.07064e-123	TAM-1	CD4
1.07676e-127	0.278942	0.945	0.847	1.84933e-123	TAM-1	HIF1A
1.62956e-127	0.363807	0.436	0.234	2.79878e-123	TAM-1	EGR3
4.24262e-126	0.28478	0.417	0.224	7.28671e-122	TAM-1	GBP3
5.02354e-126	0.264073	0.535	0.323	8.62793e-122	TAM-1	ARAP1
1.45071e-125	0.272232	0.608	0.423	2.4916e-121	TAM-1	PLXNB2
1.77796e-125	0.296053	0.798	0.632	3.05365e-121	TAM-1	PLK3
2.57106e-125	0.329024	0.508	0.291	4.41579e-121	TAM-1	ARID5B
1.44574e-122	0.296759	0.559	0.395	2.48306e-118	TAM-1	EPB41L2
1.61601e-122	0.266699	0.506	0.283	2.7755e-118	TAM-1	DDX60L
1.68028e-122	0.447486	0.484	0.311	2.88588e-118	TAM-1	MDM2
3.69172e-122	0.260135	0.379	0.189	6.34054e-118	TAM-1	MRAS
1.65018e-121	0.306069	0.968	0.912	2.83419e-117	TAM-1	LIMS1
1.79525e-121	0.2566	0.562	0.341	3.08334e-117	TAM-1	COLGALT1
3.72858e-121	0.287134	0.481	0.284	6.40384e-117	TAM-1	TPRA1
5.5644e-121	0.271009	0.541	0.34	9.55686e-117	TAM-1	AAK1
1.56255e-119	0.264599	0.881	0.817	2.68367e-115	TAM-1	BAX
6.42021e-119	0.26401	0.546	0.349	1.10267e-114	TAM-1	RHBDF2
8.72988e-119	0.780542	0.521	0.341	1.49936e-114	TAM-1	CCL20
1.61532e-118	0.272235	0.85	0.741	2.77431e-114	TAM-1	IL10RA
1.64517e-118	0.341153	0.617	0.442	2.82559e-114	TAM-1	SLC8B1
1.10353e-117	0.270823	0.705	0.495	1.89532e-113	TAM-1	IFI44
1.29846e-117	0.311042	0.996	0.995	2.23011e-113	TAM-1	HSPE1
3.52753e-117	0.268006	0.803	0.615	6.05852e-113	TAM-1	SAMD9L
6.35992e-117	0.272237	0.616	0.397	1.09232e-112	TAM-1	APOL6
7.63725e-117	0.26705	0.793	0.597	1.3117e-112	TAM-1	MX2
8.43242e-117	0.266702	0.793	0.646	1.44827e-112	TAM-1	LY86
1.37075e-116	0.318515	0.487	0.307	2.35427e-112	TAM-1	RASGRP3
6.81323e-116	0.255976	0.543	0.333	1.17017e-111	TAM-1	DAPK1
4.71558e-115	0.281023	0.621	0.42	8.099e-111	TAM-1	P4HA1
6.34666e-113	0.256648	0.606	0.43	1.09004e-108	TAM-1	GGA1
1.11462e-112	0.252789	0.898	0.767	1.91435e-108	TAM-1	CXCL16
1.11588e-109	0.398769	0.4	0.205	1.91652e-105	TAM-1	IL1A
6.26889e-108	0.287587	0.876	0.772	1.07668e-103	TAM-1	DSE
3.2602e-107	0.27455	0.978	0.929	5.59939e-103	TAM-1	ZFP36L1
5.6844e-105	0.299749	0.42	0.251	9.76295e-101	TAM-1	RBBP8
8.11822e-105	0.398425	0.687	0.512	1.3943e-100	TAM-1	PHLDA1
8.85089e-105	0.283204	0.96	0.924	1.52014e-100	TAM-1	WSB1
2.72754e-104	0.280976	0.82	0.765	4.68455e-100	TAM-1	WTAP
5.08477e-102	0.255913	0.568	0.381	8.73308e-98	TAM-1	SDSL
1.76693e-101	0.255198	0.659	0.5	3.03471e-97	TAM-1	CYFIP1
5.6229e-100	0.255915	0.379	0.209	9.65733e-96	TAM-1	RMDN3
1.19933e-99	0.265932	0.55	0.346	2.05985e-95	TAM-1	NT5C3A
1.96506e-94	0.259042	0.794	0.63	3.37498e-90	TAM-1	ACSL1
2.89867e-94	0.330538	0.496	0.364	4.97846e-90	TAM-1	NCOA7
5.3949e-93	0.263568	0.417	0.228	9.26574e-89	TAM-1	HS3ST1
2.2779e-92	0.279219	0.83	0.7	3.91229e-88	TAM-1	FNIP2
2.99262e-91	0.318996	0.4	0.257	5.13982e-87	TAM-1	ENGASE
3.21781e-91	0.255087	0.732	0.642	5.52659e-87	TAM-1	MAP2K3
2.45418e-87	0.252599	0.556	0.381	4.21506e-83	TAM-1	GAS6
5.80867e-87	0.330549	0.441	0.298	9.97638e-83	TAM-1	SAV1
1.73709e-85	0.730095	0.328	0.166	2.98345e-81	TAM-1	IGHG3
1.85588e-85	0.253325	0.827	0.724	3.18748e-81	TAM-1	ZNF267
1.36132e-80	0.3495	0.805	0.656	2.33807e-76	TAM-1	IGKC
7.13807e-79	0.261809	0.736	0.594	1.22596e-74	TAM-1	ATP13A3
4.44882e-78	0.316684	0.809	0.738	7.64085e-74	TAM-1	ZFAND2A
1.58755e-77	0.267519	0.564	0.402	2.72661e-73	TAM-1	PHACTR4
1.61298e-77	0.257119	0.936	0.868	2.7703e-73	TAM-1	KLF4
4.62116e-77	0.259233	0.373	0.242	7.93685e-73	TAM-1	SESTD1
5.48366e-76	0.2634	0.782	0.703	9.41819e-72	TAM-1	PFKFB3
1.676e-73	0.290161	0.753	0.618	2.87852e-69	TAM-1	OTUD1
2.5097e-73	0.266185	0.583	0.466	4.31041e-69	TAM-1	DENND4A
1.20249e-68	0.250436	0.989	0.987	2.06528e-64	TAM-1	HNRNPU
2.34526e-60	0.305623	0.569	0.444	4.02798e-56	TAM-1	CITED2
1.73441e-57	0.260535	0.861	0.794	2.97885e-53	TAM-1	NABP1
2.95962e-57	0.373119	0.403	0.28	5.08315e-53	TAM-1	GEM
3.40365e-56	0.283826	0.549	0.404	5.84576e-52	TAM-1	TSC22D1
1.11051e-38	0.255635	0.266	0.184	1.9073e-34	TAM-1	RCAN1
7.69972e-38	0.278036	0.85	0.784	1.32243e-33	TAM-1	FABP5
0	1.25528	0.957	0.717	0	TAM-2	CCL3L3
0	1.22874	0.943	0.764	0	TAM-2	CCL4L2
0	1.08929	0.853	0.701	0	TAM-2	CXCL8
0	1.07552	0.989	0.829	0	TAM-2	CCL3
0	1.00222	0.946	0.793	0	TAM-2	CCL4
0	0.823015	0.98	0.896	0	TAM-2	SGK1
0	0.692495	0.825	0.437	0	TAM-2	A2M
0	0.666111	0.967	0.792	0	TAM-2	MS4A7
0	0.643616	0.694	0.255	0	TAM-2	LTC4S
0	0.621698	0.617	0.229	0	TAM-2	GPR34
0	0.594078	0.984	0.812	0	TAM-2	FCGR2A
2.42664e-301	0.768435	0.777	0.478	4.16775e-297	TAM-2	C3
1.23768e-291	0.571684	0.73	0.383	2.12572e-287	TAM-2	SLCO2B1
1.75133e-286	0.602363	0.967	0.859	3.00792e-282	TAM-2	ZFP36L2
2.30829e-286	0.676577	0.509	0.186	3.96448e-282	TAM-2	F13A1
1.83226e-284	0.643504	0.624	0.294	3.1469e-280	TAM-2	BHLHE41
6.87914e-280	0.722796	0.817	0.614	1.18149e-275	TAM-2	OTUD1
4.14712e-265	0.719753	0.424	0.135	7.12269e-261	TAM-2	CLDN1
4.55277e-265	0.619701	0.722	0.365	7.81939e-261	TAM-2	TREM2
5.70657e-251	0.645953	0.605	0.27	9.80104e-247	TAM-2	EGR2
2.05345e-244	0.396297	1	0.988	3.52681e-240	TAM-2	ITM2B
2.21763e-241	0.6242	0.975	0.881	3.80879e-237	TAM-2	CEBPD
9.69145e-239	0.432354	0.999	0.976	1.66451e-234	TAM-2	CD83
1.98894e-238	0.586057	0.952	0.867	3.41601e-234	TAM-2	KLF4
1.37801e-235	0.523465	0.994	0.956	2.36673e-231	TAM-2	GADD45B
3.34409e-235	0.56457	0.996	0.984	5.74348e-231	TAM-2	KLF6
5.92794e-232	0.576717	0.986	0.943	1.01812e-227	TAM-2	RGS1
6.84177e-232	0.509677	0.451	0.156	1.17507e-227	TAM-2	OLFML3
3.12448e-231	0.606189	0.89	0.63	5.36629e-227	TAM-2	FCGR3A
1.27679e-229	0.454959	0.909	0.707	2.19289e-225	TAM-2	PLXDC2
7.61612e-229	0.478346	0.756	0.417	1.30807e-224	TAM-2	MSR1
2.075e-228	0.497229	0.991	0.939	3.56381e-224	TAM-2	NR4A2
8.16256e-226	0.783196	0.395	0.155	1.40192e-221	TAM-2	HTRA1
1.90519e-224	0.491825	0.999	0.99	3.27217e-220	TAM-2	JUNB
4.52962e-221	0.91633	0.774	0.611	7.77962e-217	TAM-2	CXCL2
2.38947e-220	0.471259	0.406	0.158	4.10391e-216	TAM-2	CX3CR1
3.48218e-219	0.581851	0.981	0.902	5.98065e-215	TAM-2	IER3
8.54673e-215	0.613403	0.998	0.98	1.4679e-210	TAM-2	FOS
4.43033e-212	0.722936	0.399	0.148	7.60909e-208	TAM-2	FOLR2
4.04049e-207	0.683557	0.924	0.772	6.93954e-203	TAM-2	KLF2
8.16016e-204	0.368359	0.919	0.685	1.40151e-199	TAM-2	C1QC
4.6921e-203	0.463943	0.529	0.234	8.05869e-199	TAM-2	MAF
3.5394e-202	0.550524	0.366	0.113	6.07893e-198	TAM-2	SLC40A1
6.77515e-202	0.392754	0.663	0.373	1.16363e-197	TAM-2	ZFHX3
1.0465e-199	0.335573	0.424	0.159	1.79736e-195	TAM-2	ARHGAP24
1.25694e-199	0.584639	0.924	0.794	2.1588e-195	TAM-2	RHOB
2.94984e-199	0.571262	0.889	0.721	5.06635e-195	TAM-2	EGR1
1.38193e-197	0.369659	0.592	0.282	2.37347e-193	TAM-2	LPAR6
2.48898e-195	0.347566	0.772	0.469	4.27482e-191	TAM-2	MGAT4A
1.38878e-192	0.283963	0.257	0.055	2.38523e-188	TAM-2	IGSF21
1.60718e-190	0.404065	0.667	0.37	2.76033e-186	TAM-2	SORL1
2.92178e-190	0.387039	0.589	0.314	5.01815e-186	TAM-2	DOCK4
1.52742e-188	1.03915	0.36	0.132	2.62335e-184	TAM-2	SELENOP
3.40809e-182	0.328633	0.588	0.309	5.8534e-178	TAM-2	TM6SF1
1.13616e-180	0.313194	0.379	0.13	1.95136e-176	TAM-2	SRGAP1
2.84364e-180	0.371346	0.821	0.58	4.88395e-176	TAM-2	MEF2C
1.05572e-179	0.468581	0.997	0.974	1.81319e-175	TAM-2	JUN
4.98018e-174	0.263351	0.925	0.72	8.55347e-170	TAM-2	C1QB
5.16964e-172	0.446418	0.594	0.307	8.87886e-168	TAM-2	PDGFB
2.9252e-170	0.35073	0.372	0.145	5.02404e-166	TAM-2	MMP2
4.54127e-170	0.43967	0.99	0.956	7.79964e-166	TAM-2	ATF3
6.39102e-170	0.250536	0.285	0.078	1.09766e-165	TAM-2	HGF
1.25368e-166	0.371201	0.759	0.514	2.15319e-162	TAM-2	AKR1B1
5.83914e-164	0.419147	0.635	0.369	1.00287e-159	TAM-2	CEBPA
4.02787e-163	0.297663	0.998	0.982	6.91787e-159	TAM-2	HLA-DMA
1.70262e-162	0.448733	0.996	0.964	2.92425e-158	TAM-2	ZFP36
1.29806e-159	0.344157	0.972	0.863	2.22941e-155	TAM-2	MS4A6A
7.53036e-159	0.459175	0.917	0.757	1.29334e-154	TAM-2	MAFB
1.2121e-157	0.359276	0.832	0.596	2.08179e-153	TAM-2	C3AR1
1.29389e-156	0.310839	1	0.999	2.22226e-152	TAM-2	HLA-DPA1
7.15906e-156	0.347612	0.858	0.661	1.22957e-151	TAM-2	ADAP2
8.14615e-156	0.322151	0.38	0.16	1.3991e-151	TAM-2	FZD1
1.11216e-155	0.317028	0.556	0.283	1.91014e-151	TAM-2	FRMD4A
7.23463e-153	0.315538	0.703	0.448	1.24255e-148	TAM-2	TBXAS1
3.06767e-152	0.702405	0.43	0.2	5.26873e-148	TAM-2	PDK4
2.26919e-151	0.449695	0.849	0.687	3.89733e-147	TAM-2	PTGER4
2.29988e-150	0.321207	1	1	3.95004e-146	TAM-2	HLA-DRB1
4.52643e-150	0.314847	0.641	0.375	7.77414e-146	TAM-2	FRMD4B
1.02277e-148	0.283819	0.371	0.146	1.75661e-144	TAM-2	PIK3IP1
2.23414e-148	0.293435	0.951	0.77	3.83713e-144	TAM-2	OLR1
5.98662e-148	0.349825	0.957	0.87	1.0282e-143	TAM-2	RASGEF1B
1.62491e-146	0.320192	1	1	2.79078e-142	TAM-2	MT-ND3
2.26304e-146	0.362726	0.581	0.334	3.88677e-142	TAM-2	DST
6.08731e-145	0.29873	0.813	0.571	1.0455e-140	TAM-2	GAA
1.99444e-144	0.293655	0.531	0.279	3.42545e-140	TAM-2	YPEL3
3.06394e-144	0.955318	0.516	0.342	5.26232e-140	TAM-2	CXCL3
4.44621e-144	0.602793	0.605	0.373	7.63636e-140	TAM-2	PTGS2
4.5216e-140	0.448765	0.738	0.517	7.76585e-136	TAM-2	DAB2
9.97758e-140	0.305865	0.672	0.427	1.71365e-135	TAM-2	HLA-DOA
1.30692e-138	0.276358	1	1	2.24463e-134	TAM-2	HLA-DRA
2.59722e-138	0.400332	1	0.989	4.46072e-134	TAM-2	DUSP1
3.72511e-138	0.332149	0.591	0.365	6.39787e-134	TAM-2	SLC4A7
6.00452e-138	0.41843	0.972	0.888	1.03128e-133	TAM-2	CXCR4
8.23945e-138	0.372895	0.57	0.355	1.41513e-133	TAM-2	GOLIM4
2.03319e-137	0.413452	0.464	0.235	3.49201e-133	TAM-2	EGR3
1.01237e-135	0.253396	0.998	0.986	1.73875e-131	TAM-2	NPC2
3.11752e-132	0.412762	0.942	0.859	5.35433e-128	TAM-2	TXNIP
7.22986e-132	0.393568	0.888	0.768	1.24173e-127	TAM-2	PHACTR1
8.70161e-131	0.47375	0.766	0.555	1.4945e-126	TAM-2	PRDM1
1.73314e-129	0.407502	0.976	0.939	2.97666e-125	TAM-2	IER2
3.41743e-129	0.274247	0.375	0.172	5.86943e-125	TAM-2	SOCS6
2.49013e-128	0.266165	0.481	0.239	4.27679e-124	TAM-2	HOMER3
4.39983e-127	0.438337	0.954	0.913	7.55671e-123	TAM-2	TNFAIP3
6.06371e-126	0.259881	0.979	0.924	1.04144e-121	TAM-2	HLA-DMB
1.87743e-125	0.38331	0.968	0.914	3.22448e-121	TAM-2	HERPUD1
2.93618e-125	0.260957	0.774	0.54	5.04289e-121	TAM-2	TNFSF12
7.02785e-123	0.252448	0.568	0.323	1.20703e-118	TAM-2	RCSD1
4.10045e-121	0.289376	0.419	0.203	7.04252e-117	TAM-2	TANC2
4.69712e-120	0.257557	0.33	0.136	8.0673e-116	TAM-2	GPR155
4.9924e-119	0.297182	0.807	0.613	8.57445e-115	TAM-2	BMP2K
2.60189e-118	0.361892	0.995	0.981	4.46875e-114	TAM-2	NFKBIA
6.77407e-118	0.298765	0.695	0.451	1.16345e-113	TAM-2	FCGR1A
3.97371e-117	0.332056	0.654	0.43	6.82485e-113	TAM-2	RUNX1
1.02603e-116	0.328	0.957	0.876	1.76221e-112	TAM-2	BTG2
1.97126e-116	0.397507	0.695	0.505	3.38565e-112	TAM-2	TSC22D2
2.13521e-115	0.266386	0.401	0.186	3.66722e-111	TAM-2	GAL3ST4
5.48497e-114	0.290396	0.888	0.753	9.42044e-110	TAM-2	CLEC7A
1.62296e-113	0.265157	0.545	0.32	2.78743e-109	TAM-2	ST3GAL6
1.0855e-111	0.357679	0.519	0.305	1.86435e-107	TAM-2	SAP30
4.63657e-110	0.322334	0.846	0.652	7.96331e-106	TAM-2	C5AR1
2.34929e-109	0.425034	0.576	0.366	4.03491e-105	TAM-2	STAB1
2.82772e-109	0.295294	0.983	0.929	4.85661e-105	TAM-2	ZFP36L1
2.95916e-109	0.381988	0.558	0.327	5.08237e-105	TAM-2	VSIG4
7.0391e-108	0.317171	0.611	0.378	1.20897e-103	TAM-2	PLD4
8.34978e-108	0.336022	0.439	0.233	1.43407e-103	TAM-2	P2RY13
3.08863e-105	0.457191	0.636	0.439	5.30473e-101	TAM-2	CITED2
1.70625e-103	0.272814	0.898	0.769	2.93048e-99	TAM-2	CXCL16
2.33408e-102	0.44991	0.652	0.464	4.00878e-98	TAM-2	CD163
2.40846e-100	0.290041	0.991	0.958	4.13652e-96	TAM-2	NR4A1
2.63427e-100	0.279492	0.484	0.269	4.52436e-96	TAM-2	CD93
2.63815e-99	0.350856	0.829	0.686	4.53102e-95	TAM-2	CD9
4.91073e-99	0.485755	0.32	0.147	8.43418e-95	TAM-2	TCHH
1.12486e-98	0.288255	0.575	0.361	1.93194e-94	TAM-2	JDP2
3.46664e-97	0.318176	0.732	0.553	5.95395e-93	TAM-2	RAB20
1.72716e-96	0.281778	0.866	0.727	2.9664e-92	TAM-2	KCTD12
1.97372e-96	0.272398	0.533	0.318	3.38986e-92	TAM-2	SPRED1
1.40682e-95	0.370489	0.545	0.336	2.41622e-91	TAM-2	PXDC1
2.09125e-95	0.320725	0.448	0.241	3.59173e-91	TAM-2	GADD45G
5.38948e-95	0.340385	0.898	0.747	9.25643e-91	TAM-2	CD14
3.74031e-94	0.354739	0.837	0.727	6.42398e-90	TAM-2	MAFF
4.93957e-94	0.335008	0.418	0.221	8.48371e-90	TAM-2	VMO1
2.52582e-93	0.285227	0.572	0.396	4.3381e-89	TAM-2	EPB41L2
4.63584e-93	0.357673	0.694	0.489	7.96205e-89	TAM-2	PLAU
9.9921e-93	0.258577	0.444	0.24	1.71614e-88	TAM-2	MGP
4.29266e-92	0.254331	0.997	0.986	7.37265e-88	TAM-2	HLA-DQA1
7.14305e-91	0.764519	0.321	0.159	1.22682e-86	TAM-2	CH25H
8.95069e-91	0.281024	0.5	0.33	1.53728e-86	TAM-2	TGFBR1
5.33731e-90	0.276976	0.515	0.312	9.16683e-86	TAM-2	MYLIP
1.07781e-89	0.334527	0.709	0.523	1.85113e-85	TAM-2	FCGR2B
3.23376e-86	0.342828	0.565	0.373	5.55398e-82	TAM-2	CPM
4.18293e-85	0.372457	0.944	0.934	7.18418e-81	TAM-2	DUSP2
9.68646e-85	0.268709	0.981	0.916	1.66365e-80	TAM-2	CEBPB
3.8809e-84	0.422022	0.633	0.433	6.66545e-80	TAM-2	PLTP
1.15521e-83	0.266858	0.997	0.996	1.98407e-79	TAM-2	HSPA1B
3.49761e-83	0.312854	0.5	0.311	6.00714e-79	TAM-2	SLC1A3
8.59733e-83	0.269637	0.356	0.179	1.47659e-78	TAM-2	CADM1
6.53353e-82	0.373601	0.534	0.337	1.12213e-77	TAM-2	FILIP1L
5.69963e-81	0.300852	0.816	0.696	9.78912e-77	TAM-2	OGFRL1
1.64563e-80	0.279468	0.681	0.486	2.82637e-76	TAM-2	MS4A4A
7.08448e-79	0.271422	0.774	0.629	1.21676e-74	TAM-2	KLF10
3.8571e-77	0.284919	0.99	0.972	6.62458e-73	TAM-2	FOSB
6.88013e-77	0.41177	0.662	0.517	1.18166e-72	TAM-2	PHLDA1
1.79578e-74	0.253242	0.638	0.479	3.08425e-70	TAM-2	AP1B1
1.90142e-73	0.512364	0.844	0.827	3.26569e-69	TAM-2	IL1B
6.31735e-71	0.25265	0.682	0.493	1.085e-66	TAM-2	NRP2
3.0685e-70	0.481286	0.487	0.338	5.27015e-66	TAM-2	SLC16A10
6.20134e-69	0.357058	0.902	0.858	1.06508e-64	TAM-2	ZNF331
1.74786e-67	0.386077	0.45	0.282	3.00195e-63	TAM-2	MRC1
1.16564e-66	0.251555	0.951	0.885	2.00199e-62	TAM-2	YWHAH
2.5199e-66	0.254162	0.544	0.364	4.32792e-62	TAM-2	IRS2
1.05861e-65	0.303638	0.821	0.705	1.81817e-61	TAM-2	ELL2
3.76449e-65	0.25814	0.792	0.655	6.46551e-61	TAM-2	TGIF1
9.99181e-64	0.313355	0.975	0.963	1.71609e-59	TAM-2	ZFAND5
6.20723e-63	0.290469	0.472	0.323	1.06609e-58	TAM-2	FAM210A
8.92089e-60	0.290278	0.752	0.614	1.53216e-55	TAM-2	TAGAP
6.8393e-54	0.334668	0.639	0.499	1.17465e-49	TAM-2	NLRP3
7.90441e-53	0.433506	0.406	0.256	1.35758e-48	TAM-2	IL10
8.02435e-52	0.259577	0.634	0.479	1.37818e-47	TAM-2	ABL2
1.72841e-49	0.272475	0.664	0.522	2.96855e-45	TAM-2	IER5L
1.59885e-45	0.351934	0.342	0.214	2.74603e-41	TAM-2	IL1A
5.64483e-45	0.322956	0.905	0.907	9.695e-41	TAM-2	EIF4A3
3.25966e-38	0.361201	0.357	0.238	5.59847e-34	TAM-2	RGS16
4.57921e-37	0.256259	0.835	0.835	7.86478e-33	TAM-2	TSC22D3
5.53055e-36	0.266385	0.76	0.693	9.49871e-32	TAM-2	BCAS2
1.60233e-33	0.300556	0.402	0.282	2.75201e-29	TAM-2	GEM
3.96988e-30	0.293784	0.269	0.185	6.81827e-26	TAM-2	RCAN1
4.17226e-21	0.263553	0.483	0.394	7.16586e-17	TAM-2	THBD
2.2105e-14	0.250172	0.81	0.762	3.79654e-10	TAM-2	PLIN2
0	2.30996	0.923	0.471	0	TAM-3	CXCL10
0	1.92042	0.712	0.127	0	TAM-3	CXCL11
0	1.90063	0.663	0.247	0	TAM-3	CXCL9
0	1.39913	0.758	0.399	0	TAM-3	IFIT2
0	1.3347	0.664	0.378	0	TAM-3	IFIT1
0	1.2996	0.912	0.582	0	TAM-3	TNFSF10
0	1.226	0.807	0.476	0	TAM-3	IFIT3
0	1.20859	0.946	0.669	0	TAM-3	GBP1
0	1.10104	0.662	0.326	0	TAM-3	RSAD2
0	1.08577	0.976	0.816	0	TAM-3	CALHM6
0	1.01401	0.967	0.898	0	TAM-3	ISG15
0	0.973387	0.661	0.268	0	TAM-3	GBP5
0	0.918496	0.866	0.488	0	TAM-3	GBP4
0	0.855748	0.824	0.585	0	TAM-3	ISG20
0	0.812219	0.856	0.579	0	TAM-3	VAMP5
0	0.732244	0.992	0.889	0	TAM-3	IFITM3
0	0.722259	0.673	0.269	0	TAM-3	ANKRD22
0	0.62916	0.851	0.617	0	TAM-3	SAMD9L
0	0.612461	0.983	0.82	0	TAM-3	STAT1
0	0.600849	0.971	0.831	0	TAM-3	PARP14
0	0.582973	0.973	0.82	0	TAM-3	TNFSF13B
0	0.577046	0.996	0.936	0	TAM-3	LAP3
0	0.52585	0.923	0.733	0	TAM-3	UBE2L6
7.50979781678695e-322	0.556471	0.859	0.609	1.28980777503316e-317	TAM-3	IFI35
4.80533187801655e-319	0.664607	0.819	0.567	8.25315750049342e-315	TAM-3	OAS1
1.37411631699732e-311	0.634904	0.809	0.569	2.36004e-307	TAM-3	IFIH1
8.19532e-300	0.521505	0.96	0.81	1.40755e-295	TAM-3	EPSTI1
2.74556e-294	0.608372	0.706	0.409	4.71549e-290	TAM-3	RARRES3
9.85736e-294	0.779016	0.898	0.758	1.693e-289	TAM-3	MX1
1.02394e-286	0.651744	0.587	0.349	1.75861e-282	TAM-3	NT5C3A
2.62424e-286	0.491272	0.998	0.954	4.50714e-282	TAM-3	PSME2
1.77815e-284	0.464928	0.971	0.862	3.05397e-280	TAM-3	PSMB9
1.13711e-279	0.514657	0.857	0.669	1.95299e-275	TAM-3	DYNLT1
3.16806e-275	1.21867	0.593	0.277	5.44114e-271	TAM-3	APOBEC3A
7.01602e-268	0.929105	0.53	0.177	1.205e-263	TAM-3	IDO1
6.255e-267	0.543252	0.852	0.616	1.0743e-262	TAM-3	GBP2
1.04185e-265	0.530229	0.498	0.212	1.78937e-261	TAM-3	IFITM1
2.31027e-265	0.502798	0.91	0.714	3.96788e-261	TAM-3	TAP1
3.379e-263	0.623884	0.835	0.575	5.80344e-259	TAM-3	WARS
1.99903e-259	0.527333	0.545	0.218	3.43333e-255	TAM-3	CD38
1.46294e-257	0.463747	0.853	0.593	2.5126e-253	TAM-3	TFEC
4.79459e-257	0.492344	0.567	0.253	8.23472e-253	TAM-3	APOL3
1.21932e-254	0.528291	0.535	0.262	2.09419e-250	TAM-3	DDX58
1.7825e-246	0.471554	0.556	0.235	3.06145e-242	TAM-3	HAPLN3
6.25155e-245	0.428449	1	0.993	1.0737e-240	TAM-3	TYMP
3.49507e-238	0.349089	0.389	0.103	6.00279e-234	TAM-3	ETV7
2.08794e-219	0.637536	0.625	0.339	3.58603e-215	TAM-3	OASL
3.45247e-217	0.485498	0.975	0.86	5.92962e-213	TAM-3	FGL2
3.76313e-217	0.504609	0.511	0.255	6.46318e-213	TAM-3	USP18
1.72882e-216	1.13116	0.611	0.34	2.96925e-212	TAM-3	CCL2
5.62519e-214	0.433397	0.921	0.818	9.66127e-210	TAM-3	SSB
1.23339e-212	0.39436	0.796	0.568	2.11835e-208	TAM-3	NMI
1.04242e-203	0.502598	0.877	0.663	1.79035e-199	TAM-3	FPR3
2.42736e-203	0.447793	0.948	0.862	4.169e-199	TAM-3	PLEKHO1
1.56569e-202	0.475648	0.822	0.521	2.68907e-198	TAM-3	SERPING1
3.39271e-200	0.614869	0.939	0.776	5.82698e-196	TAM-3	MT2A
1.50788e-196	0.576864	0.957	0.867	2.58978e-192	TAM-3	LY6E
1.4509e-195	0.56961	0.965	0.835	2.49191e-191	TAM-3	IFI6
2.95651e-193	0.446747	0.515	0.25	5.0778e-189	TAM-3	CMPK2
3.84945e-192	0.531554	0.907	0.699	6.61144e-188	TAM-3	IL4I1
2.0569e-190	0.430045	0.86	0.701	3.53272e-186	TAM-3	SP110
2.79653e-186	1.37076	0.324	0.109	4.80304e-182	TAM-3	CCL8
1.58335e-185	0.554694	0.564	0.307	2.7194e-181	TAM-3	HERC5
4.08202e-181	0.366612	0.645	0.364	7.01087e-177	TAM-3	PML
2.44227e-175	0.495806	0.857	0.653	4.19459e-171	TAM-3	ATF5
2.66306e-174	0.475792	0.626	0.426	4.5738e-170	TAM-3	SAMD9
1.71727e-172	0.419359	0.913	0.78	2.9494e-168	TAM-3	XAF1
5.53097e-172	0.47563	0.867	0.66	9.49944e-168	TAM-3	IFI44L
2.8831e-168	0.311789	1	1	4.95172e-164	TAM-3	HLA-A
3.86512e-168	0.491809	0.756	0.606	6.63834e-164	TAM-3	MX2
6.56448e-168	0.251593	1	1	1.12745e-163	TAM-3	B2M
2.07794e-167	0.403335	0.936	0.808	3.56886e-163	TAM-3	RNF213
1.30088e-166	0.348317	0.922	0.817	2.23427e-162	TAM-3	PSMA4
1.61752e-165	0.281477	1	1	2.77809e-161	TAM-3	HLA-C
1.72037e-163	0.338175	0.969	0.911	2.95473e-159	TAM-3	DRAP1
6.03014e-163	0.421278	0.953	0.851	1.03568e-158	TAM-3	MNDA
1.38316e-161	0.362176	1	0.996	2.37558e-157	TAM-3	S100A11
1.88778e-161	0.27804	1	1	3.24226e-157	TAM-3	HLA-B
2.77816e-160	0.287827	0.318	0.102	4.77148e-156	TAM-3	HESX1
3.98992e-159	0.284962	1	1	6.85268e-155	TAM-3	TMSB10
2.12721e-158	0.358045	0.915	0.804	3.65348e-154	TAM-3	NAGK
5.08249e-155	0.321043	0.994	0.97	8.72918e-151	TAM-3	BST2
1.80982e-154	0.361972	0.615	0.38	3.10837e-150	TAM-3	APOBEC3G
1.17628e-153	0.407193	0.702	0.48	2.02026e-149	TAM-3	OAS2
4.90665e-149	0.38186	0.57	0.294	8.42717e-145	TAM-3	GCH1
4.01897e-148	0.35873	0.609	0.375	6.90258e-144	TAM-3	XRN1
3.19074e-142	0.329094	0.806	0.611	5.4801e-138	TAM-3	SQOR
1.75098e-141	0.373607	0.79	0.643	3.00731e-137	TAM-3	EIF2AK2
2.77623e-141	0.367849	0.709	0.47	4.76817e-137	TAM-3	LILRB1
6.82306e-140	0.427837	0.949	0.847	1.17186e-135	TAM-3	PPA1
1.94386e-139	0.348678	0.795	0.626	3.33858e-135	TAM-3	TRIM22
6.20166e-136	0.46018	0.976	0.894	1.06514e-131	TAM-3	C15orf48
2.16179e-134	0.475399	0.708	0.476	3.71287e-130	TAM-3	SLAMF7
2.9542e-134	0.361359	0.803	0.591	5.07384e-130	TAM-3	NUB1
3.88006e-134	0.313224	0.362	0.154	6.66399e-130	TAM-3	GMPR
6.6959e-133	0.293153	1	0.979	1.15002e-128	TAM-3	TYROBP
9.66209e-133	0.317703	0.711	0.503	1.65946e-128	TAM-3	LYSMD2
7.74493e-131	0.365673	0.702	0.502	1.33019e-126	TAM-3	IFI44
2.35701e-129	0.366383	0.567	0.339	4.04816e-125	TAM-3	OAS3
1.20404e-128	0.3014	0.926	0.826	2.06794e-124	TAM-3	PSMB8
1.29627e-126	0.28099	0.415	0.198	2.22634e-122	TAM-3	DHX58
1.42142e-126	0.356278	0.642	0.402	2.44129e-122	TAM-3	APOL6
5.42311e-126	0.347074	0.938	0.809	9.31419e-122	TAM-3	SERPINA1
7.44895e-126	0.335799	0.758	0.615	1.27936e-121	TAM-3	SMCO4
3.06262e-124	0.343323	0.538	0.352	5.26006e-120	TAM-3	RABGAP1L
6.12865e-124	0.274227	0.998	0.969	1.0526e-119	TAM-3	CTSH
8.39562e-122	0.394251	0.684	0.455	1.44195e-117	TAM-3	FCGR1A
3.59695e-121	0.319857	0.937	0.855	6.17776e-117	TAM-3	IFI16
7.35496e-121	0.30484	0.808	0.654	1.26321e-116	TAM-3	CASP4
7.4568e-120	0.266321	0.432	0.211	1.2807e-115	TAM-3	ASCL2
1.17091e-119	0.325608	0.683	0.521	2.01104e-115	TAM-3	TMEM109
1.10227e-116	0.279991	0.884	0.777	1.89315e-112	TAM-3	RAB8A
3.9668e-114	0.295017	0.804	0.669	6.81298e-110	TAM-3	CD47
8.19242e-114	0.302345	0.445	0.222	1.40705e-109	TAM-3	RGL1
1.71989e-113	0.310491	0.964	0.876	2.95391e-109	TAM-3	FYB1
3.83862e-113	0.299289	0.444	0.221	6.59284e-109	TAM-3	FCGR1B
2.14293e-112	0.300043	0.86	0.701	3.68048e-108	TAM-3	CASP1
9.22007e-112	0.304742	0.602	0.402	1.58355e-107	TAM-3	CBR1
2.15752e-111	0.273717	0.85	0.701	3.70554e-107	TAM-3	IRF7
4.1072e-109	0.325349	0.945	0.841	7.05412e-105	TAM-3	IGSF6
1.1712e-107	0.299887	0.654	0.424	2.01153e-103	TAM-3	STAT2
1.68171e-107	0.305881	0.542	0.319	2.88834e-103	TAM-3	SECTM1
2.18111e-107	0.259342	0.295	0.108	3.74606e-103	TAM-3	CD274
8.2159e-107	0.276722	0.486	0.281	1.41108e-102	TAM-3	C19orf66
1.12532e-105	0.307672	0.694	0.529	1.93273e-101	TAM-3	GNB4
2.04736e-105	0.32121	0.504	0.289	3.51634e-101	TAM-3	DDX60L
3.84304e-102	0.28233	0.689	0.523	6.60042e-98	TAM-3	RTCB
5.50646e-102	0.359641	0.821	0.677	9.45735e-98	TAM-3	SNX10
7.48196e-102	0.358404	0.955	0.853	1.28503e-97	TAM-3	MARCKS
8.14696e-102	0.314239	0.875	0.725	1.39924e-97	TAM-3	LILRB4
1.49637e-100	0.295132	0.701	0.5	2.57001e-96	TAM-3	PARP9
3.99446e-100	0.263897	0.295	0.117	6.86049e-96	TAM-3	NEXN
8.98395e-100	0.275377	0.989	0.961	1.54299e-95	TAM-3	CD81
1.9761e-98	0.285637	0.583	0.386	3.39395e-94	TAM-3	MYOF
3.06508e-98	0.276337	0.522	0.313	5.26427e-94	TAM-3	SCIMP
4.26519e-96	0.351293	0.676	0.494	7.32546e-92	TAM-3	GIMAP4
1.3607e-95	0.254028	0.998	0.986	2.33701e-91	TAM-3	NPC2
3.12521e-93	0.268264	0.553	0.343	5.36755e-89	TAM-3	DTX3L
3.17844e-93	0.270107	0.846	0.637	5.45897e-89	TAM-3	FCGR3A
3.4176e-92	0.257429	0.547	0.341	5.86973e-88	TAM-3	PARP12
4.15526e-92	0.256205	0.354	0.171	7.13666e-88	TAM-3	HSH2D
8.46753e-92	0.28492	1	0.999	1.4543e-87	TAM-3	HLA-DPA1
5.21074e-91	0.260954	0.455	0.24	8.94944e-87	TAM-3	CD80
7.95339e-91	0.293121	0.655	0.466	1.36599e-86	TAM-3	LMO2
6.79855e-89	0.263678	0.711	0.506	1.16765e-84	TAM-3	SLC31A2
2.76054e-88	0.273262	0.642	0.467	4.74122e-84	TAM-3	LPCAT2
2.9426e-88	0.281517	0.645	0.463	5.05392e-84	TAM-3	BLVRA
3.47901e-88	0.272805	0.844	0.697	5.97519e-84	TAM-3	CARD16
4.4698e-88	0.268651	0.953	0.897	7.67688e-84	TAM-3	PLSCR1
8.22698e-88	0.472198	0.874	0.799	1.41298e-83	TAM-3	IRF1
6.98206e-87	0.251326	0.942	0.886	1.19917e-82	TAM-3	LGALS9
2.07065e-86	0.312195	0.607	0.418	3.55633e-82	TAM-3	DRAM1
4.9061e-86	0.299417	1	1	8.42622e-82	TAM-3	HLA-DRB1
2.02422e-84	0.250095	0.982	0.95	3.4766e-80	TAM-3	PDIA3
2.91203e-84	0.273505	0.554	0.386	5.00141e-80	TAM-3	DENND1B
3.47815e-84	0.335937	0.857	0.752	5.97373e-80	TAM-3	IFITM2
3.65453e-84	0.343743	0.406	0.29	6.27666e-80	TAM-3	GAPT
5.41031e-84	0.295441	0.914	0.821	9.2922e-80	TAM-3	HCST
3.17391e-82	0.322162	0.998	0.986	5.45119e-78	TAM-3	HLA-DQA1
1.50412e-81	0.385076	0.964	0.931	2.58332e-77	TAM-3	CTSC
7.46063e-80	0.291339	0.48	0.313	1.28136e-75	TAM-3	PSTPIP2
9.11847e-80	0.30383	0.922	0.847	1.5661e-75	TAM-3	ATOX1
1.36364e-78	0.369193	0.604	0.398	2.34205e-74	TAM-3	LGALS2
4.93258e-77	0.287312	0.965	0.886	8.47171e-73	TAM-3	LGALS3
4.18215e-72	0.279883	0.531	0.351	7.18285e-68	TAM-3	P2RX7
5.37669e-71	0.264585	0.643	0.462	9.23446e-67	TAM-3	RNF19B
1.25969e-69	0.271778	0.963	0.881	2.16351e-65	TAM-3	GLUL
4.96834e-68	0.289892	0.79	0.705	8.53313e-64	TAM-3	HAVCR2
2.26022e-65	0.262854	0.644	0.468	3.88192e-61	TAM-3	LILRB2
2.08327e-64	0.29368	0.758	0.611	3.57802e-60	TAM-3	CD40
4.66558e-64	0.345733	0.983	0.928	8.01313e-60	TAM-3	LYZ
6.48139e-64	0.286651	0.614	0.436	1.11318e-59	TAM-3	DNASE2
2.29515e-62	0.314018	0.784	0.683	3.94192e-58	TAM-3	TNFAIP8
4.03053e-57	0.405188	0.631	0.506	6.92244e-53	TAM-3	CD69
3.06481e-55	0.313452	0.639	0.484	5.26381e-51	TAM-3	FN1
8.5344e-55	0.305956	0.985	0.959	1.46578e-50	TAM-3	PLEK
3.54767e-53	0.283526	0.534	0.381	6.09312e-49	TAM-3	SOCS1
1.05233e-51	0.319896	0.729	0.618	1.80738e-47	TAM-3	TAGAP
2.62342e-50	0.264528	0.519	0.369	4.50573e-46	TAM-3	CXorf21
2.44109e-48	0.31337	0.781	0.695	4.19256e-44	TAM-3	PTGER4
2.45874e-46	0.328527	0.948	0.906	4.22289e-42	TAM-3	IER3
5.68267e-37	0.400043	0.494	0.376	9.75998e-33	TAM-3	CCL5
1.05664e-34	0.322737	0.41	0.304	1.81477e-30	TAM-3	IL32
1.50694e-32	0.278709	0.508	0.395	2.58817e-28	TAM-3	CLEC4E
2.32319e-32	0.312514	0.84	0.775	3.99008e-28	TAM-3	CCL4L2
1.44666e-30	0.32189	0.351	0.236	2.48464e-26	TAM-3	PLAC8
9.45895e-30	0.251982	0.79	0.74	1.62458e-25	TAM-3	IFI30
1.59173e-29	0.294082	0.741	0.64	2.73379e-25	TAM-3	IL1RN
4.35787e-29	0.2676	0.699	0.627	7.48464e-25	TAM-3	OTUD1
1.00366e-27	0.263523	0.572	0.494	1.72378e-23	TAM-3	NAF1
6.52266e-26	0.276988	0.844	0.804	1.12027e-21	TAM-3	CCL4
7.73886e-14	0.288272	0.535	0.47	1.32915e-09	TAM-3	SDS
0	1.55094	0.986	0.62	0	TAM-4	APOC1
0	1.46317	0.993	0.67	0	TAM-4	APOE
0	1.09304	1	1	0	TAM-4	FTL
0	1.08241	0.956	0.46	0	TAM-4	GPNMB
0	1.08127	1	0.873	0	TAM-4	CTSD
0	0.995696	0.961	0.558	0	TAM-4	PLD3
0	0.911401	0.958	0.729	0	TAM-4	C1QA
0	0.907485	0.87	0.464	0	TAM-4	ACP5
0	0.894999	0.953	0.721	0	TAM-4	C1QB
0	0.839426	0.956	0.687	0	TAM-4	C1QC
0	0.818535	0.809	0.415	0	TAM-4	LIPA
0	0.789037	0.836	0.421	0	TAM-4	PLTP
0	0.787514	0.868	0.475	0	TAM-4	MS4A4A
0	0.761198	1	0.889	0	TAM-4	CD68
0	0.742501	0.867	0.451	0	TAM-4	CD163
0	0.710521	0.598	0.262	0	TAM-4	FUCA1
0	0.691275	0.892	0.509	0	TAM-4	DAB2
0	0.684938	0.977	0.68	0	TAM-4	CTSL
0	0.647872	1	0.959	0	TAM-4	CTSB
0	0.647279	0.997	0.929	0	TAM-4	CTSC
0	0.645422	0.962	0.661	0	TAM-4	CREG1
0	0.63705	0.679	0.296	0	TAM-4	NPL
0	0.601743	0.993	0.832	0	TAM-4	ASAH1
0	0.587659	0.999	0.983	0	TAM-4	CD63
0	0.565182	0.987	0.8	0	TAM-4	TIMP2
1.28457067918724e-322	0.927413	0.797	0.366	2.20625014150409e-318	TAM-4	RNASE1
2.42092166462211e-321	0.601904	0.927	0.667	4.15793295898847e-317	TAM-4	BLVRB
8.8325789599074e-315	0.653893	0.8	0.365	1.5169954363641e-310	TAM-4	TREM2
1.58578217463159e-314	0.602892	0.489	0.14	2.72358088492975e-310	TAM-4	ALDH1A1
4.01948788220637e-314	0.875078	0.89	0.612	6.90347043768945e-310	TAM-4	LGMN
1.88734390940796e-313	0.617868	0.999	0.988	0	TAM-4	PSAP
2.57105025511109e-310	0.706313	0.99	0.884	4.41578e-306	TAM-4	LGALS3
1.06391e-297	0.702041	0.696	0.277	1.82727e-293	TAM-4	NUPR1
3.55636e-295	0.570199	0.963	0.629	6.10805e-291	TAM-4	FCGR3A
1.46814e-290	0.624134	0.653	0.28	2.52152e-286	TAM-4	KCNMA1
2.04901e-287	0.674337	0.832	0.444	3.51917e-283	TAM-4	A2M
5.87398e-287	0.536947	0.936	0.668	1.00886e-282	TAM-4	LAMP1
2.88126e-281	0.525668	0.996	0.926	4.94857e-277	TAM-4	FCGRT
2.05641e-278	0.514807	0.786	0.406	3.53188e-274	TAM-4	TSPAN4
3.48434e-275	0.585344	0.798	0.422	5.98435e-271	TAM-4	DNASE2
9.1719e-273	0.547396	0.778	0.386	1.57527e-268	TAM-4	SLCO2B1
3.94288e-269	0.676674	0.866	0.502	6.7719e-265	TAM-4	CFD
4.98976e-259	1.42834	0.412	0.132	8.56991e-255	TAM-4	SELENOP
2.55845e-253	0.481644	0.999	0.96	4.39414e-249	TAM-4	CD81
2.48488e-249	0.462992	1	0.983	4.26777e-245	TAM-4	CTSS
1.48798e-248	0.550714	0.996	0.879	2.55561e-244	TAM-4	GLUL
6.82658e-239	0.529209	0.782	0.455	1.17247e-234	TAM-4	GM2A
1.73206e-236	0.477441	0.798	0.42	2.97482e-232	TAM-4	MSR1
1.49636e-231	0.632548	0.628	0.279	2.56999e-227	TAM-4	C2
6.61054e-231	0.873717	0.428	0.15	1.13536e-226	TAM-4	FOLR2
3.92322e-228	0.87575	0.356	0.119	6.73813e-224	TAM-4	SLC40A1
4.63497e-225	0.408082	0.999	0.982	7.96055e-221	TAM-4	BRI3
7.16535e-223	0.50163	0.752	0.479	1.23065e-218	TAM-4	CD59
4.29107e-218	0.382925	1	0.979	7.36991e-214	TAM-4	TYROBP
1.07787e-215	0.525549	0.847	0.52	1.85124e-211	TAM-4	SERPING1
5.92717e-215	0.43775	1	0.992	1.01799e-210	TAM-4	GRN
9.70602e-210	0.456003	0.989	0.85	1.66701e-205	TAM-4	MARCKS
1.7804e-209	0.650187	0.58	0.265	3.05783e-205	TAM-4	PLA2G7
5.44901e-205	0.417928	0.882	0.584	9.35868e-201	TAM-4	CD84
1.61227e-202	0.396597	0.867	0.571	2.76907e-198	TAM-4	GAA
1.69048e-201	0.42613	0.773	0.458	2.90339e-197	TAM-4	MPP1
1.11161e-199	0.41993	0.947	0.726	1.90919e-195	TAM-4	CTSA
9.34051e-198	0.346101	0.317	0.078	1.60423e-193	TAM-4	TMEM37
6.48582e-194	0.393881	0.856	0.557	1.11394e-189	TAM-4	HNMT
7.50666e-194	0.473443	0.309	0.075	1.28927e-189	TAM-4	RARRES1
1.90916e-193	0.656045	0.915	0.635	3.27899e-189	TAM-4	HMOX1
2.11728e-193	0.514447	0.674	0.368	3.63643e-189	TAM-4	CPM
6.75169e-193	0.405948	0.956	0.711	1.1596e-188	TAM-4	TMEM176B
6.0159e-187	0.428019	0.997	0.974	1.03323e-182	TAM-4	PRDX1
3.31322e-186	0.553514	0.35	0.114	5.69046e-182	TAM-4	CYP27A1
1.13523e-181	0.40117	0.885	0.659	1.94976e-177	TAM-4	LY96
1.9652e-181	0.36512	1	0.986	3.37522e-177	TAM-4	NPC2
1.11092e-175	0.385946	0.891	0.699	1.908e-171	TAM-4	LRPAP1
3.92353e-175	0.30745	0.314	0.105	6.73866e-171	TAM-4	EPHX1
3.56736e-173	0.38818	0.768	0.479	6.12694e-169	TAM-4	ABHD12
7.24597e-173	0.403697	0.509	0.251	1.2445e-168	TAM-4	FCHO2
1.09454e-171	0.39242	0.936	0.709	1.87988e-167	TAM-4	HEXA
2.05442e-168	0.348589	0.825	0.522	3.52847e-164	TAM-4	SCARB2
4.26045e-168	0.525528	0.969	0.859	7.31732e-164	TAM-4	TXNIP
6.84462e-168	0.374013	0.933	0.74	1.17556e-163	TAM-4	LAMP2
1.56389e-167	0.433913	0.777	0.517	2.68598e-163	TAM-4	AKR1B1
1.90661e-162	0.367212	0.437	0.176	3.2746e-158	TAM-4	VAT1
2.77534e-160	0.831224	0.428	0.205	4.76665e-156	TAM-4	PDK4
1.84445e-153	0.686322	0.458	0.268	3.16783e-149	TAM-4	GCHFR
8.00735e-153	0.2998	0.917	0.66	1.37526e-148	TAM-4	LAIR1
5.41309e-152	0.402122	0.963	0.757	9.29699e-148	TAM-4	MAFB
8.15874e-151	0.357862	0.946	0.793	1.40126e-146	TAM-4	MGST3
2.28721e-146	0.352878	0.932	0.755	3.92829e-142	TAM-4	MFSD1
8.0804e-143	0.32587	0.967	0.806	1.38781e-138	TAM-4	APLP2
2.32059e-142	0.33687	0.67	0.371	3.98561e-138	TAM-4	LHFPL2
2.57967e-142	0.334832	0.76	0.475	4.43058e-138	TAM-4	MGAT4A
2.61069e-142	1.12393	0.288	0.084	4.48387e-138	TAM-4	CCL18
5.35654e-142	0.319694	0.957	0.745	9.19986e-138	TAM-4	CD14
7.39564e-141	0.356396	0.686	0.399	1.2702e-136	TAM-4	LRP1
6.03717e-140	0.379955	0.839	0.608	1.03688e-135	TAM-4	SCPEP1
8.11328e-140	0.390197	0.961	0.795	1.39346e-135	TAM-4	MS4A7
1.48009e-138	0.336978	0.801	0.555	2.54205e-134	TAM-4	VEGFB
1.40349e-137	0.282324	0.827	0.548	2.4105e-133	TAM-4	PILRA
2.44817e-137	0.364732	0.767	0.487	4.20473e-133	TAM-4	GIMAP4
7.31111e-137	0.315734	0.305	0.098	1.25568e-132	TAM-4	OTOA
5.48651e-136	0.35916	0.621	0.343	9.42308e-132	TAM-4	ACP2
1.79622e-135	0.278989	0.862	0.596	3.085e-131	TAM-4	LGALS3BP
2.13921e-134	0.43874	0.554	0.31	3.67409e-130	TAM-4	SLC1A3
6.54319e-133	0.328572	0.737	0.452	1.12379e-128	TAM-4	FCGR1A
1.19092e-132	0.275677	0.368	0.148	2.0454e-128	TAM-4	SLC38A6
6.5555e-129	0.336709	0.908	0.723	1.12591e-124	TAM-4	HEXB
8.55067e-129	0.335572	0.886	0.662	1.46858e-124	TAM-4	ADAP2
5.03952e-126	0.371314	0.418	0.182	8.65538e-122	TAM-4	SDC3
7.37794e-126	0.3901	0.971	0.865	1.26716e-121	TAM-4	MS4A6A
1.54108e-125	0.294574	0.999	1	2.64681e-121	TAM-4	HLA-A
6.82056e-125	0.379779	0.985	0.926	1.17143e-120	TAM-4	CAPG
8.61707e-124	0.321573	0.992	0.96	1.47998e-119	TAM-4	ATP6V1F
2.60063e-122	0.345461	0.96	0.844	4.46659e-118	TAM-4	ATOX1
3.78615e-121	0.334354	0.441	0.224	6.50272e-117	TAM-4	TCN2
5.88954e-121	0.285939	1	0.961	1.01153e-116	TAM-4	FCER1G
1.62201e-120	0.305381	1	0.997	2.78581e-116	TAM-4	GPX1
3.60853e-120	0.44439	0.628	0.365	6.19766e-116	TAM-4	STAB1
5.61769e-120	0.283352	0.732	0.462	9.64839e-116	TAM-4	FMNL2
2.29383e-119	0.281506	0.678	0.404	3.93966e-115	TAM-4	DMXL2
1.5169e-118	0.406561	0.998	0.927	2.60527e-114	TAM-4	LYZ
2.94228e-118	0.296126	0.948	0.752	5.05337e-114	TAM-4	PLIN2
1.82076e-116	0.28563	0.884	0.676	3.12716e-112	TAM-4	RNF13
4.27483e-116	0.266402	0.847	0.599	7.34202e-112	TAM-4	C3AR1
6.41643e-115	0.314868	0.773	0.546	1.10202e-110	TAM-4	SMS
9.81841e-115	0.260649	0.706	0.439	1.68631e-110	TAM-4	ABCA1
1.52426e-112	0.332365	0.998	0.988	2.61791e-108	TAM-4	ITM2B
2.35136e-111	0.31652	0.447	0.208	4.03846e-107	TAM-4	NR1H3
3.80176e-111	0.284039	0.963	0.859	6.52952e-107	TAM-4	RNF130
6.2269e-110	0.290447	0.945	0.814	1.06947e-105	TAM-4	CHCHD10
9.23785e-110	0.334216	0.415	0.189	1.5866e-105	TAM-4	GAL3ST4
1.66497e-107	0.284129	0.399	0.178	2.85958e-103	TAM-4	CMKLR1
1.95694e-107	0.268212	0.27	0.1	3.36104e-103	TAM-4	ADORA3
6.03087e-107	0.421229	0.465	0.245	1.0358e-102	TAM-4	MAF
4.63056e-106	0.278222	0.723	0.5	7.95299e-102	TAM-4	PEPD
6.57038e-106	0.371954	0.603	0.376	1.12846e-101	TAM-4	CEBPA
7.29541e-105	0.29682	0.636	0.38	1.25299e-100	TAM-4	SIGLEC1
1.8005e-104	0.269403	0.773	0.529	3.09236e-100	TAM-4	GNS
1.13341e-103	0.270221	0.94	0.829	1.94663e-99	TAM-4	DPP7
1.42893e-101	0.280504	0.885	0.716	2.45418e-97	TAM-4	BCAP31
2.57747e-99	0.303741	0.804	0.593	4.4268e-95	TAM-4	RAP2B
8.71136e-99	0.258755	0.996	0.956	1.49618e-94	TAM-4	SDCBP
4.07863e-98	0.285368	0.814	0.592	7.00505e-94	TAM-4	SLC15A3
3.44973e-95	0.250258	0.994	0.976	5.92492e-91	TAM-4	VAMP8
5.34272e-95	0.291747	0.699	0.477	9.17612e-91	TAM-4	AP1B1
2.41369e-93	0.275021	0.983	0.924	4.14552e-89	TAM-4	HLA-DMB
6.81203e-93	0.273537	0.997	0.969	1.16997e-88	TAM-4	CSTB
1.20751e-92	0.268666	0.329	0.154	2.07389e-88	TAM-4	PIK3IP1
4.29026e-92	0.335678	0.568	0.331	7.36851e-88	TAM-4	VSIG4
4.99124e-92	0.272139	0.462	0.245	8.57245e-88	TAM-4	HOMER3
1.041e-91	0.274226	0.456	0.294	1.78791e-87	TAM-4	IDH1
4.22019e-91	0.32456	0.696	0.458	7.24818e-87	TAM-4	SDS
4.99764e-91	0.254747	0.419	0.243	8.58345e-87	TAM-4	OSBPL1A
5.64607e-91	0.284205	0.338	0.152	9.69713e-87	TAM-4	SMPDL3A
1.81385e-90	0.272949	0.933	0.803	3.11529e-86	TAM-4	NAGK
2.8948e-90	0.26781	0.731	0.526	4.97182e-86	TAM-4	DRAM2
6.35208e-89	0.256772	0.912	0.761	1.09097e-84	TAM-4	TPP1
1.86018e-88	0.271107	1	0.999	3.19486e-84	TAM-4	CTSZ
2.61101e-88	0.272346	0.713	0.487	4.48441e-84	TAM-4	TTYH3
3.78788e-88	0.266677	0.824	0.612	6.50569e-84	TAM-4	RNASE6
4.22186e-87	0.258253	0.848	0.69	7.25104e-83	TAM-4	NUCB1
5.02458e-84	0.263619	0.496	0.281	8.62972e-80	TAM-4	MRC1
1.49305e-83	0.337403	0.44	0.251	2.56432e-79	TAM-4	GPR34
3.43754e-83	0.254227	0.656	0.432	5.90398e-79	TAM-4	SLA
6.66394e-83	0.25242	0.431	0.274	1.14453e-78	TAM-4	AP2A2
7.51385e-83	0.423526	0.767	0.57	1.2905e-78	TAM-4	IFI27
1.5163e-82	0.280289	1	0.996	2.60424e-78	TAM-4	S100A11
1.77306e-82	0.275406	0.796	0.585	3.04524e-78	TAM-4	VAMP5
4.36528e-80	0.260771	0.72	0.508	7.49738e-76	TAM-4	IQGAP2
9.98527e-79	0.254457	0.648	0.461	1.71497e-74	TAM-4	GUSB
2.50503e-78	0.369666	0.928	0.796	4.30239e-74	TAM-4	RHOB
3.01572e-78	0.371083	0.853	0.687	5.17949e-74	TAM-4	CD9
3.65019e-78	0.340326	0.535	0.337	6.26919e-74	TAM-4	PMP22
1.59792e-77	0.386338	0.621	0.403	2.74442e-73	TAM-4	TSC22D1
1.48421e-76	0.287282	0.352	0.217	2.54914e-72	TAM-4	RMDN3
2.94283e-75	0.28136	0.93	0.814	5.0543e-71	TAM-4	RPS27L
4.28802e-73	0.267882	0.891	0.727	7.36467e-69	TAM-4	KCTD12
1.98254e-72	0.330782	0.917	0.775	3.40501e-68	TAM-4	KLF2
2.75125e-72	0.251137	0.696	0.502	4.72526e-68	TAM-4	CYFIP1
6.35548e-68	0.462132	0.878	0.784	1.09155e-63	TAM-4	FABP5
2.62059e-58	0.321419	0.665	0.481	4.50086e-54	TAM-4	TFRC
3.68391e-58	0.296716	0.392	0.221	6.32711e-54	TAM-4	ADAMDEC1
9.85951e-55	0.255443	0.492	0.368	1.69337e-50	TAM-4	MCOLN1
4.49676e-52	0.250462	0.639	0.465	7.72318e-48	TAM-4	LTA4H
3.25322e-51	0.253322	0.937	0.842	5.5874e-47	TAM-4	IGSF6
7.12477e-49	0.259087	0.334	0.198	1.22368e-44	TAM-4	SCD
8.43991e-49	0.426825	0.382	0.25	1.44955e-44	TAM-4	GADD45G
3.09208e-33	0.35393	0.268	0.172	5.31065e-29	TAM-4	HAMP
5.61244e-31	0.261172	0.835	0.728	9.63937e-27	TAM-4	EGR1
2.97776e-21	0.534598	0.742	0.666	5.1143e-17	TAM-4	IGKC
0	2.39511	0.996	0.532	0	TAM-5	SPP1
0	1.42585	0.999	0.969	0	TAM-5	CSTB
0	1.36932	0.586	0.14	0	TAM-5	MARCO
0	1.30129	0.802	0.473	0	TAM-5	FN1
0	1.13766	0.82	0.475	0	TAM-5	FBP1
0	1.10345	0.941	0.464	0	TAM-5	GPNMB
0	0.987837	0.706	0.288	0	TAM-5	CLEC5A
0	0.972573	0.878	0.386	0	TAM-5	SLC11A1
0	0.948407	0.96	0.778	0	TAM-5	FABP5
0	0.944685	0.575	0.185	0	TAM-5	HK2
0	0.944401	0.569	0.149	0	TAM-5	BNIP3
0	0.892493	0.428	0.146	0	TAM-5	SLC2A1
0	0.877146	0.901	0.567	0	TAM-5	MIF
0	0.861433	0.722	0.359	0	TAM-5	ERO1A
0	0.820311	0.993	0.884	0	TAM-5	LGALS3
0	0.811052	0.997	0.95	0	TAM-5	LDHA
0	0.810887	1	0.979	0	TAM-5	S100A10
0	0.8103	1	0.986	0	TAM-5	LGALS1
0	0.779159	0.661	0.379	0	TAM-5	NDRG1
0	0.744318	0.999	0.983	0	TAM-5	ALDOA
0	0.740553	1	1	0	TAM-5	GAPDH
0	0.687134	1	0.975	0	TAM-5	ENO1
0	0.669598	0.998	0.965	0	TAM-5	TPI1
0	0.655277	0.978	0.929	0	TAM-5	PGK1
0	0.623867	1	0.999	0	TAM-5	VIM
0	0.617131	0.918	0.646	0	TAM-5	NCF2
0	0.581823	0.999	0.982	0	TAM-5	BRI3
0	0.580285	0.991	0.901	0	TAM-5	GSTO1
0	0.557101	0.998	0.955	0	TAM-5	PKM
0	0.551639	0.999	0.985	0	TAM-5	CALM1
0	0.549006	0.672	0.377	0	TAM-5	GPI
6.37344683135208e-322	0.526005	1	0.959	1.09463949328472e-317	TAM-5	ATP6V1F
3.59781058051095e-311	0.525471	1	0.996	6.17924e-307	TAM-5	S100A11
0	0.872542	0.963	0.752	3.69388e-304	TAM-5	PLIN2
2.48775e-306	0.777289	0.993	0.874	4.27271e-302	TAM-5	CTSD
6.32693e-306	0.462575	0.314	0.044	1.08665e-301	TAM-5	ENO2
9.48303e-304	0.603166	0.813	0.487	1.62871e-299	TAM-5	FNDC3B
3.30246e-285	0.51896	1	0.996	5.67197e-281	TAM-5	SH3BGRL3
3.5025e-282	0.438473	0.325	0.059	6.01554e-278	TAM-5	SLC2A5
8.11761e-281	1.24163	0.554	0.278	1.3942e-276	TAM-5	MT1X
1.10742e-279	0.569632	0.643	0.325	1.902e-275	TAM-5	BCAT1
1.20707e-279	0.748587	1	1	2.07314e-275	TAM-5	FTL
1.51545e-279	0.570183	0.494	0.149	2.60279e-275	TAM-5	EMP1
3.99793e-278	0.610486	0.993	0.89	6.86645e-274	TAM-5	CD68
1.47665e-277	0.385136	0.322	0.05	2.53615e-273	TAM-5	AK4
3.28366e-277	0.883894	0.933	0.685	5.63969e-273	TAM-5	CTSL
1.24681e-273	0.56874	1	0.978	2.1414e-269	TAM-5	S100A6
1.06996e-272	0.654259	0.883	0.674	1.83766e-268	TAM-5	SNX10
2.05438e-271	0.490765	0.952	0.749	3.5284e-267	TAM-5	PDXK
3.93165e-270	0.496287	1	0.972	6.7526e-266	TAM-5	ANXA2
8.16419e-269	0.508204	0.939	0.789	1.4022e-264	TAM-5	PGAM1
1.93471e-268	0.665959	0.998	0.959	3.32286e-264	TAM-5	CTSB
5.57928e-265	0.508577	0.371	0.13	9.58241e-261	TAM-5	MXI1
9.36265e-263	0.412074	0.386	0.087	1.60803e-258	TAM-5	TNS1
1.15663e-262	0.538008	0.971	0.807	1.98651e-258	TAM-5	APLP2
3.11281e-262	0.45472	0.324	0.071	5.34625e-258	TAM-5	SEMA3C
2.87917e-259	0.525123	0.956	0.857	4.94498e-255	TAM-5	PPDPF
9.48599e-251	0.512912	0.706	0.496	1.62922e-246	TAM-5	FAM162A
8.74531e-250	1.44484	0.578	0.288	1.50201e-245	TAM-5	NUPR1
1.49891e-246	0.473006	0.94	0.794	2.57439e-242	TAM-5	MGST3
5.40852e-241	0.596236	0.993	0.88	9.28914e-237	TAM-5	GLUL
5.46731e-241	1.63656	0.325	0.079	9.3901e-237	TAM-5	MT1G
2.53852e-229	0.252574	0.877	0.512	4.35991e-225	TAM-5	S100A9
1.33546e-224	0.47375	1	0.983	2.29366e-220	TAM-5	CD63
2.94014e-223	0.653296	0.4	0.12	5.04969e-219	TAM-5	MT1F
1.65436e-221	0.822335	0.551	0.257	2.84137e-217	TAM-5	ADM
7.44176e-221	0.724393	0.733	0.475	1.27812e-216	TAM-5	ABL2
4.78405e-211	0.320463	1	1	8.2166e-207	TAM-5	SERF2
2.14286e-209	0.423215	0.531	0.247	3.68037e-205	TAM-5	MCRIP2
2.37807e-209	0.438174	0.994	0.929	4.08433e-205	TAM-5	EMP3
1.08002e-207	0.851263	0.543	0.215	1.85494e-203	TAM-5	VCAN
1.62552e-207	0.406307	0.998	0.984	2.79184e-203	TAM-5	ANXA5
9.18969e-206	0.585359	0.601	0.283	1.57833e-201	TAM-5	TREM1
1.3834e-203	0.958826	0.923	0.779	2.37598e-199	TAM-5	MT2A
6.67467e-202	0.88655	0.406	0.149	1.14637e-197	TAM-5	MT1E
8.51306e-201	0.545297	0.441	0.191	1.46212e-196	TAM-5	SCD
3.25467e-199	1.03081	0.698	0.376	5.58989e-195	TAM-5	RNASE1
4.30107e-196	0.524474	0.475	0.159	7.38709e-192	TAM-5	AQP9
8.12703e-195	0.569339	0.623	0.328	1.39582e-190	TAM-5	ANPEP
4.044e-188	0.388452	0.986	0.945	6.94558e-184	TAM-5	H2AFY
1.68116e-186	0.441263	0.475	0.206	2.88739e-182	TAM-5	CD109
2.69804e-185	0.326989	0.635	0.29	4.63388e-181	TAM-5	S100A8
1.381e-180	0.404229	0.807	0.556	2.37187e-176	TAM-5	CORO1C
5.6255e-179	0.448208	0.769	0.566	9.66179e-175	TAM-5	ACTN1
6.24162e-179	0.438162	0.904	0.797	1.072e-174	TAM-5	C4orf3
1.59034e-178	0.445804	0.67	0.425	2.73142e-174	TAM-5	P4HA1
1.12865e-174	0.457073	0.991	0.932	1.93845e-170	TAM-5	CD44
1.90869e-174	0.459448	0.943	0.755	3.27817e-170	TAM-5	UPP1
2.10139e-174	0.342	1	0.99	3.60913e-170	TAM-5	LAPTM5
5.17659e-171	0.461355	0.899	0.698	8.89079e-167	TAM-5	BNIP3L
9.96013e-168	0.416027	0.718	0.499	1.71065e-163	TAM-5	EIF4EBP1
6.5447e-165	0.367557	0.738	0.53	1.12405e-160	TAM-5	VKORC1
5.98383e-164	1.07325	0.533	0.271	1.02772e-159	TAM-5	INHBA
8.61814e-164	0.385796	0.93	0.793	1.48017e-159	TAM-5	SEC61G
1.09394e-160	0.341949	0.407	0.176	1.87884e-156	TAM-5	RRAGD
1.73714e-159	0.493806	0.739	0.426	2.98355e-155	TAM-5	MSR1
9.95967e-157	0.414209	0.988	0.913	1.71057e-152	TAM-5	LIMS1
2.58427e-156	0.404829	0.519	0.27	4.43848e-152	TAM-5	ITGA5
1.57105e-155	0.38753	0.645	0.434	2.69827e-151	TAM-5	IRAK1
9.58847e-155	0.350611	0.941	0.846	1.64682e-150	TAM-5	VDAC1
1.45422e-153	0.433802	0.875	0.674	2.49762e-149	TAM-5	LAMP1
5.9536e-153	0.45217	0.914	0.749	1.02253e-148	TAM-5	FLNA
1.41438e-151	0.391126	0.725	0.508	2.42921e-147	TAM-5	UGP2
7.21858e-151	0.302147	0.999	0.999	1.23979e-146	TAM-5	MYL6
3.28666e-150	0.453634	0.753	0.524	5.64485e-146	TAM-5	ZFYVE16
5.41984e-149	0.400007	0.681	0.372	9.30858e-145	TAM-5	LHFPL2
2.42765e-146	0.398105	0.555	0.28	4.16949e-142	TAM-5	CD82
9.30249e-145	0.356825	0.368	0.136	1.5977e-140	TAM-5	NRIP3
1.93705e-144	0.368605	0.422	0.178	3.32688e-140	TAM-5	VAT1
1.28487e-142	0.507178	0.874	0.71	2.20677e-138	TAM-5	RALA
5.66537e-142	0.27643	0.334	0.107	9.73028e-138	TAM-5	MAPK13
7.6298e-142	0.470544	0.7	0.441	1.31042e-137	TAM-5	ABCA1
9.86183e-141	0.631216	0.608	0.333	1.69377e-136	TAM-5	SLC16A10
1.91839e-139	0.382398	0.753	0.502	3.29484e-135	TAM-5	SLC43A3
3.50986e-139	0.341339	0.954	0.812	6.02818e-135	TAM-5	SLC16A3
7.03071e-137	0.417381	0.357	0.136	1.20752e-132	TAM-5	CST6
8.46257e-137	0.419573	0.709	0.459	1.45345e-132	TAM-5	RAB13
1.23422e-136	0.454167	0.307	0.091	2.11977e-132	TAM-5	MCEMP1
1.32393e-135	0.505228	0.559	0.336	2.27386e-131	TAM-5	PMP22
1.54711e-134	0.34744	0.425	0.206	2.65716e-130	TAM-5	EAF1
1.81816e-134	0.307124	0.994	0.925	3.1227e-130	TAM-5	CAPG
5.16023e-134	0.367404	0.457	0.245	8.8627e-130	TAM-5	MITF
6.07179e-133	0.388384	0.994	0.927	1.04283e-128	TAM-5	S100A4
7.26988e-133	0.979824	0.573	0.346	1.2486e-128	TAM-5	CCL2
1.87231e-131	0.312847	0.313	0.137	3.21569e-127	TAM-5	PROCR
2.67079e-131	0.397152	0.784	0.519	4.58708e-127	TAM-5	DAB2
2.74997e-130	0.369828	0.907	0.771	4.72308e-126	TAM-5	CALM3
7.13094e-128	0.369851	0.702	0.465	1.22474e-123	TAM-5	MPP1
7.39744e-128	0.346471	0.981	0.943	1.27051e-123	TAM-5	ATP6V1G1
1.93278e-127	0.360665	0.59	0.402	3.31955e-123	TAM-5	SOAT1
1.16746e-126	0.341819	0.715	0.507	2.00511e-122	TAM-5	ANXA4
2.39799e-126	0.441705	0.893	0.685	4.11855e-122	TAM-5	CD9
3.13854e-126	0.329232	0.284	0.086	5.39045e-122	TAM-5	MATK
2.2233e-124	0.307626	1	0.961	3.81852e-120	TAM-5	FCER1G
1.09221e-123	0.267576	0.329	0.118	1.87587e-119	TAM-5	TBC1D2
1.52885e-123	0.305084	0.364	0.156	2.6258e-119	TAM-5	NPC1
1.06484e-122	0.285899	0.456	0.285	1.82886e-118	TAM-5	HCFC1R1
6.17439e-122	0.348715	0.523	0.293	1.06045e-117	TAM-5	TNS3
3.12557e-119	0.406155	1	1	5.36817e-115	TAM-5	FTH1
4.57285e-118	0.655836	0.293	0.103	7.85387e-114	TAM-5	RETN
1.79434e-117	0.329946	0.949	0.88	3.08177e-113	TAM-5	P4HB
3.15483e-116	0.366521	0.843	0.686	5.41842e-112	TAM-5	RBPJ
3.44547e-116	0.269728	0.323	0.135	5.91759e-112	TAM-5	GBE1
5.5607e-116	0.379344	0.499	0.264	9.55049e-112	TAM-5	ZNF281
7.26986e-116	0.313316	0.85	0.719	1.2486e-111	TAM-5	BCAP31
3.48299e-115	0.358565	0.979	0.922	5.98204e-111	TAM-5	TPM4
8.94526e-115	0.35247	0.574	0.345	1.53635e-110	TAM-5	ITGAM
1.15157e-114	0.282491	0.981	0.946	1.97782e-110	TAM-5	AP2S1
1.18215e-114	0.335883	0.451	0.241	2.03034e-110	TAM-5	FAM129B
3.81599e-114	0.328571	0.581	0.417	6.55397e-110	TAM-5	ATP6V1A
1.1833e-113	0.336261	0.675	0.492	2.03232e-109	TAM-5	PTPN12
1.77576e-113	0.317666	0.467	0.257	3.04986e-109	TAM-5	PFKP
9.47964e-113	0.652696	0.822	0.634	1.62813e-108	TAM-5	APOC1
3.62502e-110	0.310227	0.912	0.755	6.22597e-106	TAM-5	ARHGAP18
5.23096e-110	0.296278	0.927	0.81	8.98417e-106	TAM-5	NOP10
7.59636e-110	0.313797	0.568	0.409	1.30467e-105	TAM-5	C1orf122
5.28011e-109	0.294483	0.969	0.934	9.06858e-105	TAM-5	GRB2
8.24102e-109	0.284229	0.847	0.707	1.4154e-104	TAM-5	LAMTOR5
1.983e-108	0.315296	0.449	0.226	3.40581e-104	TAM-5	CXXC5
2.74963e-108	0.42891	0.992	0.93	4.72249e-104	TAM-5	ANXA1
6.51323e-108	0.290212	0.534	0.331	1.11865e-103	TAM-5	HPCAL1
2.67513e-107	0.330718	0.768	0.528	4.59454e-103	TAM-5	SCARB2
6.78694e-107	0.362996	0.896	0.702	1.16566e-102	TAM-5	IL4I1
1.42211e-104	0.429116	0.934	0.855	2.44247e-100	TAM-5	TGFBI
1.6632e-103	0.445852	0.5	0.266	2.85654e-99	TAM-5	GCHFR
8.28138e-103	0.528768	0.887	0.745	1.42233e-98	TAM-5	SLC2A3
6.15567e-102	0.305503	0.85	0.698	1.05724e-97	TAM-5	HM13
1.26314e-101	0.265098	0.98	0.916	2.16945e-97	TAM-5	ELOB
2.12632e-101	0.507435	0.258	0.103	3.65195e-97	TAM-5	NMB
6.95095e-101	0.282927	0.887	0.733	1.19383e-96	TAM-5	PPP1R14B
4.68259e-100	0.315684	0.836	0.704	8.04234e-96	TAM-5	ITGB1
3.4322e-99	0.405716	0.846	0.704	5.89481e-95	TAM-5	FNIP2
5.70664e-98	0.397738	0.827	0.657	9.80116e-94	TAM-5	ATF5
7.85281e-98	0.262377	0.98	0.934	1.34872e-93	TAM-5	GUK1
1.24188e-97	0.351392	0.451	0.24	2.13293e-93	TAM-5	NRP1
2.25072e-97	0.269559	0.996	0.956	3.86561e-93	TAM-5	SDCBP
9.22673e-96	0.28746	0.531	0.364	1.58469e-91	TAM-5	CD151
1.79017e-94	0.343512	0.973	0.921	3.07462e-90	TAM-5	RNASET2
1.95204e-94	0.308325	0.986	0.894	3.35263e-90	TAM-5	C15orf48
1.0084e-93	0.257688	0.283	0.106	1.73192e-89	TAM-5	PPARG
2.14084e-92	0.281242	0.865	0.77	3.67689e-88	TAM-5	DDT
2.31982e-91	0.339522	0.628	0.381	3.9843e-87	TAM-5	TREM2
3.78935e-91	0.309142	0.957	0.855	6.5082e-87	TAM-5	ZEB2
1.26913e-90	0.368301	0.599	0.408	2.17973e-86	TAM-5	SH3BP5
7.88524e-90	0.384115	0.948	0.838	1.35429e-85	TAM-5	IFI6
2.83917e-89	0.290126	0.361	0.163	4.87628e-85	TAM-5	TGM2
5.48026e-89	0.27085	0.913	0.778	9.41235e-85	TAM-5	TUBA1C
3.2942e-88	0.638575	0.577	0.344	5.65779e-84	TAM-5	CCL20
4.37612e-88	0.267647	0.445	0.254	7.51598e-84	TAM-5	APOBR
2.66062e-87	0.28045	0.481	0.307	4.56962e-83	TAM-5	CALU
7.81658e-87	0.273728	0.73	0.555	1.3425e-82	TAM-5	TIMM8B
1.13407e-86	0.275513	0.799	0.614	1.94776e-82	TAM-5	SQOR
2.88368e-86	0.293055	0.734	0.55	4.95271e-82	TAM-5	SMS
5.728e-86	0.39692	0.835	0.634	9.83784e-82	TAM-5	IL1RN
7.23397e-85	0.330012	0.725	0.55	1.24243e-80	TAM-5	ALCAM
5.31813e-84	0.276345	0.859	0.67	9.13389e-80	TAM-5	CREG1
1.16261e-82	0.27902	0.687	0.538	1.99678e-78	TAM-5	RBMS1
2.19832e-82	0.294985	0.723	0.534	3.77562e-78	TAM-5	GNS
8.71183e-82	0.26297	0.709	0.549	1.49626e-77	TAM-5	YWHAG
2.35628e-80	0.259095	0.934	0.805	4.04691e-76	TAM-5	TIMP2
2.59235e-79	0.278633	0.515	0.368	4.45235e-75	TAM-5	FNDC3A
3.31288e-78	0.255508	0.648	0.494	5.68987e-74	TAM-5	DARS
1.31921e-77	0.279286	0.487	0.393	2.26574e-73	TAM-5	FDX1
3.45483e-77	0.373637	0.444	0.265	5.93367e-73	TAM-5	SLC39A8
1.2603e-76	0.275592	0.892	0.741	2.16456e-72	TAM-5	ATP6V1B2
1.65048e-76	0.340269	0.788	0.689	2.8347e-72	TAM-5	OSBPL8
4.66037e-76	0.301083	0.78	0.596	8.00418e-72	TAM-5	ATP13A3
5.64409e-76	0.310921	0.501	0.326	9.69372e-72	TAM-5	ZBTB43
8.38693e-76	0.254131	0.991	0.946	1.44046e-71	TAM-5	TSPO
9.30031e-76	0.278204	0.894	0.813	1.59733e-71	TAM-5	BZW1
1.90919e-75	0.261882	0.608	0.435	3.27903e-71	TAM-5	NAA50
3.98762e-75	0.265121	0.938	0.879	6.84875e-71	TAM-5	CAST
4.70575e-75	0.281253	0.615	0.448	8.08213e-71	TAM-5	EML4
1.75294e-74	0.26305	0.515	0.353	3.01068e-70	TAM-5	COLGALT1
1.96877e-74	0.274723	0.534	0.337	3.38136e-70	TAM-5	PDLIM7
6.22168e-72	0.255858	0.836	0.716	1.06857e-67	TAM-5	PLEKHB2
6.93331e-72	0.42738	0.359	0.182	1.1908e-67	TAM-5	TNFAIP6
8.91955e-72	0.253591	0.476	0.328	1.53193e-67	TAM-5	QSOX1
1.61176e-71	0.250497	0.929	0.776	2.7682e-67	TAM-5	OLR1
1.76369e-71	0.291414	0.999	1	3.02914e-67	TAM-5	MT-ND2
3.40011e-71	0.298476	0.914	0.816	5.83969e-67	TAM-5	RPS27L
9.91888e-71	0.291343	0.576	0.482	1.70357e-66	TAM-5	ME2
1.64064e-70	0.255435	0.776	0.631	2.8178e-66	TAM-5	MFSD12
1.16681e-69	0.278174	0.643	0.465	2.004e-65	TAM-5	PIK3AP1
1.45591e-69	0.300868	0.914	0.822	2.50053e-65	TAM-5	HCST
1.51276e-69	0.302343	0.61	0.41	2.59816e-65	TAM-5	DMXL2
2.70739e-69	0.25195	0.541	0.374	4.64995e-65	TAM-5	ADAM10
3.29511e-69	0.478932	0.553	0.343	5.65936e-65	TAM-5	CXCL3
3.40005e-69	0.355388	0.823	0.646	5.83959e-65	TAM-5	RGCC
3.50869e-69	0.267641	0.826	0.681	6.02617e-65	TAM-5	RNF13
3.64716e-69	0.257156	0.748	0.56	6.26399e-65	TAM-5	PLP2
3.78026e-67	0.428636	0.485	0.296	6.4926e-63	TAM-5	MMP19
1.22317e-66	0.283547	0.707	0.52	2.1008e-62	TAM-5	PDE4DIP
1.47699e-66	0.499846	0.541	0.338	2.53673e-62	TAM-5	EREG
1.53636e-66	0.367855	0.402	0.216	2.6387e-62	TAM-5	CD300E
2.20215e-66	0.348158	0.471	0.275	3.7822e-62	TAM-5	PLA2G7
6.31291e-65	0.350855	0.705	0.518	1.08424e-60	TAM-5	PHLDA1
4.98113e-64	0.283968	0.424	0.255	8.5551e-60	TAM-5	TCEAL9
8.63017e-64	0.280194	0.678	0.481	1.48223e-59	TAM-5	ACP5
2.57199e-63	0.256435	0.61	0.456	4.4174e-59	TAM-5	PLEC
6.37076e-62	0.278991	0.735	0.553	1.09418e-57	TAM-5	ADAM8
1.26207e-61	0.364842	0.66	0.483	2.16761e-57	TAM-5	TFRC
4.03106e-61	0.270412	0.69	0.513	6.92334e-57	TAM-5	ACSL3
1.22659e-59	0.357448	0.53	0.363	2.10668e-55	TAM-5	SLC25A37
2.47175e-59	0.250126	0.332	0.234	4.24523e-55	TAM-5	IL18BP
6.67291e-59	0.30238	0.636	0.468	1.14607e-54	TAM-5	GM2A
4.20815e-55	0.373157	0.384	0.24	7.2275e-51	TAM-5	CD36
7.90915e-54	0.272703	0.381	0.214	1.3584e-49	TAM-5	NR1H3
1.75429e-53	0.319139	0.724	0.547	3.01299e-49	TAM-5	CD52
8.83226e-53	0.339531	0.799	0.672	1.51694e-48	TAM-5	ALOX5AP
1.42345e-52	0.250206	0.521	0.372	2.44478e-48	TAM-5	ALAS1
4.04508e-52	0.271541	0.497	0.354	6.94742e-48	TAM-5	CCR1
1.16522e-48	0.314986	0.739	0.604	2.00127e-44	TAM-5	SLC5A3
3.70349e-47	0.251456	0.369	0.239	6.36075e-43	TAM-5	PIM1
4.12497e-47	0.289338	0.424	0.306	7.08464e-43	TAM-5	ARID5B
3.92155e-46	0.287353	0.598	0.433	6.73527e-42	TAM-5	LIPA
8.20162e-46	0.30563	0.75	0.682	1.40863e-41	TAM-5	BLVRB
1.3012e-45	0.275686	0.404	0.251	2.2348e-41	TAM-5	FLT1
6.56318e-45	0.250576	0.411	0.265	1.12723e-40	TAM-5	ANKRD28
2.85458e-43	0.329855	0.616	0.481	4.90275e-39	TAM-5	FAM46A
2.16067e-39	0.252671	0.778	0.665	3.71095e-35	TAM-5	ETS2
1.69011e-33	0.262543	0.916	0.863	2.90276e-29	TAM-5	TXNIP
2.13821e-30	0.258417	0.533	0.392	3.67237e-26	TAM-5	THBD
1.04171e-29	0.292718	0.809	0.707	1.78914e-25	TAM-5	CXCL8
3.214e-29	0.285682	0.272	0.169	5.52005e-25	TAM-5	TNFSF14
2.4574e-24	0.344941	0.426	0.347	4.22059e-20	TAM-5	RSAD2
4.98671e-22	0.258459	0.55	0.448	8.56467e-18	TAM-5	ID3
1.29563e-14	0.47185	0.654	0.673	2.22525e-10	TAM-5	IGKC
0	2.42399	0.999	0.534	0	TAM-6	MMP9
0	1.39325	0.993	0.604	0	TAM-6	TMEM176A
0	1.18067	0.782	0.207	0	TAM-6	NKG7
0	1.16424	0.992	0.663	0	TAM-6	SERPINF1
0	1.16034	0.864	0.182	0	TAM-6	TNFRSF9
0	1.14372	0.539	0.129	0	TAM-6	IL6
0	1.11231	0.995	0.712	0	TAM-6	TMEM176B
0	1.10797	0.988	0.697	0	TAM-6	IL4I1
0	1.08071	0.488	0.054	0	TAM-6	MMP12
0	1.07233	0.774	0.117	0	TAM-6	PPM1N
0	1.07141	0.876	0.192	0	TAM-6	ADAMDEC1
0	1.03795	0.982	0.661	0	TAM-6	ALOX5AP
0	0.993973	0.998	0.886	0	TAM-6	LMNA
0	0.988916	0.997	0.688	0	TAM-6	C1QC
0	0.922866	0.813	0.196	0	TAM-6	OLFML2B
0	0.902916	0.634	0.105	0	TAM-6	FCGBP
0	0.901001	0.991	0.844	0	TAM-6	ATOX1
0	0.900286	0.997	0.884	0	TAM-6	CYBB
0	0.889671	0.987	0.594	0	TAM-6	HLA-DQA2
0	0.882593	0.999	0.925	0	TAM-6	CAPG
0	0.88182	0.987	0.746	0	TAM-6	CD14
0	0.869678	0.953	0.54	0	TAM-6	ADAM8
0	0.863995	0.996	0.722	0	TAM-6	C1QB
0	0.861157	0.812	0.167	0	TAM-6	S100B
0	0.855119	0.997	0.73	0	TAM-6	C1QA
0	0.808866	0.874	0.415	0	TAM-6	IL7R
0	0.760992	0.999	0.865	0	TAM-6	HLA-DRB5
0	0.742651	0.665	0.181	0	TAM-6	ITGB7
0	0.730819	0.776	0.386	0	TAM-6	GPR84
0	0.706774	1	0.974	0	TAM-6	PRDX1
0	0.704185	0.428	0.05	0	TAM-6	TMEM119
0	0.680511	0.836	0.354	0	TAM-6	MMP14
0	0.661528	0.754	0.274	0	TAM-6	GPR35
0	0.652212	0.669	0.193	0	TAM-6	PLEK2
0	0.641247	0.998	0.969	0	TAM-6	CTSH
0	0.636421	0.999	0.936	0	TAM-6	GSN
0	0.635471	0.657	0.144	0	TAM-6	C1orf21
0	0.634168	0.698	0.219	0	TAM-6	HS3ST1
0	0.619426	0.998	0.945	0	TAM-6	EFHD2
0	0.603741	1	0.971	0	TAM-6	ITGB2
0	0.593641	1	0.962	0	TAM-6	ARHGDIB
0	0.576506	1	0.999	0	TAM-6	PFN1
0	0.531305	0.977	0.848	0	TAM-6	AKR1A1
0	0.507108	0.954	0.781	0	TAM-6	RPN2
0	0.35356	0.33	0.028	0	TAM-6	SIGLEC12
1.88239011065515e-321	0.543171	0.985	0.894	3.23300501505022e-317	TAM-6	PRELID1
2.81617418129511e-321	0.448819	0.349	0.037	4.83677915637434e-317	TAM-6	NRG1
1.56124744085834e-320	0.659642	0.658	0.216	2.6814424796742e-316	TAM-6	LDLR
2.086389815823e-319	0.570825	0.872	0.531	3.583374508676e-315	TAM-6	ABI3
1.01031366182233e-314	0.551815	0.724	0.309	1.73521371417985e-310	TAM-6	SGPL1
7.69957e-306	0.678361	0.763	0.325	1.3224e-301	TAM-6	NDRG2
1.26038e-304	0.617976	0.802	0.411	2.1647e-300	TAM-6	TSPAN4
1.77351e-304	0.596738	0.612	0.205	3.046e-300	TAM-6	MAP1LC3A
3.94437e-304	0.529943	0.627	0.219	6.77445e-300	TAM-6	ACOX1
1.04798e-303	0.612999	1	0.988	1.79991e-299	TAM-6	ITM2B
6.96097e-299	0.58072	0.698	0.277	1.19555e-294	TAM-6	SLC2A6
2.67487e-296	0.536779	0.972	0.797	4.59409e-292	TAM-6	CSF1R
6.64264e-294	0.513353	0.993	0.963	1.14087e-289	TAM-6	PPIB
3.90099e-292	0.828148	0.422	0.123	6.69994e-288	TAM-6	COL6A2
1.4941e-288	0.510425	0.782	0.472	2.56612e-284	TAM-6	GSDMD
4.59174e-288	0.619859	0.578	0.176	7.88631e-284	TAM-6	ACOT7
3.02957e-287	0.535591	0.969	0.813	5.20328e-283	TAM-6	SLC16A3
1.33429e-286	0.440232	0.463	0.093	2.29164e-282	TAM-6	VCAM1
6.70912e-286	0.708424	0.53	0.148	1.15229e-281	TAM-6	EPOP
7.32041e-286	0.647187	0.928	0.732	1.25728e-281	TAM-6	CKLF
3.26274e-281	0.719856	0.735	0.31	5.60375e-277	TAM-6	CA2
1.98734e-278	0.505334	0.908	0.622	3.41326e-274	TAM-6	VOPP1
1.96338e-277	1.0446	0.846	0.567	3.3721e-273	TAM-6	IFI27
4.5231e-273	0.464385	0.626	0.203	7.76842e-269	TAM-6	LAMP3
9.82318e-273	0.538001	0.907	0.646	1.68713e-268	TAM-6	SLC7A7
1.54999e-271	0.663566	0.982	0.867	2.66211e-267	TAM-6	LY6E
4.11058e-271	0.505724	0.916	0.666	7.05992e-267	TAM-6	SELENOS
1.8225e-270	0.514034	0.887	0.54	3.13015e-266	TAM-6	IL2RG
7.33461e-269	0.57272	0.934	0.73	1.25972e-264	TAM-6	CTSA
1.66437e-268	0.534551	1	0.961	2.85856e-264	TAM-6	CD81
4.03577e-268	0.624185	0.877	0.545	6.93144e-264	TAM-6	RUNX3
1.07448e-264	0.481554	0.798	0.455	1.84542e-260	TAM-6	DNPH1
1.91368e-250	0.541755	0.584	0.186	3.28674e-246	TAM-6	EBI3
3.30569e-250	0.493099	0.997	0.956	5.67752e-246	TAM-6	PKM
1.81932e-244	0.605313	0.984	0.837	3.12468e-240	TAM-6	IFI6
2.82338e-244	0.450982	0.778	0.468	4.84916e-240	TAM-6	GALNT1
9.3696e-244	0.597915	0.947	0.825	1.60923e-239	TAM-6	STAT1
4.70668e-243	0.497568	0.828	0.472	8.08373e-239	TAM-6	SLAMF8
2.03771e-242	0.40463	0.989	0.949	3.49978e-238	TAM-6	CAPZB
2.0161e-241	0.538233	0.378	0.096	3.46265e-237	TAM-6	COL6A1
1.26859e-238	0.316561	0.369	0.068	2.1788e-234	TAM-6	FGD5
4.0875e-236	0.564193	0.819	0.548	7.02028e-232	TAM-6	SDF2L1
1.67756e-234	0.365265	0.484	0.132	2.88122e-230	TAM-6	IKBKE
2.0526e-233	0.509984	0.635	0.251	3.52534e-229	TAM-6	GATM
4.07758e-233	0.477369	0.774	0.413	7.00324e-229	TAM-6	ST14
2.51524e-232	0.508129	0.999	0.975	4.31992e-228	TAM-6	CALR
1.20493e-229	0.402343	0.508	0.148	2.06947e-225	TAM-6	TIFAB
1.4063e-229	0.449315	0.892	0.707	2.41532e-225	TAM-6	NDUFA12
4.01957e-229	0.462572	0.984	0.856	6.90361e-225	TAM-6	VASP
1.38458e-228	0.426767	0.682	0.314	2.37801e-224	TAM-6	NUDT14
3.89923e-226	0.416934	0.554	0.189	6.69693e-222	TAM-6	IL21R
2.76194e-224	0.533305	0.999	0.992	4.74363e-220	TAM-6	GRN
2.32685e-223	0.304921	0.316	0.05	3.99636e-219	TAM-6	ANTXR1
3.47724e-220	0.427382	0.534	0.171	5.97216e-216	TAM-6	ADAM19
9.11991e-219	0.433943	0.408	0.1	1.56634e-214	TAM-6	CDKN2B
4.5589e-215	0.435246	0.999	0.975	7.82992e-211	TAM-6	ENO1
4.01559e-214	0.352617	0.446	0.117	6.89678e-210	TAM-6	PARM1
1.12916e-213	0.657009	0.885	0.674	1.93933e-209	TAM-6	NCF1
1.71493e-211	0.417957	0.996	0.95	2.94539e-207	TAM-6	PDIA3
1.54628e-209	0.415919	0.956	0.832	2.65574e-205	TAM-6	MYDGF
1.23443e-207	0.496552	0.911	0.597	2.12013e-203	TAM-6	LGALS3BP
1.63561e-205	0.534372	0.968	0.854	2.80916e-201	TAM-6	TGFBI
6.40392e-205	0.363003	0.991	0.969	1.09987e-200	TAM-6	SSR4
1.60619e-201	0.451058	0.925	0.736	2.75862e-197	TAM-6	LDHB
3.50158e-201	0.380185	0.968	0.896	6.01396e-197	TAM-6	MOB1A
7.13401e-200	0.435692	0.748	0.485	1.22527e-195	TAM-6	NAA10
4.6013e-199	0.584252	0.552	0.204	7.90274e-195	TAM-6	NR1H3
4.63915e-199	0.38568	0.978	0.9	7.96774e-195	TAM-6	RHOG
7.70701e-199	0.481408	0.709	0.341	1.32368e-194	TAM-6	ACP2
7.72691e-199	0.406911	1	0.983	1.3271e-194	TAM-6	ALDOA
1.09138e-198	0.418439	0.738	0.404	1.87445e-194	TAM-6	UBE2E2
9.16521e-196	0.58604	0.816	0.488	1.57412e-191	TAM-6	PLAU
9.51066e-196	0.367232	0.537	0.188	1.63346e-191	TAM-6	CHST2
1.61477e-192	0.377955	0.478	0.152	2.77336e-188	TAM-6	AIM2
1.71679e-191	0.403575	0.53	0.205	2.94858e-187	TAM-6	TMEM138
5.39883e-191	0.400726	0.583	0.244	9.27249e-187	TAM-6	LIMA1
4.08665e-189	0.428067	0.806	0.546	7.01883e-185	TAM-6	TNFSF12
1.97434e-188	0.405258	0.718	0.36	3.39093e-184	TAM-6	ADAM28
3.9044e-188	0.380396	0.999	0.999	6.70581e-184	TAM-6	CTSZ
5.40585e-187	0.444112	0.839	0.567	9.28454e-183	TAM-6	RELB
2.88364e-186	0.367909	0.784	0.415	4.95264e-182	TAM-6	CCND1
2.7284e-184	0.419298	0.822	0.552	4.68603e-180	TAM-6	SPPL2A
1.68148e-183	0.424317	0.823	0.644	2.88794e-179	TAM-6	PSMC4
1.86826e-183	0.355988	0.477	0.159	3.20874e-179	TAM-6	ITGB5
3.85269e-183	0.327677	0.426	0.122	6.61699e-179	TAM-6	MREG
1.18121e-179	0.518314	0.57	0.253	2.02873e-175	TAM-6	ENGASE
1.45888e-178	0.467515	0.726	0.407	2.50562e-174	TAM-6	CYB561A3
2.71283e-178	0.361431	0.948	0.838	4.65928e-174	TAM-6	RAP1A
3.67085e-178	0.530998	0.618	0.267	6.30468e-174	TAM-6	PLA2G7
9.56495e-178	0.376414	0.921	0.798	1.64278e-173	TAM-6	DDOST
1.96957e-177	0.381439	0.721	0.399	3.38274e-173	TAM-6	PRKCD
2.08795e-177	0.426391	0.811	0.5	3.58605e-173	TAM-6	SLC43A3
2.45921e-177	0.336927	0.452	0.156	4.22369e-173	TAM-6	SLC39A13
1.12222e-176	0.414962	0.748	0.469	1.92742e-172	TAM-6	LAGE3
7.97951e-176	0.399143	0.99	0.876	1.37048e-171	TAM-6	FYB1
3.02533e-172	0.336792	0.999	0.988	5.196e-168	TAM-6	TMBIM6
1.29082e-168	0.383344	0.658	0.324	2.21698e-164	TAM-6	GNPDA1
9.42177e-168	0.352741	0.611	0.269	1.61819e-163	TAM-6	CST7
4.52043e-166	0.414799	0.934	0.828	7.76384e-162	TAM-6	PDIA6
2.19057e-164	0.370646	0.614	0.311	3.76231e-160	TAM-6	FAM207A
3.2621e-164	0.37654	0.854	0.591	5.60265e-160	TAM-6	NECTIN2
6.58144e-164	0.39023	0.585	0.258	1.13036e-159	TAM-6	ANKH
6.88164e-164	0.436505	0.63	0.365	1.18192e-159	TAM-6	CLPTM1
1.21425e-163	0.358473	0.997	0.97	2.08547e-159	TAM-6	BST2
4.73683e-163	0.404989	0.741	0.455	8.1355e-159	TAM-6	PDIA4
6.74258e-163	0.432197	0.598	0.276	1.15804e-158	TAM-6	SESN2
7.49049e-163	0.412592	0.691	0.365	1.28649e-158	TAM-6	GALM
7.9018e-159	0.341531	0.96	0.857	1.35713e-154	TAM-6	UQCR11
1.11402e-154	0.329859	0.956	0.846	1.91332e-150	TAM-6	TMEM258
3.72361e-154	0.308006	0.33	0.091	6.39529e-150	TAM-6	CD1A
5.02199e-154	0.360699	0.92	0.76	8.62526e-150	TAM-6	PTTG1IP
2.41541e-152	0.31478	0.994	0.956	4.14846e-148	TAM-6	SPI1
7.06634e-152	0.490484	0.889	0.632	1.21364e-147	TAM-6	IL1RN
7.96848e-152	0.38988	0.979	0.939	1.36859e-147	TAM-6	HSP90B1
1.89512e-151	0.384282	0.644	0.316	3.25486e-147	TAM-6	RHOF
5.66084e-150	0.339127	0.962	0.879	9.72249e-146	TAM-6	COX5A
1.48841e-149	0.303605	0.865	0.576	2.55634e-145	TAM-6	MARCKSL1
2.01574e-148	0.319448	0.977	0.921	3.46204e-144	TAM-6	CLTA
2.56324e-148	0.329809	0.976	0.892	4.40236e-144	TAM-6	ERP29
5.72455e-148	0.366946	0.608	0.285	9.83191e-144	TAM-6	RHOH
9.49038e-147	0.406976	0.801	0.545	1.62997e-142	TAM-6	AOAH
9.49933e-147	0.351467	0.979	0.847	1.63151e-142	TAM-6	PPA1
9.52221e-146	0.445966	0.968	0.893	1.63544e-141	TAM-6	HSPA5
1.75414e-145	0.327721	0.483	0.19	3.01274e-141	TAM-6	PRKCA
2.31034e-145	0.347836	0.786	0.527	3.96801e-141	TAM-6	CISD2
3.07914e-145	0.351467	0.584	0.268	5.28842e-141	TAM-6	SLFN5
6.84743e-145	0.337146	0.936	0.798	1.17605e-140	TAM-6	FERMT3
6.38493e-144	0.284246	0.39	0.125	1.09661e-139	TAM-6	TRIM47
1.19179e-141	0.304864	0.441	0.168	2.04689e-137	TAM-6	CACNA2D4
1.21564e-140	0.482583	0.537	0.321	2.08787e-136	TAM-6	CTNNBIP1
3.12842e-140	0.310751	1	1	5.37306e-136	TAM-6	HLA-A
1.23009e-139	0.32997	1	1	2.11268e-135	TAM-6	CD74
3.66045e-139	0.373431	0.432	0.156	6.28682e-135	TAM-6	LAG3
5.76187e-139	0.324475	0.542	0.237	9.89601e-135	TAM-6	FAM129B
1.47346e-137	0.314545	0.989	0.952	2.53067e-133	TAM-6	ACTR3
1.66196e-137	0.403051	0.672	0.374	2.85442e-133	TAM-6	SIGLEC10
4.27562e-137	0.339019	0.72	0.44	7.34337e-133	TAM-6	AK2
5.2782e-137	0.495038	0.502	0.208	9.0653e-133	TAM-6	IL1A
6.20264e-137	0.305722	0.857	0.588	1.0653e-132	TAM-6	TCF4
1.35489e-136	0.372399	0.761	0.492	2.32703e-132	TAM-6	ITPR2
4.15335e-136	0.332035	0.845	0.642	7.13338e-132	TAM-6	NDUFS8
1.96831e-135	0.257691	1	1	3.38057e-131	TAM-6	RPS19
2.04803e-135	0.554882	0.884	0.758	3.51749e-131	TAM-6	IL18
4.34608e-135	0.320468	0.593	0.29	7.46439e-131	TAM-6	RTN1
8.02008e-135	0.323824	0.975	0.907	1.37745e-130	TAM-6	UQCR10
1.17508e-131	0.348303	0.625	0.319	2.0182e-127	TAM-6	SPRED1
2.56045e-131	0.328314	0.846	0.704	4.39758e-127	TAM-6	KDELR2
2.86272e-131	0.330944	0.878	0.643	4.91672e-127	TAM-6	SIRPA
7.33283e-131	0.408079	0.783	0.489	1.25941e-126	TAM-6	CXCL10
9.60161e-131	0.334469	0.694	0.422	1.64908e-126	TAM-6	HSD17B12
4.10423e-129	0.281703	0.332	0.106	7.04902e-125	TAM-6	NT5DC2
1.07968e-128	0.332317	0.649	0.36	1.85435e-124	TAM-6	ORAI1
2.28799e-128	0.259063	0.395	0.141	3.92962e-124	TAM-6	GAS2L1
2.84165e-128	0.359769	0.848	0.676	4.88054e-124	TAM-6	MTHFD2
5.71606e-128	0.351602	0.947	0.881	9.81734e-124	TAM-6	P4HB
2.47547e-127	0.399971	0.77	0.551	4.25161e-123	TAM-6	MANF
2.48805e-127	0.335941	0.626	0.338	4.27323e-123	TAM-6	DAPK1
2.83766e-127	0.325129	0.594	0.309	4.87368e-123	TAM-6	FBXO6
1.12191e-126	0.263578	0.369	0.122	1.92688e-122	TAM-6	GPR82
3.64398e-126	0.350728	0.924	0.786	6.25854e-122	TAM-6	IFNGR2
3.75093e-126	0.32862	0.808	0.534	6.44223e-122	TAM-6	SEMA4A
1.04393e-125	0.254524	0.277	0.073	1.79294e-121	TAM-6	CDKN2A
3.78832e-125	0.332718	0.803	0.586	6.50644e-121	TAM-6	MRPL52
4.4388e-125	0.289353	0.593	0.293	7.62364e-121	TAM-6	MCOLN2
6.5778e-125	0.314883	0.662	0.382	1.12974e-120	TAM-6	NDUFV3
1.27217e-124	0.271952	1	0.996	2.18495e-120	TAM-6	RPS21
2.12535e-124	0.272123	0.442	0.174	3.65029e-120	TAM-6	PRKAR2B
6.57122e-124	0.320767	0.479	0.21	1.12861e-119	TAM-6	LACC1
1.69424e-123	0.320497	0.641	0.356	2.90986e-119	TAM-6	SPECC1
2.15058e-123	0.47199	0.668	0.367	3.69362e-119	TAM-6	CCL5
5.3094e-123	0.305157	0.595	0.322	9.1189e-119	TAM-6	NIT2
1.81582e-122	0.343678	0.837	0.671	3.11867e-118	TAM-6	ISCU
2.36473e-122	0.314117	0.639	0.349	4.06142e-118	TAM-6	SNX20
9.75405e-122	0.321772	0.926	0.755	1.67526e-117	TAM-6	ARHGAP18
5.82913e-121	0.30695	0.492	0.237	1.00115e-116	TAM-6	SMIM4
2.67654e-120	0.304337	0.894	0.719	4.59697e-116	TAM-6	CORO1B
6.18063e-120	0.310916	0.83	0.607	1.06152e-115	TAM-6	NDUFA3
1.39275e-119	0.335178	0.744	0.536	2.39204e-115	TAM-6	SDHB
1.4594e-119	0.325629	0.663	0.42	2.50651e-115	TAM-6	MRPL40
1.50022e-119	0.312042	0.931	0.803	2.57663e-115	TAM-6	CD4
4.37006e-119	0.352478	0.936	0.814	7.50558e-115	TAM-6	EPSTI1
5.67511e-119	0.302452	0.922	0.783	9.74701e-115	TAM-6	TMED10
8.07395e-119	0.297267	0.963	0.866	1.3867e-114	TAM-6	USMG5
1.73006e-118	0.341553	1	0.988	2.97138e-114	TAM-6	PSAP
3.57673e-118	0.370818	0.821	0.573	6.14304e-114	TAM-6	IFIH1
1.24981e-117	0.288563	0.524	0.248	2.14656e-113	TAM-6	TNFAIP8L2
1.56915e-117	0.283067	0.456	0.197	2.69502e-113	TAM-6	CPED1
2.98444e-117	0.311185	0.617	0.371	5.12578e-113	TAM-6	YIF1A
3.67284e-117	0.309744	0.439	0.179	6.3081e-113	TAM-6	CMKLR1
1.17008e-116	0.31644	0.999	0.99	2.00961e-112	TAM-6	LAPTM5
4.72234e-116	0.286324	0.975	0.907	8.11062e-112	TAM-6	PARK7
8.02012e-116	0.275562	0.982	0.928	1.37746e-111	TAM-6	NDUFB2
8.31928e-116	0.322091	0.784	0.563	1.42884e-111	TAM-6	RRP7A
1.26428e-115	0.298838	1	0.986	2.17141e-111	TAM-6	LGALS1
2.2091e-115	0.312748	0.999	1	3.79414e-111	TAM-6	GAPDH
8.29046e-115	0.303852	0.841	0.638	1.42389e-110	TAM-6	C4orf48
1.14066e-114	0.402177	0.937	0.811	1.95908e-110	TAM-6	SERPINA1
1.37749e-114	0.275614	0.355	0.125	2.36584e-110	TAM-6	LSS
1.51076e-114	0.349734	0.838	0.674	2.59473e-110	TAM-6	PA2G4
1.80962e-114	0.30421	0.958	0.852	3.10803e-110	TAM-6	SYNGR2
2.95891e-114	0.312678	0.744	0.474	5.08193e-110	TAM-6	TNIP1
3.71402e-114	0.258454	1	0.999	6.37883e-110	TAM-6	CYBA
4.45331e-114	0.321109	0.677	0.437	7.64856e-110	TAM-6	ETHE1
4.98013e-114	0.322287	0.831	0.636	8.55338e-110	TAM-6	G3BP1
1.72915e-113	0.413449	0.416	0.183	2.96981e-109	TAM-6	ENPP2
2.23243e-113	0.270337	0.98	0.948	3.8342e-109	TAM-6	COX6A1
3.97408e-112	0.291122	0.958	0.883	6.82548e-108	TAM-6	ATP5J2
1.81545e-110	0.305797	0.835	0.584	3.11804e-106	TAM-6	AXL
2.08003e-110	0.296213	0.604	0.337	3.57244e-106	TAM-6	PLGRKT
3.28089e-110	0.379993	0.979	0.892	5.63493e-106	TAM-6	IFITM3
4.01092e-109	0.298333	0.662	0.39	6.88875e-105	TAM-6	CTNND1
1.7252e-108	0.297457	0.647	0.38	2.96303e-104	TAM-6	PGD
4.41814e-108	0.29741	0.881	0.732	7.58815e-104	TAM-6	FKBP2
5.1894e-107	0.29494	0.832	0.645	8.9128e-103	TAM-6	CYC1
7.65243e-107	0.307083	0.888	0.765	1.31431e-102	TAM-6	NUDC
8.34369e-107	0.306834	0.885	0.666	1.43303e-102	TAM-6	LAIR1
1.25554e-106	0.295858	0.56	0.287	2.15639e-102	TAM-6	GIMAP1
1.41436e-106	0.267655	0.99	0.942	2.42916e-102	TAM-6	HINT1
1.80254e-106	0.367414	0.798	0.576	3.09587e-102	TAM-6	SLC20A1
6.02361e-106	0.302447	0.644	0.372	1.03456e-101	TAM-6	ANXA6
6.25307e-105	0.443676	0.625	0.35	1.07396e-100	TAM-6	SPIB
1.02952e-104	0.478813	0.561	0.296	1.7682e-100	TAM-6	IL32
1.04849e-104	0.255217	0.438	0.191	1.80079e-100	TAM-6	SGPP1
1.32941e-104	0.333798	0.777	0.529	2.28327e-100	TAM-6	RALGDS
4.8721e-104	0.283128	0.915	0.795	8.36783e-100	TAM-6	UQCRQ
3.64672e-103	0.414673	0.984	0.876	6.26324e-99	TAM-6	CTSD
7.92099e-103	0.300592	0.919	0.795	1.36043e-98	TAM-6	SEC61G
2.42875e-102	0.274964	0.54	0.295	4.17138e-98	TAM-6	TIGAR
6.8546e-102	0.311458	0.523	0.28	1.17728e-97	TAM-6	CD300LF
1.16012e-101	0.289289	0.525	0.268	1.99251e-97	TAM-6	AMPD3
1.37347e-101	0.272511	0.435	0.191	2.35893e-97	TAM-6	FAM110A
1.47917e-101	0.270876	0.994	0.966	2.54047e-97	TAM-6	TPI1
2.09836e-101	0.28194	0.953	0.874	3.60393e-97	TAM-6	PTP4A2
2.18969e-101	0.357588	0.876	0.716	3.7608e-97	TAM-6	HEXA
2.8183e-101	0.371817	0.999	0.962	4.84042e-97	TAM-6	FCER1G
7.37508e-101	0.300172	0.714	0.494	1.26667e-96	TAM-6	SEC11C
1.68682e-100	0.290597	0.868	0.706	2.89711e-96	TAM-6	APEX1
4.65982e-100	0.318783	0.617	0.347	8.00323e-96	TAM-6	CCR1
7.2255e-99	0.251929	0.426	0.197	1.24098e-94	TAM-6	CALHM2
1.17469e-98	0.287559	0.816	0.621	2.01753e-94	TAM-6	PFKL
3.95606e-98	0.268302	0.898	0.772	6.79453e-94	TAM-6	LMAN2
4.32651e-98	0.306831	0.714	0.481	7.43078e-94	TAM-6	NQO2
4.49102e-98	0.30212	0.76	0.527	7.71333e-94	TAM-6	CYSTM1
6.7997e-98	0.25652	0.996	0.971	1.16785e-93	TAM-6	PTPRC
9.75845e-98	0.276366	0.576	0.328	1.67601e-93	TAM-6	CLDND1
1.14559e-97	0.339816	0.903	0.839	1.96755e-93	TAM-6	CD48
1.5609e-96	0.276138	0.961	0.904	2.68084e-92	TAM-6	GDI2
4.74628e-96	0.275052	0.804	0.64	8.15174e-92	TAM-6	NDFIP1
7.70632e-96	0.283672	0.96	0.901	1.32356e-91	TAM-6	CANX
8.92981e-96	0.29345	0.584	0.349	1.53369e-91	TAM-6	ISOC2
9.11376e-96	0.307838	0.728	0.498	1.56529e-91	TAM-6	NOP58
2.87227e-95	0.304785	0.849	0.682	4.93313e-91	TAM-6	MYCBP2
3.27601e-95	0.283008	0.422	0.188	5.62655e-91	TAM-6	SQLE
4.77862e-95	0.284237	0.959	0.885	8.20728e-91	TAM-6	LYN
7.12195e-95	0.436503	0.594	0.34	1.22319e-90	TAM-6	FILIP1L
1.73954e-94	0.284434	0.661	0.407	2.98766e-90	TAM-6	NEK6
2.80857e-94	0.285574	0.73	0.506	4.82371e-90	TAM-6	NAA38
7.41653e-94	0.436669	0.768	0.536	1.27379e-89	TAM-6	TWISTNB
9.36621e-94	0.297925	0.578	0.334	1.60865e-89	TAM-6	DCTPP1
1.16009e-93	0.330133	0.866	0.726	1.99245e-89	TAM-6	ZNF267
1.25883e-93	0.290995	0.593	0.335	2.16203e-89	TAM-6	CCND3
2.48341e-93	0.279061	0.642	0.415	4.26526e-89	TAM-6	MPC1
1.38457e-92	0.274439	0.844	0.682	2.378e-88	TAM-6	PSMA3
8.18021e-92	0.285365	0.784	0.615	1.40495e-87	TAM-6	SDHD
1.01108e-90	0.268004	0.649	0.404	1.73653e-86	TAM-6	FUCA2
5.45912e-90	0.275114	0.89	0.751	9.37605e-86	TAM-6	POLR2L
2.82521e-89	0.283238	0.927	0.82	4.8523e-85	TAM-6	SSB
4.21233e-89	0.287403	0.759	0.574	7.23468e-85	TAM-6	PRMT1
1.13934e-88	0.269882	0.552	0.312	1.95682e-84	TAM-6	SLC31A1
2.82316e-88	0.256412	0.525	0.286	4.84878e-84	TAM-6	EI24
2.8742e-88	0.266332	0.907	0.76	4.93644e-84	TAM-6	MFSD1
3.4089e-88	0.28474	0.81	0.616	5.85479e-84	TAM-6	RBM47
1.43491e-87	0.269143	0.997	0.973	2.46445e-83	TAM-6	ANXA2
2.48367e-87	0.354878	0.841	0.658	4.2657e-83	TAM-6	ATF5
4.25823e-87	0.269788	0.659	0.429	7.31351e-83	TAM-6	SLC39A1
5.13502e-87	0.282746	0.907	0.792	8.8194e-83	TAM-6	PGAM1
7.50069e-87	0.26345	0.711	0.458	1.28824e-82	TAM-6	EHD1
1.55215e-86	0.276609	0.881	0.756	2.66582e-82	TAM-6	ATP6AP1
1.94435e-86	0.285004	0.72	0.523	3.33942e-82	TAM-6	SLIRP
2.55007e-86	0.260021	0.822	0.669	4.37975e-82	TAM-6	UQCRFS1
6.5877e-86	0.260355	0.817	0.647	1.13144e-81	TAM-6	MRPS21
7.14187e-86	0.297409	0.902	0.763	1.22662e-81	TAM-6	PTMS
7.23706e-86	0.265618	0.881	0.763	1.24296e-81	TAM-6	EIF2S2
1.15045e-85	0.255564	0.962	0.86	1.97589e-81	TAM-6	RNF130
1.4468e-85	0.25997	0.946	0.877	2.48489e-81	TAM-6	HNRNPF
1.88527e-85	0.260028	0.532	0.286	3.23795e-81	TAM-6	ANKRD22
1.91075e-85	0.265312	0.608	0.366	3.28171e-81	TAM-6	NADK
1.95454e-85	0.354861	0.939	0.822	3.35693e-81	TAM-6	IL1B
4.11051e-85	0.264012	0.854	0.704	7.05981e-81	TAM-6	PSMD7
8.86476e-85	0.264014	0.912	0.829	1.52252e-80	TAM-6	CCT3
4.50104e-84	0.251205	0.587	0.342	7.73054e-80	TAM-6	TMEM51
1.14181e-82	0.258502	0.964	0.923	1.96106e-78	TAM-6	ATP5B
2.82136e-82	0.265409	0.586	0.345	4.84568e-78	TAM-6	DENND3
3.46095e-82	0.266473	0.583	0.353	5.94417e-78	TAM-6	OTULIN
3.73987e-82	0.337812	0.412	0.202	6.42323e-78	TAM-6	MYC
3.83696e-82	0.257269	0.566	0.326	6.58998e-78	TAM-6	2011-09-01
8.24829e-82	0.256354	0.759	0.568	1.41664e-77	TAM-6	ETFB
9.09752e-82	0.251973	0.658	0.409	1.5625e-77	TAM-6	DMXL2
3.64019e-81	0.315708	0.861	0.664	6.25202e-77	TAM-6	IFI44L
8.49131e-81	0.250517	0.704	0.484	1.45838e-76	TAM-6	SLC25A39
9.29768e-81	0.303291	0.77	0.57	1.59688e-76	TAM-6	TOR3A
1.64768e-80	0.262966	0.82	0.657	2.82989e-76	TAM-6	HSPA4
4.16579e-80	0.26244	0.699	0.496	7.15474e-76	TAM-6	NARS
6.20207e-80	0.305456	0.463	0.235	1.06521e-75	TAM-6	RGS16
1.693e-79	0.261727	0.68	0.455	2.90772e-75	TAM-6	ATP2C1
1.47531e-78	0.279411	0.684	0.492	2.53385e-74	TAM-6	OAZ2
3.0335e-78	0.252454	0.864	0.74	5.21004e-74	TAM-6	RSL1D1
1.45337e-77	0.26596	0.689	0.466	2.49616e-73	TAM-6	CD58
1.64578e-76	0.258899	0.803	0.601	2.82663e-72	TAM-6	TFEC
2.80211e-76	0.262652	0.57	0.358	4.81263e-72	TAM-6	MRPL12
4.61506e-76	0.251212	0.798	0.625	7.92637e-72	TAM-6	NDUFB1
6.19623e-76	0.260582	0.856	0.716	1.0642e-71	TAM-6	TCIRG1
8.37365e-76	0.554607	0.455	0.299	1.43817e-71	TAM-6	HLA-DQB2
2.50997e-75	0.37902	0.856	0.738	4.31087e-71	TAM-6	GLA
6.61176e-75	0.321463	0.987	0.931	1.13557e-70	TAM-6	CTSC
2.1817e-74	0.292088	0.986	0.944	3.74707e-70	TAM-6	RGS1
3.93515e-74	0.279755	0.844	0.701	6.75862e-70	TAM-6	C1QBP
1.12359e-71	0.25605	0.931	0.839	1.92976e-67	TAM-6	IFNGR1
4.68649e-71	0.300634	0.538	0.313	8.04905e-67	TAM-6	HERC5
4.20754e-70	0.254296	0.674	0.479	7.22645e-66	TAM-6	MRPS34
8.74624e-70	0.280114	0.664	0.455	1.50217e-65	TAM-6	NME1
1.16832e-69	0.314365	0.815	0.668	2.00658e-65	TAM-6	FKBP4
1.94524e-68	0.259611	0.476	0.262	3.34096e-64	TAM-6	USP18
2.16397e-67	0.386151	0.686	0.482	3.71663e-63	TAM-6	ACP5
4.12759e-67	0.322922	0.723	0.518	7.08913e-63	TAM-6	PHLDA1
5.10602e-66	0.254545	0.851	0.722	8.7696e-62	TAM-6	NCOA4
7.68452e-66	0.296462	0.901	0.761	1.31982e-61	TAM-6	MX1
1.09719e-65	0.264442	0.898	0.805	1.88443e-61	TAM-6	EIF5A
2.12556e-64	0.260567	0.856	0.753	3.65065e-60	TAM-6	RPL22L1
2.78383e-64	0.296567	0.304	0.132	4.78124e-60	TAM-6	CSF1
3.55017e-64	0.300053	0.625	0.41	6.09741e-60	TAM-6	SERPINH1
4.13529e-62	0.25062	0.604	0.411	7.10237e-58	TAM-6	FDPS
5.54569e-61	0.254822	0.718	0.524	9.52472e-57	TAM-6	TLR2
8.49659e-61	0.260295	0.747	0.589	1.45929e-56	TAM-6	H2AFJ
[truncated: 3,507 more rows]
