# Supplementary material for: A comprehensive single-cell map of T cell exhaustion-associated immune environments in human breast cancer
Source: Nat Commun. 2023 Jan 6;14:98. doi: 10.1038/s41467-022-35238-w (PMC9822999; doi:10.1038/s41467-022-35238-w)
Supplement: Supplementary file 7 — Supplementary Data 4 [file 41467_2022_35238_MOESM7_ESM.xlsx]

## Sheet: Panel 1 (Protein panel)
IMC panel 1		IMC Panel 1
Metal-tagged antibodies
Metal Tag	Target	Antibody Clone	Company	Catalogue Number	Lot	Concentration used [μg/ml]	Note	Marker used for first clustering step
Y89	Myeloperoxidase (MPO)	Polyclonal	Dako	A0398	2003045	4		yes
In113	Histone H3 (HH3)	D1H2	CST	4499BF	15	0.5		no
In115	SMA	1A4	E-Bioscience	14-9760-82	2033287	0.5		yes
La139	E-Cadherin/P-Cadherin	36/E-Cadherin	BD Biosciences	610182	6251878	5		yes
Pr141	pan-Cytokeratin (panCK)	AE3	Merck	MAB1611	2607604	1		yes
Pr141	pan-Cytokeratin (panCK)	AE1	Merck	MAB1612	2341224	1		yes
Nd142	CD38	EPR4106	Abcam	ab176886	GR3251769-4	3		yes
Nd143	HLA-DR	TAL 1B5	Abcam	ab20181	GR3222279-4	1		yes
Nd144	CD27	polyclonal	R&D Systems	AF382	AXS0418031	7.5		yes
Nd145	CD303	polyclonal	R&D Systems	AF1376	IDL0218101	6		yes
Nd146	CD68	EPR20545	Abcam	ab227458	GR3202530-1	4		yes
Sm147	LAG-3	D2G4O	CST	15372BF	5	7	excluded from analysis (bad staining quality)	no
Nd148	CD20	L26	E-Bioscience	14-0202-82	2059976	4	added before fluorescent secondaries	yes
Sm149	CD7	EPR4242	Abcam	ab230834	GR3211407-1	3		yes
Nd150	CD45RA	HI100	Biolegend	304102	95783-13291513	4		yes
Eu151	IDO1	SP260	Abcam	ab245737	GR3259345-2	5		no
Sm152	CD3	polyclonal	Dako	A0452	20073981	5	added before fluorescent secondaries	yes
Eu153	LAMP3 (DC-LAMP)	1010E1.01	Dendritics	DDX0191P-100	DDX0191-059	5		yes
Sm154	CD11c	D3V1E	CST	45581BF	2	5		yes
Gd155	CD279 (PD-1)	D4W2J	CST	86163BF	4	5		no
Gd156	Tim-3	polyclonal	R&D Systems	AF2365	UAJ0218071	5		no
Gd158	MMP9	D6O3H	CST	13667BF	4	5		no
Tb159	Granzyme B	D6E9W	CST	46890BF	3	5		no
Gd160	CD274 (PD-L1)	73-10	Abcam	ab226766	GR3237208-3	5		no
Dy161	TCF1 (TCF7)	C63D9	CST	2203-200	9	2.5		no
Dy162	CD45RO	UCHL1	Biolegend	304202	95787-13291511	4		yes
Dy163	FOXP3	236A/E7	E-Bioscience	14-4777-82	2129676	5		yes
Dy164	CD278 (ICOS)	D1K2T	CST	89601BF-200	4	5		no
Ho165	CD8a	C8/144B	E-Bioscience	14-0085-82	2003078	2		yes
Er166	Carbonic Anhydrase IX (CAIX)	polyclonal	R&D Systems	AF2188	VNQ0218041	5		no
Er167	GITR (TNFRSF18)	D5V7P	CST	10419	2	8		no
Er168	Arginase 1	EPR6672(B)	Abcam	ab211961	GR3213106-2	5		no
Tm169	CD140b (PDGF Receptor beta)	Y92	Abcam	ab215978	GR296584-4	4		yes
Er170	CD40	EPR20735	Abcam	ab228818	GR3259388-3	3		no
Yb171	CD4	EPR6855	Abcam	ab181724	GR3215375-27	5		yes
Yb172	CD31	EPR3094	Abcam	ab207090	GR3229164-6	3		yes
Yb172	vWF	polyclonal	Millipore	AB7356	3322998	4		yes
Yb173	CD21	Bu32	Biolegend	354902	B224535	5		yes
Yb174	HLA-ABC	EMR8-5	BD Biosciences	565292	9080800	3		yes
Lu175	iNOS	SP126	Abcam	ab115819	GR3245763-1	5		no
Yb176	Cleaved Caspase 3	C92-605	BD Biosciences	559565	46620	3	together with cleaved PARP named "cleaved_CP"	no
Yb176	cleaved PARP	F21-852	BD Biosciences	552596	2150663	3	together with cleaved Caspase named "cleaved_CP"	no
Pt194	Ki-67	B56	BD Biosciences	556003	8116751	5		no
Bi209	CD15	HI98	Biolegend	301902	98438-13291510	5		yes
Fluorescent secondary antibodies
Conjugation	Target	Antibody Clone	Company	Catalogue Number	Lot	Concentration used [μg/ml]	Species
AF750	Rabbit IgG	polyclonal	Thermo Fisher	A21039	2044864	2	Goat
AF555	Mouse IgG	polyclonal	Thermo Fisher	A21422	2090527	2	Goat

## Sheet: Panel 2 (RNA panel)
IMC panel 2
mRNA probes
Metal Tag	Target	ACD 12plex channel	Marker used for first clustering step
Gd156	CCL4	5	no
Gd158	CCL18	7	no
Dy161	CSF1	1	no
Dy162	CXCL10	4	no
Dy163	MS4A1 (CD20)	3	yes
Dy164	CXCL13	8	no
Er166	CCL2	12	no
Er167	CCL22	2	no
Er168	CXCL9	9	no
Tm169	DapB (neg. control)	6	no
Er171	CCL17	11	no
Yb173	CCL5	10	no
Metal-tagged antibodies
Metal Tag	Target	Antibody Clone	Company	Catalogue Number	Lot	Concentration used [μg/ml]	Note	Marker used for first clustering step
Y89	Myeloperoxidase (MPO)	Polyclonal	Dako	A0398	2003045	4		yes
In113	Histone H3 (HH3)	D1H2	CST	4499BF	15	0.5		no
In115	SMA	1A4	E-Bioscience	14-9760-82	2033287	0.5		yes
La139	E-Cadherin/P-Cadherin	36/E-Cadherin	BD Biosciences	610182	6251878	5	added before fluorescent secondaries	yes
Pr141	panCK	AE3	Merck	MAB1611	2607604	1	added before fluorescent secondaries	yes
Pr141	panCK	AE1	Merck	MAB1612	2341224	1	added before fluorescent secondaries	yes
Nd142	CD11b	SP330	Abcam	ab241408	GR3258740-1	2		no
Nd143	HLA-DR	TAL 1B5	Abcam	ab20181	GR3222279-4	1		yes
Nd144	CD370 (CLEC9A)	EPR22324	Abcam	ab245121	GR3255472-1	7		yes
Nd145	CD4	EPR6855	Abcam	ab181724	GR3215375-27	5		yes
Nd146	CD68	EPR20545	Abcam	ab227458	GR3202530-1	5	added before fluorescent secondaries	yes
Sm147	CD163	EDHu-1	Novus Biologicals	NB110-40686	149022a	5		yes
Nd148	CD16	EPR16784	Abcam	ab215977	GR3242357-2	3		yes
Sm149	CD7	EPR4242	Abcam	ab230834	GR3211407-1	3		yes
Nd150	CD204	J5HTR3	E-Bioscience	14-9054-82	4338161	5		yes
Eu151	GLUT1	EPR3915	Abcam	ab196357	GR3274479-1	5		no
Sm152	CD3	polyclonal	Dako	A0452	20073981	5		yes
Eu153	LAMP3 (DC-LAMP)	1010E1.01	Dendritics	DDX0191P-100	DDX0191-059	5		yes
Sm154	CD11c	EP1347Y	Abcam	ab216655	GR3210349-12	5		yes
Gd155	CD279 (PD-1)	D4W2J	CST	86163BF	4	5	excluded from analysis (bad staining quality)	no
Tb159	CD14	SP192	Abcam	ab230903	GR3245776-1	3		yes
Gd160	CD274 (PD-L1)	73-10	Abcam	ab226766	GR3237208-3	5		no
Ho165	CD8a	C8/144B	E-Bioscience	14-0085-82	2003078	3		yes
Er170	CD1c	3G1B3	Novus Biologicals	NBP2-61725	170831	2		yes
Yb172	CD31	EPR3094	Abcam	ab207090	GR3229164-6	3		yes
Yb172	vWF	polyclonal	Millipore	AB7356	3322998	4		yes
Yb174	HLA-ABC	EMR8-5	BD Biosciences	565292	9080800	3		yes
Lu175	CD206	685645	R&D Systems	MAB25341	CEZR0217061	5	excluded from analysis (bad staining quality)	no
Yb176	CXCL13	polyclonal	R&D Systems	AF801	BAS0317102	3		no
Pt194	Ki-67	B56	BD Biosciences	556003	8116751	5		no
Bi209	CD15	HI98	Biolegend	301902	98438-13291510	5		yes
Fluorescent secondary antibodies
Conjugation	Target	Antibody Clone	Company	Catalogue Number	Lot	Concentration used [μg/ml]	Species
AF750	Rabbit IgG	polyclonal	Thermo Fisher	A21039	2044864	2	Goat
AF555	Mouse IgG	polyclonal	Thermo Fisher	A21422	2090527	2	Goat

## Sheet: TLS screen
Antibody list for TLS screen
Primary antibodies
Species	Target	Antibody Clone	Company	Catalogue Number	Lot	Conjugation	Concentration used [μg/ml]
Rat	CD3	CD3-12	Abcam	ab11089	GR3256962-2	Sm152	5
Rabbit	CD68	EPR20545	Abcam	ab213363	GR3192679-13	unconjugated	5
Mouse	CD20	L26	eBioscience	14-0202-82	2059976	Nd148	5
Secondary antibodies
Species	Target	Antibody Clone	Company	Catalogue Number	Lot	Conjugation	Concentration used [μg/ml]
Goat	Rat IgG	polyclonal	Thermo Fisher	A11006	1605895	AF488	2
Goat	Rabbit IgG	polyclonal	Thermo Fisher	A21039	2044864	AF750	2
Goat	Mouse IgG	polyclonal	Thermo Fisher	A21422	2090527	AF555	2
