# Supplementary material for: A comprehensive single-cell map of T cell exhaustion-associated immune environments in human breast cancer
Source: Nat Commun. 2023 Jan 6;14:98. doi: 10.1038/s41467-022-35238-w (PMC9822999; doi:10.1038/s41467-022-35238-w)
Supplement: Supplementary file 8 — Supplementary Data 5 [file 41467_2022_35238_MOESM8_ESM.xlsx]

## Sheet: Epithelial_IE2vsIE1_EdgeR
Pseudobulk Epithelial cells: EdgeR results (IE2 vs IE1)
	logFC	logCPM	PValue	FDR
ELOVL2	6.509	3.42747	2.46812e-14	4.68548e-10
MS4A7	4.26057	5.07685	5.64079e-09	5.35423e-05
NINJ2	-6.11676	3.11827	1.1901e-08	7.53096e-05
KCTD3	1.51226	5.8756	6.24931e-08	0.000296592
NDUFA4L2	-7.9019	7.59801	8.89265e-08	0.000297302
CIAPIN1	-1.71564	4.80537	9.82046e-08	0.000297302
WNK4	4.3698	3.75185	1.09625e-07	0.000297302
RCOR2	-3.70789	2.22532	1.45709e-07	0.000345768
ZNF703	2.61729	6.66042	2.41919e-07	0.000460504
MSLN	-6.34163	3.58768	2.42575e-07	0.000460504
RAB31	3.24002	5.95302	3.58552e-07	0.000578684
TSPAN15	1.93957	6.06359	3.65793e-07	0.000578684
SH3KBP1	-3.58272	4.19676	6.4015e-07	0.000825012
PTPN13	2.34625	3.92065	6.4566e-07	0.000825012
PDE10A	-6.28019	2.14791	6.93938e-07	0.000825012
PRTFDC1	-4.17624	3.60694	7.35562e-07	0.000825012
CMYA5	2.62226	5.22859	7.38791e-07	0.000825012
FABP5	-5.70891	7.80406	1.05382e-06	0.00109342
DAPK1	-4.92852	2.04301	1.10167e-06	0.00109342
TPRG1	4.03336	5.56497	1.19364e-06	0.00109342
TRAF5	1.69054	4.29843	1.20953e-06	0.00109342
SPOPL	1.64831	5.05444	1.37726e-06	0.00118845
RHCG	-8.35207	3.87494	1.60533e-06	0.00132503
SEMA4A	2.09709	5.97314	1.74607e-06	0.00138114
SHOX2	-4.38917	0.580787	1.96844e-06	0.00149475
PCOLCE2	-7.29844	2.89789	2.19461e-06	0.0016024
USB1	-1.99727	4.16442	2.4734e-06	0.00170407
CFAP20	-1.60191	5.24313	2.51338e-06	0.00170407
TCHH	-3.81977	0.557985	2.62364e-06	0.00171749
PTGER3	3.1907	2.97148	3.42284e-06	0.00216597
MAOB	3.72852	5.27076	3.95977e-06	0.00236188
KRT18	1.90128	10.9584	4.07896e-06	0.00236188
UGCG	2.55086	7.30663	4.10568e-06	0.00236188
ULBP2	-3.72828	2.32875	4.92142e-06	0.0027341
PTPRT	4.97507	3.65873	5.1532e-06	0.0027341
MAPK4	-8.79837	3.4711	5.18477e-06	0.0027341
CSRP2	-3.57006	5.27874	5.73198e-06	0.00288357
CNTN3	4.16309	-0.0702858	5.8255e-06	0.00288357
ADAMTS15	4.07529	2.45914	5.94949e-06	0.00288357
UCHL1	-6.35269	4.62484	6.15862e-06	0.00288357
SLC6A4	5.84846	3.49252	6.22769e-06	0.00288357
KCNK12	-4.57778	1.59777	6.54518e-06	0.00290643
SLC26A3	9.18118	0.668747	6.58326e-06	0.00290643
CD70	-6.62479	3.77453	6.7652e-06	0.00291888
CACNA1B	-7.20618	-1.06958	8.02152e-06	0.00338142
SORCS1	9.313	0.773243	8.19349e-06	0.00338142
ABCC4	-4.94188	1.59696	8.6528e-06	0.00349499
HPSE	-4.1078	0.274581	9.61872e-06	0.0038042
MVD	-1.87004	4.4272	1.00288e-05	0.00388544
PSMD7	-1.64533	6.99441	1.04994e-05	0.00398641
DRC3	2.50736	3.13183	1.07743e-05	0.00401058
COQ9	-1.44718	5.00418	1.19325e-05	0.00432695
AL050303.4	6.83688	0.127394	1.20801e-05	0.00432695
TUFT1	1.89377	6.09458	1.26483e-05	0.00438169
PRLR	1.70153	6.43519	1.26945e-05	0.00438169
GALNT13	-4.04091	-1.43749	1.32765e-05	0.00440035
STMND1	4.53867	4.84057	1.34273e-05	0.00440035
MATN3	3.4131	2.90704	1.3444e-05	0.00440035
CLEC7A	-4.55649	3.88155	1.45734e-05	0.00461272
CENPN	-2.56242	3.94973	1.45788e-05	0.00461272
TIPARP	1.52327	6.8202	1.52859e-05	0.00475718
EPHB2	-4.52525	2.52261	1.62503e-05	0.00497574
ANGPT1	-4.88235	0.243729	1.79182e-05	0.0053436
TLX1	-5.76081	0.62906	1.80147e-05	0.0053436
S100A4	-2.79219	6.47918	1.89812e-05	0.00554368
RPRM	-5.95907	1.75148	1.94333e-05	0.00554592
FOSB	1.66537	10.2417	1.95731e-05	0.00554592
DDIT4	-3.48662	8.89049	1.9886e-05	0.00555171
ELN	-6.29662	5.99509	2.0438e-05	0.0056231
NCS1	-1.97916	3.35423	2.15738e-05	0.00585082
EMX1	4.63785	1.96358	2.30775e-05	0.00611759
FABP6	-6.74529	1.85148	2.35083e-05	0.00611759
ACSL1	-1.93218	4.44669	2.35243e-05	0.00611759
APLP1	-4.20285	4.29614	2.40152e-05	0.00616086
KLK1	-5.09923	-0.300383	2.5189e-05	0.00637583
WNT5B	-4.62764	2.70084	2.74656e-05	0.00678694
GJB2	-6.86489	5.93474	2.75281e-05	0.00678694
XIRP1	-3.87619	-1.657	2.88247e-05	0.00701548
ASNS	-1.96286	4.45753	2.97633e-05	0.00715223
SMOC1	-5.47361	3.17985	3.01728e-05	0.00716
NXNL2	3.39725	2.74559	3.1738e-05	0.00743845
AMIGO2	2.5537	4.06817	3.24575e-05	0.00751432
TMEM213	-4.96324	1.70871	3.50459e-05	0.00792366
MT1F	-2.08067	5.19869	3.50605e-05	0.00792366
C11orf96	-2.51405	5.1673	3.59439e-05	0.00802774
ANKS6	-5.1377	1.73833	3.71654e-05	0.00820404
IGF2BP3	-6.47154	2.10155	3.81644e-05	0.008292
CELF4	-4.23705	1.7957	3.84374e-05	0.008292
USH1C	-10.3545	3.88122	3.92786e-05	0.00832411
C6orf223	-4.81694	0.450278	3.94632e-05	0.00832411
ALDH1L2	-4.01884	0.504284	4.05022e-05	0.00844938
ADIRF	3.20924	8.79769	4.10446e-05	0.00846946
ZNF823	2.07051	3.52997	4.18286e-05	0.00853842
LIX1L	-2.77362	2.42286	4.44708e-05	0.00898121
MKL2	1.20296	4.86617	4.52548e-05	0.00904334
A2ML1	-7.36506	2.36355	4.68888e-05	0.00927225
TMEM38A	-3.05688	3.61782	4.79769e-05	0.00934373
HS6ST3	4.67227	0.78394	4.86151e-05	0.00934373
C1QA	-3.37038	3.3377	4.90759e-05	0.00934373
ERO1A	-2.36312	6.1981	4.9219e-05	0.00934373
WIPF1	-3.60828	3.72536	5.07755e-05	0.00946389
NPAS1	3.01496	1.24484	5.14498e-05	0.00946389
GALNT12	-5.92962	1.33101	5.16208e-05	0.00946389
CH25H	-3.191	1.89159	5.1846e-05	0.00946389
MS4A14	3.56424	1.20513	5.24887e-05	0.00948995
MTHFD1L	-2.91636	3.2497	5.81232e-05	0.0104095
NXPH4	-5.28451	4.7025	6.01828e-05	0.0106777
EN1	-6.50528	3.97756	6.08028e-05	0.0106878
ERBB2	1.4366	5.95731	6.27632e-05	0.0109312
TBX3	2.14871	7.76727	6.5111e-05	0.011237
STC2	3.08657	7.6362	6.76769e-05	0.0114298
ME2	-1.48642	4.59171	6.80235e-05	0.0114298
PGM1	-1.65374	5.21786	6.85039e-05	0.0114298
CCL5	-3.09335	5.33576	6.91583e-05	0.0114298
PLD1	-4.39268	3.26931	6.92385e-05	0.0114298
SH3BGRL	1.40486	7.35836	7.11847e-05	0.0116497
FGF11	-3.60659	2.1539	7.5061e-05	0.0121381
SPX	-6.3234	0.162885	7.54473e-05	0.0121381
ASB2	-6.43529	2.11908	7.64532e-05	0.0121965
TMEM163	-4.52468	0.154875	7.9503e-05	0.0125774
PABPC4L	-5.34531	0.39959	8.08952e-05	0.0126918
HIST1H2BJ	-1.91876	3.82369	8.17873e-05	0.0127266
MT1H	-6.36634	-0.546664	8.56347e-05	0.013217
EPPK1	1.84757	5.46913	8.80456e-05	0.0134795
CDA	-4.04155	2.10384	8.96217e-05	0.013611
SPIB	-5.71872	4.4883	9.07662e-05	0.0136754
CRTAC1	-8.14336	5.0287	9.18259e-05	0.0137041
CRMP1	-6.97231	1.47008	9.26642e-05	0.0137041
LOX	-4.28903	2.90898	9.31217e-05	0.0137041
TNFRSF11B	3.91141	3.43353	9.49417e-05	0.0138644
CLSTN2	4.1722	4.81415	9.58236e-05	0.0138864
CD248	-6.26286	3.56931	9.87642e-05	0.0142041
CORO6	2.7007	1.10292	9.96731e-05	0.014227
GPX7	-2.81145	2.88091	0.000100887	0.0142785
TMEM170A	-1.24555	4.52679	0.000102747	0.0142785
ECEL1	-9.24163	4.57883	0.000103039	0.0142785
SLCO6A1	-6.72306	-1.50846	0.000103884	0.0142785
CYLD	-1.50879	5.35364	0.000104532	0.0142785
SNAP25	-7.17232	3.34001	0.000104546	0.0142785
NMB	-2.55248	4.50222	0.000107115	0.0142949
TRIM17	3.13572	1.12899	0.000107516	0.0142949
CSAG1	-10.5361	1.6574	0.000107876	0.0142949
ACVR1C	-2.76344	0.0688911	0.000108154	0.0142949
SPON2	-2.82173	4.22003	0.000108636	0.0142949
FGD3	2.72823	3.80137	0.000109185	0.0142949
SPAG6	7.09226	2.14511	0.000110446	0.014361
LY6G6C	3.37846	2.0649	0.000113413	0.0145432
CDKN2A	-3.74879	6.9321	0.000115944	0.0145432
NOL3	-1.49487	5.73897	0.000116556	0.0145432
KCNIP3	-3.24836	1.89523	0.0001168	0.0145432
AC130304.1	2.69869	3.48491	0.000116919	0.0145432
MFAP2	-3.53136	3.66705	0.000116944	0.0145432
RGS20	-4.38233	-0.584572	0.000117951	0.0145432
NWD1	-4.06845	0.987518	0.000118412	0.0145432
SLC26A7	-5.51806	-0.0950361	0.000118742	0.0145432
DIXDC1	1.79704	4.183	0.000122307	0.0148369
SLC38A1	1.50552	6.83037	0.000122703	0.0148369
SOBP	-4.86026	1.35727	0.000127976	0.0152897
CSNK2A2	-1.29904	5.05257	0.000128087	0.0152897
LSAMP	-6.04323	1.04239	0.000128864	0.0152897
NRIP1	1.3442	6.16255	0.000131635	0.0153997
MARCO	-5.73327	3.5991	0.000132399	0.0153997
GALNS	-1.77811	3.71995	0.00013305	0.0153997
SYT9	4.54852	-0.697977	0.000133511	0.0153997
SERPINE2	-3.99685	3.66508	0.000133847	0.0153997
SYT5	-6.13184	2.5421	0.000134768	0.0154123
SH2D3C	-2.93486	0.368264	0.000140492	0.0159707
CPS1	-5.50077	4.64252	0.000142529	0.0161057
PROC	-4.65169	-1.2361	0.000146096	0.0164112
CAVIN3	-2.88084	4.71053	0.000149502	0.0165762
BARX1	-9.39591	3.74518	0.000150664	0.0165762
KARS	-1.18887	5.17214	0.000150786	0.0165762
TMEM255B	-3.68113	2.27876	0.000151058	0.0165762
FAM192A	-1.11096	5.40699	0.000153311	0.0167268
CDON	1.70071	2.7042	0.000158145	0.0171555
MT1G	-3.5329	6.21561	0.00016369	0.0176562
DIO3	-4.24707	1.80024	0.000166771	0.0178869
RDH10	-3.68567	5.85077	0.000170085	0.0181398
BRD7	-1.15403	6.20056	0.000176025	0.0185914
MYBPC1	4.81067	1.58522	0.000176277	0.0185914
PDE7B	-3.62071	0.825767	0.000178878	0.0186782
DENND3	-2.56454	3.05601	0.000179069	0.0186782
SLCO1A2	-7.84725	-0.535171	0.000180918	0.0187605
TSC22D2	1.17004	5.99021	0.000181833	0.0187605
MAP4K4	-1.62319	4.64924	0.00018393	0.0188742
POLR2C	-1.20596	5.79035	0.000186124	0.0189966
DMRTA1	-5.59772	1.47036	0.00019037	0.0193261
BBOF1	1.74227	3.5023	0.000194463	0.019597
SLC18A2	-6.80679	3.66406	0.000195103	0.019597
ECE2	-1.66778	4.19417	0.000197918	0.0197752
CTAG2	-12.3765	3.79239	0.000199751	0.0198537
RAB30	1.94387	3.84839	0.00020439	0.020209
OBP2A	4.98539	1.68169	0.000206278	0.0202901
GABBR2	-7.11814	0.643094	0.000210038	0.0202926
NFE4	-11.8355	3.29157	0.000210176	0.0202926
MAGEA3	-11.818	3.18512	0.00021082	0.0202926
CXCL10	-4.29483	7.1674	0.00021085	0.0202926
VCAM1	-6.11228	5.71257	0.000211648	0.0202926
PSAT1	-5.89684	2.91835	0.000214868	0.0204978
BAIAP3	2.37353	2.65914	0.000218162	0.0206921
LPIN1	-1.62194	4.17432	0.000220408	0.0206921
PCDHB9	-3.24262	1.42629	0.000221925	0.0206921
KIF1A	-5.36991	1.4649	0.000222521	0.0206921
SPP1	-2.69088	4.67978	0.000223431	0.0206921
CDSN	3.29149	1.03008	0.000223446	0.0206921
PDCD4	1.6517	7.58211	0.000225655	0.0207954
GOLGA7B	-2.50436	0.777256	0.000231205	0.0212038
AKR1B10	-6.568	0.787448	0.000235914	0.0214905
RAB11FIP1	2.19553	8.73297	0.000236594	0.0214905
VSIG10L2	2.80463	1.99484	0.000238845	0.0215916
PYY	4.04355	-0.026933	0.000244016	0.0217933
PDK1	-2.24582	4.17466	0.000244168	0.0217933
DLX5	-8.01461	2.59686	0.000244521	0.0217933
BANP	-1.45054	4.86349	0.000250883	0.0219753
CYP27C1	-3.95053	0.0922162	0.000252255	0.0219753
SLC26A9	-8.38824	0.0537372	0.000252432	0.0219753
PDIA6	-1.05321	8.09677	0.000252628	0.0219753
AARS	-1.44721	4.89152	0.000253132	0.0219753
CCDC167	-1.25489	6.05588	0.000255694	0.0219753
AKR1C2	-6.87621	2.57846	0.000255783	0.0219753
EFHD1	2.24949	7.3028	0.000255823	0.0219753
VAV1	-2.81008	1.49547	0.000259654	0.0222039
NOD2	-2.8596	2.41731	0.000266759	0.0227092
SPINK1	-3.82334	-0.273296	0.000272674	0.0231091
ZMAT1	1.76098	4.17249	0.000275031	0.0231118
EGR2	2.21677	5.95077	0.00027514	0.0231118
CXCL9	-4.24765	3.29858	0.000277291	0.0231899
TRH	-8.69442	7.92968	0.000281378	0.0234285
MYB	2.03937	5.44883	0.00028391	0.0235236
RALGPS2	1.93549	5.66659	0.000284999	0.0235236
ADD2	-3.81823	0.530572	0.000289785	0.0237498
EPHB6	-4.65333	3.45713	0.000290242	0.0237498
KCNK2	3.82328	1.26827	0.000301962	0.0244316
DEF8	-1.68421	4.56548	0.000302597	0.0244316
SUSD3	3.10139	6.52062	0.000303521	0.0244316
SLC10A6	3.70408	-1.30476	0.000303722	0.0244316
CHPT1	1.71832	6.84937	0.000308967	0.0245543
OLIG1	-4.19468	-1.48755	0.000309073	0.0245543
FILIP1	-4.63214	3.63746	0.000309127	0.0245543
TRPS1	1.64032	8.70261	0.000313925	0.0248077
MT1X	-2.71864	7.84633	0.000316144	0.0248077
BAG2	-2.00663	2.25914	0.000316238	0.0248077
ZIC5	-6.39985	-1.68963	0.000319342	0.0249481
INHBA	-3.33473	4.57594	0.000321817	0.0250384
MAGEA6	-11.1846	2.60699	0.000328377	0.0254445
TMCC2	-3.39487	0.480799	0.000334229	0.0257927
GRPR	4.44844	0.846353	0.000337441	0.0258391
CHST11	-2.85507	1.93402	0.000337552	0.0258391
RAI14	-1.9305	4.6253	0.000341817	0.0260605
CAPNS2	-6.27734	0.0553833	0.00034391	0.0261151
ZNF441	1.77953	2.54826	0.000346786	0.0262286
SEC11C	-1.82289	7.43293	0.000348902	0.0262839
ALOX15B	4.76061	2.2397	0.000356618	0.0266257
CNEP1R1	-1.49426	2.38477	0.000356659	0.0266257
BMP2	-3.54864	1.87169	0.000357646	0.0266257
HK3	-3.95111	-1.83949	0.000361243	0.0267885
GPR155	-2.39963	3.3	0.00036475	0.0269428
ALKAL2	-8.20368	3.4839	0.000367433	0.0269428
APOL4	-4.39649	2.19821	0.000368173	0.0269428
HLA-A	-2.03672	10.0993	0.000369002	0.0269428
GFRA3	-4.57932	-1.39597	0.000371159	0.0269797
FAS	-2.44963	3.39222	0.000373501	0.0269797
MXRA8	2.67947	3.48212	0.00037377	0.0269797
SERPINB3	-10.9943	3.07893	0.000381871	0.02746
RBM47	1.19359	6.35469	0.00038395	0.0275053
AMN	-2.62649	0.447255	0.000395973	0.0280747
KRT6C	-9.24972	0.833553	0.000396247	0.0280747
AL031258.1	4.49706	-1.24023	0.000396335	0.0280747
PRKACB	-3.95284	4.76877	0.000400263	0.0281935
ARMCX2	1.83115	4.01893	0.000401323	0.0281935
ACTN2	-5.67539	2.01757	0.000402468	0.0281935
ST3GAL2	-1.82225	2.47637	0.000410255	0.0284894
LRRC34	-3.23153	0.662375	0.000411036	0.0284894
NUDT8	-2.4142	4.64971	0.000411193	0.0284894
FAM109B	-1.46623	2.62789	0.000413541	0.0285478
PPIL1	-1.09207	4.57931	0.000416766	0.0286663
AZU1	2.58349	1.02765	0.000422251	0.0288527
GLG1	-1.24884	5.23035	0.000422517	0.0288527
CD1A	-3.97997	-1.66834	0.000427324	0.028939
SYDE2	1.3416	3.74394	0.000427762	0.028939
C6orf141	2.25034	3.31014	0.000428562	0.028939
NDRG4	-3.2279	1.57194	0.000429877	0.028939
LACC1	-3.79614	4.74191	0.000431884	0.0289713
APBA2	-3.81499	1.18491	0.000439238	0.0292862
NKD1	-2.18154	0.489121	0.000442335	0.0292862
MRPL2	-1.15995	5.47444	0.000442381	0.0292862
CES3	-4.02378	0.71838	0.000444066	0.0292862
GPT2	-2.41788	3.90744	0.000444291	0.0292862
TUBB3	-3.05831	0.759959	0.000450282	0.0295777
RSPRY1	-1.05235	5.0161	0.00045183	0.0295777
LY6K	-4.20601	5.44011	0.000453954	0.0296146
TAP2	-1.94201	4.31708	0.000457027	0.029713
ASPHD1	-3.34095	4.18858	0.000460254	0.0298207
ROR1	-3.51499	0.537	0.000471036	0.0304155
SLC6A13	-3.86913	-2.05006	0.000475548	0.0306028
ARHGEF4	-3.29756	1.18483	0.000479328	0.0307417
LGI4	-3.154	-0.358453	0.000486747	0.0311125
AGPAT4	-2.47537	1.77295	0.000489541	0.0311469
KCNJ12	-6.19894	0.555311	0.000491576	0.0311469
ATP6V1C2	-3.78584	2.68716	0.000492208	0.0311469
GSTA2	-6.38055	-1.78377	0.000499318	0.0314919
COX4I1	-1.33572	9.17404	0.000503422	0.0316456
AMTN	-12.2392	3.67275	0.000505957	0.0316674
VEGFA	-1.27371	7.45031	0.000507105	0.0316674
C1orf21	1.42995	6.29073	0.000514087	0.0319981
CRELD2	-1.18947	5.6667	0.000520628	0.0321877
AC007191.1	1.80987	2.78473	0.000523749	0.0321877
ELMSAN1	1.67191	6.87388	0.000523853	0.0321877
REPS2	2.07876	3.73533	0.000524527	0.0321877
PCDHB7	-5.00637	0.108691	0.000526653	0.0321877
ID1	-2.02839	5.45479	0.000528535	0.0321877
ZBTB18	2.75367	4.54036	0.000529387	0.0321877
CMC2	-1.20587	5.46974	0.000530696	0.0321877
ELOVL4	-3.80641	1.21429	0.000540606	0.0326552
ART3	-5.57372	1.15032	0.000541845	0.0326552
RNF144A	-2.03826	0.780601	0.000559029	0.0335842
SPINK5	-3.9102	-0.224584	0.000562582	0.0336896
MAGEA11	-8.27383	-0.744803	0.000565385	0.0336896
PCDHB8	-7.11257	-1.20728	0.000566107	0.0336896
C1QB	-2.80347	3.39795	0.000568089	0.0337019
IDO1	-4.21237	3.56178	0.000575657	0.0340361
IGLC2	-2.79111	5.8283	0.000577309	0.0340361
CCL8	-5.66431	3.86548	0.000579487	0.0340456
ACADSB	1.56984	4.99185	0.000582516	0.0340456
KCNE5	-3.90613	-1.21646	0.000582851	0.0340456
OPRPN	10.0505	1.40635	0.000588854	0.0342908
KATNB1	-1.34687	3.06842	0.000594085	0.0344461
LYPD6B	2.12656	4.79149	0.00059515	0.0344461
TNFAIP6	-3.59697	3.08024	0.000604058	0.0348554
ARHGEF12	1.05143	5.4803	0.000608625	0.0350125
CCL20	-2.61332	4.69523	0.000611805	0.0350818
VWA2	2.734	1.23933	0.000613525	0.0350818
HMSD	-3.67451	-2.04137	0.000625203	0.0355472
MAPT	3.01625	5.55914	0.000625409	0.0355472
PCP4L1	-4.44367	1.36872	0.000630792	0.0357461
PROCA1	1.61054	1.30845	0.00064222	0.0362854
MAF	-3.16723	3.59622	0.00064637	0.0363447
EXOC6	1.212	4.09947	0.000647528	0.0363447
ARHGAP40	3.93456	1.41526	0.000650815	0.0363447
H1F0	1.26506	6.58608	0.000650927	0.0363447
UNC13A	-3.65898	0.49855	0.000653704	0.0363623
PIP	3.98986	7.50017	0.000655072	0.0363623
CHKA	1.35469	5.48937	0.000660646	0.0365647
WEE1	1.25323	6.89407	0.000668064	0.0368372
LARP6	-2.3615	3.87083	0.000669706	0.0368372
MT1A	-3.35295	4.14507	0.00067139	0.0368372
SMC1B	-4.92981	2.56689	0.000677215	0.0370497
RASSF4	-3.5853	4.02017	0.000681076	0.0370632
CYB5B	-1.06288	5.25042	0.000681366	0.0370632
NIP7	-1.23279	5.02833	0.000684169	0.0371093
MTRNR2L8	7.70173	2.73838	0.000687462	0.0371817
TCERG1L	5.73523	-1.32078	0.000692888	0.037241
SRARP	4.47027	5.50272	0.000694202	0.037241
GJB7	-3.38549	0.454462	0.000695305	0.037241
SLCO5A1	-4.96791	1.56443	0.00069826	0.037241
OLFML2B	-2.75215	2.07743	0.000698368	0.037241
MDGA2	-7.19609	-1.06031	0.000705634	0.0375231
EIF4EBP1	-1.93232	7.19132	0.000716339	0.0379758
C1QL1	-4.08285	3.48945	0.000721268	0.0379758
NUDT5	-1.26638	6.37598	0.000721819	0.0379758
ADSSL1	-2.2317	3.28261	0.000722148	0.0379758
FADS1	-2.2766	3.84291	0.000732544	0.0383153
CHMP1A	-1.24998	5.61366	0.000732641	0.0383153
AQP9	-3.98447	-0.863229	0.00073762	0.0384697
TBCC	-1.06808	5.20407	0.000740876	0.0385071
TCTN2	1.4941	1.97626	0.000746478	0.0385071
MT-TG	-3.92573	0.843132	0.000750421	0.0385071
COPZ2	-2.7749	3.30237	0.000750762	0.0385071
DDX19B	-1.17076	4.13968	0.000751697	0.0385071
GREB1L	2.49933	3.32867	0.000752022	0.0385071
IL20RB	-3.5476	1.34786	0.00075304	0.0385071
CCL4	-2.17178	5.78228	0.000755185	0.0385071
ADAMTS6	-2.6573	1.33831	0.000756593	0.0385071
NCCRP1	-3.52003	3.29176	0.000766672	0.0389158
TAP1	-1.75682	6.14669	0.000775134	0.0392404
ST6GALNAC2	2.23017	-0.238995	0.000777202	0.0392404
AC068580.4	2.96058	0.146875	0.000780918	0.0393235
CHST7	-2.01924	1.77232	0.000791734	0.0397626
ADGRG1	-1.46545	5.26443	0.000798704	0.0399419
UTP4	-1.32116	4.03716	0.00079951	0.0399419
CHAD	3.52418	1.67275	0.000804765	0.0400389
CBLN2	6.25374	0.145581	0.00080567	0.0400389
FAM234B	2.05682	3.70677	0.000812618	0.0402787
SNCAIP	-3.54932	0.762635	0.000815964	0.0403392
PDPR	-1.17659	3.37301	0.000829896	0.0409214
PLOD1	-2.08635	5.05468	0.000833061	0.040971
SNAI2	-4.12403	2.93309	0.000840349	0.0412227
XG	-3.6664	-1.29575	0.00084436	0.0412562
CHRNB4	-4.83143	-1.00903	0.000848978	0.0412562
CTU2	-1.4276	3.16855	0.000849403	0.0412562
TGM1	-2.8715	0.451681	0.000849725	0.0412562
SIX2	-2.56933	1.44447	0.000854582	0.0413424
VGF	-2.96605	2.60749	0.000855856	0.0413424
OXCT1	-1.6523	4.20616	0.000861041	0.0414697
QSOX2	-1.49767	1.83308	0.000862859	0.0414697
HAND2	-6.64255	1.47691	0.000870336	0.0416795
STK33	-4.30626	-1.09804	0.000871616	0.0416795
RNF145	-2.5793	4.36583	0.000877705	0.0418652
C5orf58	-8.46146	-0.266975	0.000882952	0.0419582
SFN	-1.92884	7.04851	0.000885957	0.0419582
RRP36	-0.892458	5.60986	0.000890137	0.0419582
SEL1L3	-1.87801	1.91599	0.000892051	0.0419582
SIGLEC15	3.54053	2.02708	0.000892564	0.0419582
TSPAN8	-7.31482	4.45757	0.000894454	0.0419582
NUP93	-1.55703	4.08535	0.000895967	0.0419582
SEC14L2	2.00752	3.42195	0.000897336	0.0419582
TLX3	-10.0663	1.55675	0.000902597	0.0421005
CASD1	1.50709	4.53958	0.00091358	0.0423953
DEUP1	-5.3741	-0.240476	0.000915341	0.0423953
PLEKHG1	-3.12134	2.28081	0.000918374	0.0423953
TMEM2	1.32172	5.10765	0.000918584	0.0423953
LDLRAD3	1.45125	4.28687	0.000924026	0.0423953
RAB3C	-5.06555	0.759508	0.000926583	0.0423953
ALDH1A1	-3.28237	1.18816	0.000926672	0.0423953
FLJ42393	1.80121	1.06583	0.000926782	0.0423953
NAT1	3.54284	6.48619	0.000933255	0.0425802
IGLV1-51	-7.33605	-0.932224	0.00093531	0.0425802
VTN	-6.95822	1.87408	0.000948494	0.042982
C1QC	-2.75968	2.61199	0.000950151	0.042982
MZB1	-3.38963	4.52433	0.000955982	0.042982
CMAS	-1.18787	5.87303	0.00095663	0.042982
AKR1B15	-5.90614	1.08346	0.000957225	0.042982
RPP40	-1.44554	3.76551	0.000957722	0.042982
CPE	-3.89533	7.6367	0.000968907	0.0432918
COTL1	-2.54617	6.11882	0.000969185	0.0432918
PTN	4.44151	6.08304	0.000973409	0.04335
PQLC2L	-3.28175	1.51176	0.000976338	0.04335
SPATA13	1.64463	4.67221	0.000977339	0.04335
DDX19A	-1.06855	3.87678	0.000988081	0.0437243
HIST1H2BC	-1.46878	3.93177	0.000990894	0.0437258
ALG3	-1.13102	5.5789	0.000993532	0.0437258
DUSP10	1.9638	6.06052	0.000995025	0.0437258
ACTBL2	3.49729	-0.237274	0.00100169	0.0438163
DMRTA2	-6.34651	0.18733	0.00100312	0.0438163
FAM96B	-1.30251	7.11664	0.00100401	0.0438163
EMC8	-1.15025	5.03965	0.00101055	0.0439753
KDM4B	1.29338	5.67334	0.00101229	0.0439753
HOXC4	1.49084	2.80984	0.001023	0.0442434
SRF	1.26915	5.49388	0.00102312	0.0442434
SAMM50	-1.12495	4.8912	0.00102703	0.0443115
FOXF1	-5.97916	-1.20964	0.00104888	0.045152
HIST1H1A	-3.42561	1.27659	0.00105725	0.0454092
SHISA2	3.87668	5.1892	0.00107639	0.0461268
FGFR3	2.76948	3.59744	0.00107891	0.0461306
AIP	-1.28204	5.91192	0.00109049	0.0464078
GPD1	-4.22684	0.546136	0.00109237	0.0464078
SAMD13	-4.97207	2.53966	0.00109272	0.0464078
ANKRD24	2.50181	-0.915642	0.0011056	0.0468499
GOLT1B	-1.3983	4.97769	0.00111089	0.0468659
S100A8	-3.60475	6.3722	0.00111092	0.0468659
NCF1	-1.94268	2.33356	0.00111414	0.0468976
GUCY1B3	-2.92953	1.82666	0.00112226	0.0470885
TSPAN11	-5.55277	-0.87165	0.00112364	0.0470885
CYP2A6	7.37135	3.27872	0.00112622	0.0470931
BCL11B	-3.31082	2.2912	0.00113714	0.0474449
HERPUD1	-1.36393	8.19085	0.00115291	0.0478982
MAGEA12	-9.62386	0.642197	0.00115305	0.0478982
ICAM2	-2.96583	2.03265	0.00116443	0.0482652
HLA-F	-2.0624	5.97419	0.00118561	0.0490361
RBP4	-4.8037	0.761239	0.00118985	0.0490707
ATP5C1	-0.985896	7.99341	0.00119324	0.0490707
TENM3	4.02894	0.159683	0.00119555	0.0490707
ANXA2R	-2.24909	1.59365	0.00119678	0.0490707
OPTN	-1.65919	6.42442	0.00120061	0.0491213
SLC9A6	-2.99247	0.848591	0.00121275	0.0495115
RCBTB2	-1.74886	1.99337	0.0012173	0.0495904
TMEM208	-1.16475	6.90106	0.00122513	0.0498028
CRACR2B	1.69104	6.74237	0.00123551	0.050022
CHGB	-8.2306	5.24755	0.00123579	0.050022
PDE5A	3.20668	3.8105	0.0012461	0.050332
NRN1	-3.38301	1.72871	0.00125118	0.0504033
C17orf97	1.74905	2.91285	0.00125318	0.0504033
CDH15	-2.69437	-0.279318	0.0012583	0.0504271
KIF13B	1.6001	4.20693	0.00126101	0.0504271
PPP1R3G	-2.79903	-0.807898	0.00126403	0.0504271
LEF1	3.35666	3.25366	0.0012669	0.0504271
RAB6B	-2.65793	1.24247	0.00126705	0.0504271
CHST1	2.9144	1.48314	0.00127412	0.0506021
COQ7	1.34994	5.13341	0.0012912	0.0511478
TRIM15	-5.58028	-2.32374	0.00129324	0.0511478
ACOT13	-1.36174	5.91835	0.00129712	0.0511944
EPHA3	5.76878	1.07116	0.00130107	0.0512438
ARL2BP	-1.09999	5.47029	0.00131019	0.051496
FOXQ1	-4.40576	2.47021	0.00132524	0.0519802
IL2RA	-3.94403	0.492775	0.00134184	0.0525228
GCSAM	-2.80456	-1.21496	0.00134938	0.0526697
APOE	-3.46718	8.51371	0.00135114	0.0526697
DEPDC7	-3.77819	-0.239349	0.00136133	0.0529579
CLCN5	-1.82414	1.2445	0.00138213	0.053657
OSTF1	-1.26169	5.49588	0.00138738	0.0537509
KIAA0513	-1.73569	1.84548	0.00139907	0.0539907
ABHD1	1.69555	1.30236	0.00139925	0.0539907
DUOXA1	-3.58761	1.08019	0.00140723	0.0541204
C9orf3	-1.92893	4.60879	0.00140832	0.0541204
RASD1	2.14949	7.80788	0.00141629	0.0542226
AKR1C1	-3.1023	0.751651	0.00141669	0.0542226
GSTA4	-1.80003	4.45881	0.00142442	0.0544088
MRPS30	1.97013	6.43398	0.00144287	0.0548738
ETV7	-1.85265	3.66239	0.00144499	0.0548738
ARHGDIB	1.48419	6.35173	0.00144526	0.0548738
N4BP3	1.57183	4.51361	0.00145039	0.0549257
STARD13	1.64065	3.16947	0.00145242	0.0549257
MAGEA4	-12.1147	3.56428	0.00145613	0.0549479
PCK1	5.35325	2.14367	0.0014588	0.0549479
ALPK3	-2.63436	0.847523	0.00146553	0.0550923
SHOC2	1.14183	5.17325	0.00147396	0.0552997
DHDH	-2.19735	1.04162	0.00149128	0.055839
PSMB9	-1.83495	6.14449	0.00149658	0.0559273
TNFSF9	-2.25495	3.67925	0.00151653	0.0565616
FYN	-1.75867	2.40796	0.00152136	0.0565715
ADA	-2.12679	2.85647	0.00152593	0.0565715
RARA	1.44845	5.45463	0.00152919	0.0565715
TRABD2A	-1.81063	-0.852148	0.00152942	0.0565715
RSU1	-1.73495	5.07234	0.0015345	0.0565715
LTB	-4.10322	5.05475	0.00153468	0.0565715
SLITRK6	3.72126	3.56923	0.00154958	0.0570103
DNAH5	1.61232	3.26648	0.00157786	0.0576991
STEAP4	-4.20102	6.21917	0.00157836	0.0576991
DNAH17	-3.20466	0.478828	0.00157955	0.0576991
CD244	-3.02358	-2.18604	0.00158047	0.0576991
COL11A2	-3.55538	0.709552	0.00158808	0.057761
SHROOM1	2.30423	5.08385	0.00158825	0.057761
TVP23A	-5.20557	0.939441	0.00159462	0.0577886
TESK2	1.38553	2.55309	0.00159509	0.0577886
WWP1	1.12862	6.10424	0.00160076	0.0578836
CCNE1	-1.80681	2.50404	0.00161125	0.058152
ALG1L	-3.47007	3.39628	0.00162746	0.0586256
MMP9	-3.06099	3.41809	0.00163233	0.0586899
MGP	2.63952	12.2767	0.00164397	0.0589966
OCA2	-9.01012	0.556145	0.00165387	0.0592396
IFT140	1.33824	3.20122	0.00166073	0.0593079
JPH3	-5.48464	-0.843985	0.00166332	0.0593079
TEX22	1.73539	0.256491	0.00166515	0.0593079
ITPRIPL2	1.67319	6.05123	0.00166887	0.0593292
GRIN2D	-3.21912	0.844771	0.00167781	0.0595357
C1S	-3.06526	4.91381	0.00169018	0.0598626
C2orf82	3.48653	3.62321	0.00169842	0.0600424
CDCA7	-3.6917	3.4296	0.00170164	0.0600446
AL031708.1	1.78553	2.96757	0.00171033	0.0602079
TP53I11	1.27811	4.86648	0.00171457	0.0602079
PAK1IP1	-1.05005	4.8776	0.0017159	0.0602079
SBSN	-4.65557	1.53132	0.00171896	0.0602079
ONECUT2	-3.66992	0.824621	0.00172965	0.060371
SCN11A	-5.27499	-0.851088	0.00172998	0.060371
HTATIP2	-1.20397	5.88745	0.00173733	0.0605166
SRPRB	-1.14641	5.42031	0.001756	0.0610546
NDNF	-5.76947	1.81634	0.0017636	0.0611997
ERN1	-1.56609	4.88846	0.00176662	0.0611997
CDH19	-7.90477	1.82625	0.00177771	0.061472
SUMF1	1.09988	4.32154	0.00179187	0.0618489
NPY1R	3.58321	4.47226	0.00179728	0.0619229
BTN3A2	-1.70029	4.69965	0.00180886	0.0622089
C11orf86	-7.79159	0.909865	0.00181539	0.0623206
MARVELD1	-1.98739	3.34193	0.00182403	0.0625044
PRRT2	1.91265	3.40857	0.0018291	0.062543
S100A2	-4.69887	7.49964	0.0018346	0.062543
CFDP1	-1.03332	6.18791	0.00183504	0.062543
CNPY3	-1.13935	5.63362	0.0018408	0.0626269
C17orf58	1.25169	5.5459	0.00185188	0.0628911
ZBTB42	1.21854	3.18356	0.00186494	0.0632214
ARHGAP29	1.53643	6.38675	0.0018781	0.0634684
TMOD1	-3.09427	1.16532	0.0018817	0.0634684
KCNJ5	-2.24588	-1.30987	0.00188504	0.0634684
IL17C	-5.41337	-1.64694	0.0018856	0.0634684
PHYH	-1.53913	5.56387	0.001901	0.0638734
SRD5A1	-2.20771	4.29113	0.00191186	0.0640721
TGFBI	-3.45746	5.58302	0.00191416	0.0640721
CNGB1	-7.47189	-0.703348	0.00191703	0.0640721
MAP1B	-2.79469	5.15288	0.00192292	0.0641035
GFOD1	-2.233	4.09608	0.00192473	0.0641035
TENM2	3.75534	-0.52193	0.00193104	0.0641831
HECW2	-1.88145	0.27808	0.00193388	0.0641831
MTCH1	-0.974936	7.49948	0.00194765	0.0645275
DOC2A	2.6418	3.05016	0.00195307	0.0645944
COL22A1	-5.18397	1.73472	0.0019611	0.0646761
WNT6	-3.47214	3.12682	0.0019656	0.0646761
RYR2	-2.90828	-1.75542	0.00196577	0.0646761
FAM78A	-2.10061	-1.11535	0.00197138	0.0647487
FNDC1	-3.83371	1.37474	0.00199424	0.0653147
PHGDH	-2.70804	6.18103	0.00199599	0.0653147
TCF19	-1.84876	3.46268	0.00199894	0.0653147
CHGA	-11.1995	4.06766	0.00201372	0.0656435
AC009135.2	5.00689	-2.54819	0.00201592	0.0656435
KCNG1	-3.47154	1.60149	0.00202375	0.0656792
CKLF	-1.23626	5.50217	0.00202457	0.0656792
G0S2	-2.36427	4.98287	0.00202739	0.0656792
FGL1	-4.98718	0.215291	0.00205051	0.0663149
SPICE1	1.03782	3.97847	0.00206665	0.0667233
MAN1A1	2.22553	3.93875	0.00207865	0.0668912
PEG3	4.70674	3.67147	0.00208291	0.0668912
RFWD3	-1.28896	3.08079	0.00208308	0.0668912
PKIA	-3.78667	0.693782	0.00208595	0.0668912
TRPV4	-2.22295	1.34865	0.00209113	0.0669444
RNF182	-6.62819	1.72885	0.00212378	0.0676149
CHD5	-5.27076	-1.07816	0.00212424	0.0676149
STK39	1.30658	4.47567	0.0021244	0.0676149
UBD	-3.81554	3.07086	0.00212632	0.0676149
SPINK8	4.34272	1.61131	0.00218186	0.069265
IRX6	-5.00589	0.719686	0.00219395	0.0695323
KRT75	-8.44823	0.104453	0.00220735	0.0697908
PCDHB16	-2.73148	0.976188	0.00220947	0.0697908
TRIM55	-4.67695	-1.33565	0.00221313	0.0697908
IGKC	-2.98358	7.87163	0.00222124	0.0699305
C17orf64	-4.48294	-2.44391	0.0022282	0.0700209
TXNL4B	-1.16941	3.0007	0.00223149	0.0700209
SLC2A5	-3.24371	-0.253236	0.00224781	0.0704
SERPINI1	-2.92677	4.8369	0.00225099	0.0704
TDRD6	-2.1342	-0.896575	0.00226635	0.0707639
CAMK1D	-2.315	4.63667	0.00227475	0.0708548
SLC25A48	4.75609	0.31652	0.00227865	0.0708548
HIPK4	2.76692	-1.94084	0.00228046	0.0708548
P3H1	-1.39636	2.70081	0.00229267	0.0711176
GJB6	-9.63451	4.33488	0.0022975	0.0711512
PCSK9	-7.85395	-0.361666	0.00231224	0.0714911
HMGCS2	3.56908	1.40645	0.00232388	0.0715722
NLRC5	-1.88287	2.81158	0.00232524	0.0715722
UPK3B	-3.03961	-1.44493	0.00232617	0.0715722
RC3H1	0.957622	5.24293	0.00233594	0.0717564
ACTG1	1.04477	11.6777	0.00234207	0.0718287
RGS9	-1.47721	3.20791	0.00234861	0.0719128
ATP5G3	-1.42494	8.77515	0.00236186	0.0720531
FAM212A	-2.51716	-0.22235	0.00236386	0.0720531
GINS2	-1.86636	5.44426	0.00236457	0.0720531
PREX1	1.99476	5.0846	0.00237868	0.0723667
C14orf132	2.35384	2.27383	0.00240265	0.0727713
GZMB	-1.8912	1.94942	0.00240337	0.0727713
RBM20	2.5406	-0.631084	0.00240348	0.0727713
C1orf186	-4.84106	2.39964	0.00241132	0.0728925
TMEM241	1.08319	4.11179	0.00243034	0.0733507
SLC4A7	1.7711	5.60809	0.00243794	0.0734632
PTGFR	-4.92781	-0.548213	0.00244515	0.0735639
TMEM121	1.5789	4.1239	0.00245256	0.07367
SNIP1	1.05433	4.64575	0.00245684	0.0736818
STEAP2	2.66967	3.5381	0.00248282	0.0743438
MRPS18A	-0.907887	5.32078	0.0024903	0.0744502
REC8	-3.25539	4.31835	0.00249597	0.0745023
BIN1	-2.03878	3.28442	0.00250008	0.0745077
MOXD1	-4.46539	0.807451	0.00250995	0.0745976
INPP4B	1.84327	4.81167	0.00251508	0.0745976
IL3RA	-2.45316	1.62444	0.00251869	0.0745976
CYR61	1.75299	7.71077	0.00251881	0.0745976
GJC1	-2.53888	0.413755	0.00252383	0.07463
MYBPC2	-4.39451	-1.64418	0.00252879	0.0746602
TXNIP	1.6735	8.56315	0.00253282	0.0746631
TLDC1	-1.78472	4.04866	0.0025396	0.0747469
BCL2A1	-2.89748	4.17372	0.00254748	0.0748212
SLC5A12	-7.42849	-1.39031	0.00255001	0.0748212
MYOG	5.65761	-2.13807	0.00255944	0.0749085
LSM2	-1.0457	6.74453	0.00256087	0.0749085
SLC16A3	-2.05995	5.15073	0.00257842	0.0752963
CTAGE5	-1.47431	5.55092	0.00258206	0.0752963
RASAL1	-3.0993	0.243436	0.00259072	0.0754329
DOCK11	-2.07707	0.729004	0.00260029	0.0754967
NDUFA6	-1.14022	6.76325	0.00260347	0.0754967
OLFM2	-2.6278	2.24756	0.00260565	0.0754967
PRSS16	-1.54209	3.03275	0.00260882	0.0754967
CTNNBIP1	-1.03736	5.46576	0.00267507	0.0772281
CXCL14	4.13545	7.79426	0.00267679	0.0772281
MAD1L1	-2.0296	5.24493	0.00270033	0.0777892
NRP2	-2.78309	3.56124	0.00270555	0.0778215
PRDX4	-1.29536	7.56293	0.00272222	0.0781262
FAM171A2	-2.36017	1.4624	0.00272438	0.0781262
RHBDL2	-1.92656	3.25282	0.00273795	0.0783971
GABARAPL2	-1.04517	7.38051	0.00274209	0.0783973
SH3BP1	-1.69805	2.75931	0.00277498	0.0791183
TMBIM1	-1.13837	4.82928	0.00277564	0.0791183
METTL15	0.922942	4.37536	0.00278593	0.0792926
CST4	7.26971	0.66067	0.00279955	0.0794009
PIPOX	-4.02005	0.916913	0.0028098	0.0794009
CAP2	1.5304	4.39481	0.00281059	0.0794009
ARMC6	-1.05	3.88462	0.00281212	0.0794009
GRIA3	-6.34771	1.93023	0.00281293	0.0794009
L1CAM	-4.33699	0.775156	0.00281483	0.0794009
CLTA	-0.865038	7.9604	0.00282291	0.0795106
PGAM1	-1.19898	7.41863	0.00284697	0.0800695
AC244034.3	-2.30364	0.0668117	0.00285978	0.0801314
DMPK	1.25022	3.42807	0.00286126	0.0801314
ARHGAP22	-2.53386	1.71544	0.00286184	0.0801314
CTHRC1	-2.07726	4.04977	0.00287212	0.0802824
CCDC107	-1.04598	5.60063	0.00287569	0.0802824
GLUL	1.23623	8.67849	0.00289062	0.0805808
MDH1	-0.909357	7.06852	0.00289714	0.0805865
NUTF2	-1.03073	6.2782	0.00289931	0.0805865
FBLN5	-2.27541	3.13436	0.00292142	0.0809086
SNRPC	-0.934536	7.08173	0.00292217	0.0809086
EGLN3	-2.16471	6.15034	0.00292369	0.0809086
C1QL4	-5.50618	0.752265	0.00293703	0.0811596
TERF2IP	-0.996428	6.40586	0.00296913	0.0819271
NCK1	-1.41331	5.36652	0.00298844	0.0821856
CDKL1	-1.48143	0.326464	0.00298994	0.0821856
MATN4	-3.03056	-0.0331119	0.00299148	0.0821856
ERBB3	0.997692	6.35645	0.0030079	0.0825172
TPSG1	3.25292	0.164869	0.00302002	0.0826646
NPNT	2.35106	4.79919	0.00302198	0.0826646
GSTP1	-3.36231	9.23504	0.00303632	0.0829373
CTSS	-2.59491	6.22744	0.00305361	0.0831802
ACTR3B	-1.90378	3.81293	0.00305397	0.0831802
TUBA4A	-1.39632	6.19372	0.00308194	0.083579
HRH2	-3.14862	1.1313	0.00308201	0.083579
AGPAT4-IT1	-2.70675	0.722675	0.00308386	0.083579
SCGB1D2	4.77194	8.57705	0.00308622	0.083579
FAM171A1	-3.96991	2.29973	0.00311619	0.0841529
PRDX5	-0.910563	8.33365	0.00311628	0.0841529
NOB1	-1.22797	5.32374	0.00312194	0.0841859
VPS4A	-0.947987	5.29879	0.00313745	0.0844641
ATP11A	-1.81508	3.15785	0.00314115	0.0844641
POU4F1	-5.94831	-2.15052	0.00315019	0.0845123
SLC36A1	-1.75667	0.75707	0.00315909	0.0845123
TAF11	-0.972473	5.45845	0.00316646	0.0845123
BMP1	-1.77425	2.1438	0.00317169	0.0845123
SMPDL3B	-1.36795	3.91726	0.00317557	0.0845123
CHST2	-4.32192	2.95181	0.0031757	0.0845123
ZSWIM3	-1.61403	1.04397	0.0031769	0.0845123
AC046185.3	-2.13092	-0.494118	0.00318372	0.0845123
SLC1A4	1.29802	4.18075	0.0031873	0.0845123
EGR1	1.19129	9.51299	0.00318946	0.0845123
RBM24	3.89555	3.27977	0.00319192	0.0845123
FGF10	9.10612	5.09089	0.00320926	0.0847707
FHDC1	1.16038	2.56617	0.00321201	0.0847707
AC087821.1	-3.21479	-1.28603	0.00321507	0.0847707
UTRN	1.3607	4.71501	0.00324601	0.0853301
PFKP	-2.59649	5.65098	0.00324618	0.0853301
GYPC	-2.27774	3.81054	0.00325829	0.0853301
GCSAML	-5.86064	-0.185896	0.0032609	0.0853301
FGG	-13.9546	5.37323	0.00326288	0.0853301
CCDC106	2.37069	5.55295	0.00326325	0.0853301
UFD1	-1.10678	6.10111	0.0032725	0.0853693
CCL18	-3.7559	0.847138	0.00327375	0.0853693
TAGLN3	-4.70925	-1.16621	0.00328615	0.0855752
ARHGAP36	10.3233	1.66482	0.0033075	0.0859866
RCAN2	-2.87522	0.297023	0.00331101	0.0859866
TMPRSS12	-3.12338	-1.16557	0.00331657	0.0860134
SEMA3G	2.53897	0.609196	0.00332182	0.0860319
TRGC1	-6.07416	5.44477	0.00333487	0.0862057
MYADM	1.7779	7.72274	0.00334019	0.0862057
CTLA4	-2.50156	0.0237203	0.00334215	0.0862057
CCL26	-3.13621	-0.078257	0.00334714	0.0862173
ITM2C	-2.43077	4.15774	0.00335408	0.0862325
STARD4	-2.56674	1.95275	0.0033571	0.0862325
CNR1	-4.65653	0.229703	0.00336415	0.0862325
DAAM2	-3.15786	2.89398	0.0033659	0.0862325
PLIN2	-1.70685	5.07157	0.00338403	0.0865801
MON1B	-1.04569	4.17775	0.00339412	0.0866783
CYP1B1	-2.10675	4.23877	0.003397	0.0866783
PCDHGA8	-2.26903	1.02291	0.00340753	0.0868303
PCED1B	1.55912	2.129	0.0034188	0.0870007
LEP	-5.01845	-2.68147	0.00345311	0.0876721
GLIPR2	-2.63292	3.75478	0.00345442	0.0876721
PKP1	-4.42989	4.56174	0.00346308	0.0877745
ARSB	-1.56121	0.516971	0.00347505	0.0879604
UMOD	6.42459	-1.70483	0.00348743	0.0881262
PLPPR3	2.02982	3.82154	0.00349088	0.0881262
MAP3K1	1.55399	5.50403	0.00349635	0.0881469
CDC123	-1.20315	6.14828	0.00350609	0.0882754
ORC6	-1.71153	4.13397	0.00352157	0.0885475
IL27	-3.45491	-0.973575	0.00353966	0.0888373
MINDY3	-2.07349	4.7875	0.00354829	0.0888373
ARHGEF26	1.34793	3.56177	0.00355154	0.0888373
FILIP1L	1.51944	3.33929	0.00355181	0.0888373
MSMB	-4.43473	6.01271	0.00358524	0.0895556
AC093323.2	-5.82037	-2.22373	0.00361622	0.0902108
MCUR1	-1.1617	6.15863	0.00362218	0.0902407
CRYM	-4.18602	1.76444	0.00363498	0.0903684
EMC9	-1.28625	5.24788	0.00363682	0.0903684
TLE3	0.996415	5.61574	0.00364371	0.0904212
KCNB1	3.99597	3.69257	0.00364996	0.0904579
SFXN5	1.63527	3.90526	0.00366355	0.0906765
PTPRN	-4.18826	1.36397	0.0036745	0.0907136
MIDN	1.22815	7.60688	0.00367954	0.0907136
CFD	1.68604	5.88947	0.00368068	0.0907136
CRABP1	-3.27238	5.2552	0.00368629	0.0907136
GPX3	-1.92517	2.23958	0.00369324	0.0907136
ULBP1	-3.14795	1.62234	0.00369372	0.0907136
CNOT1	-0.884649	4.92386	0.00370661	0.0908643
MT1M	-3.18025	4.3086	0.00371073	0.0908643
MFSD13A	-1.57305	1.35562	0.00371422	0.0908643
POLR2F	-1.04656	6.11176	0.00372923	0.091094
TRIM69	-1.18575	4.21503	0.0037332	0.091094
ERP44	-0.867447	5.76443	0.00373819	0.0910985
FKBP7	-1.50815	3.09475	0.00375962	0.0915034
HSBP1	-1.1415	8.06654	0.00378721	0.0920569
PDCD1	-2.77662	-0.173038	0.00379479	0.0921232
RHPN2	1.61592	4.38358	0.00380006	0.0921333
CABLES1	1.31731	3.39869	0.00382209	0.0925493
ERMN	-5.15925	-1.49032	0.00384019	0.0928691
PDXK	-1.06157	6.34226	0.00385547	0.09312
SV2A	-2.95681	0.97735	0.00386649	0.0931974
TACR1	-4.89309	1.53345	0.0038685	0.0931974
BYSL	-1.06792	4.31039	0.00387873	0.0933255
JAK3	-2.37872	1.41868	0.00389578	0.093617
NEGR1	3.70066	1.12229	0.00390142	0.0936342
CMIP	-1.05418	4.77711	0.00392097	0.0939843
KRTAP5-1	5.59972	-2.188	0.00393036	0.0940591
KIRREL2	-4.55	-0.976197	0.00393399	0.0940591
ATP6V0D1	-0.978099	6.32775	0.00395359	0.0944088
TMEM189	-1.49163	4.51764	0.00395926	0.0944253
RBPMS	1.7441	5.2093	0.003969	0.0944782
NDE1	0.932906	4.94215	0.00397143	0.0944782
DUSP4	1.73092	6.70015	0.00397749	0.0945039
MUC1	2.32216	8.00134	0.00398379	0.0945048
NDRG1	-2.96605	7.68662	0.00398748	0.0945048
HLA-C	-1.42638	10.3224	0.00400188	0.0947278
LDHB	-2.64659	7.40363	0.0040074	0.0947402
KCNJ15	-5.08825	0.804979	0.00402488	0.0950352
IL32	-2.02266	7.55181	0.0040301	0.0950402
E2F4	-0.939378	4.6997	0.0040381	0.095049
AL603750.1	1.60747	0.780799	0.00404048	0.095049
TNFRSF9	-2.46215	0.565821	0.00406025	0.0951856
MPZ	-2.73007	-1.1811	0.00406029	0.0951856
AC074194.2	-3.69461	-1.29359	0.00407376	0.0951856
PRR18	-6.7451	-1.55508	0.0040749	0.0951856
SNCG	2.10407	5.36084	0.00407899	0.0951856
LOXL2	-2.298	2.30488	0.00407978	0.0951856
TEX30	-1.47195	4.0388	0.00408139	0.0951856
ASCL1	8.43353	2.12947	0.00411413	0.0958314
FOXP2	-2.99754	0.74403	0.00413514	0.0959036
INAVA	-2.40005	3.80375	0.00413836	0.0959036
CEACAM19	-2.25628	0.954636	0.00413891	0.0959036
FAM196A	3.59988	2.03758	0.00414261	0.0959036
SLURP1	-4.28095	0.996649	0.00415265	0.0959036
THBS1	1.53279	6.39242	0.00415675	0.0959036
LGALSL	-1.45222	3.98899	0.00416648	0.0959036
MLC1	4.55546	-0.755214	0.00416946	0.0959036
MAP7D3	-2.81884	2.12991	0.00417282	0.0959036
SPRR2A	-7.04423	-1.04582	0.0041869	0.0959036
NMNAT2	-4.0642	-0.0770334	0.00418806	0.0959036
TSPAN5	1.84396	4.47008	0.00419285	0.0959036
MUC13	-8.16149	-0.300711	0.00419323	0.0959036
OBP2B	3.56896	5.95194	0.00419552	0.0959036
SMAD7	1.76258	4.92379	0.00420129	0.0959036
SEMA3F	1.42521	4.15637	0.00420298	0.0959036
COG4	-0.975259	4.87019	0.00420814	0.0959036
BAK1	-1.1106	3.94371	0.00420816	0.0959036
TP53INP1	1.35102	4.26669	0.00421757	0.0959238
PDE3A	-4.4886	0.548824	0.00421915	0.0959238
HNMT	1.35181	4.87471	0.0042595	0.0967253
BDP1	1.08129	6.7317	0.00429639	0.0971631
SSR4	-1.1829	8.98737	0.00429855	0.0971631
ADGB	4.91371	-2.59719	0.00429859	0.0971631
FAM19A5	-4.35727	-0.281378	0.00429925	0.0971631
PATJ	1.01751	6.03736	0.00434401	0.0980578
TAPT1	0.990081	4.16633	0.00437696	0.0986688
TNFSF15	-3.22103	3.44956	0.00438147	0.0986688
EXOSC6	-0.941839	5.0066	0.00438859	0.0987121
CHSY1	1.26997	4.65651	0.00440925	0.0989892
CYP39A1	-2.98143	2.46969	0.00441213	0.0989892
BID	-1.22314	5.22604	0.00441655	0.0989892
TMEM14A	-1.1346	6.0698	0.00442371	0.0990326
HLA-DOB	-2.28293	0.642448	0.00444627	0.099322
PGLYRP4	-5.02747	1.09059	0.00444776	0.099322
MPDZ	1.06466	3.81444	0.00445233	0.099322
MRS2	-1.24997	5.20904	0.00447189	0.0996414
C10orf82	4.87703	1.29336	0.00448318	0.0997756
SETD6	-0.946795	3.51969	0.00450121	0.0999871
SLMAP	0.938561	4.95353	0.00450321	0.0999871
PRSS3	-4.7315	0.617676	0.00451259	0.100078
FAM184B	1.76552	2.58829	0.00453911	0.100274
SPOCK2	-2.8099	2.80986	0.0045492	0.100274
SYT11	-2.11855	0.440985	0.00454926	0.100274
MTHFR	1.47682	4.85747	0.00455151	0.100274
ARHGAP32	1.00629	4.65913	0.00455253	0.100274
C12orf60	-2.55751	2.44777	0.0045531	0.100274
ABCD3	1.13778	5.40064	0.00455922	0.100292
ALPK2	-3.43105	-1.89603	0.00457021	0.1004
LIMA1	1.26819	6.25297	0.00457728	0.1004
CD8B	-2.60909	0.410419	0.00458203	0.1004
IFI27L1	-1.40745	4.54281	0.00459007	0.1004
NUDT4	1.26486	5.95385	0.00459058	0.1004
POU5F1	-2.87139	0.683543	0.00459664	0.100417
MBP	-1.33273	4.86512	0.00461641	0.100731
PDXP	-3.04472	-2.28606	0.00462547	0.100731
OPRK1	-7.45687	-0.913835	0.00462693	0.100731
ZIM2	6.21611	-1.19951	0.00464102	0.100861
DNER	-4.54754	-1.4082	0.00464352	0.100861
CATSPERZ	-5.36645	-0.510718	0.00466166	0.101139
PID1	-3.97504	1.07075	0.00467916	0.101177
HCAR2	-2.784	1.65305	0.00467956	0.101177
CLEC2L	-5.91597	0.441678	0.00468002	0.101177
RETN	-2.27172	-2.04004	0.00468957	0.101177
MCCC2	1.26767	5.73234	0.00469086	0.101177
NELL2	2.90106	2.53127	0.00469538	0.101177
OVOL1	1.35616	4.92355	0.00471148	0.101332
GLUD2	-2.56794	0.482252	0.00471323	0.101332
HORMAD1	-7.7449	3.4551	0.00472265	0.101374
CLIC2	-1.77982	1.4925	0.00472966	0.101374
HLA-DQB2	-2.5069	-0.234734	0.00473121	0.101374
AC007608.4	-2.64189	-0.427722	0.00474548	0.101565
PSD3	2.38154	5.43814	0.00476013	0.101626
TMEM200C	-6.45629	1.61647	0.0047632	0.101626
MMP3	-4.87404	4.67206	0.00476441	0.101626
PRELP	-4.08116	3.24103	0.00480161	0.102181
SH2D2A	-2.23456	1.66332	0.00480607	0.102181
PIM1	-2.09122	4.42642	0.00480655	0.102181
SYNPO2L	3.02222	0.399718	0.0048369	0.102567
STEAP1	2.29917	3.24195	0.00484011	0.102567
PFN2	-1.13204	5.75898	0.00484616	0.102567
SH3D21	1.22715	3.24599	0.00485086	0.102567
PLA2G2A	-3.83624	2.46088	0.00485251	0.102567
PHF12	1.22949	4.21274	0.00485884	0.102567
TMPRSS3	2.15448	4.59321	0.00486253	0.102567
CCDC102A	-1.74865	3.26151	0.00488563	0.10294
CFAP65	-2.84144	1.42055	0.00489604	0.103045
DUSP9	-3.40484	0.889431	0.00491488	0.103231
CENPBD1	-1.44192	3.2379	0.00492285	0.103231
LGALS1	-1.50268	9.09599	0.00492543	0.103231
LEFTY2	-4.88618	-1.72549	0.00492665	0.103231
CD7	-2.2477	2.9161	0.00493487	0.103289
MAG	3.0809	-0.407881	0.00494087	0.103301
TSPO	-1.01808	8.03131	0.00502037	0.104803
TAT	5.04679	1.45628	0.00502749	0.104803
INA	-6.91187	-1.33247	0.00502926	0.104803
EVA1B	1.4184	6.81888	0.00504903	0.1051
THEMIS2	-2.12689	2.36379	0.00506816	0.105382
RASL11A	1.59461	2.52269	0.00507822	0.105391
RAB6C	3.19567	-0.631608	0.00507981	0.105391
FKBP8	-0.95345	7.34515	0.0050868	0.105391
TF	-4.85085	3.74348	0.0050908	0.105391
SSC4D	-1.47783	1.1129	0.00510107	0.105489
AC129502.1	1.70669	0.698454	0.00511593	0.105587
NECAB1	-3.5162	-0.213265	0.00511935	0.105587
CACNB1	-2.01122	0.929488	0.00512249	0.105587
AC080188.3	1.82546	0.336249	0.00513544	0.105739
GOLIM4	-1.10596	4.11691	0.00516169	0.106078
KRT6A	-8.62978	8.51915	0.00516307	0.106078
SLC22A5	1.05738	3.83764	0.00517039	0.106113
DALRD3	1.29928	5.56208	0.00518037	0.106203
TELO2	0.812899	4.56758	0.00518873	0.10626
CCL19	-4.28956	5.3419	0.00521264	0.106635
ASIP	-3.84378	-0.935287	0.00522698	0.106813
TAPBPL	-1.11898	4.17995	0.00523335	0.106828
VCL	1.57788	6.46662	0.00528276	0.107701
SLC4A11	-2.65665	1.80811	0.00529275	0.107701
ZNF629	0.969966	3.31612	0.00529316	0.107701
HMGB3	-1.69058	6.46469	0.00531971	0.108126
FZD10	-4.20058	0.608344	0.00534111	0.108444
SLC28A1	-2.79819	-0.82959	0.00534732	0.108455
TRAF3IP1	0.944182	5.01759	0.0053565	0.108523
CPB1	-8.16418	11.414	0.00536211	0.108523
PDE3B	-3.04551	1.80521	0.00537544	0.108677
IL4I1	-3.16503	2.49935	0.00539581	0.108832
MYOM2	-3.05972	0.981841	0.00540179	0.108832
AFF1	0.856915	4.49233	0.00540497	0.108832
AC119674.2	-3.39715	-0.48583	0.00540607	0.108832
OLAH	-2.64962	-1.73121	0.00543552	0.109204
FANCA	-1.72939	3.21576	0.00543602	0.109204
NPM2	-2.94387	0.846307	0.00544779	0.109324
GRAMD4	-2.21781	4.30618	0.00546197	0.109439
CDKN2B	-2.51546	4.43601	0.00546501	0.109439
PCBP3	-4.99685	0.238875	0.00548007	0.109624
PNPLA2	1.07042	6.1812	0.00549698	0.10984
CALHM6	-2.32259	2.76549	0.00550243	0.10984
ATP2C2	-1.55739	3.68172	0.00553509	0.11031
KRT83	-4.0046	-1.07719	0.00553757	0.11031
KCNH6	-5.78348	-0.455515	0.00558215	0.111067
SDF2L1	-1.23519	6.5754	0.00558748	0.111067
JSRP1	-3.94112	3.27863	0.00559312	0.111067
UST	-2.54416	1.03423	0.00562714	0.111626
SLC26A2	-2.3581	4.75247	0.00564198	0.11171
CLEC5A	-2.68297	-0.112614	0.00564318	0.11171
GAS1	-3.51304	4.6181	0.00566355	0.111997
GPR150	-3.23867	-2.81423	0.00567335	0.112005
AC093155.3	-2.60775	-1.13764	0.00567578	0.112005
ABT1	-0.887617	4.8371	0.00569698	0.112018
DOK4	-1.64737	2.02955	0.00569836	0.112018
NPIPB4	1.34617	1.93046	0.00570288	0.112018
DIP2C	-1.07797	3.44914	0.00570562	0.112018
PRSS55	-7.59756	-0.760176	0.00570594	0.112018
TOX2	-2.49632	-0.677891	0.00572012	0.11218
KHDRBS3	-2.36033	4.49683	0.00574366	0.112427
KANK4	-3.33262	0.186313	0.00574699	0.112427
RASD2	-2.61941	2.15784	0.00575495	0.112427
FAM43B	-4.82226	-0.94208	0.00575636	0.112427
CXCL5	-4.83779	1.68896	0.00577476	0.112615
PLIN5	2.3557	4.9848	0.00578054	0.112615
ZBTB41	0.926616	4.85391	0.00578602	0.112615
UQCRH	-1.07635	8.91012	0.00578975	0.112615
SIAH1	-0.967746	4.95636	0.00579955	0.11265
RUNDC3A	-4.12075	1.54985	0.00580496	0.11265
BGN	-1.54318	3.75024	0.00581503	0.11265
BRMS1L	-0.959741	3.28751	0.00581529	0.11265
MED8	-0.715804	5.3131	0.00583211	0.112861
NOS3	-2.38228	-0.205344	0.00586706	0.113422
GLI3	1.61464	4.89756	0.00588507	0.113629
PSME2	-1.47097	8.18184	0.00588974	0.113629
ENTPD5	1.36147	3.53748	0.00590445	0.113797
PDLIM2	-1.26446	5.08017	0.00594828	0.114489
DDX3X	0.852246	7.64739	0.00595242	0.114489
CAV1	-3.34332	5.61042	0.00596491	0.114613
IFITM2	2.17179	7.21956	0.00597155	0.114625
FMO3	-3.51871	-0.760241	0.00600924	0.115232
CCL4L2	-1.88425	4.6316	0.00606834	0.116248
KDELC1	-2.25287	0.856696	0.0060758	0.116273
TMEM92	-4.67176	2.78354	0.00608593	0.11635
CHCHD7	-1.29531	5.24684	0.00612178	0.116836
SIRT1	0.834899	4.67316	0.00612554	0.116836
LAMP3	-3.41246	1.8343	0.00613301	0.116836
PCSK6	1.57444	3.13727	0.006136	0.116836
ADAMTSL5	2.21937	0.813182	0.006168	0.117318
NRG1	3.77575	1.00789	0.00617368	0.117318
DACT3	-1.66726	0.335434	0.00618064	0.117333
CLBA1	1.03559	3.20508	0.00619837	0.117552
IL6	-2.26652	2.75633	0.00622715	0.11798
LIG3	0.808623	4.04065	0.00627282	0.11869
PHYHIPL	-6.13938	0.767635	0.00628256	0.11869
DKK1	-3.94793	4.28266	0.00628336	0.11869
EIF5A2	-1.80088	1.81524	0.00629181	0.118731
NFIX	-1.81258	5.9897	0.00630798	0.118918
AC011498.4	2.78282	3.01774	0.00633714	0.119272
KCNK3	-4.09929	0.0181627	0.00633931	0.119272
ANPEP	3.40544	4.67656	0.00638062	0.11993
UPB1	2.24771	-0.841072	0.00638922	0.119941
LEAP2	1.04028	3.3999	0.00639385	0.119941
CACNG1	3.03251	0.901061	0.00641849	0.120285
HS6ST2	-3.6865	1.49509	0.00643559	0.120486
IP6K3	-4.64792	1.55906	0.00644721	0.120532
IGKV3-20	-4.12991	-1.84236	0.00645332	0.120532
FBXO2	-1.69703	6.12583	0.00645709	0.120532
ZNF385B	3.13604	1.38877	0.00646598	0.120561
IRF8	-2.35697	2.37356	0.00647133	0.120561
EZR	1.13835	8.55831	0.00650141	0.121003
CLEC3A	11.5072	2.84721	0.00653857	0.121459
AFAP1L1	-2.21617	0.0150889	0.0065438	0.121459
C1orf27	0.800798	5.77591	0.00654709	0.121459
NPB	-2.60377	3.21952	0.00655607	0.121459
DKK4	5.07405	-2.4746	0.00655791	0.121459
FAM208A	0.870048	4.55598	0.00656745	0.121517
GRB14	-2.82377	0.859559	0.00658083	0.121646
BASP1	-2.52944	6.52181	0.00660804	0.12203
DCDC1	2.37435	1.1948	0.00661675	0.122072
EFHC2	-3.36759	3.4997	0.00662611	0.122126
GRAMD1B	-2.82693	0.534198	0.00665269	0.122389
MMP16	3.95757	-0.426442	0.00665441	0.122389
SV2B	-4.28944	-0.893508	0.00665971	0.122389
FAM57A	-2.02409	2.32544	0.00667232	0.122502
SIDT1	1.93294	2.9063	0.00667931	0.122512
ATP2B2	-3.57882	-1.40422	0.00670188	0.122808
SLITRK5	-3.37938	-0.406968	0.0067245	0.123103
RPS19BP1	-0.847683	6.68159	0.00674413	0.123286
SPEF2	1.56401	3.80862	0.00674747	0.123286
IGDCC3	3.7107	0.575833	0.00676263	0.123444
ARL9	-3.13044	2.83095	0.00679945	0.123861
DUSP2	-1.61887	7.90121	0.00679969	0.123861
SEPHS1	-1.25857	5.74571	0.00680503	0.123861
HHAT	1.30238	3.15916	0.00682977	0.124192
MOK	1.29554	4.71537	0.00684347	0.124322
WDR77	-0.904893	4.2957	0.00689824	0.125197
DEFB126	-5.61726	-2.98762	0.00691697	0.125264
OLFM3	-11.2375	2.22591	0.00691854	0.125264
CATSPERE	1.83694	-0.52408	0.0069217	0.125264
STOX2	-2.85451	1.69907	0.00695453	0.125571
CHST6	-1.91836	-1.69633	0.00695869	0.125571
GPATCH2	0.909618	6.20129	0.00696214	0.125571
FES	-1.66885	1.92687	0.00696517	0.125571
CBLN3	-1.86838	1.14076	0.00697631	0.125605
HS3ST1	-2.89182	1.15376	0.00698457	0.125605
RYR1	-2.2238	1.91492	0.00698689	0.125605
ZNF689	1.73747	3.97606	0.00703006	0.126262
HEY1	-2.70991	3.47584	0.00705457	0.126582
DEFB132	5.10249	-2.47607	0.00707611	0.126849
CA12	2.30248	7.50965	0.00708707	0.126925
MRPS5	-0.743238	5.51199	0.00709635	0.126972
SPINK6	-10.3356	3.74398	0.00710614	0.127027
BRINP2	5.30841	-0.118556	0.00711975	0.12715
HABP4	-1.38878	2.45507	0.0071264	0.12715
MX2	-2.55748	3.61306	0.0071451	0.127269
CCNG2	0.986074	5.58408	0.0071465	0.127269
PVR	-1.26235	2.79847	0.00720489	0.128189
MAP1LC3B	-0.898976	7.33339	0.00722537	0.128354
PIGQ	1.08539	4.61973	0.0072277	0.128354
TDRD5	1.95066	2.13779	0.00724038	0.128381
CCR1	-2.71515	-1.15	0.00724275	0.128381
CDKN3	-1.69989	5.01997	0.00727637	0.128857
KIAA0895L	-1.14397	3.2292	0.00730087	0.12917
UGT2B11	6.36147	1.16286	0.0073128	0.129219
ATP8A2	2.93886	0.992379	0.00731723	0.129219
KRT8	1.23604	10.8046	0.00734291	0.129552
SYP	-2.19032	2.41359	0.00735788	0.129695
LRRC4B	-6.73663	0.00601999	0.00737875	0.129894
RTRAF	-1.0888	7.95663	0.00738376	0.129894
GSTM1	-7.88903	-1.5766	0.00739399	0.129894
IMPA1	-1.15013	3.95027	0.00740194	0.129894
CLDN9	-2.64276	1.61165	0.00740336	0.129894
ISL1	-6.91039	-1.26445	0.0074163	0.129901
ERI2	1.07075	3.58398	0.00741745	0.129901
CPLX3	-7.03033	-0.591858	0.00742789	0.129954
RPGR	1.04748	4.13703	0.00743414	0.129954
CACNA1C	-2.12093	1.40518	0.00747733	0.130493
SMR3B	10.2388	1.50184	0.00747872	0.130493
CUTA	-0.853651	8.18945	0.00749311	0.130624
PILRB	0.936178	5.40149	0.0075066	0.130739
SYDE1	-2.02698	1.93121	0.00754408	0.131172
DSC2	-2.26739	6.42287	0.00754531	0.131172
ARHGAP35	1.02009	5.02102	0.0075639	0.131375
NUDT21	-0.824487	5.26391	0.00757378	0.131427
ATP7B	2.30281	1.50345	0.00758934	0.131535
CD207	-3.1022	-1.72194	0.00760357	0.131535
CNTN1	-4.76333	0.758525	0.0076038	0.131535
MARF1	0.851658	4.39386	0.00760963	0.131535
MED10	-0.775722	6.07809	0.00761469	0.131535
C1orf167	2.28116	2.38226	0.00763059	0.13169
RNF166	-1.12377	3.1527	0.0076431	0.131786
CDR2	0.823229	4.71887	0.00766585	0.132059
KRT37	4.18139	-1.11799	0.00770523	0.132503
IGHV3-11	-5.75116	-2.34455	0.00770561	0.132503
KCNH2	-2.76905	2.25882	0.00772648	0.132742
MYLK3	-1.7642	-1.36836	0.00773905	0.132753
GYG1	-0.819662	4.79602	0.00774115	0.132753
KDM6B	1.1967	6.94633	0.00774856	0.132761
GNE	-1.62991	2.26476	0.00776027	0.132841
ACSL6	-2.24405	0.719765	0.00777573	0.132986
BIRC3	-1.54589	5.7395	0.0077851	0.133026
USP18	-1.47284	4.32666	0.00780968	0.133326
GPI	-1.06201	6.31009	0.00782794	0.133482
NFIL3	-1.60172	5.51858	0.00783285	0.133482
EME2	1.22287	3.06426	0.00784627	0.133591
CYP4A11	5.45101	-2.396	0.00787716	0.133996
POLR3G	-1.9592	2.24518	0.00790051	0.134066
MCEMP1	-3.23883	-0.61424	0.0079015	0.134066
IL23A	-3.17495	2.86222	0.00790244	0.134066
SDE2	1.01395	5.01176	0.00792203	0.134278
MMP20	-6.33248	-1.85228	0.00793713	0.134414
SLC30A2	3.52323	-0.164898	0.00794581	0.134441
FBXO33	-1.30308	4.68198	0.00796836	0.134703
U2AF2	1.70575	6.26593	0.00797754	0.134706
MKL1	-1.3561	2.88809	0.00798272	0.134706
KCTD17	-1.11767	2.34293	0.00801283	0.135094
VAV3	1.58207	5.93325	0.00804535	0.135456
CCDC191	0.989779	3.6149	0.00804858	0.135456
ZNF606	1.18182	2.56674	0.00809233	0.136072
PLXNA2	-1.52929	2.17466	0.00811645	0.13616
F2RL3	-2.39059	-0.265992	0.00811699	0.13616
HNRNPU	0.953856	9.0774	0.00811911	0.13616
SNX6	-0.881879	6.82323	0.00814041	0.136364
SOAT2	2.62446	-1.76955	0.00814565	0.136364
FBN3	-3.64476	-0.941663	0.00818166	0.136841
NEMP2	-1.44396	1.40486	0.00818855	0.136841
CENPW	-1.63572	4.98069	0.00820934	0.137068
LRAT	-2.58314	1.34695	0.00822728	0.137191
CELF3	-6.85475	-2.31035	0.0082312	0.137191
NBPF1	1.40935	3.56126	0.0082436	0.137278
MPV17L	1.81852	3.79603	0.00825696	0.13738
TMEM59L	-3.49326	0.36274	0.00827628	0.137491
SOCS1	-1.12825	5.19609	0.00828062	0.137491
CPA4	-3.00562	2.84872	0.00828939	0.137491
COLGALT1	-1.31953	4.47146	0.00829265	0.137491
PRAG1	1.82483	4.04851	0.00830654	0.13757
PLSCR2	-1.73949	0.255232	0.00831186	0.13757
AK1	-0.859297	5.72175	0.00832716	0.137703
ZNF837	1.9613	3.1046	0.00836489	0.138102
C1QTNF1	-2.33531	1.64166	0.00838372	0.138102
JAKMIP1	-3.30022	-0.616016	0.00838439	0.138102
HLA-E	-1.285	8.00058	0.00838523	0.138102
LYPD6	2.22243	2.70292	0.00838768	0.138102
CHPF	-1.24597	5.26094	0.00840521	0.138271
SOX11	-4.27705	3.63411	0.00843556	0.13865
HYAL1	-2.32395	0.308571	0.00844871	0.138746
NEDD8	-1.29386	8.4804	0.00849626	0.139224
BTN2A2	-1.29788	3.46598	0.00850361	0.139224
IL15	-1.70937	2.63025	0.00850909	0.139224
CABP7	-2.13877	-2.39165	0.0085139	0.139224
WARS	-1.09829	4.65059	0.00851447	0.139224
PLEKHA4	1.52751	4.53256	0.00853747	0.13948
CDT1	-1.34774	3.78072	0.0085533	0.13953
CDK2AP2	-0.830963	6.37806	0.00855525	0.13953
SLC26A11	1.20975	4.074	0.00858281	0.139859
DDC	-7.54772	1.53434	0.00859421	0.139925
NHLRC2	0.894676	3.91874	0.00860869	0.139941
GLI1	-3.39647	-2.11831	0.00861604	0.139941
C1orf61	-1.41698	0.129827	0.0086173	0.139941
NFKBIA	-0.971724	9.71748	0.00862603	0.139963
HOXD10	-3.30891	-0.838875	0.00864284	0.140001
WDR26	0.823017	5.43436	0.00864314	0.140001
CCNA1	-3.6454	0.273514	0.00865396	0.140057
CDIP1	-1.19442	3.13294	0.00867785	0.140123
PIR	-1.56472	4.0634	0.00867934	0.140123
SLC26A5	2.21399	-0.567223	0.00868021	0.140123
LTBP2	2.28118	2.07185	0.00871443	0.140441
DDX39A	-1.26332	6.14405	0.00871915	0.140441
SEC61G	-0.931442	8.21836	0.00872829	0.140441
CA9	-4.87593	4.86442	0.00872948	0.140441
MPPED2	-2.06078	1.65971	0.0087628	0.140771
CATSPER1	-4.2166	0.673022	0.00876507	0.140771
TMEM158	-2.19399	3.72189	0.00877222	0.140771
IQCA1	2.5442	2.57114	0.00879612	0.141035
MYH10	1.35228	4.33405	0.00882119	0.141318
AP4B1	-1.04016	2.71605	0.00884535	0.141523
ATF3	1.25593	10.685	0.00885202	0.141523
HOXC8	2.24969	3.95119	0.00885636	0.141523
TOX	-2.73052	-0.451679	0.00889069	0.141817
ATP1A4	2.82097	1.49279	0.008894	0.141817
NPIPB5	1.06834	4.33331	0.00889717	0.141817
AMOTL2	0.951302	4.36078	0.00892038	0.142067
CHRNA9	-10.4309	1.07452	0.00893734	0.142218
LMO4	-1.99697	7.35558	0.00896419	0.142294
MAPK11	-1.3479	1.52164	0.00896458	0.142294
CDK6	-2.48649	3.97644	0.00896641	0.142294
FBXL5	0.893798	4.68186	0.00897551	0.142294
CT83	-9.15115	0.695399	0.00897956	0.142294
C8orf46	-3.02391	1.35298	0.00899728	0.142456
PHF5A	-0.85254	4.85822	0.00901867	0.142609
CDH3	-2.42385	4.92538	0.00903581	0.142609
RCOR3	0.7658	5.17439	0.00903587	0.142609
SAMD15	1.63914	1.82239	0.00903704	0.142609
SLC16A10	-2.3671	0.522041	0.00905047	0.142625
PRKAB2	-1.50762	3.85113	0.00905739	0.142625
SLC14A1	3.61563	0.81312	0.00906055	0.142625
SF3B3	-1.10657	5.40431	0.0090953	0.142982
PCDHB6	-4.53012	0.390187	0.00911912	0.142982
SLC35C1	-1.40943	2.75383	0.00912298	0.142982
SCG3	-7.22025	1.75356	0.00912375	0.142982
NDUFAF4	-0.868959	4.60117	0.00912745	0.142982
PLA2G4A	-3.94122	0.72068	0.00912843	0.142982
MLLT11	-1.76956	3.4179	0.00914657	0.143148
CSAD	1.10863	5.40445	0.0091872	0.143665
ENAH	0.963014	7.48043	0.0092082	0.143808
ATG16L2	1.41552	3.70344	0.0092127	0.143808
FBXO18	-0.952298	4.95969	0.00921902	0.143808
USP49	-1.11779	2.34062	0.0092267	0.143809
TPGS2	-1.00151	5.77151	0.00928865	0.144656
RLN1	2.21964	-0.112881	0.00934128	0.145356
AC093908.1	2.59579	-1.52737	0.00936901	0.145617
EGFL7	-2.67344	5.44448	0.00937339	0.145617
CALCA	-4.25316	3.36352	0.00941886	0.146204
ARNTL2	-2.28409	2.19428	0.00943142	0.146279
RAB7B	-2.56575	0.935499	0.00944713	0.146403
HES5	-2.9649	0.922287	0.0094584	0.146459
SLC43A3	-1.39165	3.65804	0.00946834	0.146493
CALD1	-2.18366	7.10849	0.00948039	0.14656
ISL2	-5.69472	-2.38975	0.00952195	0.147083
CCDC3	-2.49036	0.204949	0.00960201	0.148199
FCGR3A	-1.98884	1.701	0.00962484	0.148326
RTN4R	-1.33068	2.4878	0.00962588	0.148326
CORO1A	-1.47614	3.58691	0.00964652	0.148387
VSTM5	-3.45958	-1.2182	0.00965419	0.148387
C16orf87	-1.10402	4.30848	0.00965747	0.148387
FAM133B	0.879547	7.80667	0.00966112	0.148387
CHMP1B	-0.871489	6.22843	0.00967881	0.148539
FOXI1	-3.33177	3.16906	0.00969695	0.148697
TGM3	-3.44904	-0.218375	0.00972066	0.148862
IDH3G	-0.728167	5.93892	0.0097441	0.148862
TRAF4	0.961881	6.8649	0.00975489	0.148862
SLC6A11	-3.46126	-0.295334	0.00975626	0.148862
CSPG5	-2.22996	0.886136	0.00976129	0.148862
SHTN1	0.873784	5.82924	0.00976732	0.148862
COX5A	-1.19556	8.21769	0.00976903	0.148862
ODC1	-1.08911	5.54076	0.00977046	0.148862
IDH1	-1.17347	5.1635	0.00981301	0.149391
FGF12	-2.92886	2.19165	0.00983114	0.149547
ZMIZ1	1.73377	5.44791	0.00986092	0.149847
FNDC3B	-1.08707	4.91127	0.00986665	0.149847
TBC1D7	-0.966682	4.30104	0.00991545	0.150468
MYO10	-1.86519	4.88968	0.0099271	0.150524
ERICH5	-3.38685	0.488577	0.0099471	0.150707
DNAH10	-2.7972	-0.937386	0.00997676	0.151036
C4BPB	-4.68199	3.95736	0.00999683	0.151092
RECQL	-1.4952	5.33866	0.0100006	0.151092
LMO1	-2.70376	-0.430552	0.0100293	0.151092
AK2	-0.919451	6.67328	0.0100365	0.151092
ARHGAP21	-1.34056	5.228	0.0100428	0.151092
PDIA5	-1.08999	3.04127	0.0100436	0.151092
DESI1	-0.987706	4.73316	0.010054	0.151092
MSRB2	-1.06667	7.14615	0.0100605	0.151092
STOML2	-0.793284	6.63206	0.0100699	0.151092
CASP7	1.11448	4.19419	0.0100768	0.151092
CSAG3	-6.93524	-1.27546	0.0100791	0.151092
SOWAHD	-2.14901	-0.777975	0.0100812	0.151092
CARMIL3	-2.42169	-0.761732	0.0100839	0.151092
NMRK1	-1.05554	4.78443	0.0101086	0.151342
GDI2	-0.9901	7.56067	0.0101751	0.152218
CDC42BPA	0.821594	5.02505	0.0101871	0.15222
CCDC66	0.765138	4.53417	0.010193	0.15222
CPM	-2.27322	3.56134	0.0102041	0.15222
SEC61B	-0.710573	8.24982	0.010209	0.15222
CSTB	-1.20213	8.77325	0.0102154	0.15222
GJA1	2.13053	4.67043	0.0102299	0.152288
ADCY7	-2.26927	1.60152	0.010236	0.152288
DPP4	-2.99678	-1.19879	0.0102476	0.152306
RNF8	-0.847725	5.06903	0.0102532	0.152306
HIP1	0.817305	4.67373	0.010282	0.152519
SKAP2	-1.72256	4.15246	0.0102836	0.152519
CHD1	1.07286	6.48602	0.0103412	0.153144
PCM1	0.999713	6.6635	0.0103438	0.153144
INSL4	-12.7867	4.22329	0.01035	0.153144
AL445437.1	-5.63951	-2.27184	0.0104189	0.154044
CD80	-3.03274	-1.35797	0.0104365	0.154184
NEURL3	-3.02708	2.37125	0.0104501	0.154264
CHTF8	-0.82214	4.68294	0.0104768	0.154435
MCM5	-1.35797	4.05924	0.0104779	0.154435
PSMG1	-0.777916	4.99864	0.0105371	0.155187
GPR20	-3.85227	-0.836114	0.0105478	0.155224
HOXD11	-5.06731	-1.2469	0.0105701	0.155433
CISD2	-0.822726	5.91055	0.0105886	0.155583
COL4A2	-1.94644	3.56359	0.0106424	0.156253
FERMT1	-2.82349	2.04157	0.0106746	0.156393
MICALL1	-1.63623	2.73403	0.0106793	0.156393
GLYATL2	-3.51067	5.86175	0.0107055	0.156393
FAHD2A	-0.905329	3.80864	0.0107125	0.156393
SLC25A18	-2.90981	0.393896	0.0107182	0.156393
PSMD14	-1.11316	6.83797	0.0107243	0.156393
LMX1B	1.13	3.7774	0.0107293	0.156393
YBX1	-1.46165	9.31658	0.0107375	0.156393
SLC36A4	-1.37422	3.40905	0.0107458	0.156393
MOB3B	-2.51255	2.58549	0.0107487	0.156393
SCCPDH	1.03494	6.65878	0.0107669	0.156393
AC092135.3	-1.91071	-1.4827	0.0107698	0.156393
MAL	-3.51834	-0.355905	0.010774	0.156393
DUSP5	1.47646	7.38679	0.0107749	0.156393
EPN1	1.72968	6.77279	0.01078	0.156393
ZNF497	1.87772	2.02073	0.0107837	0.156393
S100P	-2.87197	8.48429	0.0108113	0.156673
RGS6	-2.41506	-0.339687	0.0108397	0.156965
ADRA2B	-2.03853	0.421639	0.0108704	0.157289
FKBP11	-1.1773	4.84069	0.0108845	0.157374
KRT16	-4.81742	8.14067	0.0109233	0.157705
AL353763.1	-1.82223	-0.370349	0.0109241	0.157705
SCGB2A1	2.89271	5.8276	0.0109377	0.157783
C9orf40	-1.34715	3.27186	0.0109464	0.157788
KLF2	1.47095	8.82289	0.0109675	0.157972
PPARA	-1.52346	2.76941	0.0109869	0.157978
FAM240A	-5.84666	-2.19353	0.0109928	0.157978
PCSK1	-5.2811	0.411552	0.0110013	0.157978
IFIH1	-2.01243	6.13257	0.011005	0.157978
KLHDC3	-0.767771	5.22054	0.0110214	0.157978
APLN	-2.32039	-0.344104	0.0110236	0.157978
CLCN4	-3.61797	0.0950012	0.0110276	0.157978
PPP6R3	1.0769	5.82176	0.0110345	0.157978
FRMPD2	1.84586	-1.33656	0.0110775	0.158415
IFT88	0.991304	4.35521	0.0110817	0.158415
REM1	-4.8904	0.91799	0.0111094	0.158678
SIKE1	-0.788813	4.77853	0.0111168	0.158678
SCG2	-4.07366	1.76789	0.0111541	0.15903
KRTAP4-1	-5.7073	-2.27265	0.0111668	0.15903
DCAF10	0.86655	5.19143	0.0111689	0.15903
SSH3	0.968777	4.51643	0.011175	0.15903
NREP	-1.38128	4.03077	0.0111919	0.159151
NOS1AP	1.44115	4.9669	0.0112167	0.159286
AKR1B1	-1.9867	2.73762	0.0112182	0.159286
MRC2	-1.78246	2.76965	0.0112606	0.159769
PROK2	-5.31098	-2.58558	0.0112761	0.15987
LY6D	-5.06573	5.71599	0.0112947	0.160014
ZNF652	0.93831	5.56272	0.0113402	0.160539
TNIP3	-2.47248	-0.919139	0.0113602	0.160702
RAB39B	-2.38196	1.70284	0.0113791	0.16085
PC	-1.36034	3.34257	0.0113881	0.160857
HCCS	-0.99464	4.48837	0.0114068	0.160947
AP000962.2	-3.82385	-2.71482	0.0114194	0.160947
DZIP1	-2.36002	-0.29892	0.0114199	0.160947
HLA-DQA1	-2.40137	6.06082	0.0114315	0.160991
DUS2	-1.20951	2.39456	0.0114468	0.161087
SPTBN5	1.38083	0.982112	0.0114654	0.161229
HIST1H3H	-1.25969	3.17188	0.0114967	0.161484
CCDC77	-1.27805	2.93391	0.0115076	0.161484
ZNRF2	1.01077	5.63034	0.0115091	0.161484
NXN	-2.73069	3.36667	0.0115179	0.161489
ZNF454	-2.62242	0.657751	0.0115376	0.161646
ZNRF1	-1.09564	5.08203	0.0115466	0.161652
DNASE2B	-5.5682	-1.80141	0.0115707	0.161871
BATF3	-1.81738	1.38802	0.0116217	0.162465
VIM	-2.20371	9.0548	0.0116575	0.162705
SOX13	1.16889	3.48281	0.0116641	0.162705
RGMA	-2.20301	1.62619	0.0116686	0.162705
ADCYAP1	-3.60838	-1.1547	0.0116733	0.162705
IGKV4-1	-3.67639	-1.77644	0.0116818	0.162705
MUC4	-3.26071	-0.287677	0.0117098	0.162827
SLAMF8	-2.87476	-0.484181	0.0117342	0.162827
GMDS	-0.834206	4.72376	0.011741	0.162827
SLC2A6	-1.70983	3.28442	0.0117413	0.162827
SCGB1A1	-5.81071	-2.17512	0.0117452	0.162827
LRBA	0.920005	5.22833	0.0117473	0.162827
MAGEA8	-8.97048	0.355587	0.011752	0.162827
GNG4	-4.29365	3.88665	0.0117592	0.162827
BATF2	-2.73808	2.26058	0.0117714	0.162878
LSP1	-1.29353	2.96314	0.0117914	0.163035
CYB5R1	1.08154	5.82942	0.0118027	0.163073
IVL	-6.66586	1.34342	0.0118322	0.163362
C14orf119	-0.916032	5.85458	0.0118637	0.163677
EPS8	1.46903	5.10756	0.0118935	0.163969
FAM124A	-1.83584	0.684449	0.0119027	0.163977
SLC7A5	-1.92669	6.04462	0.0119171	0.163992
CLSTN3	-1.46354	3.62437	0.011921	0.163992
FOXC1	-2.3851	4.81885	0.0119386	0.164115
WISP1	-2.7929	-1.54653	0.0119922	0.164622
CDHR4	2.58373	-1.92709	0.0119952	0.164622
PPP1R14B	-1.30227	8.70271	0.0120015	0.164622
ANKRD11	-1.03101	6.81028	0.0120192	0.164746
SPESP1	-3.87724	1.76712	0.0120385	0.16483
CCDC85A	3.72437	0.365508	0.012046	0.16483
MPST	-0.962743	5.45135	0.0120514	0.16483
CTTNBP2	2.95025	0.869285	0.0121106	0.16552
DCBLD1	-1.75186	2.95034	0.0121349	0.165734
GAPDH	-1.17342	11.7042	0.012166	0.165902
MUC3A	-3.31081	-0.670717	0.012169	0.165902
NUDT4P1	1.87549	-0.82872	0.0121735	0.165902
PCDHA6	4.49578	-1.76025	0.0121868	0.165964
IRX4	-4.1016	3.33712	0.0122293	0.166423
MME	-3.84763	2.98661	0.0122428	0.166489
CKMT2	-2.43993	-0.919236	0.012268	0.166711
EIF4E1B	8.5718	0.296927	0.0122918	0.166915
AC023024.2	1.95201	-0.286492	0.0123194	0.16717
GNAI1	-2.27396	2.2787	0.0123388	0.167295
ZNF844	1.06068	3.7879	0.0123462	0.167295
NDST1	1.10411	3.58282	0.0123617	0.167385
ZMYND19	-0.749051	4.12406	0.0123874	0.167614
CTCFL	-7.06809	-0.246362	0.0124053	0.167736
COPE	-0.888566	8.03132	0.0124279	0.167812
IGLC3	-3.01956	4.64745	0.0124286	0.167812
NOL4	-5.80103	-0.0700617	0.0124665	0.168133
CNNM4	0.853517	3.50822	0.0124701	0.168133
CYB5R3	-0.890925	5.54615	0.0125021	0.168446
PPP1R14C	-3.35916	4.02756	0.012529	0.168688
CYP2B6	4.54068	1.166	0.0125419	0.168742
EOMES	-2.86677	-1.26209	0.012569	0.168987
COL6A2	-2.10406	5.31646	0.0126328	0.169724
TNNT3	-3.27439	-1.13367	0.0126972	0.17044
MAGEA10	-7.61633	-0.532418	0.0127084	0.17044
NR2F1	-2.70681	0.351433	0.012713	0.17044
AC022400.7	-1.97339	2.66874	0.0127458	0.170759
DECR1	-0.838192	6.13086	0.0127893	0.171222
NARF	-0.704167	5.3831	0.0128092	0.171261
CTNNA3	4.0084	0.230376	0.0128103	0.171261
AL139125.2	-3.70444	-1.85203	0.0128336	0.171382
GAD1	4.97544	3.09963	0.0128374	0.171382
ARHGEF33	-2.40558	-0.626561	0.0128609	0.171574
RABEP1	1.2331	6.24451	0.0128998	0.171783
CALY	-4.29448	2.06174	0.0129083	0.171783
CLIP2	-1.4689	1.35356	0.0129084	0.171783
UGP2	-0.843494	6.29147	0.0129127	0.171783
FCHO2	0.855553	4.27417	0.0129357	0.171969
KCNJ18	-6.23032	-1.75768	0.0129569	0.172112
RBM17	-1.07433	6.76785	0.0129665	0.172112
NTNG2	-2.83135	-1.87272	0.0129737	0.172112
C6orf222	-3.74778	-2.72486	0.0129838	0.172126
CDC42EP4	-1.21509	6.53564	0.0130363	0.172602
NTNG1	2.69199	-0.383948	0.0130421	0.172602
ANKLE1	-2.18241	-0.396157	0.013047	0.172602
GABRE	-3.45782	2.8485	0.013108	0.173288
PPP1R15B	0.912388	6.38125	0.013146	0.17367
FBLN2	-1.55546	2.00154	0.0131586	0.173679
TRIM27	-0.668281	5.31967	0.0131687	0.173679
COL6A1	-1.8629	4.30594	0.0131746	0.173679
MEX3B	-1.90985	2.1151	0.0131885	0.173679
SLC9B2	-1.75527	1.39216	0.0131924	0.173679
FAM133A	-7.42057	-0.0473449	0.0132033	0.173702
SMTNL2	-5.20168	-1.66774	0.0132186	0.173774
RAI2	2.24746	3.67286	0.0132478	0.173774
ANGEL2	0.85427	4.3682	0.0132553	0.173774
HYKK	-1.44303	1.59997	0.0132611	0.173774
KIAA1109	0.818505	4.67056	0.0132615	0.173774
HSD17B11	-2.05922	2.8223	0.0132637	0.173774
ITPRIP	-1.57005	2.58	0.013279	0.173795
PALM2-AKAP2	-3.01463	-2.37354	0.0132836	0.173795
TNNI2	-2.65719	0.955938	0.0133234	0.174195
ADAMTS8	3.49303	1.03826	0.0133389	0.174207
PCDH19	3.70114	1.60017	0.0133427	0.174207
B2M	-1.33494	11.752	0.0133552	0.174251
JMJD8	0.848305	5.4408	0.0133785	0.17441
DLG5	2.09808	7.04384	0.0133858	0.17441
IL22RA2	-3.33817	-0.654371	0.0134008	0.174486
HIST1H2AI	-1.42235	0.0441446	0.013444	0.174929
PON1	-3.0298	-0.26213	0.0134969	0.175337
VAC14	-0.968432	3.7137	0.0135093	0.175337
GNG8	-3.09988	-2.94819	0.0135151	0.175337
B3GNT5	-2.82948	3.85528	0.0135209	0.175337
MTUS2	-2.6549	-0.0053556	0.0135215	0.175337
KIAA0556	0.908346	3.48581	0.0135358	0.175402
TNFRSF8	-2.20235	-2.29266	0.0135938	0.175886
SCPEP1	-1.69226	6.88531	0.0135954	0.175886
UBE2L3	-0.739764	6.80702	0.0136009	0.175886
ZCCHC8	0.855734	4.89024	0.0136137	0.175931
SUPT3H	-1.11889	3.42303	0.0136576	0.176283
PLAC8L1	-1.79416	-1.8306	0.013666	0.176283
ARHGEF6	1.72957	3.09467	0.0136764	0.176283
SMIM33	2.54487	-0.556153	0.0136781	0.176283
PSMA4	-0.86302	7.38332	0.013708	0.176424
TARBP1	0.793573	4.3583	0.0137112	0.176424
GALNT17	-7.57866	-0.708955	0.0137169	0.176424
THADA	-1.57244	4.67352	0.0137557	0.176803
SEMA3C	1.61619	5.65682	0.0138155	0.177451
NFKBIE	-0.954071	5.04933	0.0138561	0.177523
APLP2	0.841941	7.44743	0.0138588	0.177523
MSL3	-0.987889	3.89477	0.0138617	0.177523
FOXC2	-3.2952	3.26443	0.0138641	0.177523
RABGGTA	-0.976086	4.06105	0.0138678	0.177523
PDZD2	-2.25558	2.97262	0.0138894	0.177679
SLC22A10	5.40181	-2.3053	0.0139149	0.177793
SLPI	-2.49111	8.31581	0.0139227	0.177793
MT-TD	-2.08883	0.626432	0.0139291	0.177793
THPO	2.88006	-0.145046	0.013938	0.177793
BARX2	1.12417	4.86567	0.0139451	0.177793
FUOM	-2.12671	3.10163	0.0139764	0.178072
DIDO1	0.905777	5.11856	0.0139961	0.178088
HEATR3	-1.02439	2.47143	0.0139964	0.178088
MGRN1	0.908162	5.29183	0.0140359	0.178471
CASP10	-2.29471	0.45494	0.0141076	0.179263
TMEM123	-1.44733	7.21902	0.0141371	0.179435
ZMYND10	1.91355	3.58816	0.0141451	0.179435
SURF4	-0.792258	6.03368	0.0141495	0.179435
MRPL11	-1.0807	6.3228	0.0141869	0.179669
HOXB9	-3.60145	0.0203023	0.0141869	0.179669
TLR8	-3.42007	-2.40228	0.0142327	0.18005
PHF21B	-4.10724	-1.41826	0.0142359	0.18005
SRGN	-1.80059	6.09294	0.0142621	0.180104
MT-TV	-1.23601	2.18846	0.0142642	0.180104
FST	-3.51367	5.57016	0.0142686	0.180104
SUPT6H	0.942908	5.58883	0.0142909	0.180265
GABRA3	-7.14499	-0.970334	0.0143343	0.180583
IL13	-2.4325	-2.4963	0.0143352	0.180583
GPRIN1	-1.70039	0.747146	0.0143558	0.180723
GPR160	1.43402	5.09433	0.0143672	0.180747
MAPK15	2.11691	3.13804	0.0143783	0.180767
UCHL3	-1.12808	5.60312	0.0143961	0.18087
RUNX3	-1.85726	3.15739	0.0144253	0.181049
DNM1P41	-2.32113	0.433204	0.0144372	0.181049
RMND5B	0.74734	4.86701	0.0144435	0.181049
SLC1A6	-4.44543	-1.21098	0.0144561	0.181049
ITPR2	1.69041	6.32642	0.014458	0.181049
B4GALT4	-0.929022	4.57489	0.0144892	0.181251
AQP5	-3.69346	4.18684	0.0144932	0.181251
ADAMTS14	-1.865	-1.64733	0.0145195	0.181461
RAMP3	-3.51742	3.79114	0.0145478	0.181695
THOC5	-1.01328	3.47532	0.0145969	0.182113
YIPF3	-0.755773	6.99428	0.0146005	0.182113
FBXO46	0.81838	3.56537	0.0146107	0.18212
DLX6	-7.68894	-0.479821	0.0146292	0.182179
IMPA2	-1.41435	5.15062	0.0146365	0.182179
MFAP5	-2.7613	2.31962	0.0146442	0.182179
PMM1	-0.796816	4.64864	0.0146707	0.182276
RAET1G	-3.28392	0.362198	0.0146712	0.182276
IL36RN	-4.6317	-2.85601	0.0146904	0.182396
SIGLEC10	-2.3183	0.256463	0.0147349	0.182828
WFDC1	-2.27994	-0.0821959	0.0147814	0.183286
MT-TM	-1.4935	4.70928	0.014812	0.183403
RPN2	-0.909725	7.89107	0.0148161	0.183403
IL17RA	-0.943219	3.04645	0.0148351	0.183403
AC093330.2	-2.22087	-1.32181	0.0148467	0.183403
MPPED1	-7.04294	1.04735	0.0148514	0.183403
TMIGD2	-2.16662	-2.02269	0.0148534	0.183403
PCDHB4	-2.73648	1.82572	0.0148585	0.183403
CCDC158	2.46674	0.450391	0.0149081	0.183883
MCTP2	-2.45362	1.99843	0.0149167	0.183883
NEB	-1.94615	-0.351545	0.0149445	0.184105
ISG20	-1.24323	6.25565	0.0149613	0.184174
OR9H1P	2.71626	-1.11068	0.0149695	0.184174
LRP12	-1.84901	2.10587	0.0149811	0.184197
RAB27B	1.08184	4.68671	0.0149996	0.184306
MSN	-1.47424	5.42493	0.0151166	0.185392
ATP1A3	-2.9557	1.41181	0.0151197	0.185392
SRSF12	-2.29018	1.12551	0.0151223	0.185392
MGAT2	-1.39923	4.41062	0.0151271	0.185392
FANCE	-1.82399	2.34124	0.01516	0.185491
SLC35E4	-1.38751	1.74372	0.0151602	0.185491
ANKRD28	0.892587	4.62186	0.0151837	0.185491
SLC22A14	-1.9797	-1.35086	0.0151904	0.185491
KRT5	-4.2388	8.80908	0.0151963	0.185491
DIO2	-3.50083	3.69932	0.0152005	0.185491
AC134043.2	-1.56723	-2.35234	0.0152035	0.185491
TRIM29	-3.12525	4.37109	0.0152261	0.185646
VLDLR	-2.09736	2.17609	0.0152561	0.185893
DHODH	-1.00095	3.14639	0.0152961	0.186168
LINGO1	-2.89168	4.5462	0.0152983	0.186168
PLP1	-4.47689	1.2804	0.0153279	0.186351
MRPS10	-0.681523	6.07505	0.0153329	0.186351
CPA2	-5.97729	-2.06608	0.0153741	0.186636
LRP11	-1.01272	4.3777	0.0153886	0.186636
MYO6	0.900172	7.34367	0.0153986	0.186636
TMEM101	1.27677	4.92741	0.0154007	0.186636
C10orf99	-7.42827	-0.84936	0.0154055	0.186636
GFRA1	2.82039	5.12998	0.0154267	0.186714
MAGI3	1.18329	5.03703	0.0154317	0.186714
TNS2	1.08327	3.73471	0.0154935	0.18713
GPC5	-4.6247	-2.48913	0.0154951	0.18713
SULT1E1	-6.96649	1.30024	0.0155022	0.18713
IGLV3-10	-5.39289	-2.14714	0.0155055	0.18713
CNGA3	5.71701	-2.22707	0.0155219	0.187151
B3GNT4	-2.4714	0.808086	0.0155348	0.187151
STYX	-1.12767	4.02199	0.0155367	0.187151
PNMT	2.73205	2.52378	0.0155593	0.187304
SEMA5B	-3.20529	-0.849392	0.015599	0.187572
HIST1H2BB	-2.11165	-1.15448	0.0156058	0.187572
AC015813.2	-1.68431	1.84171	0.0156126	0.187572
LYNX1	-1.82503	2.13263	0.0156211	0.187572
TMEM45A	-1.88673	4.94803	0.015643	0.187672
PTH2R	-6.09737	0.817021	0.0156573	0.187672
FAM216A	-1.5397	2.2424	0.0156591	0.187672
P4HB	-0.794114	8.64668	0.015677	0.187768
SNAI3	-1.56177	-1.72804	0.0157801	0.188884
NRXN1	-3.91216	1.85277	0.0157963	0.188958
NUP133	0.807234	4.10482	0.0158082	0.188981
CRYBG2	-1.71211	1.08565	0.0158531	0.189267
NPM3	-1.35183	4.2306	0.015859	0.189267
ROBO1	-2.12177	2.5255	0.015862	0.189267
FSCN2	1.79873	-0.595433	0.0158899	0.189481
SLC8A2	-1.90289	-0.0886013	0.0159209	0.189626
LPXN	-1.43332	2.15467	0.015936	0.189626
PRKG2	-2.39094	-1.14269	0.0159393	0.189626
TMEM31	-1.79286	-1.22173	0.0159475	0.189626
CCP110	1.19652	4.77788	0.0159605	0.189626
TRIM46	1.73708	1.92659	0.015962	0.189626
PELI1	-1.77869	5.15242	0.016013	0.190041
AKAP6	-2.22291	0.302861	0.0160386	0.190041
HOXC13	1.45017	3.55975	0.0160571	0.190041
ATP6V1E1	-0.763865	5.62506	0.016063	0.190041
FOXE3	-3.66722	-2.79913	0.0160642	0.190041
B3GNT9	-1.48911	1.78859	0.0160662	0.190041
NCAM2	2.68955	2.45912	0.016067	0.190041
SEMA5A	2.08048	1.36828	0.0160839	0.190122
ALG2	-0.765388	4.43923	0.0161005	0.190127
SCUBE2	2.67636	6.11359	0.016122	0.190127
C1QTNF2	-2.51698	0.124786	0.0161284	0.190127
SPECC1L	1.23168	3.49613	0.0161313	0.190127
MTHFSD	-1.15391	2.70486	0.0161356	0.190127
CBR1	-1.34308	5.96345	0.0161462	0.190127
PRKCG	3.23456	0.482153	0.0161581	0.190127
IGLV2-14	-5.32471	-1.14565	0.0161726	0.190127
ACADVL	0.805615	6.80104	0.0161744	0.190127
CD38	-2.61621	-0.0754522	0.0162053	0.190269
PSMB5	-0.912627	7.69271	0.0162065	0.190269
KCNT2	-3.47197	-2.02394	0.0162218	0.19033
CHD1L	-1.14962	4.69135	0.0162615	0.190649
KRT32	3.53584	-0.737334	0.0162711	0.190649
LYRM4	-0.950102	5.08864	0.0162791	0.190649
RNF139	1.01964	5.63674	0.0163123	0.19092
PDCD10	-0.713478	6.26062	0.0163659	0.191429
ARHGAP6	-3.52202	0.0929548	0.0163827	0.191508
2003-09-01	-2.03599	1.19952	0.0164049	0.19165
WDR5	-0.885121	4.09668	0.0164334	0.191803
CNTD1	2.10594	2.85499	0.0164382	0.191803
KLRD1	-1.35865	1.35888	0.0164594	0.191887
AL157996.1	3.49888	-1.99682	0.0164656	0.191887
ANKRD45	-3.35657	-0.689039	0.0164835	0.191977
FUT4	-1.85013	0.818542	0.016528	0.192377
HLA-DPB1	-1.75001	6.27336	0.0165548	0.192572
MFSD2A	-1.75614	2.99362	0.0165714	0.192646
HRCT1	-2.97649	1.22747	0.0166096	0.192972
RASSF9	-2.51831	1.60737	0.0166232	0.193012
AC005520.1	2.44469	-1.29882	0.01675	0.194366
RENBP	-2.29052	1.18947	0.0167908	0.194682
SCYL3	0.884292	4.09813	0.0168067	0.194682
LPO	-2.48951	-1.2825	0.0168182	0.194682
GPR162	2.74063	1.19918	0.0168408	0.194682
MEGF9	1.08453	4.31683	0.0168424	0.194682
SMCO4	-1.75496	3.64076	0.0168444	0.194682
ST8SIA1	-2.23142	2.63873	0.0168491	0.194682
GRB7	0.999526	4.81369	0.0168704	0.194698
SNCA	-2.66917	1.90151	0.0168776	0.194698
FBXO10	-1.69718	0.0501866	0.0168812	0.194698
FMNL2	-2.11077	2.7013	0.0168967	0.194725
RERE	0.748051	5.81896	0.0169041	0.194725
PLCL1	2.2189	2.38527	0.0169172	0.194758
ACSL4	-1.71735	2.36998	0.0169675	0.195154
SLC7A13	2.77663	-2.11961	0.0169722	0.195154
MMP19	-1.88794	1.01995	0.0170087	0.195456
CD46	0.750859	7.67184	0.0170358	0.195649
AFF4	0.858567	6.84312	0.0170604	0.195811
CRYBB2	3.19189	2.04515	0.0170705	0.195811
HRASLS2	1.76212	2.79512	0.0171265	0.196087
ZNF462	-1.9064	3.30848	0.0171285	0.196087
SP1	0.796584	4.38801	0.01715	0.196087
OR7C1	-2.06636	-1.60691	0.0171611	0.196087
CFAP221	2.10858	-0.189209	0.0171824	0.196087
COLCA2	-3.69081	-0.579981	0.0171835	0.196087
DHRS7	-1.35277	7.05533	0.0171848	0.196087
HOXD9	-3.52261	1.15902	0.0171856	0.196087
ELFN1	-2.12464	-2.53451	0.0171876	0.196087
NUPR1	-1.49714	8.8658	0.0172177	0.196312
KRT4	-7.37867	1.00817	0.0172398	0.196328
EIF3K	-0.942323	8.36647	0.0172597	0.196328
CRISPLD1	3.75511	4.64547	0.0172632	0.196328
S1PR5	-2.72368	0.1823	0.0172819	0.196328
KIAA0100	0.871295	4.96975	0.0173046	0.196328
CDHR5	-5.33646	-2.59542	0.0173052	0.196328
RPGRIP1L	-0.843313	3.72242	0.0173056	0.196328
GCH1	-1.14253	3.61999	0.0173121	0.196328
DSG1	-9.06841	2.94741	0.0173131	0.196328
NRM	-1.4438	3.25438	0.0173368	0.196328
ZDHHC7	-0.992014	3.95694	0.0173377	0.196328
CFL2	-1.19012	4.16769	0.0173655	0.196328
CHIT1	-3.1495	-0.620795	0.0173679	0.196328
C1orf226	1.54102	3.42743	0.0173697	0.196328
WDR90	0.889993	3.86744	0.0173896	0.196328
WDR66	-2.54608	3.26541	0.0173913	0.196328
PTGS1	-1.78165	1.7022	0.0173948	0.196328
HOXC6	1.38485	3.73206	0.0174332	0.196565
MMP13	-2.91686	0.566775	0.0174365	0.196565
CALU	-1.12332	6.96688	0.0174626	0.196742
GABRA2	-8.7755	1.87162	0.0174965	0.196799
MBD6	0.812351	4.7452	0.0174973	0.196799
ITPR1	1.13209	4.33084	0.0175027	0.196799
PDP2	-0.974637	2.47438	0.0175176	0.196799
NEK10	2.17039	3.83528	0.0175215	0.196799
FBN1	-1.83825	2.03683	0.0175338	0.196799
FAM126A	-2.1319	2.35336	0.0175598	0.196799
SYT10	-7.20883	-1.92668	0.0175615	0.196799
ANKRD36	0.86892	4.21236	0.0175646	0.196799
GPR173	-2.47023	-0.348218	0.0175713	0.196799
ESR1	2.15465	7.1865	0.0175829	0.196812
AC240274.1	1.67155	3.05472	0.0176029	0.19692
AP1M1	-1.1935	4.00295	0.0176211	0.197008
IZUMO2	-3.19499	-2.12919	0.017637	0.197069
RAET1L	-3.14986	1.49108	0.0176749	0.197377
CNIH1	-1.01869	6.17215	0.0176926	0.197459
SETD2	0.792187	5.27428	0.0177248	0.197616
FAM198A	2.26024	1.83878	0.0177289	0.197616
AQP3	-1.79967	5.4782	0.017738	0.197616
NLRP7	-3.1231	-2.98144	0.0177795	0.197828
AC091167.7	-2.33675	-1.7576	0.0177841	0.197828
HSPB3	-10.2717	1.81248	0.0177883	0.197828
TGFB2	2.32107	4.52429	0.0178274	0.198147
HDHD5	-1.00027	4.61502	0.0178667	0.198392
EGFL6	-3.95196	2.13511	0.0178703	0.198392
MGEA5	0.699968	5.84268	0.0179023	0.198631
TRMU	-1.09086	3.52503	0.0179956	0.199436
NTN4	1.81253	5.56732	0.0180028	0.199436
SRCIN1	1.28598	2.94431	0.0180063	0.199436
TDRD1	4.9659	-1.11525	0.0180393	0.199608
ZNF365	1.77052	-0.315247	0.018043	0.199608
IMP3	-1.21222	6.51719	0.018107	0.200113
DSG3	-3.67999	3.59064	0.0181096	0.200113
BCL11A	-2.9222	2.91407	0.0181272	0.20019
PROCR	-2.09339	2.91691	0.0181386	0.2002
PSMB8	-1.30974	7.06883	0.0182007	0.200769
MRPL14	-0.704976	7.37659	0.0182854	0.201586
ADAT1	-0.742639	3.83439	0.018303	0.201662
GUCA1B	-2.94716	-1.71845	0.0183177	0.201708
ASB13	1.05476	4.33653	0.018447	0.202884
BIN2	-1.93652	1.37104	0.0184522	0.202884
LY6H	-4.70005	-1.11965	0.0184614	0.202884
CCDC152	-2.77434	0.173876	0.0184789	0.202884
COX7B2	-7.98522	-0.293909	0.0184848	0.202884
TIMM21	-1.20482	3.77186	0.0184886	0.202884
ACAA2	-1.09209	5.41127	0.0185393	0.203218
SLC6A7	-5.08687	-1.73144	0.0185405	0.203218
CHI3L1	-3.40654	7.45635	0.0185691	0.203414
PITPNM1	-1.35175	3.14066	0.0186485	0.204145
ZNF385D	2.28276	2.01814	0.0186634	0.204145
VPS9D1	-1.03702	2.83134	0.0186681	0.204145
YDJC	-0.903898	5.17179	0.0186831	0.204191
GNAO1	1.71621	0.0480124	0.0187133	0.204307
CD22	1.7831	0.885312	0.0187152	0.204307
GTSF1	-3.03904	-2.47348	0.0187395	0.204454
PLTP	-1.89994	3.2902	0.0187606	0.204567
NDUFA9	-0.818923	6.103	0.0188147	0.204948
VWCE	-1.34587	-0.630711	0.0188171	0.204948
TERT	-2.87271	-2.50015	0.0188312	0.204983
PALM2	-2.15063	0.967323	0.018851	0.205057
RUNX1	0.836841	6.50116	0.0188652	0.205057
MAGOHB	-0.888949	5.83689	0.0188704	0.205057
SYT4	-11.6361	2.72204	0.0188831	0.205078
PRKCA	-1.86339	2.77418	0.0189153	0.20531
ROS1	-6.90007	-1.11074	0.0189678	0.205762
QPRT	-1.7828	5.03563	0.0189896	0.205869
AGTR1	5.15364	4.89685	0.0190092	0.205869
LACRT	9.48592	3.88928	0.0190169	0.205869
GATA3	1.6716	8.89903	0.019029	0.205869
LRRC26	1.9605	3.49527	0.0190355	0.205869
ZNF44	0.815525	3.94905	0.0190429	0.205869
HOMER3	-1.39979	5.64401	0.0190606	0.205869
CHRM3	-3.46478	0.246329	0.0190643	0.205869
FGA	-10.4272	1.93768	0.0191239	0.205983
CKMT1B	-1.59039	3.0799	0.0191307	0.205983
GSTT2B	3.30529	-0.901708	0.0191386	0.205983
PAN3	0.768022	4.36474	0.0191439	0.205983
SCGB2A2	4.53058	9.94699	0.0191545	0.205983
CHI3L2	-2.24212	5.75696	0.0191621	0.205983
CAMK2N2	-2.06198	1.70694	0.0191757	0.205983
FHL2	1.45559	6.74301	0.0191757	0.205983
PPP2R2A	0.864647	6.47015	0.0191758	0.205983
GJB3	-3.50939	2.34552	0.0191834	0.205983
C15orf61	-0.860583	5.11098	0.0192358	0.206429
RBFOX2	-0.830805	5.03226	0.0192955	0.206753
ARHGEF3	0.833041	3.38352	0.0193068	0.206753
TMEM164	0.977158	3.09157	0.0193162	0.206753
FAM214A	1.19867	5.64852	0.0193266	0.206753
FOXP1	0.981026	6.08229	0.0193383	0.206753
GCSH	-1.08411	6.15918	0.0193552	0.206753
CLLU1OS	-3.02636	-1.97586	0.019358	0.206753
LIMD2	-1.63128	3.70048	0.0193598	0.206753
ZNF865	1.27599	3.1127	0.0193715	0.206753
RPP25	-1.44548	3.69629	0.0193749	0.206753
LAMP1	-0.690503	7.29242	0.0194149	0.207063
RFC4	-1.08892	4.72793	0.0194269	0.207075
LCN12	1.9011	1.80493	0.0194466	0.207169
PLAG1	-1.83559	0.191225	0.0194718	0.20732
CREG2	-2.4727	-1.21493	0.0195454	0.207941
RNF183	2.1328	2.34418	0.0195598	0.207941
CAPN6	-4.0073	0.198673	0.0195629	0.207941
CNKSR3	-1.85303	4.77676	0.0196322	0.20856
RTBDN	-5.02868	3.82756	0.0196784	0.208817
MRO	-2.65108	-2.84141	0.0196784	0.208817
TDP2	-0.954409	4.6258	0.0196976	0.208905
MMP12	-4.37441	1.17451	0.0197593	0.209442
SOX4	-1.29458	9.05707	0.0198539	0.210327
FOXL1	-3.65619	-0.188352	0.0198669	0.210348
RPP38	-0.925064	5.31958	0.0198917	0.210493
CDH24	-1.34757	1.5979	0.0199408	0.210895
CADM2	2.24196	1.51852	0.0199557	0.210935
SERPINB7	-3.90477	-1.03358	0.0199931	0.211212
TMEM63C	1.82113	1.6847	0.0201135	0.212366
FASLG	-2.41372	-1.21044	0.020136	0.212442
RBM8A	-0.884691	8.18241	0.0201464	0.212442
ZNF532	-1.20181	3.38644	0.0201542	0.212442
PPIB	-0.731866	8.29467	0.0201804	0.212507
GLA	1.12071	5.42599	0.0201828	0.212507
ADGRL2	-2.43485	1.23296	0.0201987	0.212557
PSORS1C2	-5.02327	0.847431	0.020219	0.212652
SIGMAR1	-0.738698	4.60213	0.0202308	0.212659
LUC7L	0.795645	5.67992	0.0202486	0.212728
MRPL50	-0.687655	5.09996	0.02026	0.21273
PDE4D	-2.16351	2.71864	0.0202856	0.212881
CCKBR	-5.71587	-0.673906	0.0203504	0.213443
LRMDA	-1.52591	3.29096	0.020382	0.213656
HLA-DRA	-1.74583	8.23729	0.0204088	0.213805
NECAB2	-3.15801	-2.33102	0.0204187	0.213805
RBFOX3	-3.39806	-0.0735621	0.0204561	0.214079
CD55	0.985047	6.83075	0.0204851	0.214264
COMP	2.55026	1.85671	0.0204986	0.214288
PLK5	3.1247	-1.62697	0.020557	0.214713
C1R	-1.5858	4.90384	0.0205652	0.214713
TNFSF13B	-1.45415	2.14413	0.0205732	0.214713
SCN2A	-3.54236	0.306299	0.0206131	0.215004
AC064853.3	-3.89295	-2.72152	0.0206361	0.215004
RBP1	-2.00548	6.99773	0.0206407	0.215004
SMIM13	-0.880165	3.69414	0.0206465	0.215004
CD99L2	-1.25677	2.60646	0.0206618	0.215046
FLJ38576	-1.62082	-1.69233	0.0206838	0.215156
ODAM	-5.63534	0.963839	0.0206986	0.215193
DLL3	-2.81059	1.00542	0.0207289	0.21539
BRWD1	0.71887	5.69671	0.0207455	0.215445
CCL3	-1.86336	5.37831	0.0207763	0.215622
ART5	-3.4526	-0.168711	0.0207853	0.215622
KXD1	-0.920617	5.70526	0.0208578	0.216254
ACMSD	5.52588	-2.18197	0.0208691	0.216254
TESMIN	1.26346	5.25945	0.0208919	0.21633
PSG8	-4.70009	-3.14083	0.0208992	0.21633
TOMM40	-0.726619	6.43853	0.020917	0.216353
GPC6	3.32885	1.32534	0.0209252	0.216353
MAFB	-1.37034	6.43559	0.0209355	0.216353
RHOB	1.15137	9.8438	0.0209482	0.216366
FSIP2	1.91474	0.805253	0.0209676	0.216448
PKNOX2	-3.00232	-1.2317	0.0209791	0.216449
CYP4Z1	4.21023	4.88419	0.0210631	0.217142
SLC35G2	-1.9372	0.492333	0.0210691	0.217142
NFATC4	1.19999	4.27065	0.0211002	0.217295
ZNF776	1.36146	3.06922	0.0211166	0.217295
MAD2L2	-0.893984	5.39474	0.0211231	0.217295
PLCXD2	-2.8165	1.19324	0.0211399	0.217295
TRAF3IP3	-1.73716	1.18607	0.0211412	0.217295
PPIAL4G	-1.89798	-0.99208	0.0211993	0.217648
FEN1	-1.01778	4.46528	0.0212019	0.217648
ABCA3	1.09179	3.96701	0.0212099	0.217648
PRPS2	-0.809314	4.73758	0.0212255	0.21769
IL2RG	-1.72452	1.88008	0.0212504	0.217698
ZNF764	0.928094	2.47225	0.0212674	0.217698
CFAP74	-1.34967	-1.65488	0.0212694	0.217698
ZNF721	0.724461	4.9707	0.0212721	0.217698
JRKL	-1.81982	2.23728	0.0212997	0.217815
CFAP69	1.49872	2.94915	0.0213065	0.217815
ARL6IP1	0.960774	7.5157	0.0214202	0.218793
ENO1	-1.08293	9.05786	0.0214308	0.218793
RAI1	0.885923	3.7694	0.0214383	0.218793
BOC	-1.97109	1.50176	0.0214531	0.218793
SAMD8	0.894313	3.97585	0.0214598	0.218793
SPRR3	-7.59696	-0.630624	0.021478	0.218861
IQCK	0.979922	4.54127	0.0215023	0.218991
TTC9B	-3.29131	-0.193192	0.0215427	0.219285
PRX	1.26517	0.891077	0.0216091	0.219843
YIPF7	-3.43657	-2.9021	0.0216681	0.220325
SOD3	-1.42926	2.91774	0.0216818	0.220347
RNF186	3.47151	-1.14871	0.0217032	0.220446
NRIP3	2.11236	3.51175	0.0217517	0.220704
RTL8A	-0.798571	5.50417	0.0217518	0.220704
MROH2A	-7.31895	-0.996669	0.021775	0.220821
HOXB3	1.97182	3.33034	0.0217878	0.220832
PSMC6	-1.10718	6.99267	0.0218117	0.220873
HOXB8	-4.05231	-0.450354	0.0218151	0.220873
PLA2G7	-3.02081	1.83645	0.0218609	0.221219
VPS35	-0.752254	6.79409	0.0218943	0.221266
FAM25A	6.20791	0.251225	0.0218968	0.221266
MSH3	0.747672	4.54461	0.0219005	0.221266
SMAP1	-0.744046	5.56061	0.0219186	0.221331
AIF1L	-1.44458	3.37704	0.021938	0.221341
ARHGAP28	-2.57764	-0.252042	0.0219429	0.221341
GPSM1	-1.03695	2.5172	0.0220119	0.221818
MRPS9	-0.720422	5.0278	0.0220144	0.221818
MAN1B1	-0.800415	5.20486	0.0220252	0.221818
MYCN	-3.45857	-0.556284	0.0220635	0.222085
ZNF391	-1.7413	0.844016	0.022083	0.222164
S1PR3	1.42435	3.37276	0.0221052	0.22227
AC141586.4	-3.54143	-0.705359	0.0221612	0.222585
CAV2	-3.11042	5.07019	0.022174	0.222585
SERPINB13	-9.63694	1.23057	0.0221811	0.222585
MDM2	0.941903	5.31697	0.0221834	0.222585
HIF3A	-3.80631	-0.270058	0.0222582	0.223067
ARHGAP9	-1.73705	0.751448	0.0222591	0.223067
RPP21	-1.11276	3.69558	0.0222766	0.223067
SOX5	2.25947	1.62889	0.0222846	0.223067
CELF2	-2.13111	3.54953	0.0222981	0.223067
PDE7A	-1.42446	5.66471	0.0223032	0.223067
B3GNT7	-2.06695	1.37852	0.0223137	0.223067
CYP7B1	-2.49592	3.00486	0.0223774	0.223586
RTF1	0.670254	6.69928	0.0224025	0.223715
MNT	0.806904	4.03194	0.022414	0.223715
SULT4A1	-2.17898	0.969071	0.0224752	0.224209
FAM204A	0.684722	6.21786	0.0225446	0.224729
MMP15	-2.04876	2.76048	0.0225511	0.224729
ATAD3A	-0.937509	4.59714	0.0225745	0.224844
ANXA8L1	-3.50636	1.71674	0.022596	0.224941
ITLN2	-6.819	1.9423	0.0227246	0.225965
AC117503.3	1.45066	-1.84748	0.0227267	0.225965
NIM1K	-1.63895	-1.95772	0.0227346	0.225965
DYSF	-2.17407	-0.260887	0.0227764	0.226262
SLC12A2	1.33283	6.62154	0.0228052	0.226344
WAPL	0.662654	5.42844	0.0228085	0.226344
HLA-B	-1.3959	10.2727	0.0228811	0.226737
BNC1	-6.27348	0.43903	0.0228908	0.226737
LCP2	-1.71513	1.446	0.0228987	0.226737
UPK3A	-2.99491	0.953538	0.0229061	0.226737
ACOT9	-0.96429	3.9635	0.0229078	0.226737
HLA-DRB1	-1.98347	7.67209	0.0229555	0.227091
NEDD4	1.10022	2.94454	0.0230347	0.227642
MAST1	-1.71323	0.64724	0.023041	0.227642
CLIP4	1.59462	2.28794	0.0230472	0.227642
CDHR3	-2.42804	3.57229	0.0231144	0.227961
STK38	-1.0009	4.19893	0.0231264	0.227961
TBPL1	-0.936414	4.27792	0.0231303	0.227961
MRPL34	-0.86542	6.54448	0.0231331	0.227961
OGFOD1	-0.753723	4.1484	0.0231437	0.227961
ULK2	1.10998	3.57085	0.0231577	0.227961
DYRK4	-0.953201	4.63245	0.0231635	0.227961
NOSTRIN	2.00825	5.02349	0.0231774	0.227974
CYTIP	-1.87293	3.17225	0.0231947	0.227974
FAM229B	-1.02442	4.24563	0.0232161	0.227974
WDR91	-1.43751	2.75943	0.023221	0.227974
EVL	1.44676	7.35163	0.0232266	0.227974
BTG2	1.37378	10.8181	0.0232369	0.227974
TMEM47	2.4957	3.99769	0.0232586	0.228069
CBWD6	-1.23944	1.90837	0.0232823	0.228183
YEATS2	-1.03503	3.50137	0.0233209	0.228444
MT-TR	-1.62431	-0.25447	0.0233523	0.228634
FBP2	-8.80035	2.08018	0.0233878	0.228863
IL33	2.36931	-0.182587	0.0234076	0.228939
CWH43	-5.381	1.5958	0.0234376	0.229063
C3AR1	-2.15864	0.0944087	0.0234445	0.229063
ENY2	-0.804115	7.83366	0.0234842	0.229268
LCK	-1.45925	1.2893	0.0235117	0.229268
GINS3	-1.29092	1.92519	0.0235351	0.229268
SLC25A25	0.960459	5.81119	0.023538	0.229268
SLC9A1	0.837778	4.18903	0.0235397	0.229268
ZNF784	1.54857	2.29788	0.0235477	0.229268
ZBTB7A	0.786166	6.34964	0.0235579	0.229268
COL21A1	-3.39415	1.77525	0.02357	0.229268
PSMB2	-0.737462	7.29711	0.0235741	0.229268
TANK	-1.38299	6.50222	0.0236045	0.229446
PDSS1	-1.18869	2.69457	0.023635	0.229625
MRPL15	-1.11889	6.30729	0.0236812	0.229819
KLHL36	-0.808569	4.30773	0.0236888	0.229819
EIF3E	-0.835094	8.3475	0.0236913	0.229819
PCDHB11	-3.01709	-1.49389	0.0237844	0.230573
AC006213.6	-1.64826	-2.12008	0.0238025	0.230573
SERPINB5	-3.15708	4.26425	0.0238054	0.230573
BTRC	0.988356	4.01268	0.0238235	0.230575
SLC25A35	1.11036	2.41312	0.02383	0.230575
CXCL17	-3.01965	5.20304	0.023857	0.230709
IFITM1	1.81641	6.15462	0.0238681	0.230709
GALNTL6	-4.92861	1.32158	0.0239233	0.231066
FAM71A	2.03871	2.47273	0.0239379	0.231066
CD40	-2.10173	3.82075	0.0239539	0.231066
CARD17	-5.17612	-2.656	0.0239576	0.231066
ADRB1	3.64092	4.13746	0.0239764	0.231066
B3GALT5	2.10801	2.06099	0.0239781	0.231066
ANO7	-1.5395	0.457386	0.0240829	0.231924
ZSCAN22	1.27278	0.534843	0.0240916	0.231924
CPED1	-2.78999	0.122856	0.0241305	0.232118
HRK	-3.01654	1.79788	0.024149	0.232118
ESYT3	-2.11613	-0.332908	0.0241516	0.232118
SERPINB4	-6.90243	2.40231	0.0241606	0.232118
SPG11	0.675358	4.58773	0.0241913	0.232295
MRPS33	-0.996147	6.74305	0.0242119	0.232375
INSIG1	-1.15715	5.31179	0.0242313	0.232417
SIAH2	1.13142	6.93156	0.0242593	0.232417
CHRNA5	-2.159	2.65687	0.0242662	0.232417
ENOX1	-3.10737	3.26359	0.0242675	0.232417
TRIM11	0.904886	4.90287	0.0242774	0.232417
SUGCT	-1.80841	0.255055	0.0242946	0.232432
JAZF1	-1.30133	2.68888	0.0243052	0.232432
ZNF160	0.856939	4.1918	0.0243158	0.232432
GPNMB	-2.20092	4.53956	0.0243947	0.23307
TGFBR3	2.01864	3.14473	0.0244337	0.233325
PAF1	0.734464	5.55157	0.0244926	0.23369
JAG1	-1.77603	4.44179	0.0245157	0.23369
TTLL3	0.980244	3.05685	0.0245332	0.23369
CCDC30	1.08257	3.47157	0.024537	0.23369
RNF122	-1.64931	0.826017	0.0245448	0.23369
L3MBTL4	-2.38594	2.18099	0.0245458	0.23369
MRPS22	-0.686918	5.01801	0.0245754	0.233855
WDR6	0.85919	4.97054	0.0246026	0.233996
QRICH1	0.699002	4.01904	0.0246356	0.234193
NAE1	-0.789991	5.76515	0.0246715	0.234348
[truncated: 16,986 more rows]

## Sheet: Tcell_IE2vsIE1_EdgeR
Pseudobulk T cells: EdgeR results (IE2 vs IE1)
	logFC	logCPM	PValue	FDR
PTMS	-1.10386	6.93795	8.67269e-12	8.88257e-08
CAMK1	-1.94334	4.54661	3.44544e-11	1.76441e-07
MYO7A	-2.1106	4.29413	8.85427e-10	3.02285e-06
GPR183	1.26047	7.73019	1.68438e-09	4.26023e-06
FXYD7	1.22589	3.84689	2.07978e-09	4.26023e-06
AFAP1L2	-2.43692	3.78991	2.79086e-09	4.76399e-06
HAVCR2	-1.64398	5.87103	9.13511e-09	1.3366e-05
SORL1	1.14621	5.84974	1.2906e-08	1.65229e-05
ACADSB	0.991193	3.34415	1.4762e-08	1.67992e-05
CDK1	-1.39293	4.50595	1.68887e-08	1.72974e-05
ARL4C	0.780679	8.61562	2.12525e-08	1.9788e-05
KRT86	-2.30787	5.96184	2.45583e-08	2.09605e-05
THRA	1.28322	3.61718	3.06964e-08	2.4184e-05
KIR2DL4	-1.98096	3.8808	6.30501e-08	4.38216e-05
FBXO5	-1.36949	4.11499	6.53859e-08	4.38216e-05
KCNK5	-1.7717	3.76499	6.84579e-08	4.38216e-05
NPW	-2.61715	3.4227	9.78194e-08	5.79446e-05
TSGA10	1.13	2.8318	1.01836e-07	5.79446e-05
ANKRD35	-1.47745	2.7535	1.24792e-07	6.64429e-05
ACP5	-1.46033	5.42259	1.29746e-07	6.64429e-05
NDFIP2	-1.60975	5.80486	1.37487e-07	6.70543e-05
AURKA	-0.936149	4.45778	1.57145e-07	7.31582e-05
BLM	-1.13779	3.86636	1.66904e-07	7.43231e-05
UBE2T	-1.23603	4.46109	1.89572e-07	7.86529e-05
CLSPN	-1.18075	4.6361	1.91986e-07	7.86529e-05
SPART	1.0594	4.00717	2.13063e-07	8.39306e-05
NFIL3	-1.18945	6.3372	2.33997e-07	8.8763e-05
BORCS5	0.593091	5.37376	3.25227e-07	0.000118963
CD55	0.953911	7.61962	3.43878e-07	0.000119717
AKAP5	-1.59382	5.54003	3.50664e-07	0.000119717
ZNF282	-1.26524	4.27358	3.70462e-07	0.000122396
CSF1	-1.9428	6.23147	4.11943e-07	0.000131847
SYNGR3	-1.36182	3.14102	4.36463e-07	0.000135462
CDKN2C	-1.23665	4.84756	5.06684e-07	0.000152631
INTS6	0.747745	7.75768	6.75941e-07	0.0001978
ZNRF1	-1.32929	5.83461	7.03489e-07	0.000200143
MCM5	-1.07108	5.33925	7.45424e-07	0.000206341
CD200R1	-0.769366	3.76489	8.23134e-07	0.000221856
ASPM	-1.95755	5.04109	8.82645e-07	0.000231796
TROAP	-1.75675	2.53385	9.83136e-07	0.000251732
PEG10	2.58481	2.29111	1.10257e-06	0.000275428
SSBP2	0.964954	4.58267	1.14769e-06	0.0002781
PLCB1	1.05399	4.07841	1.20349e-06	0.0002781
KNSTRN	-1.16568	3.10602	1.22008e-06	0.0002781
NR3C2	1.64285	2.00314	1.22188e-06	0.0002781
HMOX1	-1.72397	3.66798	2.02286e-06	0.000450395
GZMB	-1.14241	9.31413	2.216e-06	0.000482899
CENPK	-0.854072	4.73569	2.29235e-06	0.000485504
DDX3X	0.84016	8.97807	2.32276e-06	0.000485504
KLF3	1.14378	5.95881	2.75426e-06	0.000564182
ZMAT1	0.789494	3.91743	2.93939e-06	0.000590298
PLK4	-1.43154	2.17217	3.49059e-06	0.000687512
MGAT4A	0.787689	6.10117	4.09545e-06	0.000778837
SLC27A2	-1.40166	3.69229	4.10635e-06	0.000778837
FEN1	-0.809882	4.49016	4.28277e-06	0.00079753
NFKBIE	-0.80582	6.16701	4.55534e-06	0.000822327
CENPU	-1.20132	3.80078	4.57651e-06	0.000822327
MPST	-0.826854	5.0295	4.96543e-06	0.000876827
FAM84B	1.18613	3.1646	6.00222e-06	0.00102703
TUBB2A	1.15522	6.06011	6.05937e-06	0.00102703
CENPF	-1.26853	6.21355	6.11685e-06	0.00102703
PDCD1	-1.47879	6.35741	6.49375e-06	0.00103135
TCF7L2	1.09031	2.66706	6.50648e-06	0.00103135
LRRC61	-0.957797	3.53456	6.58595e-06	0.00103135
CAMK1D	0.689116	4.10874	6.74372e-06	0.00103135
FRMD4B	-1.13705	6.28635	6.77749e-06	0.00103135
AKT3	0.561003	4.89017	6.83727e-06	0.00103135
TSC22D2	0.953411	6.3678	6.84746e-06	0.00103135
CDCA8	-1.53435	3.21557	7.03108e-06	0.00103442
EPB41	0.671131	5.935	7.20177e-06	0.00103442
RBPJ	-1.1574	7.92157	7.2406e-06	0.00103442
ACOT7	-0.801252	4.13195	7.27183e-06	0.00103442
ATP8B4	-1.37524	4.18273	7.85209e-06	0.0010914
ARHGAP11B	-1.1252	3.29465	7.88554e-06	0.0010914
PLPP1	-1.68963	4.69813	8.52737e-06	0.0011645
GOLIM4	-1.287	4.79701	8.65321e-06	0.00116613
LMNB1	-0.739871	5.47519	8.84408e-06	0.00117638
NCKAP5L	0.990522	3.95107	9.40706e-06	0.00122598
MXD3	-1.36181	3.44228	9.45641e-06	0.00122598
BRCA1	-1.21205	3.608	1.0093e-05	0.00129215
NUSAP1	-1.07906	5.77976	1.05852e-05	0.00133844
PIF1	-1.3088	2.95118	1.1349e-05	0.00141751
SMIM14	0.955411	4.31276	1.15316e-05	0.00142297
RNF139	0.771949	6.02949	1.16896e-05	0.0014253
MZB1	-1.39897	3.96825	1.30329e-05	0.00157038
PPP1R2P9	1.55694	5.84569	1.33201e-05	0.00158633
CASS4	-1.0057	4.5949	1.43474e-05	0.00168903
CDCA7	-1.42787	3.07874	1.49555e-05	0.00174062
ETV1	-2.25412	2.55811	1.57102e-05	0.00176604
VCAM1	-2.35778	4.98416	1.57262e-05	0.00176604
CENPE	-1.32365	4.89608	1.57832e-05	0.00176604
ATP1A1	0.700712	7.14954	1.58637e-05	0.00176604
CCRL2	-1.29726	3.49159	1.60987e-05	0.00177294
RGS16	-1.16162	8.17858	1.63309e-05	0.00177937
CKAP2L	-1.61128	2.78835	1.69055e-05	0.00180882
KIF20B	-0.744019	5.80481	1.71971e-05	0.00180882
TOGARAM2	-1.04566	3.01218	1.7266e-05	0.00180882
KRT81	-2.30571	5.56895	1.73076e-05	0.00180882
HECA	0.738587	6.41544	1.77122e-05	0.00182233
MARCKSL1	0.906086	6.75745	1.7918e-05	0.00182233
ZBTB18	1.0593	2.81217	1.79981e-05	0.00182233
TPRG1	1.47048	4.01011	1.82357e-05	0.00182233
CHEK2	-1.00576	2.31149	1.83265e-05	0.00182233
SRGAP2	-0.679097	4.30799	1.94739e-05	0.00187295
CDT1	-1.47803	3.86997	1.96546e-05	0.00187295
ALOX5AP	-0.830935	7.65191	1.96767e-05	0.00187295
SF1	0.552646	7.96748	1.97293e-05	0.00187295
WIPF3	-2.34252	3.3559	1.97499e-05	0.00187295
NR1D2	0.875943	5.31864	1.99738e-05	0.0018768
FURIN	-1.02045	5.5265	2.07731e-05	0.00193416
OAT	0.677005	6.12916	2.14621e-05	0.00196122
MAPK11	-1.00423	2.87369	2.15441e-05	0.00196122
SNAP47	-0.657079	4.84675	2.16381e-05	0.00196122
HJURP	-1.96544	2.93629	2.27997e-05	0.00204255
ANLN	-1.58287	2.67134	2.29343e-05	0.00204255
NCAPH	-1.04178	3.52404	2.40369e-05	0.00211765
ALG13	0.664237	6.60068	2.4191e-05	0.00211765
SBF2	0.761247	3.67816	2.48294e-05	0.00215511
SGO1	-1.43864	3.42348	2.5235e-05	0.0021717
CPQ	0.831258	3.8301	2.56987e-05	0.0021717
MTHFD1	-0.784726	4.44311	2.57231e-05	0.0021717
KCTD17	-0.751293	4.1486	2.58687e-05	0.0021717
ITGA6	1.07581	3.68958	2.69341e-05	0.00224275
MPP7	1.0989	3.48213	2.73166e-05	0.00225626
SMC4	-0.841572	7.025	2.87248e-05	0.0023536
ARHGAP11A	-1.12638	3.22992	2.91191e-05	0.00236697
GINS2	-1.17242	3.66414	2.98129e-05	0.00240428
C1QB	-2.82847	4.58929	3.05653e-05	0.0024457
PHF1	0.817566	6.35596	3.08818e-05	0.00244898
TCP11L2	0.96727	3.93843	3.10845e-05	0.00244898
CENPW	-1.25778	3.82128	3.21184e-05	0.00250516
FAM117B	0.999125	2.89842	3.23514e-05	0.00250516
RCAN3	0.71293	6.38036	3.25314e-05	0.00250516
PPP1R13B	0.937911	4.17372	3.33794e-05	0.00253792
HIST4H4	0.912227	3.57903	3.34524e-05	0.00253792
GALK1	-0.609748	4.02688	3.44016e-05	0.00258111
KIF2C	-1.54334	3.23841	3.45257e-05	0.00258111
AGAP3	-0.975622	4.18993	3.56904e-05	0.00264885
NCAPG2	-0.983126	3.10772	3.69489e-05	0.00272252
PTPRN2	-0.847111	3.78653	3.97921e-05	0.00290755
PTGER4	0.657008	7.57248	4.00278e-05	0.00290755
TMEM140	-1.01414	4.98591	4.07727e-05	0.0029408
CDKN2A	-1.26794	4.4656	4.3129e-05	0.003089
DTL	-1.48359	2.85262	4.61031e-05	0.00327909
FOXM1	-1.47398	2.66521	4.86591e-05	0.00343701
CDKN2B	-1.43412	3.4676	4.9545e-05	0.00345853
C1QA	-2.75402	4.65285	4.96391e-05	0.00345853
NAB1	-0.983218	5.22285	5.05756e-05	0.00348129
GRAMD2B	-0.924775	4.45215	5.06456e-05	0.00348129
CLEC7A	-1.35873	2.87318	5.16849e-05	0.00352904
ASF1B	-1.16795	3.93126	5.2829e-05	0.00358327
EMC9	-0.623456	4.60422	5.38468e-05	0.00360301
IDH2	-0.535668	6.47915	5.40301e-05	0.00360301
TYMP	-1.05321	8.08053	5.45163e-05	0.00360301
NUDT8	-1.06813	3.0182	5.45271e-05	0.00360301
CD46	0.474825	6.37365	5.66241e-05	0.00371759
NDC80	-1.21387	4.2125	5.73852e-05	0.00374357
TTYH3	-1.13675	3.5628	5.84458e-05	0.00378862
SORBS3	0.987291	3.14454	6.43207e-05	0.00414322
TTK	-1.66752	2.30555	6.47708e-05	0.00414614
PTGDR	0.834937	4.68467	6.53799e-05	0.00415914
ETV3	1.05375	5.85603	6.6153e-05	0.00417487
TNIP3	-1.15594	4.75563	6.64424e-05	0.00417487
CD80	-1.50395	2.69062	6.84674e-05	0.00427587
EIF4B	0.599233	7.3029	6.93859e-05	0.00429904
TCTN3	-0.736782	5.47117	6.98907e-05	0.00429904
PLAC8	0.962986	6.32072	7.01081e-05	0.00429904
PHGDH	-1.7396	2.5972	7.05174e-05	0.00429904
FANCI	-1.14475	3.58177	7.4083e-05	0.00442315
MKI67	-1.648	5.90973	7.43561e-05	0.00442315
RACGAP1	-0.864136	3.4264	7.49498e-05	0.00442315
TCF7	0.614338	6.69945	7.49523e-05	0.00442315
CRTAM	-1.3594	8.52011	7.49781e-05	0.00442315
RNF144A	1.14457	2.11385	7.51444e-05	0.00442315
CRYBG3	1.03739	2.17452	7.59963e-05	0.00444774
ITGA2	-1.78449	2.87405	7.80392e-05	0.00454135
DSN1	-0.728354	3.36985	7.88536e-05	0.00456282
SLC4A2	-0.891446	4.34883	7.94983e-05	0.00457428
STIL	-1.00721	2.45417	8.06255e-05	0.0045907
NHS	-1.8049	3.30989	8.06802e-05	0.0045907
MECP2	0.745974	6.85602	8.24965e-05	0.00465584
AURKB	-1.70364	3.74378	8.27342e-05	0.00465584
CKS1B	-1.00243	5.47834	8.34309e-05	0.00466939
CTSD	-0.739434	7.92062	8.46112e-05	0.00470972
CD14	-2.10382	3.00384	8.59148e-05	0.00475643
ARL14EP	-0.481699	5.32136	8.79583e-05	0.00484338
P2RY8	1.19506	4.82067	8.88366e-05	0.00486558
RFC2	-0.644936	4.77472	9.01979e-05	0.00491386
CAMK4	0.661565	5.53711	9.09289e-05	0.00492748
ARIH1	0.683829	6.78853	9.55523e-05	0.00513138
MCM7	-0.596832	5.55418	9.56937e-05	0.00513138
YWHAZ	0.462795	8.81198	9.77506e-05	0.00521439
ZNF652	0.536403	5.06458	9.87978e-05	0.00524294
KRT18	2.4774	5.79935	0.000110327	0.00582459
PMF1	-0.592441	6.27896	0.000111907	0.00587772
TOP2A	-1.48896	5.5637	0.00011502	0.00601038
IGHG1	-3.65643	5.46978	0.000126306	0.00656664
2009-03-01	0.768564	4.78886	0.000126947	0.00656664
CHEK1	-1.05954	3.81154	0.000127814	0.00657826
IFI16	-0.677923	8.30491	0.000129891	0.00665173
SEMA7A	-1.14562	4.07645	0.000130594	0.00665445
MCM6	-0.71558	5.12722	0.000132359	0.00671101
MYBL1	0.981551	5.70728	0.000134461	0.00676162
HMGB2	-0.78216	8.54794	0.000134678	0.00676162
AIFM2	-0.96531	2.67458	0.000136531	0.00682121
RAD51AP1	-1.28119	3.22961	0.000140658	0.0069933
SLC2A8	-0.932638	2.7638	0.000141495	0.00700093
CIP2A	-1.17305	3.38405	0.000145135	0.0071465
SPATS2L	-1.08719	6.40872	0.000147512	0.00722882
HOOK1	1.16579	2.50083	0.000149428	0.00728782
CD276	-1.41401	2.08286	0.00015037	0.00729902
UBE2C	-1.58713	4.90791	0.000162183	0.00783526
SLC25A4	0.800445	5.36245	0.000164683	0.00791872
FANCA	-0.662126	4.24023	0.000169617	0.00810238
ITGAE	-0.799163	6.16176	0.000170085	0.00810238
TPX2	-1.55094	4.76216	0.000180138	0.00851514
E2F1	-1.08975	3.46302	0.000180413	0.00851514
DEPDC1	-1.77616	2.05244	0.000182818	0.0085891
SLC38A2	0.662937	7.95706	0.00018492	0.00864817
TUBB	-0.620455	7.97103	0.000189757	0.00880812
ABHD14B	0.524801	5.4484	0.000190592	0.00880812
GMNN	-0.690567	5.13922	0.00019092	0.00880812
PNPLA2	0.542118	5.70639	0.000192568	0.00884432
DTYMK	-0.659427	5.05621	0.000195786	0.00895199
SASS6	-0.588455	3.8417	0.000205511	0.00935488
SVIL	0.849514	3.50065	0.000206493	0.00935799
SLC38A1	0.571997	7.26611	0.000209323	0.00940703
RHBDD3	-0.57653	3.35385	0.000209413	0.00940703
ARL3	-0.785175	4.97725	0.000211519	0.00943915
PRC1	-0.967357	4.327	0.000213041	0.00943915
SMCO4	-1.37022	4.00005	0.000213169	0.00943915
ANXA2R	0.708662	5.09597	0.000213814	0.00943915
ADIRF	2.90656	4.77495	0.00021865	0.00957349
SBNO2	-0.506706	5.18106	0.000218825	0.00957349
MGP	3.40246	8.01798	0.000220161	0.00957349
TCF19	-0.985177	3.35115	0.000220596	0.00957349
DPF3	-1.52431	3.58496	0.000225125	0.00972881
NDUFAF5	-0.513919	3.84651	0.000228984	0.00981744
CCR1	-1.41356	3.9356	0.000229093	0.00981744
CTSZ	-0.772961	6.30132	0.000231657	0.00988595
TSPAN17	-0.819576	4.81322	0.000233896	0.00994009
MS4A6A	-1.62961	4.2759	0.000235121	0.00995086
TMEM63A	0.745697	4.42776	0.000236508	0.00996839
MEPCE	0.609485	5.20851	0.000239266	0.0100089
ATPAF2	-0.658637	3.44934	0.000239424	0.0100089
AC073130.3	1.11824	3.53339	0.000243668	0.0101449
AIG1	0.820514	3.46329	0.000247513	0.0102633
BATF	-1.31647	8.22686	0.000251385	0.0103818
NCS1	-1.85144	3.28777	0.000253697	0.0103882
EIF2S3	0.529539	6.55035	0.000254208	0.0103882
MXI1	0.77083	4.69825	0.000254863	0.0103882
CDC20	-1.2132	3.8966	0.000255598	0.0103882
CCNF	-1.02121	2.54695	0.000260804	0.0105579
MELK	-1.6374	2.9997	0.000262334	0.0105735
KIF4A	-1.87879	2.45172	0.000263254	0.0105735
BUB1	-1.2147	3.44614	0.000269757	0.0107801
CDCA2	-1.37007	2.83313	0.000270503	0.0107801
TFDP1	-0.572053	4.99075	0.000275036	0.0109183
EED	-0.633411	5.62941	0.000278014	0.0109939
IL13	-3.27391	3.36692	0.000286207	0.0112664
CENPN	-0.772352	3.49231	0.000287104	0.0112664
PRR7	0.738485	5.11504	0.000289606	0.0113212
CCNA2	-1.50435	3.51418	0.000291026	0.0113334
ZBED2	-1.90523	4.4039	0.00029823	0.0115681
SRSF1	0.450636	5.73733	0.000299523	0.0115681
COQ10A	0.703991	4.61723	0.000301141	0.0115681
KIFC1	-0.919721	3.95656	0.000301834	0.0115681
GAPDH	-0.658237	10.6471	0.000303094	0.0115681
ZCCHC14	0.79302	2.58993	0.000303829	0.0115681
BCL11B	0.597051	6.28846	0.000306889	0.0116066
C10orf143	0.834385	2.56807	0.000307107	0.0116066
TRAF2	-0.622013	5.00838	0.000313052	0.0117715
GALNT2	-0.750443	5.2347	0.000313769	0.0117715
PLK1	-1.63934	3.02645	0.000315189	0.0117816
CENPM	-0.878788	4.83828	0.00032428	0.0120601
CD8B	0.917032	6.62391	0.000325309	0.0120601
EPOP	-0.836343	3.2621	0.000326171	0.0120601
C17orf62	-0.494908	6.51748	0.000327427	0.012063
BCKDHB	0.711092	3.02692	0.00033003	0.012106
TK1	-1.40933	4.3391	0.000330958	0.012106
MUC1	3.38999	4.35241	0.000338083	0.0123226
YPEL5	0.78456	9.20271	0.000346565	0.0125869
IRF4	-0.779765	5.95354	0.000351414	0.012718
BEX2	0.801465	4.89289	0.000360565	0.0130032
CDCA5	-1.47736	3.33869	0.000365411	0.0131317
HIST1H3B	-1.55021	2.01983	0.000369412	0.0132291
CD109	-1.09566	2.90684	0.00037311	0.0133149
FAM169A	0.828786	2.65813	0.000381332	0.0135611
ASXL2	-0.562074	5.91466	0.000384407	0.0136232
HSBP1	-0.563087	6.17561	0.000387515	0.013686
TXLNA	-0.630106	4.97181	0.000389264	0.0137005
ATM	0.519731	6.81533	0.000391317	0.0137256
GKAP1	0.895712	4.28949	0.000395994	0.0138226
ZBTB40	0.576311	4.10963	0.000396782	0.0138226
NUDT1	-0.604244	5.45648	0.000403426	0.0140064
VPS25	-0.573037	4.70019	0.000411142	0.0141767
IL1RN	-2.17892	3.31223	0.000411804	0.0141767
NCAPG	-1.50854	3.63917	0.000412484	0.0141767
BCAT1	-1.72639	2.61332	0.000414255	0.0141771
ECT2	-0.923102	3.0876	0.000415264	0.0141771
RIC3	0.786634	3.9989	0.000422652	0.0143083
EEF1A1	0.514483	12.6895	0.000424047	0.0143083
ZNF165	1.55141	4.24445	0.000424318	0.0143083
TNRC6C	0.555303	5.53417	0.000424695	0.0143083
ADCY3	-0.881251	4.36032	0.000426836	0.0143333
NR1D1	1.11013	2.15543	0.000434761	0.0145517
MAD2L2	-0.721158	5.28494	0.000441766	0.014738
CDCA3	-1.52295	2.79359	0.000452913	0.0150608
FAM3C	-0.718949	5.97545	0.000460399	0.0152243
NACC1	-0.585099	3.97114	0.000460803	0.0152243
PTPA	-0.610104	4.56957	0.000469842	0.0154731
TLE4	0.76262	6.94297	0.000481141	0.0157703
ADD3	0.451746	6.28668	0.000481948	0.0157703
BARD1	-0.784122	5.07169	0.000485968	0.0158218
RNASEH2A	-0.556103	4.33363	0.000487119	0.0158218
NAT14	-0.878551	2.99571	0.000488155	0.0158218
MRPS18A	-0.546712	4.71845	0.000495024	0.0159519
TNFRSF18	-1.19921	8.69676	0.000495284	0.0159519
TFF1	4.49591	4.65325	0.000503454	0.0161642
TC2N	1.01533	5.88236	0.000514605	0.0164288
MRPL51	-0.491389	6.57764	0.000514904	0.0164288
MYO1E	-1.57531	3.92578	0.000518414	0.0164894
S1PR1	0.936263	3.80269	0.000521382	0.0165325
PKM	-0.719269	8.09341	0.000526924	0.0166567
TACO1	-0.565875	3.63119	0.00052948	0.0166859
SLC25A29	0.934093	3.42402	0.000542062	0.016997
PDLIM7	-1.04999	4.52622	0.00054267	0.016997
COQ9	-0.522952	4.06918	0.000545614	0.0170371
SLC40A1	1.56646	2.32613	0.000548403	0.0170722
FSD1	-1.52653	2.99432	0.000550531	0.0170865
KIF23	-1.13174	3.22235	0.000556029	0.017205
DNAJB9	0.647006	6.5806	0.000566565	0.0174456
ZMIZ1	-0.901823	4.21419	0.000567211	0.0174456
EFHC1	0.708883	2.58682	0.000570745	0.0174548
RIMKLB	0.805514	2.61125	0.00057092	0.0174548
RAD51	-1.32566	2.35151	0.000583024	0.0177718
COTL1	-0.615084	8.52385	0.00058535	0.0177845
GADD45G	-0.93619	6.78281	0.000586913	0.0177845
PCF11	0.434189	6.53725	0.000599499	0.0181123
CEBPB	-0.865302	8.39414	0.000611916	0.0184331
SUV39H2	-0.84787	2.3475	0.00061723	0.0185386
RALA	-0.605611	6.42884	0.000637556	0.0190493
ST20	-0.61983	2.87367	0.000640103	0.0190493
FAM241A	0.566354	5.03406	0.000640891	0.0190493
TYW5	-0.554316	4.25032	0.000642455	0.0190493
BBS2	0.936089	2.41105	0.000643534	0.0190493
ZBTB10	0.710038	6.13328	0.000648366	0.0190934
NGFR	1.42797	2.10962	0.000648752	0.0190934
TMEM116	0.710556	3.78883	0.000652839	0.0191587
TMED4	0.434842	6.03371	0.000657427	0.0192382
MCM3	-0.559433	5.23364	0.000660599	0.0192759
SECISBP2	0.367697	5.80578	0.00066877	0.0194589
CLASP2	0.52001	4.45127	0.000673845	0.0195511
AC068491.4	-0.947684	2.27165	0.000678986	0.0195848
RASGRP2	0.810578	4.87492	0.000680792	0.0195848
PCLAF	-1.36118	5.02198	0.000681267	0.0195848
SSH1	-0.75801	4.30785	0.000682691	0.0195848
ISG20L2	0.507754	6.0902	0.000687349	0.0195848
KIF14	-1.56342	2.66571	0.000689847	0.0195848
CRIP2	1.01542	3.9429	0.000690104	0.0195848
HIVEP2	0.54567	5.37211	0.000690305	0.0195848
SGK3	0.712326	3.26489	0.000716988	0.0202193
ESCO2	-1.42503	3.14414	0.000718366	0.0202193
DYNLT3	0.563744	5.44672	0.000719252	0.0202193
SMAD3	0.488201	4.55935	0.000720567	0.0202193
ZBTB17	-0.46433	4.25921	0.000726117	0.0203194
KLHDC7B	-1.25146	3.57387	0.000729074	0.0203465
SOX4	-1.10322	6.94169	0.000740215	0.0206013
PDCD4	0.581024	8.20079	0.000746777	0.0207276
CENPJ	-0.841552	3.5714	0.000750486	0.0207743
FDPS	-0.445938	6.24218	0.000753486	0.0208011
VAMP5	-0.497421	6.13783	0.000759195	0.0209023
ZNF703	1.5028	3.82182	0.000764557	0.0209484
HIST1H2AH	-1.11719	3.30179	0.00076496	0.0209484
GBP3	-0.751268	5.38211	0.000770601	0.0210466
AMD1	0.673721	7.71903	0.00077895	0.0212181
R3HDM2	0.469953	5.89637	0.000792098	0.021519
G0S2	-1.40207	5.97933	0.000801383	0.0216587
COQ8A	0.590149	3.76666	0.000801467	0.0216587
MAGI3	1.05728	2.53263	0.000806857	0.0217403
PGAM1	-0.610262	7.39712	0.000808735	0.0217403
ANTXR2	0.971072	4.00089	0.000824301	0.0220451
TNFSF4	-1.51604	4.93414	0.000824377	0.0220451
UBE2Q2	0.506808	5.2284	0.00084289	0.0224598
FUS	0.484224	9.45	0.00084427	0.0224598
PDE7B	-2.08357	3.01807	0.000852723	0.0226259
HMGB3	-0.86513	3.81795	0.000857195	0.0226733
NSD2	-0.595681	4.50045	0.000858939	0.0226733
CEP295	-0.533911	4.82534	0.000862087	0.0226979
EGR3	1.50293	5.28309	0.000866996	0.0227686
PSMC3	-0.395866	5.96389	0.000883791	0.0231503
FUOM	-0.706045	4.20471	0.000893225	0.0233241
DPYSL2	-0.687008	4.22501	0.000894977	0.0233241
LIPT1	0.882499	2.9827	0.000899115	0.0233724
GTSE1	-1.45655	3.61542	0.000909434	0.0235292
NOP53	0.532335	8.50499	0.000909739	0.0235292
WBP4	-0.45913	5.20597	0.000916293	0.0235802
PHF19	-0.508333	5.52728	0.000916317	0.0235802
CARS	-0.47624	4.87031	0.000922008	0.0236672
ABRAXAS1	0.608707	3.51262	0.00093422	0.0239207
RCBTB2	0.732134	3.4018	0.000939402	0.0239624
TIMELESS	-0.886473	2.65273	0.000940528	0.0239624
ACSL6	1.02128	2.53687	0.000950804	0.0241641
CPT1A	0.940454	4.53103	0.000965406	0.0244745
CDC6	-1.00462	3.03728	0.000970429	0.0245411
NUF2	-1.30587	3.72904	0.000978189	0.0246764
PRRG4	-1.68828	4.97178	0.000989478	0.0248321
POLD1	-0.693303	2.66167	0.000990078	0.0248321
RLIM	0.416097	4.82716	0.000991636	0.0248321
LRP8	-0.710425	2.71974	0.00100268	0.0250473
NAALADL1	-0.76498	3.99045	0.00101224	0.0252246
CDC45	-1.5898	2.45804	0.00101961	0.0253467
RNF168	0.730694	6.26118	0.00102761	0.0254838
IGHG3	-2.28567	4.80942	0.00105158	0.0259716
HOMER1	0.964037	3.97663	0.00105236	0.0259716
PLEKHB1	0.895081	2.09415	0.00105616	0.0260028
ADAM28	-0.872236	3.26209	0.00106027	0.0260089
SLC2A3	0.788753	8.60973	0.00106176	0.0260089
SPP1	-2.28281	5.5019	0.00106402	0.0260089
TMEM106C	-0.612301	5.12576	0.0010705	0.026105
KIF11	-1.16073	3.67744	0.00107861	0.0262403
FGD6	0.662435	2.14077	0.0011057	0.0268356
CHMP1B	0.739893	7.98195	0.00110973	0.0268697
KLF13	0.544195	6.88246	0.0011147	0.0269264
PLCXD2	-0.782482	3.12405	0.00112792	0.0271816
NCAPD2	-0.586565	3.84257	0.00113929	0.027391
RRM2	-1.43469	4.23064	0.00115569	0.0277141
C1orf21	0.735186	4.87456	0.00115814	0.0277141
CENPA	-1.61628	3.02776	0.00117317	0.0280084
ARL4D	0.935224	4.77615	0.00119015	0.0283461
TIAM2	-0.687258	3.63742	0.00119556	0.0283461
BBS12	-1.40876	2.50116	0.00119871	0.0283461
MCM2	-1.14982	3.4301	0.00119987	0.0283461
DPEP2	0.915254	2.47026	0.00120115	0.0283461
ENO1	-0.62508	8.63345	0.00121213	0.0284901
RNF8	-0.458859	4.70928	0.00121282	0.0284901
TYMS	-1.19533	5.36439	0.00123034	0.0288357
BYSL	-0.745414	2.82435	0.00124009	0.0289978
WARS	-0.67168	4.61855	0.00125782	0.0293452
LAG3	-0.883073	6.29336	0.00126225	0.0293817
BTG2	0.788294	9.50718	0.00126862	0.0294244
EIF4A1	0.409404	7.63202	0.00126983	0.0294244
TST	-1.20567	2.57229	0.00127391	0.0294524
GDF11	0.579263	4.41345	0.00129317	0.0298304
TUBA1A	0.574685	8.64655	0.00130026	0.0299265
WDR74	0.606608	6.23544	0.00130657	0.0300042
STMN3	0.608333	4.39213	0.00131079	0.0300338
C1QC	-1.96487	3.8388	0.00131783	0.0301276
ZC3H12C	-1.64401	3.26547	0.00132196	0.0301548
HELLS	-0.778018	5.14485	0.00133164	0.0303081
FAM111B	-1.37619	3.60707	0.00134098	0.0304529
PIAS2	0.696709	4.14532	0.00135672	0.0306817
CDKN3	-1.11063	4.44969	0.00135704	0.0306817
FAM133B	0.504539	8.34872	0.001376	0.0309932
CUX1	0.467228	4.66092	0.00137687	0.0309932
APOBEC3C	-0.536419	6.48178	0.00138034	0.0310031
KIZ	0.500724	4.00926	0.00140624	0.0315158
KIF15	-1.5119	2.85147	0.00140941	0.0315179
CYB561	0.975581	3.60626	0.0014398	0.0321273
LSR	0.635806	5.01236	0.00144404	0.0321415
ADGRG3	-2.10359	4.10793	0.00144671	0.0321415
AHNAK	0.679005	8.38635	0.00145427	0.0321802
TNS3	-1.92901	3.68399	0.00145474	0.0321802
FAAP24	-0.864657	1.91436	0.00145889	0.0322025
RPL5	0.463441	10.4961	0.00146443	0.0322552
ATAD5	-0.674704	4.19805	0.00149279	0.0328093
SNRNP25	-0.656547	4.76689	0.00149639	0.0328181
DLGAP5	-1.70491	3.62931	0.00150382	0.0329106
HEXIM1	0.706526	6.5359	0.00151055	0.0329852
MGME1	-0.47588	4.56576	0.00151367	0.0329852
CDK6	-0.91686	6.00962	0.00152091	0.0330726
MCM4	-0.867785	4.25526	0.00152476	0.033086
PRKAR1B	-0.896647	3.84558	0.00156091	0.0337989
PLA2G16	-0.483103	5.80861	0.00156486	0.0338129
MAD2L1	-0.903406	4.4697	0.00156853	0.0338208
DEPDC1B	-1.1945	2.3066	0.00157765	0.0339459
VDR	-1.18684	4.9759	0.00158683	0.034072
PLEKHA8	0.733806	2.55286	0.00160244	0.034335
ARL17B	0.873668	2.70589	0.00160595	0.0343385
FAM207A	-0.489654	4.90944	0.0016188	0.0345411
SKA2	-0.582961	5.12609	0.00165493	0.0351959
TSPO	-0.43712	7.67831	0.00165636	0.0351959
VEGFA	-1.24143	5.45075	0.00167524	0.0355234
MRPS31	-0.464166	5.70968	0.00168297	0.0356135
CA12	2.88187	3.03064	0.00169582	0.0357419
STK38	0.578426	5.37902	0.00169601	0.0357419
RTL5	1.08921	2.33739	0.00171839	0.0361392
DTX2	-0.658514	3.55003	0.00172436	0.0361904
AFMID	-0.849291	1.80462	0.00173542	0.0363479
IL1R2	-1.7117	3.68915	0.00174478	0.0363828
CD82	-0.604046	6.61512	0.00174527	0.0363828
ABCD3	0.606418	3.64143	0.00174837	0.0363828
ADHFE1	0.861548	1.86059	0.00175129	0.0363828
POLQ	-1.48872	2.19694	0.00176104	0.0365113
CCDC144A	-0.691075	3.27309	0.00177504	0.0367271
FUBP3	0.460336	4.08356	0.00178922	0.0369459
TRIM47	-0.80866	3.00198	0.00180963	0.0372921
TOB1	0.75069	7.59961	0.00182307	0.0374593
HHAT	1.04468	1.92318	0.0018275	0.0374593
SKP1	0.400257	8.71107	0.00183066	0.0374593
FEZ1	1.15338	2.44193	0.00183311	0.0374593
EEF2	0.38023	8.94526	0.00183603	0.0374593
USP36	0.574155	6.66364	0.00185052	0.0376801
ATP2B1	0.537213	6.7144	0.00185515	0.0376993
ZBTB44	0.434103	5.0698	0.00186096	0.0377424
HLA-DMA	-0.689519	5.93304	0.00189452	0.038243
AP2S1	-0.450988	6.47041	0.00189635	0.038243
TRGV2	1.3011	2.03948	0.00189684	0.038243
UTRN	0.493156	6.99497	0.00190963	0.0384253
RPS3A	0.560895	11.4246	0.00192129	0.0385693
GPN2	-0.438539	4.41739	0.00192432	0.0385693
EEF1B2	0.488348	9.75997	0.00194175	0.0388426
RPL9	0.484768	11.0356	0.00194874	0.0389064
SLC43A3	-0.608783	3.84438	0.00195977	0.0390505
CCDC167	-0.599935	5.81864	0.00197749	0.0392466
AGPAT2	-0.475545	5.09356	0.00197833	0.0392466
DHFR	-0.858635	3.9181	0.00198183	0.0392466
RGS1	-0.85108	10.5591	0.00198494	0.0392466
SYNJ2BP	0.465737	3.973	0.00198883	0.0392478
RFWD3	-0.452126	3.89265	0.0019979	0.0392959
PSRC1	-1.17487	1.64088	0.00200254	0.0392959
NCDN	-0.572927	2.92951	0.00200278	0.0392959
HIST1H3G	-1.50904	2.57996	0.00200778	0.0393187
PSMD13	-0.443119	6.84075	0.00201977	0.0394779
CEP152	-0.681377	4.23771	0.00203538	0.0396389
SLC12A2	0.704263	4.587	0.00203574	0.0396389
SERINC5	0.682517	4.91121	0.00204121	0.03967
ARHGAP12	0.668532	4.03026	0.00205364	0.039836
CCNB1	-0.991984	4.35459	0.00206919	0.0399672
NCF4	-0.604858	5.24869	0.00207066	0.0399672
TPI1	-0.480096	8.50489	0.00207251	0.0399672
JOSD2	-0.469289	5.26855	0.00207602	0.0399672
SMC6	-0.395348	4.72869	0.00208449	0.0400551
BUB1B	-1.49858	2.48981	0.00210534	0.0403799
ZNF683	-0.962981	6.84864	0.00212452	0.0406717
SMIM22	2.97419	3.55042	0.00213995	0.0408907
STAMBP	-0.390969	4.96494	0.00215184	0.0410386
MYL6B	-0.797386	4.32089	0.00215571	0.0410386
SIRT1	0.705787	5.81955	0.00216899	0.0412149
POC1A	-1.10875	2.16752	0.00218457	0.0414339
PTTG1	-0.571364	6.56256	0.00219749	0.0415103
BMF	-0.732325	2.01045	0.00220037	0.0415103
TUFT1	0.967891	3.60932	0.00220551	0.0415103
LAT2	-1.00929	5.71145	0.00220552	0.0415103
DYNLL2	0.548869	6.13145	0.00220886	0.0415103
GSTP1	-0.543668	7.63194	0.00221793	0.0416045
SUN1	0.471598	4.42509	0.00224175	0.0419011
NDUFA4L2	-2.45358	3.63014	0.00224193	0.0419011
CD48	0.58213	8.4972	0.00225259	0.0419055
GSAP	0.983971	3.62564	0.0022527	0.0419055
PURA	0.405781	6.40408	0.00225444	0.0419055
PHPT1	-0.512437	6.64346	0.00229196	0.0424571
KIAA1191	0.553192	5.17238	0.00229677	0.0424571
INPP1	-0.659436	4.47261	0.00229801	0.0424571
CMPK1	0.411891	6.14303	0.00230069	0.0424571
TNFSF10	-0.880198	6.84694	0.00231369	0.0426202
ZNF714	-0.749797	3.61602	0.00232882	0.0428042
FANCG	-0.686892	3.04632	0.00233204	0.0428042
LSM2	-0.378647	6.51331	0.00235469	0.0430905
PGRMC1	0.507002	5.407	0.00235605	0.0430905
LPIN2	-0.487344	6.81284	0.00236224	0.0431266
LIMS1	-0.545206	6.65229	0.00237071	0.0432042
TCEAL4	0.700337	4.81937	0.0024031	0.0437167
ACSL1	-0.657842	4.01941	0.00247453	0.0448625
IDS	0.652785	7.85271	0.00247484	0.0448625
HAPLN3	-0.76024	5.35143	0.00249363	0.0450516
METTL21A	0.534904	5.23334	0.00249473	0.0450516
SNRPA1	-0.320449	6.0405	0.00249847	0.0450516
SKA1	-1.16144	2.07037	0.00251053	0.0450791
TACC3	-0.502476	5.1468	0.00251358	0.0450791
UHRF1	-1.17105	2.85553	0.00251426	0.0450791
ISOC2	-0.546254	4.67602	0.00252057	0.0450791
GGPS1	0.430374	5.36805	0.00252362	0.0450791
DCUN1D5	-0.412053	5.17563	0.0025264	0.0450791
CFH	1.22236	2.62053	0.00253636	0.0451263
FBXL16	0.900309	2.27859	0.00253786	0.0451263
GTF3C3	-0.569134	4.28395	0.00255998	0.0452964
MRPS12	-0.454124	5.78006	0.00256016	0.0452964
SRPRA	0.389404	6.14424	0.00256069	0.0452964
B3GNT5	-0.948094	3.29706	0.00261193	0.046123
FKBP1A	-0.467477	6.95879	0.00262	0.046186
SH3TC1	-0.771798	3.57228	0.00263135	0.0462205
BCL2L11	-0.730397	6.15307	0.00263547	0.0462205
MIDN	0.636383	7.57935	0.0026355	0.0462205
CTSC	-0.546278	7.7059	0.00264447	0.0462672
SORD	-1.22077	3.73936	0.00264914	0.0462672
HSD17B11	0.51196	5.41205	0.00265247	0.0462672
PPP4R3B	0.37633	6.03753	0.00265623	0.0462672
PGLYRP2	1.10969	2.34114	0.00266765	0.0463872
CORO1C	-0.543799	3.98223	0.00268019	0.0465263
CENPX	-0.502139	5.86143	0.00268917	0.0466032
ICAM2	0.514877	5.54551	0.00271163	0.0468835
MAST4	-0.679174	4.8306	0.0027145	0.0468835
CITED4	0.961203	4.78473	0.00273208	0.0470765
USP46	0.794764	3.37547	0.00273487	0.0470765
CREBRF	0.41167	6.53256	0.00274534	0.0471775
TNIP2	-0.620748	6.59558	0.00276069	0.0473131
ZNF222	-0.649286	2.94124	0.00276247	0.0473131
FANCL	-0.821309	3.81956	0.00277231	0.0474024
JAK3	-0.437674	5.6248	0.00280319	0.0478504
UBN2	0.487006	4.37427	0.00284556	0.0484498
SNX8	-0.751555	2.91231	0.00284852	0.0484498
TDG	-0.496882	6.4857	0.00285249	0.0484498
FHL2	1.97329	2.82278	0.00286105	0.0485146
BRAF	0.563034	5.13354	0.00287872	0.0487336
PLK2	-0.783433	6.06108	0.00289635	0.0489512
MTHFD2	-0.659901	6.76495	0.00291157	0.0490737
GADD45A	-0.495835	8.19527	0.00291318	0.0490737
EPB41L5	0.916579	2.41181	0.00291894	0.0490899
TRAPPC8	0.402113	4.06035	0.00293189	0.049227
SLA2	-0.595973	6.03532	0.00297359	0.0498454
TRIM59	-0.686823	3.77166	0.00298792	0.0499678
TGFBR3	0.756993	4.61344	0.00299065	0.0499678
CISD2	-0.338001	5.78342	0.00301884	0.0502949
CDK4	-0.375622	4.91564	0.00302005	0.0502949
SDR42E2	1.01916	3.13043	0.00302535	0.0503013
BEX5	0.828467	3.41114	0.00303236	0.0503184
CFAP36	0.456695	4.99062	0.0030362	0.0503184
ZNF276	0.487609	5.73021	0.0030451	0.0503844
NFIA	1.0901	3.22999	0.0030528	0.0504302
PSMA4	-0.386272	6.72315	0.00306266	0.0505117
F8A1	0.631665	4.46136	0.00307774	0.0506703
SMC2	-0.649517	5.43348	0.00308855	0.0506703
RAB27B	0.764447	3.01768	0.00308904	0.0506703
MYBL2	-1.38126	2.94213	0.00309206	0.0506703
GDF15	3.31652	3.77394	0.00313629	0.0513129
ENPP4	0.690702	3.5253	0.00314632	0.0513949
AC011676.5	1.21942	2.2207	0.00316611	0.0516359
LEF1	0.567648	5.02678	0.00321978	0.0524276
XBP1	0.589781	7.88135	0.00322603	0.052446
PNP	0.659432	6.17406	0.00323721	0.0524758
ARL5B	0.922334	6.72756	0.00323811	0.0524758
METTL12	0.603819	5.32425	0.00325944	0.0527175
RDH10	-1.13283	4.26299	0.00326332	0.0527175
KNL1	-1.07404	3.81297	0.00336633	0.0542613
E2F8	-1.46668	2.07509	0.00336948	0.0542613
GABBR1	0.672065	2.25312	0.00339023	0.0543303
NT5DC2	-1.1871	2.65429	0.00339085	0.0543303
LPGAT1	0.454027	5.34553	0.00339396	0.0543303
SMARCAD1	-0.618	5.10952	0.00339498	0.0543303
ERO1B	0.712567	6.1928	0.00340592	0.0543821
ERRFI1	0.647669	4.61249	0.00341181	0.0543821
TRAM1	0.413167	6.44984	0.00342381	0.0543821
SUGP1	-0.401438	4.04447	0.00342435	0.0543821
RBL2	0.527204	5.74321	0.00342477	0.0543821
LTV1	-0.444992	4.82113	0.00345071	0.0547092
SCX	-1.63471	4.6984	0.00345958	0.054765
MRPL27	-0.41954	5.30888	0.00347173	0.0548727
SHCBP1	-1.23795	2.70102	0.00349104	0.0550928
BTN2A2	-0.463085	5.22911	0.00353438	0.0556758
ZWILCH	-0.45704	3.33809	0.00354442	0.0556758
RPUSD3	-0.437946	4.47455	0.00354662	0.0556758
PHF3	0.476995	6.64303	0.00354973	0.0556758
WWP1	0.519223	4.94725	0.00356707	0.0558623
SGO2	-0.56848	4.23313	0.00358471	0.0560527
CTH	1.0681	3.5005	0.00359618	0.0561465
SERP1	0.417484	8.27373	0.00360353	0.0561756
ORC6	-0.717883	4.20256	0.00362246	0.0563849
HMBS	-0.57303	2.82329	0.00364592	0.0566563
ERF	0.582329	5.47308	0.0036569	0.0566563
CCDC137	-0.423458	5.1065	0.00365901	0.0566563
RANBP1	-0.452989	7.02858	0.00366526	0.0566563
PPARG	-1.71183	2.82616	0.00367978	0.0566563
NFKBID	0.5805	6.72295	0.00368463	0.0566563
ZDHHC12	-0.450615	5.33357	0.00368746	0.0566563
LTC4S	0.722938	4.06906	0.00368808	0.0566563
ATAD2	-0.578357	5.36217	0.00368969	0.0566563
CYBB	-1.81903	2.87713	0.00371888	0.0569497
WDR76	-0.530344	3.72919	0.00371991	0.0569497
MAIP1	-0.463096	3.98466	0.00374498	0.0572478
PPP1R10	0.483607	7.71727	0.00375778	0.0572945
CEP41	-0.587272	2.66731	0.00375921	0.0572945
ABCA5	0.502087	4.07439	0.00378147	0.057548
KDM3A	0.534006	5.25117	0.00379298	0.0576375
DCPS	-0.591715	4.68681	0.00381555	0.0578946
LONRF3	0.615372	2.42192	0.00384587	0.0582684
CEP126	0.712924	2.57937	0.00386517	0.0583944
BTD	0.554757	3.51094	0.0038656	0.0583944
RASGRF2	0.759678	2.84973	0.00390551	0.0588567
C16orf72	0.408585	6.35662	0.00390769	0.0588567
PELI1	-0.80745	6.44342	0.00392848	0.059083
ZNF33B	0.589683	3.58539	0.00395899	0.0594504
BIRC5	-1.38398	4.0421	0.00396452	0.0594504
PRR11	-1.14964	2.42909	0.00397893	0.0595792
FCMR	0.555027	5.48077	0.00401296	0.059966
PDE8A	0.596489	3.20673	0.00401647	0.059966
PPCDC	-0.678927	3.75094	0.00403837	0.0602053
RPS12	0.493733	12.2034	0.004048	0.060229
CCHCR1	-0.502292	3.32846	0.00405173	0.060229
SIRT6	-0.443996	3.77089	0.00407877	0.0605431
ABCB9	0.780602	1.97909	0.00408658	0.0605713
ETV7	-1.63176	4.75662	0.00409955	0.0606758
DDA1	-0.323277	5.29339	0.00414229	0.0611893
SQLE	-0.777739	5.42805	0.0041462	0.0611893
DENND6B	-1.20528	3.78273	0.00416504	0.0613788
MRPL44	-0.474642	4.79286	0.00417456	0.0614308
SRGAP3	-1.00939	5.97737	0.00418318	0.0614693
KLHL24	0.453282	5.97803	0.00419198	0.0614788
INCENP	-0.763608	2.62691	0.00420405	0.0614788
ZBTB4	0.408769	4.86375	0.00420653	0.0614788
ZNF324	0.485583	3.84726	0.00420783	0.0614788
AC245100.8	0.615894	4.0769	0.00423288	0.0617082
ADRB2	0.950008	5.03209	0.00423627	0.0617082
EGR1	0.993394	7.57187	0.00424161	0.0617082
MT-CYB	0.60683	12.4361	0.00426329	0.0619356
NEIL1	0.690722	3.25312	0.00427276	0.0619599
PAQR4	-1.06328	3.44348	0.00427708	0.0619599
EIPR1	-0.402866	4.29375	0.00428311	0.0619599
RASA3	0.755358	4.84914	0.00429521	0.0620472
RPS3	0.451559	11.7757	0.00431461	0.0622398
GPD2	-0.500359	3.13214	0.00434552	0.0625976
PSMD14	-0.378818	6.01058	0.00436156	0.0625983
COPRS	-0.598586	4.31012	0.00436313	0.0625983
ZBTB32	-1.06685	3.80295	0.00436391	0.0625983
MOAP1	0.440467	4.8864	0.00437259	0.0626351
CNBP	0.362206	8.1415	0.00438381	0.0627005
EXOSC4	-0.45738	3.85297	0.0043894	0.0627005
PFKP	-0.382793	5.58578	0.00444104	0.0633498
CCDC34	-0.689971	3.7466	0.0044746	0.0636551
NTRK1	-1.09338	2.0559	0.00447488	0.0636551
PBK	-1.24011	2.39002	0.00449333	0.063829
POLD3	-0.505034	4.04587	0.00450227	0.0638534
TGFBI	-1.2903	3.75509	0.00450752	0.0638534
PXN	0.542892	4.61397	0.0045257	0.0640224
FADS3	0.766466	4.5945	0.00459047	0.0648491
CHRNA5	-0.965944	3.21816	0.00461431	0.0650961
MAPKAPK3	-0.609615	5.20923	0.00464826	0.0653269
CDYL2	-0.676104	2.94087	0.00464832	0.0653269
THUMPD2	-0.603096	4.0283	0.0046498	0.0653269
SRD5A1	-0.635534	2.56809	0.00467772	0.065629
EIF6	-0.307307	6.25439	0.00470336	0.0658985
GALM	-0.596944	6.15038	0.00472724	0.0661065
ZBTB20	0.365493	6.86071	0.00473607	0.0661065
RAB33B	0.517583	3.67393	0.00474159	0.0661065
UAP1L1	-0.739472	2.94611	0.00475406	0.0661065
GCNT1	-0.833252	5.15936	0.00476134	0.0661065
C3orf58	0.62123	5.02138	0.00476334	0.0661065
MPDU1	-0.379786	4.61075	0.00476427	0.0661065
RCCD1	-0.754619	2.54798	0.00477526	0.0661065
TRIM52	0.470686	5.1752	0.00477629	0.0661065
CD2BP2	-0.361304	5.79865	0.00481833	0.0665983
AIF1	-1.18716	4.39018	0.0048356	0.066672
C19orf48	-0.536236	4.82376	0.00483668	0.066672
MRNIP	0.463615	4.32111	0.00486429	0.0669624
RPL14	0.419959	10.8692	0.00488465	0.0671525
RSRP1	0.494464	9.2953	0.00490749	0.067376
URI1	0.362704	6.24438	0.00493561	0.0676713
RABGEF1.1	0.742484	1.99337	0.00497981	0.0681782
STARD10	0.738999	4.87219	0.00498589	0.0681782
PLTP	-1.41787	2.31356	0.00501309	0.068421
PITPNM1	-0.373979	4.55584	0.00501701	0.068421
SARDH	-1.05495	3.52522	0.00503045	0.0685131
RPGR	0.540199	4.67336	0.00506544	0.0688445
MPZL3	0.661654	4.83214	0.00507241	0.0688445
TRIM13	-0.396348	5.37576	0.00507495	0.0688445
COMMD7	-0.404481	6.31272	0.00509667	0.0690477
PIN1	-0.369584	6.33448	0.00512553	0.0693471
ZWINT	-1.18946	4.06682	0.00515325	0.0696301
RILP	-0.813162	2.57567	0.0051682	0.0697401
SERINC1	0.343171	6.61558	0.00520423	0.0700593
CARD19	-0.456836	5.84872	0.00520554	0.0700593
RPS27A	0.454268	11.7994	0.0052522	0.0705946
SAC3D1	-0.711292	3.85675	0.00528575	0.0708887
C11orf84	-0.470489	4.79565	0.00528793	0.0708887
CD8A	0.683063	7.62268	0.00530118	0.0709735
ENTPD1	-1.63477	5.79318	0.00532051	0.0711393
MAP4K2	0.419382	4.03898	0.00537386	0.071759
IFI27L1	-0.633466	3.56663	0.00539382	0.0719103
HPRT1	-0.408673	5.48745	0.00540051	0.0719103
PLEKHG3	0.975852	3.13351	0.00540626	0.0719103
TCIRG1	-0.462693	6.32289	0.00541386	0.071918
HNRNPA0	0.425462	7.88094	0.00547506	0.0726368
SPAG5	-0.828657	2.86265	0.00549113	0.0727557
RMI1	-0.63146	2.91538	0.00552631	0.0730951
AC104581.4	1.06667	2.51346	0.00553102	0.0730951
NINJ2	-0.99002	4.20953	0.00555621	0.0733195
CARHSP1	-0.425708	6.26336	0.00556232	0.0733195
CYR61	1.83019	4.44507	0.00557291	0.0733647
TRAFD1	-0.466038	4.3925	0.00564719	0.0741246
FBXO3	0.380668	4.63031	0.00564849	0.0741246
ADTRP	-1.48985	2.92113	0.0056551	0.0741246
SYNGR2	-0.546032	5.70726	0.00567359	0.0741246
KLF16	0.585253	4.94168	0.00568377	0.0741246
CTU1	-0.470533	3.98495	0.00568378	0.0741246
NLRP2	-1.26238	2.41805	0.00568727	0.0741246
AMZ2	0.378868	5.02681	0.00570431	0.0741246
LSP1	-0.437966	8.28116	0.00570752	0.0741246
WDR54	-0.368894	4.84331	0.00570964	0.0741246
ARHGAP26	0.494865	5.26106	0.00571024	0.0741246
ADARB1	0.491231	3.97812	0.0057225	0.0741897
NPIPB4	0.732808	3.02482	0.00576768	0.0746809
CXCL13	-3.00981	9.46088	0.00578166	0.0747674
DDX18	0.458304	7.32927	0.00582613	0.0752475
MIIP	-0.533527	5.28997	0.0058398	0.0753291
EMC8	-0.384817	4.95152	0.00586266	0.0755287
STMN1	-0.536457	7.35378	0.00588091	0.0756686
CLPB	-0.556282	2.26626	0.00592203	0.0761022
ZDHHC16	-0.421739	3.38192	0.00593395	0.0761598
PSMB8	-0.42391	7.89732	0.00601291	0.0770766
PLA2G12A	0.47203	3.84185	0.0060306	0.0771725
CLINT1	0.365063	6.0234	0.00603546	0.0771725
MAFA	1.01727	2.43863	0.00607437	0.0775732
AP1S1	-0.540105	4.71033	0.00610764	0.0779009
ZCCHC11	0.431022	6.56547	0.00613091	0.0781005
RNF103	0.454317	5.07062	0.00617688	0.0785883
DDX11	-0.662008	3.73195	0.00624148	0.0793117
HMMR	-1.17629	4.0343	0.0062526	0.0793545
DEAF1	-0.412264	4.11158	0.00626757	0.0794461
RPL11	0.401737	11.479	0.00627796	0.0794795
CSDE1	0.331778	7.38591	0.00628999	0.0795334
ZBTB5	-0.582349	2.18578	0.00630279	0.079597
CLIP4	0.475785	3.89497	0.00631295	0.0796271
DIAPH3	-1.28394	2.60546	0.00643567	0.0810616
ALAS1	-0.562742	5.14035	0.00645158	0.0810616
CALM3	-0.380284	7.47126	0.00645426	0.0810616
ZHX2	0.491922	3.79544	0.00645834	0.0810616
RNPC3	0.465771	4.33824	0.00649793	0.0814587
RASSF2	0.652226	4.37837	0.0065138	0.0815578
FYTTD1	0.317465	5.682	0.00652501	0.0815985
SGTA	-0.371319	4.65258	0.00659693	0.0823973
MCUB	0.470435	5.74933	0.00663581	0.0827819
ZMAT5	-0.487601	4.22475	0.0066587	0.0828601
SPC25	-1.32363	2.261	0.00665969	0.0828601
PHF12	0.389848	4.95965	0.00666634	0.0828601
SMG6	0.381187	5.1815	0.00669063	0.0830612
LRP5L	-0.689346	2.86031	0.00673452	0.0835048
DOK2	-0.491768	8.4411	0.00674874	0.0835799
CTLA4	-1.21954	7.63972	0.00676708	0.0836473
EIF5A2	0.582189	4.11835	0.00678723	0.0836473
CCR7	0.861031	7.70897	0.00679761	0.0836473
KLF11	0.548279	3.92042	0.00679802	0.0836473
DDX41	-0.373129	4.23394	0.00680122	0.0836473
RPL3	0.461983	11.5001	0.00680318	0.0836473
TRAM2	0.763327	2.33351	0.00681303	0.0836679
TOX	-0.577762	5.6548	0.00685309	0.0840592
GTF2IRD2	0.645285	2.9237	0.00687463	0.0841699
PRKCB	0.534391	5.7709	0.00687856	0.0841699
YIPF3	-0.317005	5.61895	0.00690819	0.0844296
RPL17	0.578253	6.75731	0.00691716	0.0844296
NSUN6	0.67039	5.09145	0.00692452	0.0844296
BLOC1S1	-0.366696	6.76707	0.00694949	0.0846334
GNL1	0.423243	5.84665	0.00697786	0.0848779
KCNN4	-0.826938	4.33539	0.00699928	0.0850375
DOCK5	-0.898938	3.28657	0.0070155	0.0851336
DDX5	0.398413	10.5041	0.00706238	0.0856011
DIDO1	0.355919	4.93351	0.00708008	0.0857142
PCM1	0.460702	7.01794	0.00709279	0.0857666
UVSSA	0.522446	4.16604	0.00710622	0.0858277
C5AR1	-1.77298	2.48772	0.00711723	0.0858594
VCL	0.496911	4.34627	0.00714244	0.0859744
CIITA	-0.88091	2.40229	0.00714355	0.0859744
SMKR1	0.942562	2.0932	0.00715513	0.0860127
FAM117A	0.441306	5.56922	0.00717999	0.0862104
LGALS1	-0.689792	9.26952	0.00723355	0.0867518
CYB5R1	0.456595	4.13993	0.00728294	0.0871998
ACAD8	-0.379091	3.74277	0.00729282	0.0871998
CIT	-0.896814	1.91188	0.00729645	0.0871998
RPS6	0.411313	11.2275	0.00733253	0.0875288
KSR1	-0.576851	3.43459	0.00737242	0.0879026
ADCK5	-0.543921	3.0112	0.00740897	0.0882357
AC022400.7	0.740093	2.44554	0.00745879	0.0887258
SMTN	-0.755631	2.25889	0.00750705	0.0890731
WDR34	-0.757318	3.26056	0.00751483	0.0890731
SF3B3	-0.347821	5.18083	0.00751785	0.0890731
ADPRH	-0.913367	2.5845	0.00752277	0.0890731
ACSS1	0.483617	4.41626	0.00753275	0.0890883
RPS10	0.601089	8.6407	0.00763274	0.0901043
S100PBP	-0.415106	4.74809	0.00763625	0.0901043
ANXA5	-0.530682	7.28729	0.00767532	0.0903622
LY9	0.588597	5.00229	0.00768521	0.0903622
BAG3	-0.976066	7.57672	0.00768943	0.0903622
NUTF2	-0.338768	5.4347	0.0076934	0.0903622
JUND	0.467016	12.1514	0.00770603	0.0903704
PRDX5	-0.357825	7.06872	0.00771226	0.0903704
EIF2AK3	-0.599136	4.4625	0.00772057	0.0903704
LUC7L	0.336422	5.98956	0.0078334	0.0915342
NSG1	1.23456	3.24024	0.00783787	0.0915342
SEC24D	-0.40402	4.07458	0.00787507	0.0918638
ABCD1	-0.650804	2.38458	0.00791591	0.0921498
PARD6B	1.34325	3.12428	0.00791757	0.0921498
MRPL12	-0.438388	4.84704	0.00795414	0.0924319
RYK	0.402549	4.81833	0.00796441	0.0924319
TM9SF2	0.413831	4.90035	0.00796889	0.0924319
TVP23B	0.503159	3.46253	0.00798777	0.0925461
SLC30A7	0.391633	5.15607	0.00802237	0.0928419
KIAA1671	-0.707127	3.67182	0.00804367	0.0929833
TRGV9	0.650378	3.18503	0.00805469	0.0930058
MRPL58	-0.379073	4.62835	0.00809049	0.093314
ZFYVE19	-0.450609	3.76019	0.00813838	0.0936672
ZSWIM4	0.607674	2.97287	0.00815203	0.0936672
RPS14	0.414618	11.8364	0.00815604	0.0936672
TMED3	-0.398389	5.0155	0.0081577	0.0936672
TUBE1	0.375158	3.86038	0.00816891	0.0936909
TRMU	-0.42769	4.02591	0.00818085	0.0937058
PTPRM	1.00612	2.10267	0.00818851	0.0937058
FTH1	0.381103	11.8007	0.00822786	0.0940511
SPATC1L	-0.681502	3.32102	0.00824185	0.0941059
SLCO4A1	-0.931859	3.4795	0.00827278	0.0942725
C12orf4	-0.456729	3.43733	0.00827513	0.0942725
SPI1	-1.44059	2.74058	0.00828405	0.0942725
SYNE1	0.462078	6.35385	0.00832292	0.0945542
RAB27A	-0.450507	6.60301	0.00832727	0.0945542
LYZ	-1.70254	5.19356	0.00837345	0.0949607
TM6SF1	-1.13259	2.30543	0.00838161	0.0949607
SLC16A7	0.527774	4.92906	0.00839768	0.0949994
BATF3	-1.02461	3.09228	0.00840358	0.0949994
TMED2	0.329638	6.20218	0.00844397	0.0953107
SQSTM1	0.555468	9.20636	0.00845528	0.0953107
RFC4	-0.525678	4.10473	0.00845904	0.0953107
LAYN	-1.42168	5.71665	0.00850207	0.0956409
SERPINH1	-0.766856	7.36069	0.00850702	0.0956409
SERTAD1	0.460752	7.93843	0.00853139	0.0958098
RPS13	0.425337	10.7778	0.00856105	0.0960375
TET1	-0.701147	1.90632	0.00858024	0.0961475
KIAA0319L	-0.479679	5.05559	0.00859	0.0961517
TOMM34	-0.624803	4.30393	0.00861033	0.096247
LYL1	-0.572358	3.58917	0.00861731	0.096247
RGS2	-0.450377	8.8849	0.00864384	0.0964381
ARHGEF39	-0.571163	2.024	0.00866158	0.0965309
NKIRAS2	-0.481977	4.44023	0.00869735	0.0967952
DUSP28	0.409946	3.84424	0.0087131	0.0967952
CREB3L4	0.873957	3.05102	0.00872114	0.0967952
TNRC6B	0.345198	7.11733	0.0087231	0.0967952
CD68	-0.893217	3.45626	0.00874158	0.0968953
ASNA1	-0.342061	5.5387	0.00876798	0.0970829
SELENOI	-0.38237	4.40941	0.0087975	0.0973045
GGH	-0.879016	2.87442	0.00886728	0.0979705
EREG	-1.15501	3.18671	0.00891088	0.0982555
CBX7	0.449148	4.28305	0.00891226	0.0982555
FZR1	-0.374069	4.53266	0.00893498	0.0984
URGCP	0.480458	3.31716	0.0089655	0.0985372
RPL30	0.49399	11.7581	0.00896668	0.0985372
C9orf16	-0.40669	7.52454	0.0089839	0.0986207
BTBD19	0.992086	2.7383	0.00901819	0.0987902
C21orf58	-0.930288	2.90351	0.00902658	0.0987902
ECHDC2	0.389598	4.84543	0.00902828	0.0987902
PARPBP	-0.747496	2.55874	0.00905451	0.0989715
CD70	-0.87603	5.18062	0.00907509	0.0990907
LENG8	0.499223	5.30873	0.00913194	0.0995154
PPP2R5C	0.420145	8.33112	0.00913342	0.0995154
COQ7	0.528337	4.97444	0.00916518	0.0997554
CDKN2AIP	0.410974	6.09442	0.00917879	0.0997974
DUSP4	-0.813793	9.95833	0.00925258	0.100493
CHMP6	-0.544709	4.26196	0.00932279	0.101148
TSHZ2	-1.44932	5.44796	0.00936368	0.101407
LRRC8A	0.421426	4.25029	0.00936642	0.101407
PDXDC1	0.369577	5.06196	0.00938993	0.101426
RPTOR	0.497532	2.54727	0.00939511	0.101426
AC015802.6	0.920534	2.70948	0.00939792	0.101426
GSK3B	0.347495	5.05188	0.00940866	0.101435
ADAMTSL4	1.18735	1.90972	0.00947042	0.101994
TTC3	0.355135	6.56301	0.00954833	0.102658
GLRX3	-0.29727	5.45616	0.00955211	0.102658
SCAMP1	0.375593	4.20306	0.00961073	0.103179
KIF18B	-1.39898	1.72506	0.00970769	0.104111
AC006511.3	0.614668	2.39452	0.00972691	0.104208
ETFRF1	0.474668	4.25612	0.00979379	0.104802
BCAM	1.51572	2.42002	0.00980283	0.104802
LY6G5C	-0.522761	2.5707	0.00984245	0.105015
RMI2	-1.14289	2.7852	0.00984321	0.105015
ZCWPW1	0.588566	2.47305	0.00986156	0.105101
SOX13	0.875204	1.89997	0.00989003	0.105295
FBXL20	0.313573	4.09347	0.00990256	0.105319
RPL10	0.414886	12.5494	0.00994527	0.105663
RPS23	0.446228	11.4128	0.00995702	0.105679
C10orf128	0.802649	3.24228	0.00998956	0.105914
METTL15	0.445926	4.88214	0.0100012	0.105928
PARP15	0.422756	4.51895	0.0100349	0.106176
PREPL	0.586694	4.49927	0.0100529	0.106256
CHMP1A	-0.381286	5.52071	0.0100663	0.106288
ITM2B	0.375255	8.94926	0.0101037	0.106534
PCNA	-0.404871	6.36433	0.0101174	0.106534
PLXNB2	-1.19374	2.76657	0.0101268	0.106534
ZBTB21	0.3952	5.34319	0.0101313	0.106534
U2AF1L5	1.58853	2.51391	0.0101515	0.106614
ARID5B	-0.66548	8.4563	0.0101597	0.106614
UBP1	0.351377	4.38314	0.0101874	0.106795
CA5B	0.567495	4.96732	0.0102097	0.106821
ARL17A	0.843889	4.34994	0.0102107	0.106821
ZNF775	-0.675644	2.58026	0.0102774	0.107233
SVIP	0.426789	6.14014	0.0102783	0.107233
MSL1	0.394508	4.91481	0.0102816	0.107233
CXCL8	-1.30096	4.75074	0.0102988	0.107233
ADPRHL2	-0.411202	4.81298	0.0103024	0.107233
2006-03-01	0.321933	5.91969	0.010324	0.107336
RRP7A	-0.558661	6.34979	0.0103332	0.107336
YWHAH	-0.350807	6.63151	0.0103742	0.107652
ZBTB7A	0.376947	6.45402	0.010408	0.107872
RIPOR2	0.600967	6.5389	0.0104164	0.107872
CCNB2	-1.30819	3.85608	0.0104916	0.108538
PMVK	-0.417781	5.68012	0.010502	0.108538
GPR155	0.542258	5.24488	0.0105294	0.108659
RNF11	0.399793	4.8989	0.0105472	0.108659
POP7	-0.413346	4.61036	0.0105559	0.108659
MRM2	-0.423775	3.65352	0.0105648	0.108659
RCSD1	0.371462	6.1853	0.0105667	0.108659
EMP1	0.768859	3.7024	0.0105988	0.10888
C16orf87	-0.610757	4.77732	0.0106496	0.109152
DHRS1	0.465245	4.04511	0.0106507	0.109152
NDUFS8	-0.321193	6.45657	0.0106603	0.109152
GLTP	0.460899	5.25963	0.0106784	0.109152
LDLRAP1	0.611869	4.4335	0.0106851	0.109152
LSM14B	0.386163	3.9561	0.0106944	0.109152
MLF1	0.747065	4.28555	0.0106999	0.109152
RAP1GAP2	1.20006	2.4256	0.010745	0.109427
LMNA	0.801568	9.50929	0.0107642	0.109427
MINPP1	-0.553644	3.06223	0.0107709	0.109427
MRM3	-0.398012	4.35567	0.010775	0.109427
MAFG	0.327118	4.61082	0.0107881	0.109427
ABCB8	-0.383483	4.02037	0.0107974	0.109427
CEP55	-1.26754	3.7486	0.0108017	0.109427
ANO10	0.655362	2.27939	0.0108241	0.109545
BMI1	0.3663	4.1965	0.0108605	0.109715
IMPDH2	0.450764	5.5921	0.010865	0.109715
PATJ	0.496308	4.5488	0.0108729	0.109715
STXBP5	0.469094	3.39012	0.0109182	0.110057
ANXA1	0.810043	10.0882	0.0109294	0.110057
SMURF2	0.484748	5.48057	0.0109391	0.110057
LZTFL1	0.563948	2.57032	0.0109514	0.110073
ZNF473	-0.561898	2.2557	0.0109952	0.11032
BNIP3	0.539155	4.76404	0.0109975	0.11032
SPINK2	0.918337	4.38294	0.0110259	0.110396
FAM45A	-0.407756	4.70379	0.0110266	0.110396
SNRPD1	-0.376576	6.81328	0.0110782	0.110803
TPT1	0.421442	12.4857	0.011104	0.11082
FZD7	0.703372	1.96272	0.0111238	0.11082
MMP9	-1.29182	4.67864	0.0111266	0.11082
TFEB	-0.517886	4.33371	0.0111331	0.11082
TMEM167A	-0.326394	6.06399	0.011134	0.11082
CDK13	0.439682	5.93646	0.0111522	0.110894
AARS	-0.379433	3.72884	0.0111778	0.110986
SLC41A2	-0.857544	2.38771	0.0111831	0.110986
AC013394.1	0.429542	5.42269	0.0112041	0.111086
NOL8	-0.325321	5.5041	0.0112247	0.111153
TRIM44	0.336908	5.82944	0.0112398	0.111153
PLSCR1	-0.679405	6.56573	0.011254	0.111153
FAM50A	-0.306202	6.16629	0.0112543	0.111153
DUSP14	0.581249	4.3084	0.0113073	0.111429
PPP4R3A	0.38372	6.69623	0.0113152	0.111429
SCYL3	-0.558815	3.51869	0.0113248	0.111429
NUDT3	0.438096	3.86174	0.0113415	0.111429
MLYCD	-0.477832	3.75595	0.0113543	0.111429
COA6	-0.443201	5.12536	0.0113566	0.111429
TIPARP	0.361807	7.62964	0.0113584	0.111429
TET2	-0.486368	5.43223	0.0113806	0.111541
PITPNC1	0.468603	5.97803	0.0114668	0.112278
ACTR3C	-0.635614	2.91226	0.0114994	0.11249
TRIM21	-0.56447	3.766	0.0115494	0.112871
PON2	-0.704368	3.7867	0.0115606	0.112873
PMAIP1	-0.490692	9.24241	0.0115741	0.112897
ODC1	0.591439	7.42332	0.0116067	0.113066
PABPC1	0.441637	9.53672	0.011622	0.113066
FLNB	1.04596	4.39846	0.0116246	0.113066
APPL1	0.376042	5.30193	0.0116498	0.113124
ATP5C1	-0.296725	6.88567	0.0116525	0.113124
LYAR	0.584395	6.49737	0.0116716	0.113168
SKIL	0.617816	7.70124	0.0116792	0.113168
IRF5	-0.923022	3.07464	0.0117064	0.113325
DNAJA4	-0.69408	7.64627	0.0117511	0.113649
FBXO21	0.349282	4.9806	0.0117849	0.113869
DSE	0.71677	3.93086	0.0118231	0.11413
FES	-0.914541	3.58063	0.0118995	0.114759
ZNF354B	0.597631	2.78524	0.0119239	0.114887
EMD	0.338028	6.51824	0.0119807	0.115
PRKAB1	-0.491194	3.73199	0.0119903	0.115
NRM	-0.5586	3.28881	0.0120098	0.115
IQSEC1	0.518314	4.37455	0.0120182	0.115
KIF9	0.690166	2.54763	0.0120211	0.115
CCR5	-0.550603	4.2262	0.0120232	0.115
USP16	0.309464	6.8317	0.0120242	0.115
FIBP	-0.445291	5.64638	0.0120255	0.115
MT2A	-0.820734	9.02729	0.0120636	0.115164
C12orf73	-0.650549	3.42445	0.012076	0.115164
MAP1S	-0.379993	4.06268	0.0120767	0.115164
CHAF1A	-0.658659	3.99532	0.0120876	0.115164
ETFB	-0.350568	6.17933	0.0121234	0.115342
RPSA	0.341517	10.6442	0.0121335	0.115342
LCP2	-0.524177	6.85649	0.0121442	0.115342
BIN2	0.438233	7.24987	0.0121514	0.115342
UBE2S	0.464855	8.7936	0.0121699	0.115411
CHD1	0.54993	7.88301	0.0121981	0.115459
MYADM	0.982612	8.15498	0.012208	0.115459
RAB22A	0.382767	5.48645	0.0122088	0.115459
ERBIN	0.357679	6.0452	0.0123428	0.116619
DYRK1A	0.320148	5.2658	0.0123956	0.11701
POLR3K	-0.362352	5.22486	0.0124663	0.117569
TOMM20	0.393605	7.44297	0.0124885	0.117669
SLC29A1	-0.70305	2.73252	0.0126132	0.118736
HIRIP3	-0.381856	4.52093	0.0126278	0.118764
PPIF	-0.385852	5.81465	0.0126587	0.118946
CKAP5	-0.442022	4.28861	0.0126747	0.118987
ERCC5	0.785767	2.71518	0.0126991	0.119106
RPL4	0.318235	9.48852	0.0128199	0.120129
HSPB1	-0.56275	9.49501	0.0128522	0.120274
LTA4H	0.327727	4.94259	0.0128588	0.120274
MED11	0.383216	4.46518	0.0128758	0.120323
GNG5	-0.38614	7.65701	0.0129035	0.120471
TYW1B	0.520858	2.85231	0.0129333	0.120632
MRPL13	-0.328404	5.35733	0.0129473	0.120632
TTC9	0.793856	2.62277	0.0129615	0.120632
PRELID1	-0.325087	7.53379	0.0129727	0.120632
CDC42	0.371476	8.46657	0.0129892	0.120632
NPL	-0.705175	2.54015	0.0129913	0.120632
TRIM25	-0.58308	4.78805	0.0130137	0.12073
LEMD3	0.339306	4.70807	0.013027	0.120744
PPP1R3E	0.527443	2.77887	0.013058	0.120922
RBM22	0.333455	6.24969	0.0131051	0.12124
TMEM65	0.362199	4.44462	0.013116	0.12124
RNF149	0.355989	6.73316	0.0131292	0.121252
SPDL1	-0.514067	3.22799	0.0131841	0.12165
MSRB1	-0.423181	3.54886	0.0132422	0.122076
QPRT	-0.647658	2.41876	0.0132814	0.122327
AZGP1	2.14531	4.9328	0.0132985	0.122366
C12orf57	0.329767	7.7731	0.0133142	0.122366
RNF216	0.282856	5.7681	0.0133214	0.122366
ZUFSP	-0.352243	4.63508	0.013338	0.122408
XRCC3	-0.661985	2.00355	0.0133767	0.122653
TPRG1L	0.45806	3.97026	0.0134599	0.123306
LANCL2	-0.83372	2.6412	0.0134758	0.123341
FABP5	-0.851443	7.3832	0.0135274	0.123703
MYOM2	1.38695	3.13579	0.0136048	0.124064
HLA-DPA1	-0.656975	8.03699	0.0136117	0.124064
CDK2	-0.401161	3.14291	0.0136126	0.124064
VOPP1	-0.495698	6.10018	0.0136153	0.124064
GSTM3	0.916848	3.53437	0.0136886	0.124396
TMEM50B	0.408478	5.51443	0.0136911	0.124396
YME1L1	0.455046	7.69636	0.0136942	0.124396
BCL2L1	-0.537142	5.00765	0.013703	0.124396
SLC46A3	0.525263	2.7357	0.0137125	0.124396
DOCK7	0.517192	2.64052	0.0137293	0.124438
XXYLT1	-0.532159	3.00061	0.0137866	0.124761
SHMT2	-0.453429	4.83078	0.0137974	0.124761
NXF1	0.462807	5.41531	0.0138015	0.124761
RPS7	0.336223	11.0338	0.0138313	0.124921
SIRPG	-0.625037	5.26357	0.0138891	0.125332
FOXK1	0.396518	4.02799	0.0139446	0.125723
TBC1D22B	-0.417917	2.76779	0.0139825	0.125953
CYTH1	0.377246	6.4006	0.0140171	0.126142
ERC1	0.385325	4.40448	0.0140281	0.126142
KANSL1	0.497593	7.00727	0.0140772	0.126473
CHAC2	-0.517738	2.87711	0.0141348	0.126566
THBS1	0.679918	4.91273	0.0141352	0.126566
TSEN34	0.440027	5.27403	0.014137	0.126566
HECTD2	-0.647368	2.7578	0.0141371	0.126566
BAG5	0.406096	5.10939	0.0141527	0.126596
CFLAR	-0.501348	8.185	0.0141653	0.126597
MMS22L	-0.824973	3.32775	0.0142116	0.126901
RPL6	0.323453	10.8051	0.0142447	0.127086
HIC2	0.470417	3.30934	0.0142852	0.127336
FOXJ2	0.420564	3.3602	0.0143222	0.127555
RPL19	0.353857	11.5904	0.0143579	0.127662
ATP2C1	-0.404065	4.8684	0.0143713	0.127662
GCC1	0.427643	4.03423	0.0143716	0.127662
CXorf57	0.725531	2.45287	0.0144548	0.128289
RPS6KA5	0.382581	5.25569	0.0144733	0.128342
LRRC45	-0.492142	3.74325	0.0145139	0.128591
SHROOM1	0.776242	2.75189	0.0145751	0.129022
MTMR1	0.4209	3.3951	0.0146736	0.129782
EXOSC6	0.377595	5.80128	0.0147303	0.130171
GJA1	1.79888	2.16203	0.0147557	0.130201
IFT88	0.467803	3.16144	0.0147592	0.130201
TEX30	-0.442869	4.70008	0.0147833	0.130301
ZFP14	0.478104	3.43578	0.0148028	0.130361
GFPT1	0.338862	4.9412	0.0148206	0.130406
TADA2B	0.417911	3.85963	0.0148623	0.130661
INHBA	-1.49842	2.79661	0.0148788	0.130669
EIF1B	0.330343	6.96401	0.0148887	0.130669
APOE	-1.50911	6.20362	0.0149244	0.130869
MT-ND4L	0.682954	8.09089	0.0149426	0.130917
HSPA5	0.452175	8.90446	0.0149712	0.131055
SLC25A37	0.425468	4.81192	0.0150046	0.131235
RERE	0.326006	5.10136	0.0150262	0.131307
ZRANB1	0.386706	5.0635	0.0150384	0.131307
GPI	-0.395372	5.52175	0.0150877	0.131625
COMTD1	-0.356475	4.82692	0.0151297	0.131879
ADPRM	-0.637513	3.58548	0.0151899	0.132292
RPL32	0.434186	11.649	0.0152354	0.132575
EIF4EBP1	-0.406294	4.8338	0.0153217	0.133213
TASP1	0.381614	3.66959	0.0153446	0.133299
IL23A	0.80981	4.99337	0.0153706	0.133412
BRCA2	-0.72296	4.1643	0.015429	0.133805
CLU	1.22475	5.12817	0.0154642	0.133997
TMEM14A	-0.360682	4.48292	0.0155166	0.134338
CEP70	0.546825	2.87487	0.0155746	0.134726
SERPINA1	-1.45173	2.75468	0.0156307	0.135097
MYO6	0.613258	4.06889	0.0157275	0.135709
HBEGF	-0.495786	4.24981	0.0157685	0.135709
ARRB1	-0.671936	3.36764	0.0157715	0.135709
TIMM8B	-0.454807	5.67302	0.0157744	0.135709
POLA1	-0.669927	2.52316	0.0157768	0.135709
NAAA	0.398342	4.5452	0.0157811	0.135709
TMEM53	-0.54735	2.00488	0.0158504	0.136191
AFF3	1.08416	2.44932	0.0159375	0.136824
CTSB	-0.47754	6.08257	0.0159544	0.136855
FNIP1	0.380719	5.92603	0.0159884	0.136872
CORO7	0.319124	5.3348	0.0159907	0.136872
KNTC1	-0.601181	3.11319	0.0159997	0.136872
MSMO1	-0.460447	4.70733	0.0160098	0.136872
PTPN13	-1.49057	3.2965	0.0160342	0.136914
SBNO1	0.361782	5.63101	0.0160415	0.136914
H3F3B	0.378049	11.5031	0.0160583	0.136917
MRPL28	-0.378107	5.38032	0.0160686	0.136917
COMMD4	-0.347351	5.43778	0.0161073	0.136961
ALMS1	0.37266	3.16688	0.0161107	0.136961
AL662795.2	0.661181	3.60479	0.0161139	0.136961
TRAF4	0.464342	5.69603	0.0161432	0.137097
EPC2	0.353008	5.09675	0.0162263	0.137644
SELENOK	0.49158	8.88719	0.016247	0.137644
MCL1	0.336838	9.63895	0.0162528	0.137644
IGKC	-1.98192	8.28014	0.0162662	0.137644
RNF2	0.405077	4.22484	0.0162748	0.137644
RXRA	-0.826457	4.68568	0.0162929	0.137683
CD7	-0.521586	9.01614	0.016326	0.137849
SEMA4D	-0.464566	6.64618	0.0163754	0.138081
SESTD1	-0.86547	3.32263	0.0163832	0.138081
ARID3B	-0.822196	4.23719	0.0163959	0.138081
POLR2A	0.407573	7.12995	0.0164277	0.138081
RCE1	0.377035	4.32477	0.0164296	0.138081
FOS	0.728898	10.4056	0.0164343	0.138081
PLAU	-1.33069	3.28376	0.0164656	0.13823
FAM184A	-0.970399	3.6055	0.0165173	0.13855
FAM102A	0.412083	5.86479	0.0165427	0.13865
TMEM181	0.393132	4.87812	0.0165766	0.13882
LSMEM1	0.712235	3.35251	0.0166938	0.139638
MB	-1.85678	3.11577	0.0167015	0.139638
ZNF83	0.370492	4.89203	0.0168564	0.140742
APPL2	0.486036	3.39803	0.016865	0.140742
SFMBT2	-0.488493	4.98373	0.0168748	0.140742
TGIF1	-0.679009	6.96393	0.0169009	0.140789
AGMAT	-0.65332	2.35814	0.0169144	0.140789
TPD52	0.540082	4.874	0.0169401	0.140789
DDX17	0.303187	8.21408	0.0169437	0.140789
ZNF138	0.419167	3.92703	0.0169491	0.140789
ZNF274	0.385525	4.74138	0.0169805	0.140936
TAGLN2	0.311776	8.58908	0.0170388	0.141305
ZC3HAV1	0.410814	8.43295	0.0170599	0.141366
ARFGEF1	0.373518	5.80306	0.0170829	0.141442
MRPS11	-0.336088	5.14942	0.0171566	0.141937
EPSTI1	-0.755874	7.18145	0.0171773	0.141994
TXNDC9	-0.290179	5.12882	0.017204	0.142099
CAMK2G	0.406776	4.84415	0.0172179	0.1421
ANKRD12	0.329352	8.79133	0.0172491	0.142243
UAP1	0.487187	6.14135	0.0172848	0.142423
OSTM1	0.327342	4.69149	0.0173047	0.142452
CLCF1	0.764444	3.13302	0.0173162	0.142452
SP140	-0.374686	6.3532	0.0173462	0.142584
MCM10	-1.05558	2.59038	0.0173782	0.142732
FBXO22	-0.339612	4.58594	0.0174535	0.143236
CLTA	-0.293768	7.11135	0.0175142	0.143333
NIT1	-0.361449	4.09932	0.0175162	0.143333
ASAH1	0.462838	5.40633	0.0175203	0.143333
NME4	0.949829	3.8602	0.0175213	0.143333
RIOX1	0.444372	3.1283	0.0175854	0.143743
KLHL25	-0.547032	3.41666	0.0176486	0.144144
RPRD1A	0.416569	3.5972	0.0176988	0.144439
AP4B1	-0.395284	4.17992	0.0177242	0.144532
C15orf48	-1.17053	4.90498	0.0178241	0.145231
CRY1	0.412433	4.39928	0.0178479	0.145305
CFAP97	0.36933	5.5169	0.0178617	0.145305
ZSCAN9	-0.647683	2.62596	0.01788	0.145339
VAMP2	0.304166	7.58554	0.0179001	0.145385
GTF2B	0.3306	7.73138	0.0179141	0.145385
LMBR1L	0.383739	5.38012	0.0180449	0.146331
BOP1	-0.415725	4.18114	0.0180652	0.146379
HIST1H1B	-0.929389	4.37116	0.0181227	0.146729
POGK	0.353912	4.16082	0.018156	0.146883
RABL2B	0.405419	3.46144	0.0181898	0.14704
RPL13	0.374065	12.4389	0.0182223	0.147109
SRSF5	0.397835	8.62395	0.018227	0.147109
MND1	-1.18741	2.59405	0.0183262	0.147793
AKR1A1	-0.301917	5.80626	0.0184342	0.148502
GPS2	0.412018	5.67593	0.0184431	0.148502
APOBEC3H	-0.538053	4.92565	0.0185303	0.149086
PML	-0.504548	5.32276	0.0185532	0.149154
TMEM160	-0.297498	6.35354	0.018596	0.14938
ANKRD9	-0.666977	3.58522	0.0186131	0.1494
CRTAP	0.480364	4.2804	0.0186675	0.14972
RAE1	-0.30605	4.6179	0.0186896	0.149754
HIKESHI	-0.309295	5.93738	0.0187101	0.149754
GGCT	-0.447962	4.92173	0.0187156	0.149754
VASN	0.876842	2.66631	0.0187429	0.1498
PSD4	-0.501529	5.37562	0.0187669	0.1498
EZR	0.537123	9.54365	0.0187779	0.1498
EIF1	0.382366	11.5029	0.0187798	0.1498
TNKS2	0.35619	5.45743	0.0188717	0.150416
MED20	-0.710585	2.06705	0.0189096	0.150585
2008-03-01	0.3913	3.72065	0.0189224	0.150585
GNL3L	0.472627	3.48405	0.018968	0.150771
SH3YL1	0.566708	4.40732	0.0189752	0.150771
GBP2	-0.479402	7.16582	0.019004	0.150883
CCNYL1	0.590214	4.77733	0.0190717	0.151303
FAM234A	0.543604	3.0253	0.0191433	0.151653
XPA	0.266699	4.95324	0.0192002	0.151653
IL11RA	0.663872	2.001	0.0192137	0.151653
CHST2	-0.62004	4.19882	0.0192322	0.151653
MZT1	-0.358153	5.2452	0.0192339	0.151653
CAPN7	0.390936	4.9311	0.0192375	0.151653
MMD	-0.764211	3.97973	0.0192392	0.151653
GRN	-0.645176	5.09616	0.0192464	0.151653
EFR3A	0.310575	5.27526	0.0192491	0.151653
PKMYT1	-0.972906	2.62068	0.0193087	0.152006
RABL2A	0.653772	1.91993	0.0193577	0.152275
RECK	0.485969	2.68707	0.019439	0.152686
REC8	-0.494812	3.96546	0.0194399	0.152686
MAGED2	0.317037	6.04893	0.019459	0.152719
ZCCHC3	0.354612	4.01735	0.0195087	0.15285
OSBPL9	0.282311	4.68954	0.0195256	0.15285
CDK5	-0.462346	3.22562	0.0196001	0.15285
NCL	0.432018	9.46796	0.0196059	0.15285
GNGT2	-0.759089	3.38209	0.0196137	0.15285
IGFBP3	0.850829	3.90479	0.0196208	0.15285
DESI1	-0.394235	5.21696	0.0196235	0.15285
PBX2	0.374006	4.6612	0.0196279	0.15285
TBC1D9	1.85471	2.78579	0.0196405	0.15285
MSH3	0.453411	4.65612	0.0196515	0.15285
STX3	0.619379	3.23164	0.0196545	0.15285
SNX29	0.394655	3.80367	0.0196547	0.15285
CASC4	0.309635	4.94155	0.0197219	0.153256
SGSM2	0.421951	3.83366	0.0197422	0.153288
MMAA	-0.507223	2.23341	0.0197559	0.153288
MAX	0.322287	5.93994	0.019798	0.153412
HK1	-0.324496	5.27284	0.0198033	0.153412
IL21R	-0.507297	6.40069	0.0198168	0.153412
RSL24D1	0.370393	7.25132	0.0199202	0.153831
PRIM1	-0.328272	3.85382	0.0199345	0.153831
RAB6A	0.304819	5.35115	0.0199388	0.153831
ECHS1	-0.343391	5.96595	0.0199512	0.153831
MPG	-0.428181	6.17815	0.0199521	0.153831
EVA1C	0.488838	3.4727	0.0199711	0.153831
CITED2	0.594277	7.63905	0.0199761	0.153831
PEBP1	0.356633	7.37551	0.020057	0.154226
DNA2	-0.745211	2.24564	0.0200575	0.154226
DAPK2	-0.72408	4.48127	0.020133	0.154661
RUVBL2	-0.4168	4.37059	0.0201442	0.154661
NUDT18	-0.399496	3.68357	0.020236	0.155249
NME1	-0.58379	5.55953	0.0203245	0.155755
EBAG9	0.286811	4.71755	0.0203324	0.155755
DNAJC3	0.45145	5.69743	0.0203659	0.155854
KLHL23	-1.19407	3.39719	0.0203757	0.155854
ZFAND2A	-0.823237	8.14704	0.0204289	0.156144
RPL34	0.524435	11.3537	0.0204953	0.156535
CDKN1C	0.714646	5.17663	0.0205159	0.156576
RASD1	0.825042	4.95116	0.020605	0.157124
FKBP3	-0.347169	5.7282	0.0206366	0.157124
DUS2	-0.565612	2.58331	0.0206649	0.157124
TBCEL	-0.757996	2.21431	0.0206722	0.157124
NAPRT	-0.491791	4.78078	0.0206775	0.157124
C11orf1	0.441949	3.92932	0.0206915	0.157124
ANKHD1	0.364139	4.38399	0.0206952	0.157124
TMUB1	-0.324708	5.68255	0.0207562	0.15747
CXCL14	2.23915	4.36006	0.0207981	0.157503
PRDM1	-0.927108	8.14651	0.0208071	0.157503
STARD7	-0.314087	6.35989	0.0208212	0.157503
TRIM39	0.693124	4.4955	0.0208416	0.157503
SNRPB	-0.272233	8.16295	0.0208578	0.157503
DNTTIP1	-0.34923	4.51343	0.0208671	0.157503
CDK17	0.399794	5.61557	0.0208681	0.157503
AAED1	0.469319	5.07287	0.0208901	0.157553
SQOR	-0.377784	5.55319	0.0210361	0.158438
DYRK3	0.589052	3.24108	0.0210385	0.158438
KLF5	0.694779	3.57965	0.0210697	0.158557
FCHO1	-0.404963	4.06245	0.0211117	0.158757
PHLDA1	-0.530954	8.33793	0.0211503	0.158873
SMOX	-1.35474	2.52297	0.0211583	0.158873
CALM2	0.344476	8.95311	0.0212113	0.159155
HLA-DRA	-0.802699	8.4941	0.0212336	0.159198
ZNF710	-0.710451	2.88099	0.0212505	0.159198
VPS13D	0.35142	4.08892	0.0212637	0.159198
FCER1G	-0.806059	6.89286	0.0213523	0.159745
INTS7	-0.45525	3.4861	0.0213705	0.159764
SEC22C	0.309033	4.9497	0.0214179	0.159993
SAFB2	0.38134	6.8469	0.0214355	0.159993
FOSB	0.773411	9.66684	0.021448	0.159993
AC015799.1	0.598234	4.06894	0.021513	0.160361
YIF1B	-0.357567	3.9866	0.0215307	0.160376
ORMDL1	0.272787	6.66667	0.0215733	0.160392
DOCK9	0.408075	3.72608	0.021579	0.160392
SPTY2D1	0.537606	6.91544	0.0215925	0.160392
CBWD1	0.377943	4.16165	0.0215954	0.160392
TPCN2	-0.620931	2.91092	0.0216929	0.16091
KIAA1109	0.40656	5.68805	0.0217166	0.16091
SNRPN	0.396066	6.37195	0.0217222	0.16091
TMEM189	-0.410162	4.15292	0.0217281	0.16091
ZFAND1	0.276969	4.77104	0.0217722	0.16112
THOP1	-0.411651	3.52216	0.0217923	0.161153
PRKAA1	0.330014	5.31919	0.0219081	0.16189
RNASE1	-1.22673	3.27514	0.0219236	0.16189
MCAM	-0.542692	4.15767	0.0219898	0.162253
SH3BP5L	-0.448128	2.65522	0.0220045	0.162253
ABLIM1	0.467421	5.02529	0.0220664	0.162593
KLRG1	0.907091	5.53948	0.022085	0.162613
TP53INP1	-0.830717	5.33433	0.0221166	0.162728
PSMA1	-0.292177	7.18626	0.0221658	0.162973
FLT1	-1.04113	3.09017	0.0222133	0.163205
ADAT1	0.374267	4.09017	0.0222469	0.163223
NR4A2	0.620731	9.59185	0.0222572	0.163223
NHSL2	0.595545	2.5107	0.0222719	0.163223
RAD51C	-0.430723	4.50198	0.0222795	0.163223
EMILIN2	-0.469638	3.52819	0.0223173	0.163384
RDH5	0.598921	2.09109	0.0223407	0.163431
CAMK2N1	0.627182	4.17992	0.0223557	0.163431
USP34	0.25747	6.33869	0.0223924	0.163552
CEBPA	0.678175	3.31701	0.0224041	0.163552
VCPKMT	-0.306964	4.9859	0.0225131	0.16423
YBX3	0.496074	6.35609	0.022543	0.164331
CARD16	-0.584842	7.18311	0.0225656	0.164379
AP3M2	0.559181	5.32389	0.0226009	0.164519
BCL9L	0.490283	5.3878	0.0227443	0.165445
DDX49	-0.324143	5.13349	0.0228313	0.165762
DENND6A	0.432746	3.9797	0.022848	0.165762
NPM1	0.341692	9.74269	0.0228572	0.165762
TES	0.411476	6.20677	0.0228585	0.165762
SDC2	1.91229	2.71852	0.0228794	0.165762
TMIGD2	-1.14583	5.27171	0.0228946	0.165762
STOML2	-0.277706	5.59664	0.0229239	0.165762
RPS4X	0.334027	11.6831	0.0229287	0.165762
EPOR	0.526141	4.41567	0.0229335	0.165762
DNPH1	-0.677828	6.2971	0.0229519	0.165766
POLR2E	-0.323834	6.17672	0.0229664	0.165766
FRAT1	0.524917	3.92397	0.0230457	0.166088
HAX1	0.284849	6.16701	0.023063	0.166088
PDK4	-1.35101	3.60195	0.0230631	0.166088
FRAT2	0.430855	5.29132	0.0230865	0.166088
DYRK2	0.382161	4.96351	0.0230921	0.166088
RPL8	0.319931	10.9138	0.0232233	0.166821
NELFB	-0.352085	5.041	0.0232265	0.166821
ICE2	0.38834	5.42456	0.0232703	0.167012
ARPC4	-0.301893	7.16851	0.0232875	0.167012
IER2	0.476577	9.7469	0.0233054	0.167012
ZC3H6	0.29541	5.30476	0.0233184	0.167012
SPEF2	0.468019	3.4148	0.0233611	0.167172
DPYD	0.425964	4.43021	0.0233735	0.167172
MARCKS	-0.833661	4.22454	0.0234338	0.167487
PCYOX1	0.466996	3.54186	0.0234584	0.167492
SRRM2	0.267363	8.43888	0.0234672	0.167492
PPM1G	-0.278102	7.11269	0.0235256	0.167672
DNAJC25	-0.426093	3.7557	0.0235413	0.167672
IKZF3	-0.399943	6.85524	0.0235416	0.167672
MTERF4	0.316491	5.73484	0.0235581	0.167673
AMBRA1	-0.447901	3.01955	0.0235776	0.167696
RPS25	0.439685	10.9451	0.0236015	0.167749
ABCB7	0.332535	4.13852	0.0237181	0.168461
KRBOX4	0.467979	3.46245	0.0238427	0.169229
C9orf85	-0.408109	4.06164	0.0238941	0.169386
ACYP2	0.499845	3.92913	0.0238979	0.169386
ASB7	-0.402061	2.80167	0.0239793	0.169827
TK2	0.369374	3.077	0.0240029	0.169827
IGFBP2	-1.02235	4.80491	0.02401	0.169827
ACTRT3	-1.08392	2.76458	0.0240493	0.169988
MRPL35	-0.327147	4.40169	0.0241166	0.170168
RIN3	-0.509927	5.44162	0.0241212	0.170168
NUDT22	-0.351194	5.38333	0.0241355	0.170168
NDUFAF1	-0.452245	3.83707	0.0241412	0.170168
SCPEP1	-0.540232	4.4313	0.0241855	0.170363
TMEM106A	0.424187	3.31197	0.0243237	0.17113
PAF1	0.359939	5.86268	0.0243582	0.17113
IL21	-2.25848	3.0593	0.0243623	0.17113
FOXO1	-0.500695	6.51165	0.0243859	0.17113
PSME2	-0.366752	8.00766	0.02439	0.17113
GORAB	-0.332706	3.55306	0.024418	0.17113
PSMB2	-0.320828	6.34364	0.0244268	0.17113
FARSA	-0.387988	4.7748	0.0244376	0.17113
PLAGL1	-0.67557	3.6872	0.024446	0.17113
TUBB4B	0.453912	8.94821	0.0244615	0.17113
TMEM30A	0.337008	4.74276	0.0245629	0.171641
ACSL3	0.350811	5.31285	0.0245681	0.171641
KDM4C	0.309789	4.74422	0.0245896	0.171651
SIPA1L1	-0.382681	5.23154	0.0246284	0.171651
GNA15	-0.697821	6.0709	0.024631	0.171651
CPM	-1.41501	5.30133	0.0246365	0.171651
BCR	0.371533	3.95219	0.0246555	0.171667
LRRC37A2	0.600676	2.91491	0.024777	0.172396
OSBP	0.307294	5.23999	0.0248006	0.172442
GFPT2	0.954729	2.48228	0.0248361	0.172572
HLA-DRB1	-0.824101	8.66136	0.0249109	0.172947
JAKMIP1	-0.530782	4.35946	0.0249259	0.172947
TTC17	0.278098	5.30043	0.0249407	0.172947
FAM35A	0.345939	4.29379	0.0250103	0.173312
LIMK1	-0.4919	4.48509	0.0251248	0.173988
TBKBP1	0.68219	2.20987	0.0251713	0.174085
WDHD1	-0.629049	2.92908	0.0251727	0.174085
IL2RA	-0.754464	6.45074	0.0252578	0.174555
CD47	0.378803	6.80247	0.0252781	0.174578
SFXN5	-0.465134	2.80279	0.0253598	0.174805
NXT1	0.361534	6.66497	0.0253638	0.174805
MICU2	0.258909	5.4426	0.0253872	0.174805
ICMT	-0.347594	3.52278	0.0253923	0.174805
C4orf48	-0.508406	5.83362	0.0254007	0.174805
TM7SF2	0.462459	3.34257	0.0254135	0.174805
RPL18A	0.30507	11.4258	0.0254615	0.175005
GCNA	0.707838	3.81074	0.0254822	0.175005
CLIC3	-0.606606	6.33014	0.0254939	0.175005
JADE2	0.298923	5.50138	0.0255193	0.175063
ALKBH5	0.352285	5.66601	0.025548	0.175142
BTG3	-0.448886	7.4111	0.0255765	0.175162
KIFC3	-1.05167	2.60107	0.0255851	0.175162
COG5	0.399323	4.32032	0.0256167	0.175261
MSL2	0.409975	5.28232	0.0256523	0.175387
RPUSD2	-0.508261	2.63742	0.0258649	0.176723
PPP1R15B	0.46033	7.08711	0.0258947	0.176809
STK26	0.382984	5.13882	0.0259204	0.176866
ANKH	0.389887	4.8937	0.0260412	0.177521
UMAD1	0.412539	3.84525	0.026051	0.177521
RCHY1	0.302865	4.72343	0.026097	0.177717
ZNF721	0.295751	5.69589	0.0261596	0.178024
SLC30A9	0.298779	4.0131	0.0261885	0.178047
MLPH	1.99919	2.81639	0.0261982	0.178047
SMARCA5	0.401306	7.3796	0.026238	0.178047
HLA-DPB1	-0.572994	7.94524	0.0262613	0.178047
LGALS9	-0.679631	5.67021	0.0262656	0.178047
SIRT2	0.30067	5.76974	0.0262672	0.178047
ANKRD42	0.380635	3.17862	0.0263004	0.178113
EML4	0.387548	7.67212	0.0263117	0.178113
CXCR6	-0.642749	6.32035	0.0263671	0.178324
CCNE2	-0.421638	3.53111	0.0263777	0.178324
CHD2	0.348782	7.55505	0.0264014	0.178363
ITPA	-0.40251	5.80932	0.0264183	0.178363
PLK3	0.568024	7.34093	0.0264363	0.178363
TMEM70	-0.347093	5.824	0.0264532	0.178363
MAP4K3	-0.468369	3.36442	0.0264975	0.178494
PGM2	-0.366415	4.61375	0.0265186	0.178494
PBXIP1	0.324982	6.88495	0.0265338	0.178494
KDM3B	0.304079	4.31489	0.0265423	0.178494
PPP2R5A	0.389222	5.87972	0.0266582	0.179156
MR1	-0.337689	4.62279	0.0266903	0.179254
ILK	-0.315462	5.90026	0.0267904	0.179778
MAL	0.666151	4.36393	0.0268034	0.179778
CENPO	-0.734844	1.81027	0.026891	0.180032
SDF2L1	-0.338655	6.24668	0.0269233	0.180032
LTA	-0.587479	4.70225	0.0269288	0.180032
GNAI3	0.287902	6.58566	0.0269439	0.180032
SCAMP2	-0.294582	6.15385	0.026952	0.180032
GFI1	-0.391959	4.62624	0.0269605	0.180032
AGTPBP1	0.446534	3.98638	0.0269644	0.180032
MRPL36	-0.383134	5.11668	0.0270979	0.180618
PPP1R3B	-0.650444	4.2828	0.0271035	0.180618
ZBTB7B	-0.467856	4.02055	0.0271137	0.180618
CRYZL1	0.326201	4.13537	0.0271327	0.180618
VPS13A	0.282824	5.27401	0.0271526	0.180618
TMBIM1	0.376789	5.35399	0.0271621	0.180618
NABP2	-0.415877	4.33115	0.0271756	0.180618
ATAD1	0.319676	5.15968	0.027388	0.181911
NUDT21	-0.312428	5.35554	0.0274293	0.182068
WASHC2C	0.403332	4.15367	0.0275003	0.182421
PLIN2	-0.735271	8.28519	0.0275213	0.182442
TNF	0.766887	6.75279	0.0276469	0.183156
HERC3	0.325967	4.07297	0.0277255	0.183558
SEMA4C	0.604298	3.47637	0.0277768	0.183665
FBL	0.259227	6.20384	0.0277827	0.183665
APTX	-0.302706	4.47419	0.0277955	0.183665
PQLC3	0.356891	4.6994	0.0278579	0.183887
DDX6	0.404419	7.05342	0.0278649	0.183887
SRP19	-0.244658	6.14852	0.0279386	0.184017
SH3BGRL3	-0.333215	9.99844	0.0279393	0.184017
CHPF	-0.457176	3.23407	0.0279464	0.184017
LAMTOR5	-0.241001	6.61304	0.0279564	0.184017
KANSL2	0.337523	5.46225	0.0280112	0.184259
ZNF33A	0.32403	5.21212	0.028115	0.184822
ANK3	0.713882	4.18222	0.0281386	0.184859
PCBD1	-0.428733	5.26258	0.0282026	0.185161
LAIR1	0.82592	4.65771	0.0282781	0.185357
TRIM69	-0.379453	5.54531	0.0282836	0.185357
KIT	1.01621	2.40707	0.0282868	0.185357
SF3A1	0.333486	5.97032	0.0283463	0.185511
RPP21	0.567821	3.60305	0.0283465	0.185511
GEM	-0.908753	6.95068	0.0284304	0.185872
MOV10	-0.428304	4.02261	0.0284379	0.185872
RRP36	-0.280883	5.43312	0.0284677	0.185948
ZNF101	-0.38615	4.9874	0.0285119	0.186096
KIR3DL2	-1.33594	2.90904	0.0285395	0.186096
REPS1	0.361541	3.98872	0.0285719	0.186096
DALRD3	0.310786	4.98063	0.0285792	0.186096
NDEL1	0.29021	5.80902	0.0285812	0.186096
HNRNPLL	-0.475696	5.45828	0.0286329	0.18619
SLC18B1	0.47341	2.52729	0.0286427	0.18619
FDXR	-0.615937	3.47178	0.0286502	0.18619
CCZ1	0.37407	4.65081	0.0286954	0.186279
APOBEC3F	-0.40178	3.32863	0.0287003	0.186279
DPP3	-0.331844	4.24555	0.0287205	0.186292
NAMPT	-0.454897	7.97547	0.0288027	0.186707
NSUN5	-0.289213	4.77828	0.0288691	0.187019
C9orf78	0.274765	7.11841	0.028912	0.187179
SLCO3A1	0.501621	4.69667	0.0289622	0.187251
GFOD1	-0.626227	5.16582	0.0289682	0.187251
RAB31	1.10471	3.00221	0.0290249	0.187251
UBE2L3	-0.264473	6.96934	0.029038	0.187251
FBXL8	-0.544922	2.5452	0.0290502	0.187251
BST2	-0.459784	8.49277	0.0291292	0.187251
RTCA	-0.306835	5.62779	0.0291524	0.187251
SNAP29	-0.294723	4.8925	0.02916	0.187251
FLAD1	-0.316571	4.62976	0.0291716	0.187251
RAB3GAP1	-0.394399	5.07464	0.0291737	0.187251
EXOSC5	-0.428976	3.92596	0.0291843	0.187251
MRPL46	-0.324221	4.26138	0.0291854	0.187251
SPHK2	-0.491422	3.8814	0.0291955	0.187251
BANF1	-0.274786	6.98205	0.0291962	0.187251
TMEM123	0.27096	7.01835	0.0291974	0.187251
MT-ND1	0.500459	11.8955	0.0292642	0.187562
PFKL	-0.330613	5.46338	0.0293513	0.188002
RASGEF1A	-0.754535	3.48011	0.0294207	0.188196
WDR47	0.579532	4.90987	0.0294316	0.188196
CORO1B	-0.541276	6.81179	0.0294403	0.188196
INSIG1	0.423072	6.01416	0.0294549	0.188196
PKIG	0.768456	2.15722	0.0294983	0.188355
ETF1	0.435896	6.38792	0.0295211	0.188383
HSD17B7	-0.461743	5.3986	0.0295568	0.188493
C11orf71	0.553659	3.00958	0.029589	0.188548
ARF4	0.393178	7.46689	0.0296022	0.188548
IL2RB	-0.619948	7.51758	0.0297269	0.189225
DAGLB	-0.485033	3.28098	0.0297697	0.189379
CHMP2A	-0.311857	6.50476	0.0298001	0.189455
ZNF707	-0.570994	2.54862	0.0298552	0.189688
CHAMP1	-0.376578	3.4552	0.0298919	0.189804
AC124312.1	0.618858	2.12304	0.0299404	0.189993
PPID	-0.449204	6.30877	0.0299645	0.190009
AKIRIN1	0.355998	7.23655	0.02998	0.190009
ADAP1	-0.540345	4.38671	0.0300063	0.190058
IGFBP5	2.01907	4.92024	0.0301216	0.190671
USP40	0.476776	2.46632	0.0301637	0.190819
MID1IP1	0.353329	5.23578	0.0302646	0.191256
FNDC3B	-0.493323	4.73708	0.0302759	0.191256
POU2F1	-0.391925	4.39604	0.0302888	0.191256
RARA	0.469615	6.10274	0.0304116	0.191566
TSPAN14	-0.388067	6.33391	0.0304291	0.191566
UBE2O	0.400723	4.32899	0.0304468	0.191566
WBP11	0.38236	6.4968	0.0304661	0.191566
MON2	0.290454	4.78959	0.0304848	0.191566
RBM3	0.357478	7.66069	0.0304989	0.191566
CHCHD1	-0.351296	5.6609	0.0305094	0.191566
RRP1B	0.315494	5.17697	0.0305126	0.191566
TMEM97	-0.784904	2.60844	0.03054	0.191566
UBR3	0.332116	4.20375	0.0305418	0.191566
EXOSC9	-0.339339	5.47696	0.0305603	0.191566
CTSF	0.825209	2.88651	0.0305623	0.191566
ADGRL1	0.702868	2.13644	0.0306437	0.191862
SLC45A4	0.485489	3.06344	0.0306589	0.191862
TTF2	-0.486784	4.82362	0.0306656	0.191862
ZNF639	0.340399	4.15089	0.0307397	0.191997
DPM2	-0.317233	4.91697	0.0307425	0.191997
ZNF408	-0.535642	3.0766	0.0307484	0.191997
VAPA	0.239129	7.22023	0.0307774	0.191997
TTLL3	0.397882	2.92832	0.030781	0.191997
STT3B	0.319261	6.3383	0.0309248	0.192776
GLRX2	-0.273677	4.59219	0.0309707	0.192945
NRIP3	0.839351	3.58205	0.0310184	0.193088
POLR2G	-0.290465	5.94557	0.0310314	0.193088
GPHN	0.48657	2.91462	0.0310869	0.193316
MRPL15	-0.478695	4.33917	0.0311183	0.193394
CEP131	-0.435057	2.67741	0.0311694	0.193594
SYT11	-0.362224	4.80004	0.0312625	0.194055
KLHL2	-0.357894	3.72624	0.0313155	0.194266
CIAO1	-0.2572	5.55794	0.0314052	0.194704
KCTD20	0.322952	5.21977	0.031452	0.194877
NOTCH1	-0.401059	4.93636	0.031511	0.194952
RAD51D	-0.428548	3.66757	0.0315117	0.194952
RBL1	-0.389745	3.95832	0.0315713	0.194952
RARG	0.531655	3.21185	0.0315904	0.194952
TADA3	-0.275096	5.8517	0.0316079	0.194952
BCS1L	-0.363344	3.02121	0.0316152	0.194952
CEP78	0.412891	5.03922	0.0316233	0.194952
SELL	0.740134	6.37371	0.0316256	0.194952
EIF4A3	0.513299	7.8716	0.0316355	0.194952
NFYA	0.314104	4.0853	0.0316644	0.195013
CCDC28B	-0.4295	4.17085	0.031711	0.195183
SCAND1	-0.280479	7.18203	0.0317397	0.195239
RAF1	0.267993	5.66065	0.0317629	0.195239
KMT2E	0.290318	8.55376	0.0317773	0.195239
TBC1D32	0.446004	2.57514	0.0318415	0.195467
MIS18A	-0.350017	3.45198	0.0318526	0.195467
NCAPD3	-0.402307	4.27655	0.0318888	0.195572
AAK1	0.438995	7.25711	0.0319179	0.195617
PPP1R7	-0.259266	6.00342	0.0319343	0.195617
CCND3	0.38133	7.27165	0.0319789	0.195773
NUDT16	-0.613347	4.05457	0.0320129	0.195796
LIG1	-0.371253	4.31465	0.0320367	0.195796
WDR1	-0.276801	6.67687	0.0320572	0.195796
NADK2	0.509785	2.65696	0.0320592	0.195796
TRMT2A	-0.416525	4.462	0.0321111	0.195965
GSE1	0.469114	4.75309	0.0321251	0.195965
ATP5S	0.302348	4.28628	0.0321638	0.196084
SBDS	0.390697	7.3168	0.0322008	0.196109
EPM2AIP1	0.462573	5.43669	0.0322062	0.196109
OPN3	-0.43448	2.40938	0.0322792	0.196437
PHTF1	-0.371403	4.97272	0.0323286	0.196594
TMEM71	0.564047	4.50553	0.0323632	0.196594
LIMK2	-0.376065	3.5484	0.0323686	0.196594
N4BP3	0.59062	4.03425	0.0323817	0.196594
FOXJ1	1.11801	1.88505	0.032443	0.196849
ZCRB1	-0.328203	6.03794	0.0325568	0.197422
KHNYN	0.337892	4.09555	0.032615	0.197659
STYXL1	-0.376807	3.92178	0.0327075	0.198102
DPH5	0.290312	3.90218	0.032736	0.198157
NOD2	-0.766293	2.95875	0.0327809	0.198312
FBXL17	0.360005	3.8122	0.0328421	0.198565
EIF2A	0.25536	6.09087	0.0329404	0.199042
KIF27	0.523974	2.57304	0.0329858	0.199146
FAM13B	0.295493	5.29926	0.0329966	0.199146
ITPR1	-0.441439	5.37998	0.0330347	0.199222
PLXND1	0.625039	3.44209	0.033048	0.199222
ATP5G3	-0.312708	7.43811	0.033107	0.199436
ACYP1	-0.442749	4.76602	0.0331458	0.199436
SOS2	0.453152	5.04836	0.0331737	0.199436
TFF3	2.50525	5.00661	0.0331873	0.199436
KIF18A	-0.652216	3.18882	0.0332086	0.199436
RPS16	0.355811	10.914	0.033221	0.199436
GATAD2A	0.316382	5.53071	0.0332333	0.199436
AKAP9	0.317168	7.77244	0.033271	0.199436
KIAA0040	0.430046	5.06912	0.0332711	0.199436
RABL6	-0.248794	5.58698	0.0332878	0.199436
GBP1	-0.573586	6.41759	0.0332977	0.199436
FCGR2A	-1.12023	2.65804	0.0333194	0.199449
CCL3	-0.783402	8.95851	0.0333804	0.199698
M6PR	0.270423	6.25742	0.033409	0.199752
AC091181.1	-0.745958	3.31032	0.033467	0.199799
RNF121	-0.323124	3.81109	0.033473	0.199799
NCAPH2	-0.318479	4.58786	0.0334755	0.199799
TMPO	-0.381149	6.7998	0.0335486	0.20012
CERK	0.398425	4.73009	0.0336267	0.200468
FLT3LG	0.525534	5.2722	0.0336533	0.20051
LSM4	-0.277524	6.46946	0.0336903	0.200614
PHLDB1	0.83307	2.64576	0.0338047	0.201178
RALGAPA1	0.541398	7.69783	0.0339079	0.201675
IL12RB2	-0.660969	3.75619	0.0340011	0.202112
MIS18BP1	-0.376794	6.39631	0.0340421	0.202239
CCND2	-0.49124	8.00374	0.03411	0.202524
FAM49A	-0.634323	3.80248	0.0341363	0.202563
TAP1	-0.284959	7.36482	0.0341696	0.202643
RPL7A	0.311958	11.1839	0.0342947	0.203267
ZNF506	0.3531	5.11245	0.0343859	0.203596
FAM129B	-0.926232	2.43116	0.0343899	0.203596
UBE2F	-0.293714	5.40041	0.0344452	0.203643
GSTO1	-0.305927	6.59267	0.034457	0.203643
DYNC1I2	-0.292014	5.84655	0.0344575	0.203643
AIMP2	-0.42315	3.61939	0.0345002	0.203778
EPHX1	1.05881	2.38237	0.0345531	0.203972
ENOX2	0.376561	3.39612	0.034573	0.203972
MAP4K4	0.289907	5.87283	0.0347806	0.20508
BORA	-0.499471	2.51498	0.0348567	0.20541
TMEM191C	0.540528	2.43273	0.0348834	0.205449
TSPOAP1	0.584998	3.12107	0.034925	0.205524
SNTA1	0.540193	3.42218	0.0349363	0.205524
RNF122	-0.588899	3.06547	0.0349779	0.205651
BZW1	0.359717	8.05547	0.0350663	0.206052
VEZF1	0.270784	4.87199	0.0351266	0.206288
PRKCE	0.483875	3.01282	0.0351542	0.206332
AK9	0.373265	3.28717	0.0351763	0.206343
CD151	-0.6675	5.40504	0.0354058	0.207571
ZMYND11	0.279052	4.89395	0.0354463	0.207689
C8orf82	-0.414853	4.19549	0.0354719	0.207721
PRR4	0.303017	4.35749	0.0355233	0.207878
AKIRIN2	-0.340579	6.4279	0.0355574	0.207878
ATAD3A	-0.419333	3.8742	0.0355613	0.207878
CCR2	0.800507	2.38086	0.0355799	0.207878
NR1H2	0.270309	6.18876	0.0356084	0.207916
ZFHX3	-1.0038	3.77479	0.035644	0.207916
UQCC2	-0.444577	5.38452	0.0356524	0.207916
SH3BP5	0.447037	5.66354	0.0356749	0.207916
MMP23B	0.608027	2.36467	0.0356879	0.207916
MTMR2	-0.380181	3.44323	0.0357224	0.207983
UBE2J2	-0.282149	5.38618	0.0357401	0.207983
CD2AP	0.28352	5.31161	0.0358955	0.208769
CXorf56	0.439314	3.42996	0.0359257	0.208826
TTC39B	0.362706	4.88323	0.0360197	0.209253
FAM122B	0.350147	3.76306	0.036082	0.209403
WWOX	0.419838	2.69771	0.0360863	0.209403
SEC14L1	-0.542992	6.4745	0.036157	0.209424
PSTPIP1	-0.281035	7.00864	0.0361615	0.209424
EEF1E1	-0.305199	5.11682	0.0361683	0.209424
ITGA5	0.48613	4.69114	0.0361717	0.209424
KCTD7	0.615162	2.95228	0.0362668	0.209856
MREG	-0.484745	3.1685	0.0364905	0.211031
TAPT1	0.377912	4.52721	0.0365535	0.211211
GIGYF1	0.380353	4.47658	0.0365629	0.211211
TRMT11	0.27229	4.26599	0.0366052	0.211223
CMTR2	-0.308677	4.66233	0.0366361	0.211223
HRAS	-0.319692	4.90756	0.0366394	0.211223
LMNB2	-0.398829	3.84658	0.0366506	0.211223
SRGAP2C	-0.359254	4.14814	0.0366737	0.211223
DLG5	0.773304	2.82333	0.0366887	0.211223
UBL3	0.394993	5.78817	0.0367321	0.211354
KLF12	0.309612	4.94219	0.0368544	0.211789
VRK2	-0.367298	4.30563	0.0368862	0.211789
UBQLN2	0.285862	4.42191	0.0368946	0.211789
OLR1	-1.41748	3.60341	0.0369136	0.211789
FOXO4	0.614003	2.77403	0.0369423	0.211789
NUP37	-0.379333	4.31976	0.03695	0.211789
RPL26	0.380834	10.9123	0.0369672	0.211789
ARHGAP15	0.343378	6.60462	0.0369731	0.211789
PMCH	1.45111	2.99275	0.0370417	0.212063
RPL21	0.391754	11.3427	0.037083	0.212181
MFSD11	0.326528	4.53095	0.0371264	0.212311
NMRAL1	0.379728	4.69196	0.0371873	0.212541
TNFRSF8	-1.05701	2.95652	0.0372462	0.212679
RGS13	-0.826275	3.22206	0.0372531	0.212679
STAT4	0.361892	7.12064	0.0373502	0.213115
PISD	-0.345895	4.03991	0.0373777	0.213153
KCTD9	-0.37674	4.67649	0.0375031	0.213749
LMCD1	-0.757456	4.50066	0.0375586	0.213946
TMX4	0.33939	6.49428	0.037662	0.214416
TTBK2	0.300151	3.74392	0.0378674	0.215344
GSTZ1	-0.595358	2.9285	0.0378795	0.215344
IFITM2	-0.342007	8.81533	0.0379118	0.215344
ARMC7	-0.378623	3.21773	0.0379268	0.215344
TXNDC15	-0.304022	5.12883	0.0379302	0.215344
METRN	0.952546	4.88762	0.0379766	0.215449
SNRK	0.332821	6.0424	0.0379908	0.215449
RPLP2	0.424504	11.0664	0.0380411	0.215513
NDUFS6	-0.307967	6.89144	0.0380759	0.215513
NDE1	0.295649	5.0426	0.03811	0.215513
COG4	-0.289195	4.73084	0.0381294	0.215513
PDXK	-0.308	5.62584	0.0381315	0.215513
TCEA3	1.09308	1.77496	0.0381323	0.215513
JADE1	0.25067	5.40292	0.0381701	0.215513
CENPL	-0.465809	4.00546	0.0381874	0.215513
DRAXIN	-1.12259	3.67395	0.0381914	0.215513
USP53	0.415899	4.90969	0.0382484	0.215716
TXLNG	0.39631	5.84866	0.0382909	0.215837
WRAP53	-0.398134	2.95926	0.0383309	0.215929
GLCE	0.467929	2.73736	0.0383615	0.215929
HECTD1	0.2875	5.58963	0.0383706	0.215929
SLC35A4	-0.369952	4.1668	0.0384626	0.216231
MIEF1	-0.462929	3.50648	0.0384755	0.216231
KPNA4	0.294303	6.54573	0.0384875	0.216231
MRPL37	-0.384965	4.52854	0.0385113	0.216246
MT-ND2	0.471821	11.2362	0.0385496	0.216342
ZNF124	0.359939	3.95324	0.0385883	0.216441
VPS13C	0.326509	6.69268	0.0387851	0.217426
SLC25A11	-0.280318	5.47503	0.0389294	0.218115
CD9	-0.968304	5.83972	0.0390499	0.218646
HAUS8	-0.32579	3.71912	0.0390668	0.218646
AHSA1	-0.449687	8.50584	0.0391848	0.219187
ADAM19	-0.55995	4.36715	0.0393056	0.219742
FDFT1	-0.357277	5.50881	0.0393493	0.219867
RBM15B	0.353608	4.38448	0.0393875	0.21996
CASD1	0.31386	4.28896	0.0394091	0.219961
ZNF514	0.420317	2.23907	0.0394566	0.220026
STRN4	-0.279906	4.15271	0.0394786	0.220026
ZNF589	0.555143	2.90922	0.0394853	0.220026
GPR68	-0.583689	3.85677	0.0395178	0.220088
SLC44A1	0.41469	3.89497	0.0395684	0.22025
MAP3K13	0.451583	4.51465	0.0396014	0.220314
PLEKHJ1	-0.281772	5.8124	0.0396641	0.220484
BPGM	-0.480974	5.59836	0.0396877	0.220484
RIPK2	-0.522889	5.70395	0.0396965	0.220484
SLC44A2	0.317236	4.56027	0.0397698	0.220771
ABCA2	-0.477663	4.38542	0.0398429	0.221057
MCTP2	-0.496733	5.04736	0.039902	0.221265
PIP4K2C	0.389758	3.17431	0.039974	0.221499
TDP1	-0.279183	4.2279	0.0399875	0.221499
TNFAIP6	-0.846204	2.03367	0.0400343	0.221639
IFFO2	0.416293	5.40684	0.0400612	0.221667
IGHG4	2.30453	5.39795	0.0401111	0.221824
SLFN11	0.421221	5.4378	0.0401992	0.222029
PDIA6	-0.323518	7.12967	0.0402113	0.222029
PSMB9	-0.350342	8.26427	0.0402242	0.222029
LEPROTL1	0.350882	7.97433	0.0402349	0.222029
OLFM2	-0.561069	3.02256	0.0402689	0.222097
ERAP2	-0.761564	5.36446	0.0403171	0.222243
PHF6	-0.411526	5.49592	0.0403405	0.222252
SLC31A1	-0.415058	2.94952	0.0403963	0.22244
TCEAL3	0.36605	4.13551	0.0404259	0.222484
RDX	-0.360915	5.52226	0.040505	0.222799
WNT10A	0.513494	4.01221	0.0406601	0.223461
ZNF708	0.383333	4.7219	0.040669	0.223461
GRAP2	0.41583	5.28998	0.0407442	0.223598
HIST1H2AL	-1.00412	2.67388	0.0407583	0.223598
ZNF777	-0.455755	3.12308	0.0407594	0.223598
CLECL1	-0.942397	3.21649	0.0407883	0.223637
THUMPD1	0.328403	6.19941	0.0408791	0.224009
USP9X	0.3132	5.72356	0.0409142	0.224009
CLN8	-0.455712	4.82254	0.0409217	0.224009
SLC16A6	0.765805	2.36251	0.0409552	0.224054
SNRPC	-0.290949	5.96699	0.0409738	0.224054
PPM1M	-0.330456	4.62025	0.0410396	0.224243
SAP30	-0.710445	5.95037	0.0410522	0.224243
NAIF1	-0.384753	2.49576	0.0410858	0.224308
NPM3	-0.543567	3.19099	0.0411513	0.224545
C6orf62	0.25692	6.79979	0.0411949	0.224664
DSTN	0.380624	6.88903	0.04128	0.224982
TSPAN5	-0.391184	5.71287	0.0413177	0.224982
SPTBN1	0.466696	5.57231	0.0413192	0.224982
GIMAP1	0.481488	6.13405	0.04139	0.225221
SLC25A1	-0.362218	4.57485	0.0414239	0.225221
NQO1	-0.625316	2.8034	0.0414291	0.225221
SCAF11	0.266445	7.84809	0.0415071	0.225526
BCL7B	0.294756	5.91679	0.0416171	0.225934
ACACB	0.464468	2.33902	0.0416264	0.225934
ACOX3	-0.43096	3.08759	0.0416946	0.226184
PROSER1	-0.525782	4.25154	0.0417399	0.22631
PRSS23	0.871885	3.94545	0.0418013	0.226523
BBS9	0.486575	2.52803	0.0419753	0.227062
ASCC1	-0.311237	4.21915	0.0419851	0.227062
GAB3	0.460413	3.79289	0.0419867	0.227062
TWF2	-0.319773	6.21523	0.0420012	0.227062
TNFSF14	-0.721491	7.81025	0.0420116	0.227062
PSMB5	-0.320589	5.67524	0.0421223	0.22754
FHIT	0.716198	2.83219	0.0421758	0.227709
TTC16	0.733746	3.01024	0.0422022	0.227732
FASLG	-0.492301	5.33438	0.042297	0.228066
NKIRAS1	0.44901	3.16186	0.0423376	0.228066
SPAG9	0.39506	6.56905	0.04235	0.228066
TIPIN	-0.463918	3.55546	0.0423599	0.228066
LETM2	0.60929	4.10114	0.0423755	0.228066
PAN3	0.32404	4.77118	0.0425073	0.2285
ARSK	0.417205	3.13239	0.0425178	0.2285
GFM2	-0.493374	3.61469	0.0425335	0.2285
MPV17L2	-0.381659	3.12078	0.0425453	0.2285
CTSO	0.534823	3.03479	0.0425739	0.228533
SLC39A3	-0.295163	4.17974	0.0426099	0.228537
MTHFD1L	-0.566696	3.17839	0.042636	0.228537
MAP1A	0.660965	3.919	0.0426532	0.228537
COX10	-0.349805	3.40392	0.0426638	0.228537
TRMT44	-0.412754	2.7543	0.0427212	0.228582
SAP25	0.499222	3.68508	0.0427249	0.228582
MRPL11	-0.308618	5.51023	0.0427392	0.228582
WDTC1	0.332988	4.00531	0.0427678	0.228616
SNF8	-0.234174	5.95265	0.0429063	0.229237
KRT17	-3.26855	4.96147	0.042999	0.229612
ASPHD2	-0.483777	2.21845	0.0430576	0.229752
MFSD6	-0.300351	4.26456	0.0430837	0.229752
KLRF1	0.630642	5.48929	0.0430925	0.229752
PDLIM4	-1.47944	3.78279	0.0431637	0.230012
CBR1	-0.318021	5.10963	0.043194	0.230054
CENPH	-0.468156	3.87176	0.0432525	0.230245
P4HA2	-0.961523	3.08779	0.043292	0.230336
TLNRD1	0.379491	4.63984	0.0433341	0.23044
SAMD4B	0.297898	5.21054	0.0434066	0.230706
DIAPH2	0.362347	4.20805	0.0434499	0.230769
PHF10	0.312345	4.69524	0.0434749	0.230769
PSMG3	-0.275233	4.64742	0.0434861	0.230769
TMEM191B	0.570038	2.89798	0.0435374	0.230922
SHF	0.608355	3.41316	0.0435666	0.230957
SELENOM	0.505967	5.85352	0.0435894	0.230959
GPR157	0.655393	1.81921	0.0436166	0.230983
LRCH1	-0.329564	4.15512	0.0437102	0.231343
RPL22	0.355888	9.91582	0.0437298	0.231343
KIAA1683	0.940462	3.36708	0.0437981	0.231585
LRRC58	0.295546	4.66918	0.0438668	0.231829
TUBG1	-0.367229	3.50387	0.044001	0.232338
HDGFL2	-0.242393	4.94034	0.0440457	0.232338
ARIH2OS	0.37985	3.7926	0.0440587	0.232338
EFNB2	0.464547	3.76261	0.0440819	0.232338
SUFU	-0.420839	2.55661	0.0440965	0.232338
TIMM13	-0.382418	5.67252	0.0441181	0.232338
CRELD2	-0.325432	5.78185	0.0441421	0.232338
HIST2H2BE	0.623616	3.10606	0.0441447	0.232338
RPS8	0.302948	11.1633	0.0442518	0.232782
FAM120AOS	0.280217	5.17787	0.0442951	0.232805
SGTB	0.383062	4.73469	0.0443016	0.232805
NFATC1	0.472481	5.18184	0.0443912	0.233095
CGAS	-0.513602	6.82681	0.0444121	0.233095
NMI	-0.405969	5.92096	0.0444251	0.233095
WSB1	0.251276	7.91832	0.0444728	0.233226
KLRK1	0.562803	2.11735	0.044557	0.233529
CHTF8	-0.300507	4.41985	0.0445763	0.233529
ETHE1	-0.226297	5.51156	0.044637	0.233728
KIAA2026	0.274998	5.81616	0.0447509	0.23407
SF3B1	0.312973	7.93337	0.0447752	0.23407
GLIPR1	0.336104	6.99959	0.0447856	0.23407
RALGPS2	0.501137	2.64309	0.0448132	0.23407
GM2A	-0.526011	2.79196	0.0448166	0.23407
RAB11FIP5	0.63932	2.253	0.0449028	0.234401
DENND4A	0.435991	6.26593	0.0449356	0.234443
CHML	0.413198	3.27551	0.0450015	0.234443
NUP85	-0.365333	3.33051	0.0450026	0.234443
ZFAND5	-0.455911	8.57383	0.0450256	0.234443
ARHGAP18	-0.377756	5.59454	0.0450551	0.234443
VMA21	-0.297125	5.1694	0.0450646	0.234443
COPZ1	-0.263254	5.89845	0.0450712	0.234443
THAP3	-0.35732	3.75319	0.0451187	0.234503
KBTBD2	0.359653	5.2764	0.0451284	0.234503
PIP4K2A	0.410118	6.92778	0.0451856	0.234681
AC007608.4	0.782148	2.5578	0.0452153	0.234716
CINP	-0.343464	4.25489	0.0452681	0.234871
CSRNP2	0.438842	4.44931	0.0453474	0.235164
TNFRSF9	-0.629032	7.38401	0.045424	0.235442
PRNP	0.397145	6.72533	0.0454641	0.23553
CEP97	-0.43236	3.39337	0.0454927	0.23553
ZC3HC1	-0.430838	2.92476	0.04551	0.23553
TESK2	0.455991	2.59872	0.0456357	0.236061
DGUOK	-0.251748	6.39702	0.0456619	0.236077
TPGS2	-0.30037	4.85271	0.0456875	0.236091
AK2	-0.374957	5.38956	0.0457927	0.236464
HLF	-1.20062	2.9856	0.0458108	0.236464
ZNF587B	0.463303	2.18423	0.0458302	0.236464
SYPL1	0.360636	5.95583	0.0458522	0.236464
PES1	-0.423365	3.31256	0.0459669	0.236825
APOC1	-1.27665	4.36514	0.0459683	0.236825
CPEB2	0.443419	4.01796	0.046012	0.236931
UGP2	-0.522162	7.26571	0.0460617	0.236988
TMOD2	0.594618	2.37428	0.0460748	0.236988
LDAH	-0.410061	3.23019	0.0461068	0.236988
MFHAS1	-0.614375	5.21244	0.0461158	0.236988
FOXC1	-0.771138	2.58402	0.0461685	0.236993
HS3ST3B1	-0.445837	4.66411	0.0461689	0.236993
SH2D2A	-0.388128	7.29445	0.0462047	0.236993
TFPT	-0.389576	4.84584	0.0462092	0.236993
RBMX	0.2564	7.5943	0.0462462	0.23705
[truncated: 8,244 more rows]

## Sheet: Myeloid_IE1vsIE2_EdgeR
Pseudobulk Myeloid cells: EdgeR results (IE1 vs IE2)
	logFC	logCPM	PValue	FDR
GALM	-1.10432	5.71546	5.14251e-12	5.82595e-08
GAPT	1.49661	5.7878	1.91383e-10	1.08409e-06
TGM2	-1.38195	4.45753	9.29928e-10	3.51172e-06
PROC	2.05961	2.82185	9.01592e-09	2.55353e-05
MYEF2	1.39722	1.74915	2.8081e-08	6.36258e-05
MT1M	-3.20234	3.56613	2.93846e-07	0.00055483
GNG7	1.30614	3.62154	8.46626e-07	0.0013702
CNIH4	-0.584278	5.30627	1.63033e-06	0.00225139
TMEM154	1.11888	3.67813	1.78855e-06	0.00225139
IGHG3	-4.03937	4.84419	3.2664e-06	0.0037005
CLEC4D	-1.44954	2.66722	3.72237e-06	0.0038337
GPC4	1.75155	1.18318	4.33076e-06	0.00404116
MT1F	-2.22415	4.3535	4.63722e-06	0.00404116
ZCCHC11	0.76419	5.00903	5.71728e-06	0.00462651
NR1H3	-1.78601	5.08522	6.56364e-06	0.0049573
TNFAIP6	-1.57249	5.11742	7.06267e-06	0.00500081
MT1A	-2.57032	1.84142	7.76832e-06	0.0051769
DYSF	-1.5201	2.98845	8.30734e-06	0.00522855
LIMK2	-0.863065	3.79272	9.57751e-06	0.00571071
FAM149A	1.92461	1.54081	1.07708e-05	0.00610113
DST	0.908385	6.01335	1.23989e-05	0.0063912
HDAC9	1.12255	4.54322	1.24112e-05	0.0063912
PDCD4	0.82801	5.74549	1.34225e-05	0.00644189
FAM92A	-0.943443	1.86746	1.36469e-05	0.00644189
ECHDC2	1.05744	3.54394	1.48158e-05	0.00671391
SIDT1	1.84165	2.94352	1.68556e-05	0.00734452
MMP12	-5.62229	5.63689	1.76264e-05	0.00739591
KLF12	1.18571	1.91524	1.99219e-05	0.00806054
SDF2L1	-0.657796	6.59206	2.08456e-05	0.00808701
MT1E	-2.26431	5.10937	2.20464e-05	0.00808701
MELTF	1.12968	4.13188	2.21288e-05	0.00808701
DESI1	-0.492691	5.54156	2.33115e-05	0.00825301
IKBKE	-1.28604	3.56662	2.41909e-05	0.00830482
RAB40B	0.88261	1.89995	2.5664e-05	0.0085514
PDSS1	-1.41386	3.16831	2.70946e-05	0.00877014
MT1X	-1.77666	6.27386	2.99317e-05	0.00926697
PHACTR1	0.793974	8.01716	3.06562e-05	0.00926697
MEF2C	0.863095	6.8995	3.23084e-05	0.00926697
RUNX2	1.30584	3.76019	3.29632e-05	0.00926697
ANKRD36B	1.17164	2.33026	3.32609e-05	0.00926697
CHRNA6	2.65607	2.17176	3.40575e-05	0.00926697
TCIRG1	-0.578163	6.804	3.43555e-05	0.00926697
FLT3	1.32037	3.622	4.1701e-05	0.010955
NCF1	-1.01283	7.29765	4.25474e-05	0.010955
ERO1A	-1.00977	5.73795	4.37328e-05	0.01101
PLD6	-1.23164	1.00516	4.81341e-05	0.0117337
MAP2K6	0.783334	2.9808	4.93761e-05	0.0117337
MT2A	-1.52436	9.46789	4.97147e-05	0.0117337
MMP9	-2.56633	8.26382	5.18658e-05	0.0119916
PFKFB4	-1.00364	2.30343	6.14697e-05	0.0139278
TMEM51	-0.567964	5.30592	6.34114e-05	0.014086
DAAM1	0.758351	4.38145	6.67573e-05	0.0145441
ADM	-1.4285	6.06278	7.32739e-05	0.0156626
LRRC37A2	1.16904	1.81368	8.04968e-05	0.0168879
OFD1	0.571817	5.34197	8.50572e-05	0.0175202
CCL18	-3.01013	6.98494	8.91244e-05	0.0180302
SLC39A10	0.705191	4.8277	9.26519e-05	0.018415
AK4	-1.9399	2.74261	0.00010307	0.0200269
CD6	1.50615	2.1221	0.000104298	0.0200269
PPM1N	-2.55525	4.24784	0.000107383	0.02021
SLC2A6	-0.946016	5.13927	0.000108819	0.02021
ARHGAP24	1.15939	4.49912	0.000129158	0.0236005
MT1G	-3.2984	6.0808	0.000133005	0.0239177
DMD	1.17631	1.00628	0.000135845	0.0240466
ACP2	-1.22631	5.65635	0.000141919	0.0247353
PTAFR	-0.629536	6.13871	0.000149403	0.0256452
UNC13D	-0.547582	4.11794	0.000151756	0.0256604
TMEM176B	-1.20535	8.14734	0.000157671	0.0260376
ADAMTS10	1.09751	1.43229	0.000159437	0.0260376
P4HB	-0.462024	7.83268	0.000162037	0.0260376
PLEKHA5	0.886682	3.70024	0.000164256	0.0260376
SLC31A1	-0.621987	5.18657	0.000165479	0.0260376
GNS	-0.734701	6.25007	0.000182452	0.0283151
MEI1	-0.642484	2.71298	0.00018891	0.0284018
IDS	0.61507	6.18275	0.000189156	0.0284018
CASP5	-1.50042	1.76555	0.000190532	0.0284018
ZNF846	0.691536	3.05029	0.000193369	0.0284503
FPR2	-1.94615	3.256	0.000199173	0.0289168
SGPL1	-0.858434	5.19733	0.000201644	0.0289168
MMP19	-1.24415	6.272	0.000213718	0.0298327
ENGASE	-1.18136	5.10675	0.000216316	0.0298327
ZNF33B	0.667855	2.8156	0.000218216	0.0298327
PDXK	-0.529595	7.28892	0.000218564	0.0298327
MPP7	1.14764	1.47541	0.000227044	0.0306213
CD8B	1.74716	0.638992	0.000233678	0.0306456
SUCNR1	-0.97311	4.07183	0.000234526	0.0306456
ZDHHC2	0.538352	4.20559	0.00023534	0.0306456
ARHGAP15	0.581332	5.14773	0.000238781	0.0307404
S100A9	-1.18332	8.94651	0.000259917	0.0330854
TNRC6B	0.476516	5.7691	0.000265999	0.0334834
ZNF791	0.663133	4.80004	0.000279012	0.0346668
CD14	-1.01442	8.95437	0.00028152	0.0346668
RALGAPA1	0.800904	5.94886	0.000287469	0.0350187
HOPX	1.19433	2.38562	0.000290708	0.0350365
AC245100.8	0.851103	1.93418	0.000303126	0.0359667
CYBB	-0.687372	8.47855	0.000304776	0.0359667
ACOD1	-2.63912	1.15129	0.000322817	0.0377031
ITM2C	1.48256	5.17668	0.000330596	0.0382175
C1QA	-1.40217	10.4779	0.000334432	0.0382705
ACKR3	1.3685	3.74808	0.00034472	0.0390533
CACNA2D3	1.60707	3.43126	0.000368136	0.0412673
ABHD15	0.584277	3.78988	0.000371548	0.0412673
KIFC3	-1.06863	4.14746	0.000375321	0.0412817
AFF3	1.3717	3.65156	0.000379258	0.0413136
DTX2	-0.655162	4.03506	0.000391841	0.0422778
ATP6V1B2	-0.605928	7.47111	0.00040491	0.0432757
EFHC1	0.69594	2.2905	0.000412171	0.0436401
MYADM	0.774107	7.41554	0.000464286	0.0483748
JOSD2	-0.473226	5.54082	0.000465429	0.0483748
CKB	1.69538	5.14228	0.000474973	0.0489179
ETV3	0.849109	6.70693	0.000487113	0.0496428
ZDBF2	1.52604	3.08947	0.000490776	0.0496428
OLFML2B	-1.62291	4.74162	0.000501668	0.0502955
BACH2	1.25985	0.702491	0.000509214	0.0504424
SQOR	-0.603318	6.49702	0.000521369	0.0504424
EPB41	0.534843	4.45295	0.000521452	0.0504424
PLOD1	-0.610547	4.31574	0.000525475	0.0504424
ACE	-1.53465	2.79022	0.000525647	0.0504424
SLC12A3	1.65361	1.10027	0.000529848	0.0504424
COL9A2	0.789711	3.08167	0.000536012	0.050604
TMEM176A	-1.46196	7.41172	0.000581313	0.0544272
TRIM25	-0.911217	5.02789	0.000594198	0.0551777
2003-03-01	0.711154	3.41223	0.000603024	0.055542
FNDC3B	-0.825668	6.26944	0.000609946	0.0557264
CCL13	-2.83919	3.8401	0.000630089	0.0562888
CENPV	0.866309	0.863636	0.000632321	0.0562888
NRARP	1.12218	6.42503	0.000636367	0.0562888
ALPK3	1.16754	4.32914	0.000643975	0.0562888
C1orf186	1.37045	2.30974	0.00064546	0.0562888
ADIRF	2.20214	3.35854	0.000645912	0.0562888
STARD10	0.712562	3.77942	0.000665056	0.0575146
MRPL27	-0.519992	5.64221	0.000687737	0.0584961
GALNT3	0.94831	3.47299	0.000691544	0.0584961
TMEM189	-0.452476	4.30627	0.000691895	0.0584961
MYEOV	-1.86228	1.15321	0.000698862	0.058609
AIFM2	-1.11274	2.79212	0.000703606	0.058609
SMPDL3A	-1.29899	4.09529	0.00070875	0.058609
MYLPF	1.16858	1.28376	0.000715467	0.0587357
CD8A	1.29736	1.93528	0.000721283	0.0587872
SNX10	-0.812532	7.14429	0.000754681	0.0607355
FABP4	2.38377	4.62459	0.00075591	0.0607355
ZDHHC12	-0.362876	5.64907	0.000768343	0.0612997
DMXL2	-1.16601	5.92057	0.000783876	0.0614422
HK3	-1.10484	3.43512	0.000785538	0.0614422
BORCS5	0.705186	5.03729	0.000786399	0.0614422
GATAD2B	0.449767	4.37959	0.000799649	0.0620495
CDA	-1.35803	2.39324	0.000856858	0.0655103
LSS	-1.27248	3.56344	0.000859321	0.0655103
C2	-1.52543	5.99352	0.000861598	0.0655103
MRPL40	-0.506175	5.66255	0.000921484	0.0695966
TJP2	-0.620145	3.41826	0.00093455	0.070116
MS4A4E	1.14123	0.893145	0.000943993	0.0703585
CX3CR1	1.46554	4.97568	0.000952535	0.0705312
DEPTOR	1.0008	3.05717	0.000968035	0.0705474
AQP9	-1.25155	4.98665	0.000968449	0.0705474
IL4I1	-1.17118	7.92037	0.000975047	0.0705474
COA6	-0.510566	5.43061	0.000980878	0.0705474
ZNF652	0.503421	4.32853	0.000983889	0.0705474
PFKP	-0.901788	5.01348	0.0009969	0.0710307
RARRES1	-1.54881	3.75313	0.001046	0.0740631
S100A8	-1.15552	7.59083	0.00106016	0.0742241
AKT3	0.628073	2.7973	0.00106137	0.0742241
MGP	2.71857	6.49336	0.00107227	0.0744106
GBP5	-1.57151	5.77933	0.00107736	0.0744106
TSC22D2	0.928317	6.70406	0.00109772	0.0744106
EPOP	-1.26437	4.47571	0.0011045	0.0744106
MANF	-0.481569	6.54368	0.00110486	0.0744106
PGD	-0.512994	5.55655	0.00110579	0.0744106
IDH1	-0.6235	5.19123	0.00111507	0.0744106
TRAF4	0.760147	4.77089	0.0011167	0.0744106
ABHD14B	0.470616	4.81426	0.00112466	0.0744106
CAT	0.526896	6.43957	0.00112972	0.0744106
TCF7	0.71296	2.97403	0.00114042	0.0745985
HTRA1	2.14033	5.9476	0.00114574	0.0745985
C12orf57	0.519945	5.7123	0.00118798	0.0765165
LILRA4	1.61381	4.12033	0.00119276	0.0765165
SCARF1	-0.688696	4.06271	0.00119547	0.0765165
TMEM150B	-1.25685	1.44956	0.00124546	0.0792689
PLD4	1.44729	6.77475	0.00125514	0.0794383
GNGT2	-0.714029	3.76005	0.00126518	0.079629
IGHG2	-2.86524	1.30474	0.00128488	0.0804223
SIGLEC9	-0.463941	4.47627	0.00129576	0.0805693
ALDOA	-0.584347	9.24689	0.00130145	0.0805693
PLTP	-1.12089	6.92793	0.00131692	0.0806138
DTNB	-0.716304	2.34411	0.00131898	0.0806138
C1QB	-1.33668	10.5424	0.00132352	0.0806138
ACP5	-0.90488	7.08894	0.0013508	0.0810746
ZNF888	0.752471	1.52269	0.00135159	0.0810746
AMPD3	-0.655314	4.86078	0.00135255	0.0810746
MMP2	1.16572	4.60292	0.00137482	0.081157
FAM213B	-0.817921	2.9662	0.0013969	0.081157
LAMB3	-0.991262	3.24291	0.00140408	0.081157
NME8	0.858366	2.54983	0.00140514	0.081157
TREML1	1.0492	1.91048	0.00140678	0.081157
BICD1	0.708862	2.69075	0.00140853	0.081157
SLC39A8	-1.09297	5.35517	0.00141208	0.081157
NAPSA	0.903991	0.983045	0.00141731	0.081157
TNIP1	-0.554065	5.85498	0.0014184	0.081157
ZBTB17	-0.501076	3.53097	0.00143466	0.0816748
KRT18	1.9574	4.44987	0.0014496	0.0821127
SGTB	-0.592457	4.27968	0.00149855	0.0842494
GTF3C6	-0.41925	6.50601	0.00150757	0.0842494
TSC22D1	-1.1101	6.87256	0.00151434	0.0842494
CLEC6A	-1.51548	1.31122	0.00151707	0.0842494
NLN	-0.595896	3.88366	0.00156605	0.0865454
FHL1	0.944118	1.5455	0.00160266	0.0881385
CAMK1D	0.483492	5.5217	0.00161236	0.0882438
AMFR	0.557848	4.26998	0.00163986	0.0893171
STK17A	0.573225	5.75025	0.00164973	0.0894246
ADAMDEC1	-1.82985	5.43399	0.00168567	0.0909379
GBA	-0.67788	4.6185	0.00172769	0.092213
ISOC2	-0.470087	5.52707	0.00172931	0.092213
POLM	0.578076	3.16875	0.00173455	0.092213
GRAP2	0.859759	0.636496	0.00174186	0.092213
ANPEP	-1.3326	5.85519	0.00176058	0.09277
WBP2	-0.363384	5.87277	0.00177097	0.0928858
CHIT1	-2.43836	2.22193	0.00178126	0.092995
SNRPN	0.532615	4.77945	0.00185026	0.0961248
BATF	-0.757607	4.33712	0.00185818	0.0961248
EIF4EBP1	-0.497098	6.24109	0.00188475	0.0970561
B4GALT5	-0.53112	5.04719	0.00197024	0.0998304
AIM2	-1.57589	3.87525	0.001981	0.0998304
FXYD1	0.929476	0.74027	0.00198452	0.0998304
SASH1	-1.29765	3.94489	0.0019864	0.0998304
CCDC50	0.546858	6.15896	0.0019903	0.0998304
POP7	-0.454499	4.21857	0.0019915	0.0998304
AATK	-1.1761	1.50537	0.00202104	0.100865
COBLL1	1.58643	2.23547	0.00204972	0.101848
CLSTN1	0.451417	4.45838	0.002095	0.103643
ACOT7	-1.16827	4.71376	0.00211268	0.10368
RCAN3	0.449543	4.10753	0.00211405	0.10368
CANT1	-0.417596	3.64113	0.00212719	0.103875
KLHDC1	0.802429	1.04393	0.00218988	0.105738
GIMAP5	-1.87524	1.92254	0.00219269	0.105738
DRAM1	-0.958665	5.863	0.00219334	0.105738
APOL4	-1.49692	3.21767	0.00220306	0.105756
ARL5A	0.491529	4.64352	0.00224698	0.107172
ZNF836	0.580167	1.62942	0.00225148	0.107172
PLEKHA7	-1.18928	2.84246	0.00227087	0.107643
IL13RA1	0.538655	6.72735	0.00229136	0.108162
TCF7L2	-0.724034	4.11405	0.00231889	0.109007
NSMCE3	0.600512	5.35096	0.00235253	0.110131
CASD1	0.497185	3.20808	0.00238825	0.111243
NDUFA4L2	-2.50357	2.79664	0.00239591	0.111243
OGFRL1	0.720498	7.34899	0.00243189	0.112452
BCKDK	-0.388559	5.58851	0.00249831	0.113563
CLEC4F	1.90938	2.10143	0.00251332	0.113563
PLXND1	-0.581273	5.66179	0.00252767	0.113563
RNF139	0.523396	4.86277	0.00252841	0.113563
MLF1	0.917321	2.67737	0.00253356	0.113563
MYB	1.05195	1.47847	0.00253681	0.113563
MTHFD1	-0.599323	4.24379	0.00255112	0.113563
CPT1A	0.777762	4.392	0.00256061	0.113563
ACOT13	-0.534197	5.08694	0.00257666	0.113563
CALM3	-0.500882	7.32968	0.00257908	0.113563
BCAR3	0.958935	3.42852	0.00258034	0.113563
NPIPB5	0.75688	4.67437	0.00258596	0.113563
SYNPO	0.976052	1.29655	0.00259393	0.113563
USB1	-0.398474	4.66229	0.00259624	0.113563
GPR82	-0.780049	3.59569	0.00264348	0.114918
PAN3	0.405308	4.09713	0.00264845	0.114918
PSTPIP2	-0.6192	5.46882	0.002662	0.114918
CCDC134	-0.694276	1.47883	0.00266779	0.114918
EFHD1	2.12692	0.893228	0.00273147	0.116834
TM6SF1	0.611009	5.41343	0.00273289	0.116834
SPATA6	0.720842	2.58007	0.00275442	0.116904
ACVRL1	-0.88371	2.58107	0.00275518	0.116904
TBC1D8	0.703571	3.51352	0.00279962	0.117831
SOCS6	0.856493	4.52991	0.00280234	0.117831
RRAS	-0.676523	5.21819	0.00280823	0.117831
STEAP3	-1.25579	3.26511	0.00282893	0.118262
PKIG	0.498504	2.74024	0.00290039	0.120803
SORL1	0.795412	6.16845	0.00292604	0.1213
ELMO1	0.390785	5.20459	0.00294443	0.1213
MAP4K1	0.700587	3.65309	0.00295276	0.1213
MT1H	-4.15168	5.42424	0.00295514	0.1213
STOM	-0.491422	6.3493	0.00297242	0.121398
CAMK2G	0.454166	4.01916	0.00297895	0.121398
SH3PXD2B	-1.8133	2.87626	0.00299796	0.121734
GBP7	-1.58714	2.22441	0.003044	0.123162
GPI	-0.613759	5.65819	0.00307997	0.123494
2001-09-01	0.749689	3.14705	0.00308128	0.123494
NEK1	0.731238	4.23755	0.0030849	0.123494
C16orf45	1.11937	1.18441	0.00313726	0.125148
CCDC144A	-0.627015	2.99293	0.0031754	0.126225
URGCP	0.46797	2.33075	0.00319805	0.12628
ENG	-0.53464	6.22829	0.00319907	0.12628
AKT1S1	-0.753576	4.77706	0.00321346	0.126407
BEX2	0.949025	2.12041	0.00331276	0.129862
WDR74	0.46241	4.93209	0.00338749	0.132334
ZNF200	-0.511636	3.1999	0.00343015	0.133044
IL7	-0.856403	1.61071	0.00343144	0.133044
AC020763.2	-1.05859	1.14834	0.00344784	0.133044
SLC39A11	-0.586116	3.86988	0.00345265	0.133044
SMAD3	1.02269	3.5128	0.0034659	0.133102
SOD2	-0.633009	10.8073	0.00348696	0.133459
SIRPA	-0.538031	6.63394	0.00354943	0.135326
SLC2A5	-1.4685	3.20262	0.00355964	0.135326
SRSF6	0.339775	5.41902	0.00357935	0.135366
HSDL2	0.486709	4.68428	0.00358459	0.135366
STOML1	-0.642217	2.38095	0.00359841	0.135437
MRNIP	0.624697	3.42909	0.00361224	0.135488
IFNG	1.24207	2.51005	0.00363315	0.135488
ZNF721	0.409784	4.12678	0.00366225	0.135488
SERPINH1	-1.18074	6.34492	0.00366397	0.135488
S100A1	2.30065	1.45623	0.00368298	0.135488
CASTOR1	0.862453	0.75065	0.00369054	0.135488
MAGED2	0.449167	5.18701	0.0037074	0.135488
SMIM22	2.63833	1.94412	0.00370822	0.135488
MTF1	-0.623461	3.91718	0.00371747	0.135488
HSPB1	-0.745745	10.257	0.00372997	0.135488
PES1	-0.498383	3.9792	0.00373132	0.135488
IFNLR1	1.14266	2.69921	0.0037482	0.135666
PLD3	-0.957439	7.42441	0.00376178	0.135724
COLGALT1	-0.602696	5.46836	0.00385969	0.138814
LCP2	-0.506093	7.28486	0.00388407	0.139137
HGS	-0.390176	4.69702	0.00389323	0.139137
GSTO1	-0.45383	8.11837	0.00394134	0.140078
PCBD1	-0.433135	6.19363	0.0039443	0.140078
TACO1	-0.410436	3.46738	0.00397326	0.14041
BMT2	-0.739068	2.51058	0.00397841	0.14041
F3	-1.14308	1.55322	0.00400726	0.140988
EMILIN1	-0.812864	1.94315	0.00405449	0.142026
LRP12	-0.979968	2.91386	0.00408578	0.142026
KANSL2	0.405889	3.47437	0.00409367	0.142026
CD2	0.875946	4.27652	0.00410744	0.142026
AKR1C3	1.44954	1.44878	0.00410781	0.142026
AHSA2	0.42143	5.01903	0.00411749	0.142026
SERPINA1	-0.682658	8.06225	0.00412452	0.142026
CLPB	-0.491913	3.66508	0.00415633	0.142688
PDZD8	0.643504	4.30775	0.00418571	0.142973
ATP2A2	-0.425824	6.14872	0.00418988	0.142973
CBR1	-0.491744	5.68486	0.00420793	0.143111
FAM129C	2.06343	1.81598	0.00423844	0.143111
HTATIP2	-0.452832	5.32648	0.00425274	0.143111
CTTNBP2	1.67837	0.852158	0.0042536	0.143111
LONP1	-0.451009	4.37501	0.00425709	0.143111
ABL2	-0.772807	6.76447	0.00430557	0.143867
RPN1	-0.405626	6.0555	0.00432227	0.143867
SLAMF8	-0.899757	6.21625	0.00433506	0.143867
ZNF431	0.368438	4.15618	0.00433972	0.143867
SLC11A2	-0.611676	4.98885	0.00434306	0.143867
CITED4	0.671324	4.04815	0.0043967	0.145067
TMEM45A	-1.80224	2.49785	0.00440834	0.145067
UGP2	-0.668524	6.25522	0.00443511	0.145067
CSTB	-0.741017	9.47697	0.00443885	0.145067
LPCAT1	-0.528323	4.94912	0.00445392	0.145067
P4HA2	-1.11605	2.81882	0.00445613	0.145067
GALK1	-0.381725	5.09554	0.00449223	0.145708
TMEM65	0.424515	4.14378	0.00450154	0.145708
GLIPR1	0.446165	7.18919	0.00452539	0.145915
NINJ1	-0.589997	8.09134	0.00453367	0.145915
NUDT3	0.51203	4.88695	0.00456347	0.146458
SLC8A2	-1.49478	1.36204	0.00462278	0.147671
ANKRD36	0.717838	3.01129	0.00462733	0.147671
C10orf143	0.652362	1.71641	0.00466073	0.148318
GAS1	1.40283	2.11637	0.00470855	0.149421
IL18R1	1.07969	2.94481	0.00475793	0.149948
ENO2	-1.6756	2.84621	0.0047753	0.149948
PLVAP	1.45512	2.47374	0.00477692	0.149948
SEMA4D	-0.588437	5.06942	0.00477811	0.149948
SLC43A3	-0.685996	6.14767	0.0048902	0.15232
CHST10	0.721447	0.561693	0.00489715	0.15232
SPNS3	1.25885	2.86721	0.00490929	0.15232
GBP1	-1.17168	7.75564	0.0049146	0.15232
NCK2	0.529503	3.72546	0.00494847	0.15232
FOXM1	-1.08099	2.18952	0.00495122	0.15232
PTGER2	-0.789664	3.34491	0.00497257	0.15232
BLNK	0.771347	4.54144	0.00497469	0.15232
RUVBL2	-0.418935	4.23719	0.00497469	0.15232
IFNGR2	-0.392473	7.3546	0.00501971	0.152941
BATF2	-1.31199	1.95159	0.00502199	0.152941
CMKLR1	-1.25791	4.38636	0.00506889	0.153493
ITGB7	-0.926076	4.61762	0.00509011	0.153493
CTSA	-0.578448	7.2563	0.00509148	0.153493
CDKL5	0.474751	2.22103	0.0050974	0.153493
DAPK1	-0.567905	5.24412	0.00510784	0.153493
SLC18B1	0.715283	3.00738	0.00513934	0.154031
NSUN6	0.707625	4.3986	0.00518085	0.154375
RHEBL1	-1.02938	2.42455	0.00518248	0.154375
ACO1	-0.732461	3.15109	0.0051917	0.154375
MMP14	-1.09007	5.59273	0.00520764	0.154443
MAML3	0.702788	3.92133	0.00531018	0.157073
LILRB2	-0.600132	6.20206	0.00537433	0.158192
CYYR1	0.877749	1.14652	0.00538077	0.158192
ANKRD44	0.488117	5.31941	0.0053899	0.158192
CCL23	-1.22741	1.42104	0.00544504	0.159398
XCL1	0.979932	1.36957	0.00547219	0.159569
CASC4	0.32021	4.73173	0.00547905	0.159569
UBXN2A	0.366565	4.1142	0.00549607	0.159654
AGTRAP	-0.528944	5.70175	0.00553604	0.160264
GBP3	-0.969365	4.6095	0.00555798	0.160264
FAM228B	0.466282	2.90424	0.00555953	0.160264
IGFBP2	-1.76693	3.6593	0.00559562	0.160896
ATL1	0.999536	0.867727	0.00561592	0.161036
ACOT4	-1.11107	1.21101	0.00563114	0.161036
CD300E	-0.835596	5.44666	0.00564316	0.161036
ABRAXAS1	0.478315	3.27288	0.00567563	0.16154
ATG7	-0.437834	4.63913	0.00571001	0.16154
R3HDM2	0.37391	5.02654	0.0057164	0.16154
KLHDC7B	-0.942921	2.88241	0.00571784	0.16154
PON2	0.524469	4.85063	0.0057332	0.161571
HINT3	-0.409824	4.48929	0.00577468	0.162095
NCKAP5	1.71259	2.4094	0.00578041	0.162095
S100Z	1.14254	2.18287	0.00584481	0.163462
HAPLN3	-1.21588	5.03379	0.00585804	0.163462
MFSD12	-0.404285	6.5681	0.00592059	0.164502
LRP5	0.938504	0.893727	0.00594556	0.164502
TYMP	-0.647549	10.1431	0.00594732	0.164502
IL32	-1.00735	6.09089	0.00595339	0.164502
RIN1	-0.618081	1.90064	0.00598198	0.16489
LTC4S	0.93018	5.83927	0.0060126	0.165332
IL6	-1.70406	4.96318	0.00605486	0.166091
PLOD3	-0.356678	4.66023	0.0061323	0.167324
NRG1	-1.6477	2.33229	0.00615278	0.167324
TPSAB1	2.24796	3.64583	0.00615871	0.167324
LOR	1.29103	0.948064	0.00615888	0.167324
METTL15	0.505393	3.77256	0.006191	0.167794
ARID3A	0.736922	5.4063	0.00624035	0.168728
RAB11FIP1	0.637611	7.02367	0.00630383	0.169844
SESN3	0.705683	4.74589	0.00631161	0.169844
TPD52L2	-0.337615	5.5312	0.00637146	0.170407
PGAM1	-0.497452	7.41253	0.00637811	0.170407
NECAP2	-0.34393	6.30058	0.00637953	0.170407
GADD45GIP1	-0.342258	6.49713	0.00639271	0.170407
TMEM199	-0.361034	4.40317	0.00645416	0.171641
RYK	0.5934	3.61479	0.00647489	0.171789
MRPL35	-0.398892	4.57822	0.00651876	0.172549
MAMDC4	-0.880706	0.781384	0.0065655	0.173381
CISD3	-0.369689	5.33416	0.00662864	0.174642
ZNF138	0.450695	2.72456	0.00666803	0.174896
FOXO1	0.550484	3.86024	0.00668469	0.174896
CSGALNACT1	0.988891	1.04313	0.00669402	0.174896
CD82	-0.784568	5.07993	0.00670005	0.174896
KMO	-0.756435	5.09453	0.00672559	0.174954
SLC4A3	1.28234	0.9291	0.00674416	0.174954
PRELID1	-0.516375	8.01788	0.00674862	0.174954
KRT17	-3.36755	4.19226	0.0067812	0.175398
QPRT	0.682744	3.87678	0.00680878	0.17571
DDX41	-0.383696	4.53216	0.00686703	0.17681
C1orf122	-0.48315	5.8121	0.00689524	0.177134
TBC1D10A	0.484355	3.63253	0.00692663	0.177166
NMT2	0.919494	1.07872	0.00693193	0.177166
KRT5	-3.1632	4.509	0.00695907	0.177166
CACNB4	1.16508	1.1321	0.00696593	0.177166
SSTR2	-1.69401	2.8468	0.00697465	0.177166
LMAN2	-0.340533	6.97666	0.00702772	0.177863
FAM207A	-0.480798	5.13178	0.00703875	0.177863
GAS2L1	-0.669898	3.67425	0.00704921	0.177863
INHBA	-1.05627	7.56329	0.00708965	0.178275
FAM110B	1.25953	1.93702	0.00709702	0.178275
ZNF681	0.662612	0.764208	0.00715294	0.179283
IL18BP	-0.953263	4.85903	0.00722896	0.180083
TRAF5	0.759159	4.07439	0.00723081	0.180083
MAP3K14	0.586712	3.67304	0.00723258	0.180083
MAOA	-1.20958	1.45706	0.007275	0.180742
NEGR1	1.08634	1.1637	0.0073479	0.181959
ATOX1	-0.930375	7.88385	0.00736526	0.181959
TUBB	-0.465409	8.59336	0.00738155	0.181959
KARS	-0.363043	5.42654	0.00738974	0.181959
DUSP3	-0.374624	5.6649	0.00740427	0.181959
NRP1	-0.697079	5.0938	0.00744796	0.182502
EHD4	-0.389086	6.00725	0.00745858	0.182502
TCEA2	0.423575	3.58428	0.00750344	0.183204
TMEM138	-0.716327	4.38602	0.00758246	0.184639
MYO7A	-1.04418	2.12543	0.00759482	0.184639
TBC1D12	0.48399	4.20063	0.00761514	0.184736
SLC2A1	-1.28545	4.64668	0.007751	0.18763
PHLPP2	0.774735	1.65534	0.00782064	0.188913
CD7	0.746601	3.375	0.00785504	0.18934
SLC38A7	-0.656616	3.67736	0.00790885	0.189875
EFHD2	-0.452539	8.32647	0.00791078	0.189875
SEL1L3	1.04446	4.19182	0.00793431	0.189996
SBNO2	-0.405735	5.13511	0.00794936	0.189996
NPC1	-0.61289	4.13424	0.00802191	0.191069
ERI1	-0.529717	3.76326	0.00802797	0.191069
MFSD14C	0.540292	2.56376	0.00809695	0.191717
GKAP1	0.660986	2.39823	0.00809723	0.191717
HSD11B1	-1.74626	2.24253	0.00810782	0.191717
GATA3	1.4629	3.41632	0.00812782	0.191717
OLIG1	-1.6097	1.19051	0.00813983	0.191717
TSFM	-0.554114	4.17923	0.00824651	0.19358
HILPDA	-1.31196	3.71805	0.00825702	0.19358
NEIL2	0.608198	2.05891	0.00827015	0.19358
TNFAIP8L3	1.31641	3.78515	0.00830423	0.193977
CSF2RA	0.536006	7.13635	0.00833929	0.194395
LETMD1	0.427225	4.43743	0.0083887	0.194754
PNKD	-0.440087	5.4445	0.0083891	0.194754
SPHK1	-0.500281	5.11503	0.00841963	0.194849
RAMP2	1.5968	1.55336	0.00844181	0.194849
LUC7L	0.342955	5.18185	0.00846313	0.194849
SLC9A3R1	0.354718	4.48371	0.00849035	0.194849
PRRC2B	0.374143	4.82187	0.00850141	0.194849
MALT1	0.746716	6.46593	0.00850147	0.194849
DENND3	-0.538922	5.44899	0.00852052	0.194849
C1QC	-1.0356	9.88181	0.00853076	0.194849
CTU1	-0.378433	3.7804	0.00855373	0.19498
FAM129B	-0.88585	4.78047	0.00861647	0.196016
MYH11	1.10172	1.18635	0.00865089	0.196184
AKR1A1	-0.423066	7.58602	0.00866651	0.196184
TNS3	-0.573231	5.27682	0.00867579	0.196184
MIIP	-0.410108	5.04055	0.00876114	0.197355
SLC12A2	0.546617	3.23699	0.00879306	0.197355
FCMR	0.937116	1.30862	0.00881212	0.197355
POU3F1	0.829966	1.66372	0.00881439	0.197355
FAM133B	0.427738	7.43011	0.00881469	0.197355
SH2B2	-0.410325	3.94326	0.00894186	0.199421
CARM1	-0.374098	4.29599	0.00894217	0.199421
MRPL15	-0.357118	5.14212	0.00900941	0.200116
TFF1	3.67627	2.72072	0.00901825	0.200116
MICALL2	-0.600438	1.93428	0.00904073	0.200116
LILRB4	-0.45669	7.38472	0.00904398	0.200116
TGFBI	-0.559053	8.18031	0.00914534	0.201664
BCL11A	0.811642	4.42857	0.00916223	0.201664
LRIG1	1.01566	1.48723	0.00916737	0.201664
MPDU1	-0.323945	5.29818	0.0092489	0.20269
MRPL28	-0.333062	5.49721	0.00924979	0.20269
PIM1	-0.552362	5.104	0.00927741	0.202903
EFNB1	0.648096	3.51745	0.00931936	0.203428
TOB2	0.482549	5.50051	0.00935118	0.20373
CCDC88B	0.4115	4.77569	0.00940386	0.204484
BNIP3	-1.19368	4.78893	0.00944409	0.204593
RARRES3	-0.95198	6.16509	0.00944613	0.204593
TSPAN4	-0.761529	6.04173	0.0094738	0.204593
AC009093.7	1.05898	0.785947	0.00948107	0.204593
PPP1R10	0.45353	6.8129	0.00950452	0.204709
EAF1	-0.628734	4.53887	0.00954813	0.205258
FBP1	-0.997493	7.35299	0.00961018	0.205942
CEACAM3	-1.4938	1.61861	0.00961632	0.205942
KCNJ2	-0.798197	2.83906	0.00964446	0.20601
IVD	0.46443	4.28684	0.0096581	0.20601
KCNN4	-0.538823	5.13806	0.00967406	0.20601
SNRPC	-0.347169	6.14686	0.00969233	0.206012
MROH6	-0.472842	1.91416	0.0097646	0.206874
RXRA	-0.506181	5.56175	0.0097694	0.206874
AP5B1	-0.597074	3.97914	0.00983407	0.207102
ARRDC5	0.773445	0.906057	0.00983566	0.207102
ZBTB44	0.366226	3.89965	0.009858	0.207102
ARL4D	0.953469	3.14475	0.0098882	0.207102
CXCL9	-1.74354	7.81038	0.00990077	0.207102
HTR7	0.878723	1.32786	0.00991122	0.207102
CHEK1	-0.779533	3.02261	0.00991125	0.207102
YPEL1	0.605619	1.37217	0.00994281	0.207102
LRRC61	-1.1556	2.19664	0.00994471	0.207102
RMND5A	0.368409	4.1308	0.0100984	0.209917
KLF13	0.461282	5.18209	0.0101248	0.210081
RCN1	-0.457517	4.7937	0.0101739	0.210714
TRPS1	0.414026	5.88437	0.0101976	0.210818
RAB13	-0.635108	6.3389	0.0102503	0.211522
POLR3K	-0.359158	4.62222	0.0103169	0.212125
MRPL12	-0.415331	5.52326	0.0103169	0.212125
NSDHL	-0.437016	3.03595	0.010432	0.214056
TMEM160	-0.315633	6.28696	0.0104487	0.214056
FANCA	-0.422524	3.0316	0.0104802	0.214287
TFE3	-0.365568	4.04718	0.0105172	0.214287
IGHG1	-2.71489	4.70309	0.010524	0.214287
NFAM1	-0.509376	4.26676	0.0105356	0.214287
RASD1	0.822335	3.99678	0.0106413	0.216034
PLCB1	0.654587	1.83424	0.0106643	0.216034
RALGPS2	0.684156	2.23405	0.0106787	0.216034
ANKRD22	-0.872035	5.56136	0.0107236	0.216066
PDK1	-0.755816	3.44071	0.0107241	0.216066
ARL17B	0.594441	1.93314	0.0107383	0.216066
SERPING1	-1.33406	6.75721	0.0107566	0.216066
GRINA	-0.444761	7.36123	0.0108128	0.2164
NDC80	-0.957291	2.67886	0.0108443	0.2164
ABLIM1	1.11025	0.880637	0.0108603	0.2164
RBP1	-1.27647	2.19319	0.0108826	0.2164
ABI2	0.556944	4.58909	0.0108831	0.2164
GCNT1	-0.699903	3.7766	0.0108878	0.2164
AMZ2	0.396664	5.02159	0.0109285	0.216828
POLB	0.812152	4.56197	0.010996	0.216948
KATNBL1	0.273804	5.1273	0.0109966	0.216948
APPL1	0.347058	6.21418	0.0110103	0.216948
IQSEC2	0.415576	3.45301	0.0110111	0.216948
DNAJC5	-0.344063	4.6566	0.0110554	0.217153
ZFAND1	0.432225	4.31626	0.0110728	0.217153
PIK3AP1	-0.5634	5.86415	0.011079	0.217153
PDIA4	-0.507882	5.90939	0.0111489	0.218018
CHCHD1	-0.353975	5.72746	0.0111616	0.218018
CD69	0.6697	7.43415	0.0111865	0.218127
CHI3L2	-0.841618	1.10309	0.0112912	0.219568
VSTM1	-1.88384	1.26559	0.0112992	0.219568
MLPH	1.57349	2.01798	0.0113489	0.220157
DNAJA4	-0.933785	8.04721	0.0113891	0.22056
HDAC11	0.597272	1.70493	0.0114226	0.22083
SENP6	0.29268	5.60281	0.0115161	0.222259
NUAK2	0.681227	3.58648	0.0115579	0.222382
LMBRD1	0.371208	4.84228	0.0115618	0.222382
CAMK1G	-1.016	2.65663	0.0115939	0.222407
ADGRG6	0.938194	2.34543	0.0116023	0.222407
ZNF490	0.850106	1.07262	0.0116481	0.222908
TMEM38B	-0.415866	3.76108	0.0117595	0.22466
NHLRC2	0.429829	3.28942	0.0118194	0.225122
TMEM141	-0.299118	5.3488	0.0118519	0.225122
MRPL41	-0.315723	6.47626	0.0118696	0.225122
COPG1	-0.327858	4.46724	0.0118715	0.225122
ATP13A2	-0.560924	3.62208	0.011883	0.225122
CYB561	-0.541226	2.25718	0.0119684	0.226361
MBP	0.402782	6.36481	0.0120108	0.226679
NOL3	-0.709185	2.22822	0.0120505	0.226679
PKM	-0.499791	8.87663	0.0120656	0.226679
CCDC121	-1.19608	1.59835	0.0120752	0.226679
HMBS	-0.481046	3.49109	0.0120853	0.226679
NDRG1	-0.736123	6.06629	0.0121719	0.227591
HSPA1L	-1.29245	3.34603	0.0122144	0.227591
SMIM14	0.51208	5.46578	0.0122258	0.227591
PRDX1	-0.543718	9.42626	0.0122322	0.227591
ERF	0.43499	4.28474	0.0122626	0.227591
AC013394.1	0.436744	4.31834	0.0122659	0.227591
ARRB1	-0.423587	4.66072	0.0122842	0.227591
VCAM1	-1.25352	3.52432	0.0122946	0.227591
ATP6V1A	-0.411669	5.78546	0.0123219	0.227725
SGK1	0.517245	9.5256	0.0124009	0.228469
SVBP	0.448937	5.58804	0.0124026	0.228469
PABPC1	0.388085	9.87639	0.0124375	0.228742
TRA2A	0.394002	5.97382	0.0124658	0.228889
ITGB2	-0.349629	9.19499	0.0125028	0.228957
SNX7	1.01281	2.60548	0.0125155	0.228957
ACTN1	-0.489225	6.47831	0.0125301	0.228957
ERCC5	0.862952	1.36219	0.0126161	0.230157
PTGDS	1.82393	6.22844	0.0127686	0.232565
IL15RA	-0.806488	3.62471	0.012796	0.23269
CHD7	0.585053	3.55228	0.0128397	0.233052
DCAF6	0.361437	4.34349	0.0128571	0.233052
GSPT2	0.545986	1.80146	0.0128968	0.233336
PARD6B	1.50753	1.26641	0.0129288	0.233336
LPL	1.16015	4.17836	0.0129489	0.233336
GBP2	-0.686721	6.89769	0.0129729	0.233336
ZNF641	0.509501	3.36742	0.0129757	0.233336
CREG1	-0.641796	7.22634	0.0130248	0.233756
ATP9B	0.445606	4.23493	0.0130644	0.233756
MYDGF	-0.32021	7.41882	0.0130754	0.233756
TMEM8B	1.07603	2.11222	0.0130816	0.233756
RPS15A	0.400459	10.7043	0.0131188	0.23396
ZNF334	0.839297	0.622052	0.0131514	0.23396
IL22RA2	-3.19994	2.70102	0.013155	0.23396
CLEC4E	-0.987972	6.38902	0.0132755	0.235734
ZSCAN16	0.584166	1.61239	0.0133041	0.235871
C12orf45	0.542219	5.9757	0.0133966	0.236973
LAMP5	1.33343	2.82145	0.0134175	0.236973
RPL17	0.564422	5.97329	0.0134289	0.236973
COQ10A	0.472867	1.86052	0.0134822	0.237543
PLD1	-0.930196	2.79062	0.0135039	0.237555
C12orf4	-0.488656	3.72547	0.0136077	0.239011
PCNX2	0.622814	3.17146	0.0136546	0.239462
EPG5	-0.476494	3.52935	0.0136815	0.239563
PLAC8	0.873028	6.47418	0.0137042	0.239591
SMIM5	1.79413	1.83644	0.0137438	0.239913
SPTAN1	0.360476	5.14791	0.0137827	0.240058
MSRB1	-0.355179	4.36432	0.0138154	0.240058
TRH	1.13161	4.8066	0.0138157	0.240058
OSGIN1	-0.694197	3.08038	0.0138506	0.240297
MRPL44	-0.329501	4.38517	0.0138809	0.240454
CSF3R	0.422246	5.63922	0.0139097	0.240585
DLG5	1.38162	0.997448	0.0139972	0.241729
TLK1	0.381466	4.77287	0.0140466	0.241969
RPS23	0.441453	11.2883	0.0140699	0.241969
CCNA2	-1.09205	2.78516	0.0141087	0.241969
FAM71A	1.22394	2.24589	0.0141239	0.241969
BAG3	-1.03439	8.68087	0.0141273	0.241969
SZRD1	-0.284497	5.50544	0.0141454	0.241969
ARID2	0.315929	3.93348	0.0141606	0.241969
YKT6	-0.374413	4.09868	0.0142183	0.242367
BCL7A	0.944265	2.86511	0.0142411	0.242367
TSGA10	0.671009	1.77303	0.0142481	0.242367
HLA-DQB1	0.615577	11.2446	0.0142753	0.242466
CD1D	0.940734	4.89713	0.0143334	0.242862
NUAK1	1.22553	1.1824	0.0143415	0.242862
GOSR2	-0.346249	4.28457	0.0143763	0.243087
RPS6KA3	0.407266	5.67068	0.0144056	0.24322
RAI14	-1.52054	1.74749	0.0145214	0.24481
ERAP2	-1.48755	4.77634	0.014567	0.245063
PDIA6	-0.344846	7.64516	0.0145838	0.245063
TYW1B	0.541798	1.80816	0.0146154	0.245063
NRN1	-1.28527	1.22628	0.0146229	0.245063
CD163L1	-1.51554	1.13382	0.014665	0.245183
CDK13	0.360282	4.77429	0.0146733	0.245183
TMEM119	-1.75637	2.56088	0.0147425	0.245652
SNCA	0.485765	4.75741	0.0147507	0.245652
FAM135A	0.478254	3.81371	0.0147664	0.245652
POMP	-0.348604	8.21792	0.0149074	0.247524
SKIL	0.545135	7.80432	0.0149227	0.247524
SESN2	-0.781761	5.2991	0.0151132	0.250317
SLC2A11	0.550913	1.83886	0.0151418	0.250426
RRP7A	-0.466935	6.14435	0.0151847	0.250617
CMTM8	0.786612	1.68754	0.0151976	0.250617
PHEX	2.10574	1.9049	0.0152237	0.250681
VAMP2	0.343387	5.64628	0.0152648	0.250993
PIK3CG	0.507567	4.09393	0.0153876	0.252451
ZFAT	1.04899	2.83196	0.0154117	0.252451
CENPX	-0.380153	5.71796	0.0154203	0.252451
TMEM87B	-0.413456	4.1587	0.0154542	0.252641
LACC1	-0.702943	4.47401	0.0154821	0.252733
SDC3	-1.32007	4.6592	0.0155232	0.253023
S1PR1	0.875737	0.997155	0.0155639	0.253023
IL21R	-0.850578	4.28591	0.0155807	0.253023
SRSF8	0.344944	4.04896	0.0155892	0.253023
SMCO4	-0.497596	6.5381	0.0157127	0.253193
KAT6B	0.389112	4.37425	0.0157217	0.253193
OSGIN2	-0.392185	4.14685	0.0157626	0.253193
GLCCI1	0.713462	3.1065	0.015768	0.253193
PIP4K2A	0.462787	5.78424	0.0157796	0.253193
SSBP2	0.635605	3.45696	0.0158215	0.253193
BLVRA	-0.619469	6.01967	0.0158369	0.253193
NPPC	1.08794	0.794527	0.0158966	0.253193
RPS19BP1	-0.300305	6.58441	0.015903	0.253193
SNAP29	-0.295165	5.27554	0.0159741	0.253193
NCCRP1	1.94217	2.00401	0.0159851	0.253193
RALGDS	-0.533773	6.35636	0.015994	0.253193
TIPARP	0.391652	6.93824	0.0159983	0.253193
SMPD3	1.46966	3.23444	0.0160218	0.253193
PAQR7	0.68538	1.16859	0.0160275	0.253193
MGST1	-0.568076	4.21845	0.0160409	0.253193
MED26	0.51789	3.55361	0.0160416	0.253193
TC2N	1.11962	1.12386	0.0160519	0.253193
ARL16	0.448569	4.06903	0.0160615	0.253193
ZNF708	0.530898	2.62955	0.0160751	0.253193
BEND6	1.06403	1.26747	0.0161072	0.253193
ZBED3	0.473519	3.42943	0.0161511	0.253193
TSHZ3	-0.954619	1.51151	0.01618	0.253193
FAM159A	1.55774	2.488	0.0162098	0.253193
FCER1A	1.35484	7.19115	0.0162433	0.253193
LACTB	-0.369208	6.81101	0.0162452	0.253193
NR3C1	0.44623	6.70437	0.0162524	0.253193
TRAPPC2	0.404343	2.96436	0.016352	0.253193
LHFPL2	-0.675379	6.02374	0.0163574	0.253193
VAMP7	0.309834	4.37278	0.0163664	0.253193
BLM	-0.61341	2.50615	0.0163717	0.253193
SUPT3H	0.493075	2.55556	0.0163831	0.253193
HSDL1	-0.385908	2.43268	0.0163832	0.253193
RPL26	0.437531	10.6723	0.0163929	0.253193
CCL5	-0.76507	6.97686	0.016447	0.253193
UNC13B	-0.558067	1.29168	0.0164626	0.253193
C12orf49	-0.3634	4.12023	0.0164712	0.253193
MRPL17	-0.381682	5.02216	0.0164715	0.253193
CEP112	0.829176	0.704829	0.0165357	0.253193
PLEKHO2	-0.481494	5.75331	0.0165697	0.253193
NFKBID	0.494289	7.34259	0.0165699	0.253193
SLC25A4	0.61477	2.69571	0.0165834	0.253193
ENO1	-0.494572	9.27265	0.0165836	0.253193
MLKL	-0.648419	4.79315	0.0165902	0.253193
FAM20C	-0.62078	4.3693	0.0166054	0.253193
HPSE	-0.83893	4.2432	0.016685	0.254065
ERCC6	0.463583	3.10804	0.016764	0.254926
SCT	1.67205	2.93391	0.0168034	0.255182
ZEB1	0.693709	3.71177	0.0169595	0.256612
ICA1L	0.629485	1.49661	0.0169653	0.256612
TNIK	-1.11224	1.69133	0.0169782	0.256612
TRPV4	-1.19329	2.33208	0.0170324	0.256612
SECTM1	-0.88314	5.31598	0.0170327	0.256612
GM2A	-0.64734	6.29169	0.0170518	0.256612
JOSD1	0.417171	7.1504	0.0170561	0.256612
RBM38	0.379208	4.63147	0.0171221	0.257263
H6PD	0.516171	3.69645	0.0171599	0.257489
PSMA4	-0.363389	7.3096	0.0171918	0.257626
TPI1	-0.430039	8.84754	0.017365	0.259522
CXCR4	0.721835	10.1025	0.0173692	0.259522
TNIP3	-1.04753	2.82477	0.017387	0.259522
HRAS	-0.32701	4.42451	0.0174248	0.259744
FFAR3	-1.24257	2.91431	0.017477	0.260179
ASCL2	-0.626064	4.48249	0.0175556	0.261007
AKAP2	0.841029	1.17875	0.0175999	0.261323
FKBP15	-0.446794	5.72982	0.0176387	0.261556
CERS4	0.768957	2.92497	0.0177434	0.261807
DPH3	-0.316779	5.15494	0.0177524	0.261807
CTSC	-0.635638	9.04229	0.0177738	0.261807
SETBP1	1.03257	1.69058	0.0177782	0.261807
FAM102A	0.668284	2.03638	0.0177892	0.261807
CAVIN3	-0.778836	3.20816	0.0178238	0.261807
RSRP1	0.430626	7.65296	0.0178326	0.261807
CARD11	0.784958	3.64443	0.0178405	0.261807
DUSP28	0.438532	3.29355	0.0179098	0.262484
GAPDH	-0.469576	10.9642	0.0179877	0.262605
SFXN3	-0.325476	4.58184	0.0179954	0.262605
MS4A14	0.83952	4.28233	0.0180227	0.262605
VAMP5	-1.07522	7.1834	0.0180283	0.262605
HOMER2	0.944974	2.93873	0.018034	0.262605
S1PR3	-0.757877	1.34013	0.0180958	0.263167
SEC61A1	-0.354351	5.60634	0.0181795	0.264045
TMEM156	0.845514	3.23809	0.0182692	0.264448
RBMS1	-0.37568	6.16512	0.0182821	0.264448
SNTB1	-0.632149	3.19744	0.0183309	0.264448
MUC1	1.96225	2.68826	0.0183401	0.264448
KLRD1	0.877517	2.30567	0.0183757	0.264448
STRBP	0.742105	3.59778	0.0184381	0.264448
AC098850.4	-0.731462	1.80856	0.0184389	0.264448
EZH1	0.422242	3.23503	0.0184389	0.264448
CCNG1	0.285043	4.40833	0.01844	0.264448
CDYL2	-0.670197	1.51186	0.0184406	0.264448
CYR61	1.26422	3.20557	0.0185167	0.264881
PLA2G7	-0.969808	6.11531	0.0185264	0.264881
PELI2	0.78999	2.26152	0.018541	0.264881
TAF9B	0.471458	1.77658	0.0185817	0.265128
ATP6V1C1	-0.336284	5.68812	0.0186699	0.266052
PIGB	0.376882	2.20763	0.0187955	0.267329
CLCN7	-0.355312	5.15323	0.0188067	0.267329
SEMA4B	-0.770965	2.24324	0.0189088	0.267476
EIF4B	0.44231	7.20071	0.0189096	0.267476
MAN2B1	0.345916	3.97839	0.0189262	0.267476
FKBP2	-0.357881	6.91868	0.018931	0.267476
NUP214	0.520786	5.77202	0.0189616	0.267476
PSME2	-0.630775	8.82453	0.0190278	0.267476
ATF7IP	0.398107	5.2933	0.0190475	0.267476
HHAT	0.69551	0.746007	0.0190613	0.267476
STAB1	-0.898	6.06808	0.0190682	0.267476
FBXL19	-0.478811	2.14228	0.0191247	0.267476
TIMM8B	-0.51968	6.25889	0.0191517	0.267476
MAP9	0.824345	0.905984	0.0191758	0.267476
CLPTM1	-0.405269	5.41851	0.0191806	0.267476
ROBO3	0.583809	2.7232	0.019188	0.267476
CREB3	-0.339591	4.86713	0.0191883	0.267476
CD300LB	0.720978	4.33887	0.0191948	0.267476
NME1	-0.452388	6.20069	0.0192333	0.267521
PDCD5	-0.464995	6.19727	0.0192735	0.267521
RMI2	-0.527878	2.65045	0.0192753	0.267521
DNASE1L3	0.948364	4.30114	0.019303	0.267521
ALAS1	-0.54596	5.69116	0.0193161	0.267521
LRRK1	0.412322	4.63994	0.0193922	0.268246
BCAM	1.07692	1.61715	0.0194608	0.268867
PPP1R18	-0.322931	6.55288	0.0195388	0.269358
GAB1	0.762266	2.92191	0.0195565	0.269358
MSLN	2.5088	2.23563	0.0195676	0.269358
FMO4	0.681185	0.617057	0.0197293	0.271066
USP53	0.849929	4.47946	0.0197395	0.271066
IGLC2	-1.9348	5.51476	0.0197701	0.271156
SLC7A7	-0.375139	6.90121	0.0200155	0.274191
P2RY6	-0.540621	5.15673	0.0201246	0.275205
C17orf97	1.36262	0.603112	0.0201382	0.275205
YPEL5	0.511592	7.66667	0.0202468	0.276356
MARCO	-1.53865	5.95905	0.020343	0.27679
AKNA	0.393652	4.99762	0.0203692	0.27679
TNFRSF1A	-0.331799	6.35714	0.0203924	0.27679
TTC8	0.530385	1.7909	0.0204064	0.27679
DDX5	0.372331	9.75793	0.0204099	0.27679
PGK1	-0.433593	8.34834	0.0204251	0.27679
ZNF586	0.488881	2.14221	0.0205482	0.278125
DOK3	-0.496605	4.6961	0.020599	0.278141
LY9	0.812054	3.73313	0.0206279	0.278141
MYOF	-0.481608	5.69504	0.0206447	0.278141
ITGAE	0.394762	4.67437	0.0206476	0.278141
LRBA	0.331572	3.30084	0.0207445	0.279115
GPR35	-0.748942	5.21599	0.0208659	0.280374
RNF125	0.408523	3.80435	0.0209212	0.280374
TMEM208	-0.357907	5.75484	0.0209341	0.280374
PCMTD1	0.370285	5.48866	0.0209814	0.280374
C3orf58	0.448492	5.1152	0.020986	0.280374
NEK3	0.448721	3.21922	0.0209986	0.280374
HK2	-0.999535	4.88453	0.0210113	0.280374
CGAS	-0.549684	5.58302	0.0211207	0.281207
IMPA2	0.515591	4.82827	0.0211234	0.281207
MFSD7	-0.556237	4.1109	0.0213014	0.282509
ZNF789	0.399135	2.31527	0.0213041	0.282509
MPND	-0.473439	4.22397	0.0213166	0.282509
AZIN2	0.856166	2.53513	0.0213412	0.282509
AL662795.2	0.692439	2.49008	0.0213728	0.282509
EXT1	-0.572839	3.01253	0.0213733	0.282509
LYST	0.451445	5.47275	0.0214077	0.282509
PDK2	0.40957	2.93535	0.0214207	0.282509
SATB1	0.762227	5.93831	0.021523	0.283528
KIAA1211L	0.716292	1.95989	0.0215708	0.283678
PTPN12	-0.355465	6.03105	0.0215844	0.283678
SURF4	-0.269154	5.7105	0.0216349	0.283921
SPG21	-0.294935	5.85198	0.0216531	0.283921
HIST1H2BH	-0.803591	2.19279	0.0216967	0.283945
PRKCE	0.569405	2.95709	0.0217099	0.283945
NTAN1	-0.347613	5.2007	0.0217473	0.283945
CNKSR3	0.845255	1.4105	0.0217551	0.283945
PNRC2	0.28881	6.68374	0.0218272	0.284444
SPN	0.450097	5.39156	0.0218436	0.284444
SLPI	-2.16765	2.61519	0.0218757	0.284535
UQCRC1	-0.337501	6.22957	0.0219285	0.284582
CLPP	-0.292448	5.21141	0.0219295	0.284582
NFE2L1	-0.421072	4.55533	0.0222085	0.287872
C6orf48	0.489023	6.52207	0.0223921	0.289656
JCHAIN	1.48233	5.77933	0.0223973	0.289656
MKNK1	-0.418464	4.94036	0.0224684	0.290023
WARS	-0.766883	7.06117	0.0225372	0.290023
STK39	0.564037	3.1743	0.0225498	0.290023
RPL34	0.408736	10.7883	0.0226008	0.290023
NLRP1	0.605896	3.90897	0.0226486	0.290023
APOL1	-0.673502	3.62241	0.0227119	0.290023
PTPA	-0.381455	4.78779	0.0227231	0.290023
IL1RL2	1.04058	1.67856	0.0227235	0.290023
UVSSA	0.569519	3.8833	0.0227309	0.290023
TUBG1	-0.357097	3.91956	0.0227377	0.290023
TCL1A	2.21454	3.87457	0.0227897	0.290023
SNX8	-0.404995	5.49224	0.0228029	0.290023
PSMB5	-0.283056	5.87307	0.0228087	0.290023
DSCC1	-0.741157	1.03696	0.0228227	0.290023
BCL2	0.445064	6.03488	0.0228363	0.290023
TGFBR1	0.534374	5.67055	0.0228737	0.290023
GPD2	-0.474228	3.86808	0.0228817	0.290023
PSMA3	-0.32825	6.7194	0.0228864	0.290023
CD52	0.612216	7.87178	0.022923	0.290162
CRYAB	-1.28435	3.31424	0.0229973	0.290777
IL2RA	-1.23329	3.13457	0.0230325	0.290898
LAPTM5	-0.321202	10.0366	0.0231246	0.291552
GPM6B	0.790514	2.51258	0.0231358	0.291552
GNPTAB	-0.3927	5.78494	0.0232235	0.292178
TCOF1	0.577667	5.30386	0.0232371	0.292178
RCL1	0.379303	3.0304	0.0232873	0.292485
GZMK	1.30664	1.82	0.0233561	0.293024
ZBTB20	0.477618	5.13436	0.0234112	0.293391
GSDMD	-0.498073	5.92672	0.0234643	0.293732
NPIPB4	0.736819	2.11889	0.0235174	0.293732
TNFSF15	-0.694761	4.28164	0.0235279	0.293732
INPP5F	0.560017	4.06264	0.0235558	0.293732
OGT	0.446071	4.90228	0.0235849	0.293732
TCN2	-0.951348	4.71324	0.0236177	0.293732
DLL1	-0.983589	1.33062	0.0236333	0.293732
PHF3	0.336898	5.87305	0.0236701	0.293732
MAPK13	-0.791832	3.69452	0.0236717	0.293732
CHD2	0.33488	6.45522	0.0237368	0.294217
PLA2G4C	-1.17892	4.35055	0.0237648	0.294242
CD47	-0.375437	6.66832	0.0238072	0.294445
PRR7	0.726148	2.72216	0.0240649	0.297249
UFD1	-0.252971	5.64177	0.0241039	0.297249
CRISPLD2	-1.0314	2.64292	0.0241126	0.297249
CEP83	0.404944	3.66463	0.024315	0.299418
H2AFJ	-0.392042	6.52229	0.0243458	0.299471
TTC9C	-0.364674	4.17823	0.024486	0.300757
TFRC	-0.695784	6.93972	0.0245034	0.300757
CTDSPL2	0.257301	4.13662	0.0247799	0.303762
CCDC125	0.376681	3.2499	0.0248018	0.303762
SPR	-0.708579	2.72369	0.0248639	0.303981
MRPS12	-0.292636	5.54519	0.0248734	0.303981
CP	-1.48947	0.629171	0.0249258	0.304294
METTL1	-0.441306	3.35687	0.0249925	0.304754
CC2D1B	-0.349291	2.96351	0.0250174	0.304754
BPTF	0.320046	6.59575	0.0250564	0.304902
RPL30	0.36938	11.094	0.0252358	0.306545
UIMC1	0.300412	3.8596	0.0252455	0.306545
FYN	0.622361	4.57204	0.0253291	0.307051
MESP1	-0.732509	1.41284	0.0253487	0.307051
PSMB2	-0.308409	6.58323	0.0253685	0.307051
CCDC88C	0.51126	2.95841	0.0254314	0.307484
SH3KBP1	0.337717	6.68756	0.0255457	0.308536
RPS7	0.41007	10.567	0.0258669	0.312083
CDKN2B	-0.847016	3.49222	0.0259278	0.312088
COPG2	0.558708	2.60425	0.0259353	0.312088
CLUH	-0.425553	3.28551	0.0259499	0.312088
AC133065.6	0.521509	3.86327	0.0260623	0.313107
FMO5	0.684602	0.727643	0.0261516	0.313847
APOL6	-0.703577	5.72176	0.0261921	0.314
DTNA	0.947414	2.60721	0.026268	0.314554
ARGLU1	0.341246	6.81273	0.0262938	0.314554
HACD4	0.41752	5.2905	0.0263612	0.314996
ZDHHC20	-0.481252	4.50663	0.0263916	0.314996
TGFB2	1.02622	2.67321	0.0264243	0.314996
GIMAP6	-0.679961	3.79894	0.026442	0.314996
FLT3LG	0.548785	1.5663	0.0266322	0.316914
SPRYD4	-0.399704	2.82815	0.026732	0.316914
ELK4	0.295447	4.04887	0.0267328	0.316914
HCFC1R1	-0.312667	5.07175	0.0267361	0.316914
TIMP2	-0.49448	7.68221	0.0267429	0.316914
CXCR3	1.06409	3.15983	0.0268285	0.317177
GPAT3	0.744393	5.36588	0.0268683	0.317177
TTLL4	-0.467403	2.54277	0.0268749	0.317177
DGKD	0.431029	3.83256	0.026877	0.317177
DCBLD2	0.605848	0.829725	0.0270366	0.318469
TBRG4	-0.276631	4.52727	0.0270428	0.318469
ATP6AP1	-0.328881	6.98505	0.0270714	0.318476
TNFRSF9	-1.34184	4.92567	0.0271958	0.319607
ANKRD65	0.801723	1.13677	0.0272483	0.319892
DNMT1	-0.369011	6.65318	0.0272806	0.319939
TBC1D2	-0.727242	3.7203	0.027346	0.320375
FTL	-0.664112	13.9915	0.0274612	0.32125
IQCG	-0.394264	3.46754	0.027528	0.32125
TRAPPC2L	-0.281914	5.51882	0.0275764	0.32125
PLS3	-1.01909	1.83733	0.0275944	0.32125
C1orf21	-0.858671	4.11293	0.0275976	0.32125
RHBDD3	-0.34857	3.05254	0.0276118	0.32125
AIG1	0.528495	4.75555	0.0276192	0.32125
ZNF736	0.441361	2.79701	0.0277003	0.321565
MAP1LC3A	-0.764138	4.52409	0.0277532	0.321565
CCDC146	0.541492	2.60234	0.0277641	0.321565
ARHGEF6	0.394521	4.9491	0.0277664	0.321565
ALDOC	-0.843225	2.33888	0.0277881	0.321565
PBLD	0.509324	0.94842	0.0278452	0.321896
DNAJC18	0.404281	1.31612	0.0279642	0.322489
NFIA	0.766381	3.19255	0.0280025	0.322489
MTFR2	-0.776626	1.27175	0.028007	0.322489
SLC7A6	0.470721	3.30942	0.0280103	0.322489
CCDC43	-0.402733	4.28692	0.0280413	0.322518
AC125437.2	0.665261	1.93573	0.0280795	0.322629
GYS1	-0.586237	2.57641	0.0281756	0.323179
MAP4K5	0.418779	4.23155	0.0281844	0.323179
PRR4	0.489431	2.92466	0.0282213	0.323276
SIGLEC7	-0.467603	4.29335	0.0282732	0.323362
CLCN6	-0.35274	3.3055	0.028286	0.323362
VPS25	-0.298809	4.7165	0.028362	0.323378
FAAH	0.667278	1.2501	0.0283653	0.323378
SLC4A1AP	-0.25893	4.63073	0.0283997	0.323378
BAZ2B	0.332465	6.15304	0.0284154	0.323378
ZC3H6	0.390655	3.82472	0.0284301	0.323378
ZNF697	-0.697176	1.8052	0.0286554	0.325542
SLC36A1	-0.782576	2.67893	0.0286779	0.325542
NKG7	-1.32962	5.54581	0.0287932	0.326524
GABBR1	0.621165	2.59863	0.0288895	0.327289
VAC14	-0.33504	4.68918	0.0289921	0.327683
RASSF8	0.653867	2.46527	0.0290322	0.327683
HK1	-0.294319	5.60293	0.0290333	0.327683
PLBD2	-0.375653	4.62704	0.0290535	0.327683
SH3BGRL3	-0.370591	10.0908	0.0290947	0.327683
DHRS7	0.332015	6.48167	0.0290978	0.327683
PCNA	-0.4316	5.38574	0.029304	0.329559
ZNF512B	0.460354	1.61055	0.0293559	0.329559
LGALS3BP	-0.938518	7.11262	0.0293976	0.329559
ACY3	1.62262	2.21114	0.0293999	0.329559
NDUFA12	-0.338505	6.74109	0.029432	0.329559
KMT2A	0.265459	5.4824	0.0295732	0.329559
KAT5	-0.257583	4.41232	0.0295772	0.329559
HSBP1	-0.307196	7.14224	0.0295791	0.329559
ATP6V1G1	-0.350245	8.15526	0.0295852	0.329559
FAM214A	0.498241	3.43147	0.0296277	0.329559
JHY	0.53139	2.38071	0.0296387	0.329559
ANKRD10	0.336673	5.62912	0.0296436	0.329559
PSMC1	-0.2826	6.40004	0.0296699	0.329559
ZSCAN18	0.508349	2.63522	0.0296739	0.329559
CFH	-0.899161	1.70474	0.0297243	0.329559
GCH1	-0.64287	5.29699	0.0297499	0.329559
SLC16A6	-0.549995	3.32	0.0297589	0.329559
FAM172A	0.344348	3.44195	0.0298664	0.330093
IKZF4	-0.509619	1.91733	0.0298875	0.330093
APOL3	-0.70749	5.07116	0.0299245	0.330093
PSMB3	-0.317745	7.66343	0.0299486	0.330093
DHX36	0.302427	6.2042	0.0299751	0.330093
RPS8	0.350568	11.0797	0.0299892	0.330093
DDX17	0.292319	7.45918	0.0300239	0.330093
KCTD3	0.457971	2.34362	0.0300539	0.330093
SPARCL1	1.25371	3.47378	0.030098	0.330093
DNM1	0.635615	1.17206	0.0300985	0.330093
MYO1E	-0.395754	5.00218	0.0302091	0.330852
NDUFB7	-0.277431	6.86083	0.0302262	0.330852
F8A1	0.429807	4.13247	0.0302573	0.330873
CREM	0.642547	8.65665	0.0303069	0.331096
GNB5	0.486497	2.81539	0.0303726	0.331495
TSPAN13	0.772282	4.76639	0.0304337	0.331841
PAWR	0.712076	2.03425	0.0304967	0.332209
OTUD3	0.483752	1.92505	0.0305379	0.332338
WDFY3	-0.400957	4.13697	0.0306165	0.332552
SNX30	0.438438	4.12851	0.0307867	0.332552
ATF5	-0.565111	7.22785	0.0308238	0.332552
PIP4P2	0.566517	3.97723	0.0308394	0.332552
SLC45A4	-0.609138	2.85025	0.0308587	0.332552
AD000864.1	0.793467	1.75386	0.0308664	0.332552
HS3ST3B1	-0.558374	4.31081	0.0309081	0.332552
PSMB8	-0.40212	7.46558	0.0309085	0.332552
UBL3	0.380286	6.04974	0.031055	0.332552
COX5B	-0.278023	8.16452	0.0310704	0.332552
TMEM14C	0.424931	7.12101	0.0310714	0.332552
ANKRD36C	0.526011	3.88419	0.031081	0.332552
TRPM2	-0.447909	4.58299	0.0310919	0.332552
STK4	0.536398	7.02626	0.0311109	0.332552
KIZ	0.472591	2.36169	0.031113	0.332552
EID2B	0.477007	1.37764	0.0311238	0.332552
LILRB1	-0.445184	5.92961	0.0311328	0.332552
RAB39B	0.955855	1.79804	0.0311782	0.332552
TESK1	-0.429228	5.19357	0.0312016	0.332552
RHOU	-0.652735	4.83253	0.0312098	0.332552
TTC3	0.350231	6.30695	0.0312236	0.332552
ABCA6	0.844902	2.30467	0.0312296	0.332552
STAG2	0.271969	5.93308	0.0312327	0.332552
TTYH3	-0.470278	6.07455	0.0314494	0.334545
HES6	0.623119	2.75236	0.0315886	0.335435
APAF1	0.412763	5.04816	0.0316034	0.335435
NT5DC1	0.338387	4.05409	0.0316219	0.335435
ATRX	0.306057	6.87413	0.031671	0.33551
PCYT2	-0.34719	2.92483	0.0316983	0.33551
C16orf54	0.49802	2.47742	0.0317179	0.33551
ECI2	0.267444	4.43342	0.0317506	0.335544
RALB	-0.264909	5.10173	0.0318375	0.336145
RAD51AP1	-0.537313	3.76243	0.0318938	0.336145
BTBD1	0.321823	4.74986	0.0318965	0.336145
ZNF33A	0.280142	4.46448	0.0320426	0.337191
PNISR	0.292382	6.94082	0.0320594	0.337191
FAM117B	0.796349	3.09179	0.0320851	0.337191
PSMD11	-0.258384	6.04854	0.0321275	0.337324
LILRB5	-0.981709	2.59066	0.0322156	0.337936
LEO1	-0.273186	4.21474	0.0324249	0.339816
ACVR1B	-0.592718	2.39607	0.0325225	0.340525
STS	-0.555319	1.45975	0.0326547	0.341503
ZBTB18	0.571378	3.26483	0.0326763	0.341503
SLC17A5	0.525668	4.59186	0.0327253	0.341569
RIPK2	-0.39884	7.82938	0.0327429	0.341569
PTRH1	-0.27863	3.81667	0.0328619	0.342357
EHF	0.818963	1.61118	0.0328788	0.342357
CXCL5	-2.26147	2.72569	0.0329277	0.34245
TBCD	-0.307011	3.96581	0.0329779	0.34245
RNF19B	-0.521349	5.94875	0.0329785	0.34245
MED15	-0.271768	5.0061	0.0330619	0.342713
METTL7B	-1.35987	1.23656	0.0330861	0.342713
NDC1	-0.50792	2.50578	0.0330946	0.342713
EYA3	-0.398478	3.8488	0.0333419	0.344959
PACSIN1	1.79625	1.47681	0.0334968	0.346246
HIST1H4E	0.676771	1.73975	0.0335416	0.346393
MAP3K7CL	-0.841112	1.56552	0.0336999	0.347195
SEMA3B	1.25739	0.793964	0.0337002	0.347195
S100A13	0.779524	4.30539	0.0337112	0.347195
IL1RN	-0.81937	8.06001	0.0338789	0.348295
PTPN4	0.431685	2.26331	0.0338795	0.348295
DNAJB1	-0.390521	11.1614	0.0339519	0.348587
ORMDL2	-0.259097	5.46531	0.0339797	0.348587
FLVCR2	-0.570048	3.84713	0.0340002	0.348587
ARHGAP18	-0.327147	7.31921	0.0341641	0.349682
SLC5A3	-0.708136	7.16297	0.0342106	0.349682
JMJD1C	0.430233	7.74582	0.0342256	0.349682
ARRDC2	0.401991	5.30245	0.0342332	0.349682
BCAS4	0.705962	0.999107	0.0342871	0.349682
TAF1	0.291677	3.84667	0.0342922	0.349682
DDX6	0.362382	5.8863	0.0343289	0.349741
SLC4A7	0.439647	5.77097	0.0344088	0.35024
RAB27A	-0.340098	3.83271	0.034501	0.350631
KCNQ3	1.8836	1.84336	0.0345091	0.350631
DXO	0.493889	3.08531	0.0345873	0.350864
PXDC1	0.978375	6.20891	0.0346085	0.350864
MMAB	-0.386455	3.3994	0.0346489	0.350864
CD37	0.449117	8.0981	0.0346559	0.350864
MEF2A	0.434791	6.91137	0.0347826	0.351833
VEZF1	0.279593	4.46821	0.0348827	0.35253
ASH1L	0.30793	5.94537	0.0349451	0.352846
RAB10	-0.276095	7.00928	0.035015	0.353237
CCDC186	0.417732	4.84602	0.0350638	0.353415
TRIM47	-0.604929	3.72191	0.0351345	0.353812
TSR3	-0.232271	5.21971	0.0351699	0.353855
MXD4	0.326263	5.89898	0.0352195	0.354039
ZNF248	0.49121	1.60902	0.0353194	0.354223
LPXN	0.278564	5.93012	0.035356	0.354223
TAP1	-0.620364	7.126	0.0353672	0.354223
METTL9	0.389256	5.84134	0.0353767	0.354223
COL24A1	1.4153	0.407755	0.0353941	0.354223
MSL2	0.337902	3.80691	0.0354814	0.354232
C3AR1	-0.49736	6.85792	0.0354851	0.354232
UTP18	-0.233633	5.29576	0.0355171	0.354232
GTPBP1	0.406256	5.44634	0.0355201	0.354232
CDCA4	-0.498152	3.47733	0.0356988	0.3557
UBE2R2	0.322108	6.52128	0.0357935	0.356209
AKIRIN1	0.321358	6.13906	0.0358127	0.356209
VPS13D	0.326809	3.62404	0.0358628	0.356394
MOV10	-0.521729	3.95579	0.0359806	0.357034
GPN2	-0.288402	3.69541	0.035998	0.357034
MTUS1	1.13963	2.22507	0.0360217	0.357034
PAPSS1	-0.349481	5.302	0.0361247	0.357742
PSMC3	-0.260566	6.08687	0.0361636	0.357814
HNMT	-0.473622	6.49231	0.0363673	0.359516
SLC16A3	-0.413319	7.63866	0.0364014	0.359539
SCPEP1	-0.490987	6.65929	0.0365093	0.359944
CA5B	0.382565	2.56983	0.0365148	0.359944
ZNF528	0.553094	1.82135	0.0365377	0.359944
DCLRE1B	-0.496389	3.2465	0.0366996	0.361115
TNFRSF14	-0.385604	6.56096	0.0367798	0.361115
TMEM57	0.280145	4.34419	0.0367968	0.361115
IL1R2	0.963613	5.14061	0.0368333	0.361115
EXD3	0.421447	1.83243	0.0368395	0.361115
CNTRL	0.307828	5.71878	0.0368483	0.361115
UBTD1	-0.515097	3.10735	0.0368832	0.361115
GNPDA1	-0.403306	5.35131	0.036933	0.361115
PSMD1	-0.254997	5.87424	0.0369434	0.361115
TRIP13	-0.893943	1.6081	0.036989	0.361249
RPS13	0.334801	10.7969	0.0370754	0.361584
GTF2H2	-0.499854	2.72582	0.0370872	0.361584
UPP1	-0.426997	7.85754	0.0371218	0.36161
NECTIN4	-1.35384	1.53426	0.0371771	0.361737
PLK4	-0.643393	1.46786	0.0371986	0.361737
KIF21B	0.59205	1.94116	0.0372523	0.361948
DERL3	1.07523	3.32762	0.0374104	0.362777
PARP16	0.397761	1.52413	0.0374238	0.362777
SNX6	-0.327216	6.97697	0.0374479	0.362777
TMEM167A	-0.251531	6.29464	0.0374657	0.362777
PLA1A	0.655873	2.51072	0.0374995	0.362782
GLTP	0.361479	5.18138	0.0375302	0.362782
PADI2	0.888758	5.09889	0.0376193	0.363159
ADD3	0.425563	4.47667	0.0376333	0.363159
TAX1BP3	0.469017	4.90263	0.0377853	0.364314
PTGR1	-0.412106	4.16005	0.0378202	0.364341
ZNF805	0.474876	1.31758	0.0379598	0.364896
CD3E	0.989273	2.7085	0.0379862	0.364896
CXCL14	1.20422	3.28274	0.0379988	0.364896
TMEM39B	0.321587	3.50178	0.0380067	0.364896
FLT1	-0.751654	5.69542	0.038096	0.364961
FER	0.439879	3.07241	0.0381242	0.364961
PEBP1	0.260268	7.37939	0.0381338	0.364961
RGCC	0.55961	8.50892	0.0381423	0.364961
UBE2L3	-0.263171	7.14682	0.0381945	0.36513
DHFR	-0.575385	3.7348	0.0382502	0.36513
CLTA	-0.276503	7.87534	0.0382567	0.36513
CDCP1	-0.384772	4.01623	0.0383768	0.365722
KLRG1	0.614669	1.09236	0.0383844	0.365722
DPY19L3	-0.571905	1.29404	0.0384155	0.365722
OPTN	-0.626847	5.21983	0.0385016	0.366046
IL4R	-0.285399	5.18981	0.0385436	0.366046
ITPKB	0.494772	3.03864	0.0385506	0.366046
SELL	0.7847	5.26356	0.0385788	0.366046
TTC21B	0.416278	2.44983	0.0386455	0.366373
MPPE1	0.339479	4.16029	0.0387112	0.366688
NADK	-0.424974	5.31184	0.0387895	0.3668
CCDC69	0.342912	4.28374	0.0388381	0.3668
EPN2	0.812363	1.05273	0.0388479	0.3668
ZNF77	0.546175	0.777427	0.0388525	0.3668
FAM198B	-0.530422	4.67709	0.0389404	0.36712
SEC24D	-0.276206	4.42403	0.0389519	0.36712
ZNF276	0.361036	4.00546	0.0390061	0.36712
RARS	-0.243551	4.80596	0.039016	0.36712
ZNF165	0.827817	1.92814	0.0391512	0.367553
TK1	-0.704776	4.62778	0.0391532	0.367553
RNASE1	-1.29958	8.82628	0.0392075	0.367553
ACKR1	1.36311	1.49069	0.0392333	0.367553
TRMT2B	0.413834	1.68985	0.0392436	0.367553
PFDN2	-0.257208	6.92759	0.0392566	0.367553
CCDC167	-0.303463	4.60573	0.0393298	0.367664
CD274	-0.985592	3.74593	0.0393334	0.367664
C14orf37	0.799995	1.77084	0.0393867	0.367824
FUOM	-0.377427	6.02859	0.0394155	0.367824
CRACR2B	1.19143	1.84915	0.0394589	0.367925
CD1A	-1.90322	4.85433	0.0395132	0.368099
AIF1	-0.37467	9.78725	0.0395424	0.368099
KLRB1	1.00485	1.87501	0.0396356	0.368663
RPL6	0.393581	10.4286	0.0397339	0.369275
SLC35B1	-0.227957	5.1024	0.040021	0.371234
PKN2	0.358512	5.30289	0.0400391	0.371234
MCM4	-0.637855	3.96374	0.0400676	0.371234
VNN1	0.884426	2.34483	0.0400758	0.371234
U2AF1L4	0.368213	4.187	0.0401332	0.371462
SULF2	0.487401	5.17595	0.0404001	0.373627
NOP53	0.405138	7.53438	0.0404681	0.373951
CISH	-0.62474	3.55264	0.0405963	0.374526
NFIL3	-0.400826	6.99388	0.0405965	0.374526
EIF2AK4	0.42265	5.49803	0.0408128	0.375884
RTCA	-0.240841	5.03566	0.0408736	0.375884
CD63	-0.40567	9.88544	0.0408746	0.375884
SP3	0.291175	5.3012	0.0408765	0.375884
CD302	0.469102	5.59974	0.0410828	0.37719
C7orf31	0.419505	1.72158	0.0410851	0.37719
SENP5	0.336026	4.02619	0.0412014	0.377876
HLA-F	-0.523345	7.18005	0.0412568	0.377876
IGF2R	-0.402125	5.09882	0.041264	0.377876
CTNNBIP1	-0.516151	5.37711	0.0413331	0.377876
OAZ2	-0.305771	5.9688	0.041355	0.377876
NDE1	0.365954	4.48729	0.0413599	0.377876
KCNK6	0.35326	5.1744	0.0414066	0.377922
BEX4	0.29482	5.93524	0.041434	0.377922
TSHZ1	0.420609	3.43257	0.0414783	0.377922
CYSTM1	-0.428218	6.09951	0.0414984	0.377922
CRCP	0.326286	4.29957	0.0416854	0.37932
RPS3A	0.461457	11.1777	0.0417301	0.379422
PCM1	0.334769	6.12225	0.0418045	0.379794
ZNF92	0.413878	3.74575	0.041855	0.379948
PLK1	-0.809298	2.92237	0.0419867	0.380839
BRWD1	0.26163	4.83954	0.042153	0.382041
SLC12A7	-0.446586	4.89156	0.0422333	0.382114
LRRC26	1.3027	1.19943	0.0422403	0.382114
TUSC1	0.579887	2.00565	0.0422981	0.382114
RILP	-0.325096	4.64396	0.0423011	0.382114
TALDO1	-0.268923	7.67123	0.0423297	0.382114
PTPRM	0.526137	2.45168	0.0425038	0.38338
ANO8	-0.530482	1.47767	0.0425635	0.383614
MEF2D	0.400908	5.4325	0.0426095	0.383722
FBXO11	0.302241	5.31751	0.0426801	0.384053
GIMAP1	-0.635705	5.23812	0.0427296	0.38416
PIK3C2B	0.80998	1.35637	0.0427598	0.38416
EML4	-0.401506	5.98606	0.0428198	0.384395
RGS18	0.395574	4.94768	0.0429076	0.384877
SLC32A1	1.24889	1.29357	0.0430349	0.385714
CLEC4C	1.32981	2.61797	0.0430997	0.385989
MAT2A	0.398159	7.72112	0.0433221	0.387613
NDUFAB1	-0.234383	6.55598	0.0434134	0.387613
ZNF649	0.419075	2.2434	0.043469	0.387613
EIF4E3	-0.539883	2.73668	0.043525	0.387613
NCLN	-0.291724	4.39027	0.0435398	0.387613
YPEL3	0.477554	5.29043	0.0435489	0.387613
GNPNAT1	-0.437164	3.1411	0.0435491	0.387613
FAM50A	-0.244734	6.39617	0.0435547	0.387613
ZNF91	0.28712	3.97268	0.0437682	0.389207
ODC1	0.476747	6.06261	0.0438351	0.389497
GPR18	0.544488	2.57774	0.0439116	0.38987
DHCR7	-0.731605	2.35637	0.0439819	0.390189
GPR84	-0.664598	5.91678	0.0441955	0.391351
DHTKD1	0.425037	3.68711	0.0442109	0.391351
HGF	0.85586	3.48965	0.0442166	0.391351
HERPUD1	0.490969	9.40002	0.0443401	0.391996
SRGAP2B	0.545178	4.59765	0.0443587	0.391996
SIGLEC10	-0.640843	5.64052	0.0444902	0.392852
ATP5S	0.26785	4.17712	0.0445712	0.39311
NRAS	-0.26365	4.59008	0.0445888	0.39311
CCNF	-0.719594	1.3358	0.0446492	0.393135
ATAD3A	-0.398415	3.91482	0.0446611	0.393135
PHPT1	-0.28395	7.06908	0.0448286	0.393757
MRPL13	-0.233311	5.39182	0.0448286	0.393757
UVRAG	0.426228	5.93974	0.0448359	0.393757
ERMP1	-0.511012	1.40837	0.044895	0.393971
APOL2	-0.574963	4.23385	0.044984	0.394446
TLR8	-0.664155	3.59409	0.0450201	0.394457
FOXP1	0.299994	5.90093	0.0451707	0.395234
EXOSC4	-0.316256	4.18591	0.0451962	0.395234
PRMT5	-0.414508	3.51579	0.0452134	0.395234
CXXC5	0.419946	5.09952	0.0453744	0.396335
COL6A2	-1.12498	4.14874	0.0454468	0.396662
MSANTD3	-0.658316	3.1946	0.045633	0.39742
NBPF11	0.441292	1.77207	0.045662	0.39742
EPC1	0.253468	6.04755	0.0457131	0.39742
TRIM66	0.554783	1.07622	0.0457413	0.39742
PLXDC2	0.463333	7.51661	0.045758	0.39742
DPH5	0.369332	3.36833	0.0457769	0.39742
SCHIP1	0.805774	0.761798	0.0457793	0.39742
UBE2D1	-0.370526	6.14903	0.0460581	0.399183
URI1	0.236397	5.17651	0.0460757	0.399183
CDT1	-0.699292	3.3142	0.0461258	0.399183
WDR48	0.315623	4.11816	0.0461337	0.399183
ABCC4	0.588998	2.97076	0.0461585	0.399183
HNRNPUL1	0.291667	6.31403	0.046212	0.399341
MAX	-0.253535	5.86751	0.0462728	0.399359
ARHGAP6	0.904833	1.93281	0.0462846	0.399359
COMMD4	-0.218562	5.60589	0.0464375	0.399896
RPS12	0.297095	11.6126	0.0464989	0.399896
TCFL5	0.467969	1.79998	0.0465039	0.399896
BIN1	0.599908	5.4017	0.0465132	0.399896
BRI3	-0.346049	9.08441	0.0465234	0.399896
IL23A	-0.939139	3.78662	0.0465978	0.399924
PARVG	0.414138	6.27358	0.0466128	0.399924
TMED1	-0.269763	4.20744	0.0466325	0.399924
RBL2	0.24816	4.22769	0.0466817	0.399969
DDIAS	-0.574313	1.44182	0.0467379	0.399969
TOP2B	0.328092	5.32879	0.0467436	0.399969
GRIN2D	-0.653871	0.974142	0.0467963	0.400044
CHD6	0.260002	4.84852	0.0468389	0.400044
TLR2	-0.377801	6.32638	0.0468848	0.400044
TAP2	-0.491155	5.64261	0.0468937	0.400044
SNUPN	-0.289656	4.07219	0.047018	0.400803
IVNS1ABP	-0.377674	6.62666	0.0471696	0.401793
C11orf96	-0.544426	4.90471	0.0472762	0.402048
TFPT	-0.311003	5.36252	0.0473421	0.402048
VCL	0.455036	4.5591	0.0473454	0.402048
ZDHHC17	0.394275	3.91834	0.0473751	0.402048
AC099804.1	0.696673	0.859306	0.0473771	0.402048
NOXA1	0.528386	1.8069	0.0474474	0.402344
C9orf66	-0.515408	1.37491	0.0476934	0.404127
OCIAD2	0.444996	3.60047	0.048137	0.406975
ZC3H3	-0.344966	3.02226	0.048204	0.406975
BLVRB	-0.591556	7.11771	0.0482158	0.406975
PSMC2	-0.243645	5.94046	0.0482349	0.406975
FAM53C	0.364929	6.10465	0.0482404	0.406975
GMNN	-0.501055	4.24823	0.0482449	0.406975
ABHD6	0.431664	3.32424	0.0483293	0.407383
KCNMA1	-0.77344	5.73485	0.0483822	0.407525
CD1C	0.937472	6.70167	0.0484401	0.407628
ST6GALNAC6	0.398291	3.30169	0.0484663	0.407628
B3GAT3	-0.233837	5.04011	0.048506	0.407659
KIAA0355	0.437477	3.30889	0.0487284	0.409068
ASB1	-0.450487	3.08975	0.048756	0.409068
ANKRD33B	0.742313	3.62582	0.0488118	0.409068
ADAM8	-0.635516	6.52459	0.0488469	0.409068
RAB35	-0.283093	4.83634	0.0488542	0.409068
ADPRHL2	-0.259589	4.8053	0.0488963	0.409118
IGKC	-1.5527	8.28758	0.0490566	0.409767
LPGAT1	0.37696	5.27114	0.049057	0.409767
RPS10	0.4773	8.27907	0.0490824	0.409767
THAP8	-0.467185	2.07374	0.0491303	0.409866
SHC1	-0.297163	4.03322	0.0491735	0.409924
ACSS1	0.419126	2.86589	0.0493925	0.411171
CCNY	0.286291	5.4157	0.0493957	0.411171
ZNF395	-1.0094	1.71803	0.0496437	0.412547
EDC4	-0.314488	3.5016	0.0496685	0.412547
DOK2	-0.383928	6.74787	0.0496703	0.412547
LARP4	-0.289375	4.9324	0.0497185	0.412645
MAPK8	0.300904	3.96224	0.0498728	0.413623
AGAP3	-0.326136	5.54661	0.0499563	0.414012
ID2	0.384763	9.0374	0.0501216	0.414881
ZNF467	0.426633	4.32375	0.0501694	0.414881
E2F7	-0.701818	0.841126	0.050171	0.414881
MXD1	-0.403453	8.08677	0.0503075	0.415585
HSD3B7	-0.601426	4.02585	0.0503295	0.415585
CLSPN	-0.667352	4.06031	0.0503892	0.415776
CTSZ	-0.335484	10.2286	0.0504892	0.4158
BBS5	-0.520444	1.24132	0.0505025	0.4158
KAT6A	0.248356	5.08629	0.0505069	0.4158
ZNF513	0.323429	2.66493	0.0505391	0.4158
NPEPL1	0.383477	3.5299	0.0505982	0.415985
STK38L	0.504368	6.39792	0.0506351	0.415986
ADAM12	0.748703	1.91083	0.0506852	0.416096
MRC2	0.595258	4.17602	0.0508541	0.41718
ACOX1	-0.568772	4.55213	0.0510073	0.417514
FHL2	1.0692	1.16789	0.0510136	0.417514
MYO10	-0.747348	1.73559	0.051038	0.417514
REEP6	0.49067	1.1511	0.0510807	0.417514
TMEM140	-0.545283	4.00334	0.0511034	0.417514
MGST3	-0.344896	7.50079	0.0511187	0.417514
MCU	-0.353041	2.66888	0.0511527	0.417514
LRG1	-0.929169	4.11686	0.0512088	0.41767
C16orf86	0.458274	2.33111	0.0514343	0.41873
FBXW7	0.321087	4.977	0.0514564	0.41873
MIDN	0.434482	7.46625	0.0514873	0.41873
RPLP1	0.325578	12.1215	0.051503	0.41873
ZNF281	-0.522754	5.29572	0.0515235	0.41873
RGL1	-0.705411	4.68181	0.0515858	0.418768
B3GALNT1	0.676012	1.96301	0.0516021	0.418768
GPATCH8	0.232855	4.96606	0.0516639	0.41897
NCOR1	0.232344	6.35083	0.0517119	0.419059
PELO	-0.374988	2.97621	0.0518106	0.419451
NUS1	-0.317142	4.46744	0.0518343	0.419451
NAT1	0.827877	2.48725	0.0519595	0.420164
TMEM8A	-0.322085	4.70308	0.0521475	0.421383
JUND	0.340143	10.8122	0.0523235	0.422245
CHAMP1	-0.337632	3.18328	0.0523287	0.422245
TMEM243	0.408832	5.10266	0.0524479	0.422906
GLCE	0.441889	2.70895	0.0525422	0.423365
PDGFA	1.01112	3.12714	0.0526098	0.423608
TEX30	-0.458792	3.42809	0.0527203	0.424116
BOLA3	-0.416175	4.98727	0.0527542	0.424116
SMC6	0.351495	4.41188	0.0528216	0.424116
SMARCE1	0.267392	5.03795	0.0528582	0.424116
ADAM10	-0.340876	5.54301	0.05286	0.424116
APOO	-0.332287	3.41739	0.0529671	0.424674
SLC25A29	0.367042	3.72287	0.0530509	0.42495
ATXN2	0.222681	4.59459	0.0531422	0.42495
PRRG4	-0.560054	4.53016	0.0531543	0.42495
ACADSB	0.407837	2.06504	0.0531883	0.42495
PBX1	1.01164	1.02345	0.0531891	0.42495
PRNP	-0.470409	7.02475	0.0532879	0.425439
GPN1	-0.345884	4.46027	0.0533338	0.425506
HMGB3	-0.547162	4.31124	0.0534897	0.42645
DDX27	0.240871	6.00395	0.0535379	0.426452
NCBP3	0.236266	4.64746	0.0535652	0.426452
ZNF529	0.368617	1.92954	0.0536845	0.426647
ZNF362	0.331214	3.06108	0.0538168	0.426647
NBPF12	0.451519	2.00593	0.0538866	0.426647
SRGAP1	0.894807	4.57106	0.0539182	0.426647
CALU	-0.430331	5.31855	0.0539239	0.426647
HMMR	-0.789526	3.70191	0.0539671	0.426647
NAPRT	-0.392817	5.54909	0.0539809	0.426647
ST3GAL4	0.438108	3.80824	0.054042	0.426647
NFKBIB	-0.23805	5.23597	0.0540483	0.426647
EGR3	0.734144	5.54443	0.0540894	0.426647
GLMP	-0.522825	4.71993	0.0541147	0.426647
RANGAP1	-0.33749	5.04677	0.0541214	0.426647
VPS18	-0.41863	3.43686	0.054166	0.426647
MYL6B	-0.314418	4.16806	0.0541824	0.426647
GTF2IRD2	0.395926	1.29469	0.0542066	0.426647
METTL12	0.353712	3.57049	0.0542501	0.426647
DNAJC25	-0.389418	3.01595	0.0542628	0.426647
FHIT	0.46871	3.30553	0.0543134	0.426647
CKAP4	-0.584639	3.34399	0.0543135	0.426647
SLC39A7	-0.244978	4.62902	0.0543608	0.426647
SEC11C	-0.279491	6.02535	0.0544119	0.426647
FCHO2	-0.666359	5.04998	0.0544183	0.426647
RCN3	-0.574958	2.60548	0.0544622	0.426696
RWDD2B	-0.379983	2.82052	0.0545537	0.426748
EEF1A1	0.382769	12.6166	0.0545718	0.426748
TNS1	-0.768243	3.39828	0.0546053	0.426748
GPRC5C	0.578684	2.19033	0.0546434	0.426748
ICAM3	0.5295	5.60919	0.0546572	0.426748
YTHDC2	0.325663	5.06913	0.0547688	0.427088
TSPAN14	-0.306909	5.44481	0.0548121	0.427088
INPP4A	0.43968	4.09205	0.0548138	0.427088
SPOPL	0.304627	4.44588	0.054905	0.427134
SLC41A1	0.579581	1.3808	0.0549073	0.427134
ANXA2	-0.369509	9.60229	0.0549329	0.427134
KHDRBS3	0.736644	2.50162	0.0550093	0.427435
NECTIN2	-0.35936	6.37987	0.0550731	0.427509
NOTCH2NL	0.533139	2.6174	0.0550942	0.427509
DTL	-0.654806	1.95922	0.0552121	0.42813
RHOBTB3	-0.45268	3.53353	0.0553073	0.428159
NUPR1	-0.921412	7.35358	0.0553617	0.428159
PDZD11	-0.263222	4.49059	0.0553649	0.428159
PAICS	-0.478414	4.70112	0.055367	0.428159
SPAG16	0.408962	2.30356	0.0554412	0.428169
APPL2	0.478534	3.36384	0.0554778	0.428169
EXTL2	0.615825	1.83988	0.0554868	0.428169
TXLNB	-0.866488	1.72846	0.0555195	0.428169
SNRPA1	-0.268231	5.43769	0.0555689	0.428259
SNX25	0.554838	1.03364	0.0557582	0.429425
CLIC4	-0.349628	5.52569	0.0558197	0.429602
PPP3R1	0.260598	4.80158	0.0558569	0.429602
ZNF438	-0.605173	3.37292	0.0559418	0.429649
CDC42EP1	-0.67995	3.0875	0.0559782	0.429649
CD1E	0.76046	6.26067	0.0560076	0.429649
UNKL	0.347839	1.92346	0.0560147	0.429649
CIRBP	0.347317	7.77245	0.0561077	0.430009
JAZF1	0.386183	4.49017	0.0561376	0.430009
MAGOHB	-0.259095	4.59388	0.0562042	0.430228
CD209	-1.31502	2.22219	0.0562731	0.430241
MPP1	-0.426289	6.15688	0.0562819	0.430241
RPL5	0.428164	10.227	0.056432	0.430924
CTSL	-0.636398	8.54274	0.0564472	0.430924
NCF2	-0.425883	7.13928	0.0565934	0.431748
OLFML3	1.00047	5.27338	0.0566979	0.432199
DBI	-0.370045	8.62964	0.0567324	0.432199
MAN1A2	0.264255	4.83485	0.0567668	0.432199
PCGF2	-1.21821	1.55784	0.0568116	0.432249
HMGN1	0.295452	8.04125	0.056876	0.432448
PIM2	0.440892	3.81493	0.056928	0.432554
CXorf21	0.431478	6.06689	0.0570057	0.432657
NET1	0.506054	4.59483	0.057018	0.432657
POLR2H	-0.283469	5.04697	0.057231	0.433823
DOPEY1	0.426035	3.06841	0.0572482	0.433823
HNRNPA0	0.319766	7.04176	0.0574161	0.434736
RASSF2	0.310742	5.6851	0.0574836	0.434736
PDE7A	0.423473	5.66621	0.0575196	0.434736
KMT5B	0.256453	4.3256	0.0575551	0.434736
TXNL4B	-0.300933	3.07	0.0575606	0.434736
M1AP	0.637619	0.994451	0.0576116	0.434831
KIF14	-0.76676	2.22978	0.0577647	0.435697
SPC25	-0.818097	1.58474	0.0579192	0.435703
ANKMY1	0.443514	1.84761	0.0579847	0.435703
SELENOW	-0.319691	7.1361	0.0579916	0.435703
ZNF83	0.401926	3.53822	0.0580248	0.435703
CD83	0.473601	10.6364	0.0580539	0.435703
ZNF880	-0.769392	2.21716	0.0581182	0.435703
AZGP1	1.60736	3.26793	0.0581293	0.435703
ZNF32	0.264786	3.98744	0.0581298	0.435703
CDC42EP2	-0.462134	4.28906	0.0581379	0.435703
RBM15B	0.259225	4.02512	0.0581501	0.435703
ISCA2	-0.272152	4.58506	0.0583011	0.436372
PANX1	-0.373233	2.89991	0.0583165	0.436372
ATXN7	0.331646	4.72798	0.0583651	0.436378
ZNF480	0.303341	3.5463	0.0583943	0.436378
NCAPG	-0.761864	3.01917	0.0585794	0.437055
PRKCH	0.416693	3.92604	0.0585851	0.437055
FBXL17	0.333196	3.21848	0.0586279	0.437055
S100A10	-0.394134	10.2775	0.0586392	0.437055
BOD1L1	0.274757	6.81842	0.0591392	0.440492
CRELD2	-0.236882	5.50942	0.0593304	0.441626
TNFSF9	0.781246	6.5382	0.0593819	0.441719
FXYD6	-0.861365	3.44113	0.0595778	0.442625
HM13	-0.278007	6.81108	0.0595819	0.442625
PSPH	-0.447461	1.76435	0.0596332	0.442716
CORO1C	-0.327019	6.35017	0.0597059	0.442966
TTC28	0.552569	0.8407	0.059825	0.443558
RARA	0.452238	5.84316	0.0598658	0.44357
STOML2	-0.279995	5.6165	0.0600479	0.444154
FICD	-0.353617	2.18035	0.0600594	0.444154
CELF2	0.364886	7.1752	0.0600621	0.444154
FAM43A	0.458092	3.82069	0.0601116	0.44423
SNX29	0.262536	4.97427	0.0601772	0.444424
RELL1	0.454931	2.38831	0.0602283	0.444512
RNF181	-0.250053	6.52833	0.0602909	0.444562
SOX12	0.451649	1.31747	0.0603135	0.444562
NCSTN	-0.28097	5.07636	0.0603994	0.444905
DCUN1D3	-0.483266	3.96388	0.0605735	0.445449
DDHD1	0.425617	5.33755	0.060598	0.445449
RGS1	0.404348	10.5682	0.0606089	0.445449
CARF	0.472084	1.45238	0.0606305	0.445449
TMEM63B	-0.395668	3.16429	0.0608952	0.446836
SHROOM1	0.672747	2.01701	0.0609231	0.446836
KIAA1586	0.364818	2.7095	0.0609919	0.446836
CNFN	0.732782	1.65057	0.06101	0.446836
USP6NL	-0.370394	3.85847	0.0610412	0.446836
RHOH	-0.602741	5.5538	0.0610559	0.446836
MSMO1	-0.548061	3.66921	0.0612301	0.447776
SPRED1	-0.455382	5.54032	0.0612831	0.447776
TRAPPC12	0.261032	4.58299	0.0613337	0.447776
MRPS28	0.337588	4.17382	0.0613753	0.447776
FRMD3	-1.07384	1.41635	0.0614129	0.447776
ANKRD46	0.291433	2.25389	0.0614214	0.447776
RASAL3	0.393422	4.53235	0.0616123	0.448776
RPL32	0.284147	11.2376	0.0616417	0.448776
EDARADD	1.00177	2.17894	0.0617543	0.448776
IGFBP5	1.47006	3.57573	0.0618263	0.448776
MEA1	-0.217526	5.2976	0.0618432	0.448776
NPL	-0.684009	5.67262	0.0619269	0.448776
BEND5	0.668341	1.41557	0.0619966	0.448776
FBXO6	-0.462005	5.08348	0.0620191	0.448776
ATP8A1	0.516058	2.57743	0.0620241	0.448776
SH3BP4	0.695919	4.10068	0.0620556	0.448776
TIFAB	-0.76543	3.9623	0.0620762	0.448776
RNF103	0.304452	3.98146	0.0620986	0.448776
PRIM1	-0.384458	3.30223	0.0621316	0.448776
MXI1	-0.594434	4.08804	0.0621484	0.448776
R3HDM1	0.301363	4.10656	0.0621529	0.448776
CATSPER1	-0.303455	3.5148	0.0622519	0.449205
NEU3	-0.518741	2.52129	0.0623259	0.449453
ESR1	0.88753	2.52072	0.0623758	0.449526
NOA1	0.309892	3.97016	0.0625175	0.450261
TMEM191C	0.520933	1.47307	0.0626614	0.450929
SYVN1	-0.334508	3.47104	0.0626991	0.450929
B9D2	-0.374079	2.50674	0.0627501	0.450929
CLEC9A	0.805216	4.16465	0.0627694	0.450929
PILRB	0.331458	4.06943	0.0628267	0.450991
MICU1	-0.318175	4.68525	0.0628577	0.450991
PACS1	0.320444	4.58269	0.062945	0.451331
CTNNB1	0.292637	6.83896	0.0629884	0.451336
NAT14	-0.449285	1.94998	0.0630253	0.451336
ANKAR	0.43316	1.15287	0.0632818	0.45248
GNG10	-0.54261	1.60126	0.063327	0.45248
TTC39B	-0.765449	2.41735	0.0633423	0.45248
VMA21	-0.228829	6.02261	0.0633461	0.45248
IFI30	0.519491	7.7786	0.0634188	0.45248
PPP1R2P9	1.27196	0.8865	0.0634247	0.45248
P3H2	1.05163	3.37316	0.0636286	0.452781
IKZF1	0.3369	6.33407	0.0636748	0.452781
C15orf48	-0.533655	9.89077	0.0636912	0.452781
CKAP2	0.516745	4.57513	0.0637314	0.452781
2008-03-01	0.487682	3.01162	0.063735	0.452781
ETV7	-1.1136	3.56275	0.0638095	0.452781
HSD17B8	0.340154	2.61107	0.06381	0.452781
WDSUB1	-0.36429	2.977	0.0638921	0.452781
SUMF1	0.245061	3.78289	0.0639048	0.452781
RRAGD	-0.537181	4.34437	0.0639308	0.452781
KPNA5	0.334725	2.77416	0.0639428	0.452781
N4BP2	0.364612	4.57446	0.0639464	0.452781
RRM1	-0.358947	4.30459	0.0641051	0.453611
RUBCN	0.488683	4.14933	0.0641438	0.453611
ZNF618	0.534116	4.23575	0.06433	0.454416
CHMP2A	-0.242609	6.87507	0.0643599	0.454416
TPX2	-0.747973	3.93454	0.0643779	0.454416
ICAM1	-0.500065	8.14902	0.0644206	0.454434
KAT7	0.27291	3.73892	0.0644626	0.454447
GUK1	-0.32256	8.00414	0.0648235	0.456246
ENPP2	-0.578219	4.75188	0.0648384	0.456246
FMNL3	0.411191	4.8583	0.0650706	0.456246
FZD2	-0.391083	3.58974	0.0650779	0.456246
MICALCL	0.513219	0.858801	0.0651001	0.456246
UBE2Z	-0.27162	5.72295	0.0651206	0.456246
FXYD5	0.288829	7.85088	0.0651517	0.456246
B4GALT4	0.275353	4.07355	0.0651539	0.456246
GABARAPL2	0.424027	7.62593	0.0651643	0.456246
CNOT6L	0.401645	5.22918	0.065185	0.456246
MRPL2	-0.224818	4.41505	0.065193	0.456246
EIF2D	0.353863	3.65134	0.0652196	0.456246
RNF168	0.372212	5.01776	0.0652412	0.456246
SLC7A8	-0.890076	3.10391	0.0653429	0.456675
RCOR1	0.34414	5.47683	0.0655044	0.457176
MRPS16	-0.230887	5.53883	0.0655709	0.457176
AMZ1	0.664068	2.08485	0.0656308	0.457176
IL1R1	0.598584	3.6731	0.065675	0.457176
REPIN1	0.343347	5.41628	0.0657104	0.457176
FAHD2B	0.432047	0.939652	0.0657609	0.457176
AC068491.4	-0.596288	0.942652	0.0657919	0.457176
DNAAF4	0.551909	2.55601	0.0658503	0.457176
NDUFB9	-0.231513	6.32457	0.0659544	0.457176
CCR1	-0.720285	5.63957	0.0659596	0.457176
ETS1	0.572352	3.34653	0.065964	0.457176
AP1S1	-0.261093	4.87737	0.0659701	0.457176
PSMB6	-0.240099	7.23567	0.0659765	0.457176
CLYBL	0.396957	2.09736	0.0659796	0.457176
FAM221A	0.364422	2.05373	0.0660853	0.45742
L3MBTL4	0.421307	2.53698	0.0661147	0.45742
FARP1	0.615065	3.70839	0.0661377	0.45742
GIMAP4	-0.600435	6.49102	0.0662935	0.45742
TMCC3	0.450884	4.28359	0.0664035	0.45742
JUNB	0.495512	10.905	0.0664225	0.45742
GALC	-0.273998	4.20446	0.0664619	0.45742
CLIC3	1.15516	4.65138	0.0664932	0.45742
BRD3	0.313424	4.33045	0.0665173	0.45742
DNAJB11	-0.238043	5.51281	0.0665283	0.45742
AP003733.4	0.492989	3.81193	0.0665509	0.45742
OGFOD3	-0.267711	4.32455	0.0665772	0.45742
SKA1	-0.786345	1.36692	0.0665839	0.45742
FAM136A	-0.225154	5.13296	0.0665955	0.45742
WIPI2	0.282219	5.86956	0.0667557	0.45742
CLMN	-0.443787	3.6011	0.0667667	0.45742
CDCA7	-0.748956	1.84494	0.0667862	0.45742
LSP1	0.350892	8.40887	0.0668371	0.45742
C11orf1	0.276118	3.71236	0.0668529	0.45742
LZTFL1	0.391701	2.06268	0.0668569	0.45742
TRPV2	-0.253946	5.29024	0.0668628	0.45742
NFYB	0.236059	3.9197	0.0669834	0.457969
SEC23B	-0.243743	4.74557	0.0671219	0.45864
ATAD1	0.230781	4.30924	0.0672581	0.458836
NEURL3	-0.845103	4.14241	0.0672787	0.458836
TTBK2	0.310614	3.62208	0.0672935	0.458836
CNDP2	-0.248087	6.9253	0.0673156	0.458836
CBARP	0.705949	3.37232	0.0673532	0.458836
STXBP3	0.228068	5.14433	0.0675443	0.459729
UBN2	0.28135	3.96128	0.0675654	0.459729
CTSD	-0.601223	10.5174	0.0676498	0.460027
ITGB5	-0.638116	4.06577	0.0679413	0.461732
ULK1	0.410315	2.74903	0.068005	0.461888
AC015799.1	0.406029	3.13673	0.0681006	0.462129
WDFY1	-0.476933	4.5126	0.0681586	0.462129
SH3BP2	-0.273116	5.54146	0.068223	0.462129
TEC	-0.401641	2.58019	0.0682339	0.462129
FAM13B	0.268591	4.35254	0.0682445	0.462129
C12orf76	0.306667	3.61025	0.0684506	0.46323
ELK3	0.321667	4.71175	0.0685562	0.46323
RRM2	-0.734136	3.639	0.0685611	0.46323
MFHAS1	-0.44411	3.41055	0.0685707	0.46323
KDELR2	-0.265309	6.80016	0.0686452	0.463458
PRDM4	-0.339875	3.02596	0.0687158	0.463657
PCIF1	0.28298	3.42159	0.0687784	0.463778
MTX1	-0.22289	4.96677	0.0688154	0.463778
TGIF2	0.279911	4.27271	0.0689392	0.464336
TMEM120B	0.480361	3.59366	0.069095	0.464643
GRAMD1B	0.477917	4.11283	0.0690964	0.464643
DPP9	-0.270222	4.72389	0.0691078	0.464643
STK19	0.351433	4.41682	0.0692577	0.465179
SERF2	-0.257649	10.2394	0.0693141	0.465179
FAM83D	-0.741354	1.35685	0.0693737	0.465179
SMIM19	0.255005	5.2852	0.0693775	0.465179
COMMD6	0.335453	7.86699	0.069393	0.465179
PHLPP1	0.44059	2.74838	0.0695335	0.465846
MPHOSPH6	-0.29853	4.77771	0.0696131	0.466103
GRAMD1A	-0.285772	5.53686	0.0696558	0.466114
GPHN	0.340689	1.60105	0.0698915	0.467085
CKM	-0.790705	0.991981	0.0699022	0.467085
GPS1	-0.229818	5.04355	0.0699411	0.467085
RBM19	-0.364631	3.72611	0.0699658	0.467085
CTSK	-0.951227	3.02882	0.070073	0.467114
CCR5	-0.411157	4.442	0.0701473	0.467114
ARL4C	0.336133	8.19837	0.0703405	0.467114
CDR2L	0.730853	0.814569	0.0704246	0.467114
UBE2T	-0.630056	3.37463	0.0704695	0.467114
EIF3E	0.338157	8.02574	0.0705231	0.467114
C5orf63	0.546229	1.28185	0.0705311	0.467114
POLQ	-0.71237	1.55072	0.0705561	0.467114
YWHAG	-0.294165	6.28013	0.0705632	0.467114
RPS25	0.285857	10.2846	0.0706097	0.467114
CBFB	-0.206403	4.90387	0.0706432	0.467114
PSMG3	-0.241796	4.37608	0.0707545	0.467114
RPS6KA5	0.365926	3.67985	0.0707675	0.467114
ALOX15B	-1.10402	2.44485	0.0708666	0.467114
TNFRSF11B	1.18672	2.40644	0.070928	0.467114
SLC25A32	0.226398	3.95608	0.0709524	0.467114
MNS1	-0.748445	1.22548	0.0709611	0.467114
TIGD3	0.689389	1.14164	0.0709771	0.467114
FAHD1	-0.28157	4.02941	0.0709783	0.467114
PPM1H	-0.718683	1.79953	0.0710146	0.467114
CA2	-0.794736	6.18916	0.0710623	0.467114
BAMBI	-0.636311	2.48493	0.0710667	0.467114
DAPL1	-0.56342	2.13258	0.0711016	0.467114
ABI3	-0.384911	6.38435	0.0711255	0.467114
CEP63	0.218166	4.70691	0.0711887	0.467114
SIGLEC5	-0.797965	1.32026	0.0712218	0.467114
ZNF383	0.34721	1.70078	0.0712711	0.467114
ALG13	0.351605	5.72247	0.0712824	0.467114
RPS27	0.430546	11.2339	0.0713357	0.467114
RASA4	0.50115	3.49646	0.0713676	0.467114
ARF5	0.400288	6.21543	0.0713784	0.467114
GUCY1B3	-0.817149	1.97175	0.0714036	0.467114
CXCR2	0.556918	0.89724	0.0714303	0.467114
PSMB9	-0.453953	7.78689	0.0714466	0.467114
ATG16L2	0.38156	4.35511	0.0715141	0.467114
TNFRSF12A	0.53965	4.72492	0.0716079	0.467114
TRIB1	0.321378	6.30307	0.0716115	0.467114
CUL9	-0.485521	2.85395	0.0716126	0.467114
RFXANK	-0.207633	5.02733	0.0716641	0.467114
HENMT1	0.335301	2.12584	0.0716824	0.467114
ANTXR2	0.452118	4.06618	0.07173	0.467114
WDHD1	-0.47489	2.10169	0.0717348	0.467114
RFX1	0.337047	4.02681	0.071784	0.467114
MMP25	-0.670844	2.35707	0.0717844	0.467114
HIST1H2BN	0.450828	2.94727	0.0720453	0.468543
TTC14	0.271124	4.56962	0.0720873	0.468546
LMBR1L	0.373741	5.00638	0.0721419	0.468633
SGSH	-0.387355	3.1052	0.0723001	0.469067
CETN2	-0.29231	3.72625	0.0723082	0.469067
IP6K2	0.205015	4.58251	0.0723329	0.469067
CKS1B	-0.510942	5.30513	0.0726168	0.470421
SLAMF7	-0.637348	6.52755	0.0726247	0.470421
CLDN23	-0.496105	1.93651	0.0728306	0.471118
GGNBP2	0.282541	5.82248	0.0728311	0.471118
TRIM52	0.325898	3.08934	0.0729398	0.471118
TRIM8	0.438621	4.5102	0.0729524	0.471118
MECP2	0.328153	5.62391	0.0729886	0.471118
AURKB	-0.739767	3.16969	0.073019	0.471118
RABIF	-0.307028	3.86812	0.0730947	0.471118
ANAPC16	0.243467	6.41291	0.0730953	0.471118
L3MBTL2	-0.231947	3.71843	0.0731208	0.471118
EPS8L2	0.710069	1.77819	0.0731483	0.471118
MMP17	-0.711089	0.55835	0.0733473	0.471951
CD44	-0.307471	8.873	0.073361	0.471951
PTPRJ	-0.324223	5.21268	0.073468	0.472372
CHRAC1	0.225667	4.50812	0.0735479	0.472451
BRK1	0.237669	7.5817	0.0735638	0.472451
MCM9	0.30536	2.51896	0.0736895	0.472991
CDC45	-0.821834	2.08878	0.0738048	0.473205
MOB1A	-0.237738	7.59387	0.0738064	0.473205
ZFAND3	-0.201549	5.16576	0.0739025	0.473553
EEF2	0.294676	8.92552	0.074059	0.473673
ZNF785	0.329464	1.7765	0.0740838	0.473673
MORN2	-0.327146	2.88955	0.074121	0.473673
MTO1	0.31601	3.29238	0.0741736	0.473673
NDOR1	-0.34512	1.33646	0.0741871	0.473673
FAM91A1	-0.251018	4.71905	0.0741889	0.473673
RPRD1A	0.260153	3.41166	0.0742838	0.473673
UAP1L1	-0.356952	3.68338	0.0743822	0.473673
EPC2	0.255138	3.81898	0.0743906	0.473673
YIPF1	-0.239077	3.95494	0.0743962	0.473673
ECM1	-0.625884	2.71447	0.0744198	0.473673
AP2A2	-0.365516	4.99936	0.074423	0.473673
MPV17L	0.583624	0.901404	0.0745096	0.473958
SCARB2	-0.495452	6.4202	0.0746873	0.474822
TFF3	2.18317	3.25936	0.0747428	0.474908
ERO1B	0.477717	4.93323	0.0747987	0.474975
RERE	0.320395	4.81622	0.0748372	0.474975
POP4	-0.215553	4.64767	0.0749196	0.475074
RTL10	-0.39503	1.53158	0.0749605	0.475074
RBM47	-0.298738	6.52575	0.0749787	0.475074
AP2S1	-0.236715	8.26181	0.075157	0.475939
RPS24	0.291666	11.4109	0.0752447	0.476227
BTG2	0.498712	8.74865	0.0753062	0.476351
VMP1	-0.401236	8.03421	0.075432	0.47688
ESCO2	-0.720521	3.05708	0.0755573	0.477199
RFX3	0.34335	2.49346	0.0755849	0.477199
ST3GAL6	0.353417	5.43607	0.0756087	0.477199
LAP3	-0.460123	8.41332	0.0756522	0.477207
RAB39A	-0.470861	2.7622	0.0757124	0.477321
TTLL12	-0.404608	2.78222	0.0757875	0.477355
TCF4	0.378168	6.86123	0.0758075	0.477355
NAP1L1	0.358605	8.44481	0.0758532	0.477355
MRPS5	-0.232203	5.33031	0.0758863	0.477355
FBXO27	0.66292	1.47717	0.0761136	0.478414
PTGER4	0.481008	7.60072	0.0761392	0.478414
MMD	0.362029	4.43506	0.0762178	0.478643
LIMA1	-0.374691	4.79485	0.076292	0.478674
C3	0.740682	7.44993	0.0763363	0.478674
GGT1	-0.658715	1.49567	0.0763749	0.478674
CDC25B	-0.371524	3.09988	0.0763919	0.478674
PIBF1	0.327892	3.50512	0.0765434	0.479359
TPBG	0.864472	0.756208	0.0766022	0.479462
SPHK2	-0.358726	2.89549	0.0766998	0.479522
CISD2	-0.279423	6.11887	0.0767669	0.479522
APOD	1.46504	2.26791	0.0767687	0.479522
FCAR	-0.847774	1.11611	0.0768116	0.479522
TOMM40	-0.302737	5.61294	0.0768234	0.479522
IL17RC	-0.290472	3.01365	0.0768697	0.479547
MFSD6	0.356722	2.536	0.0770741	0.480557
STAT1	-0.733883	7.97474	0.0771292	0.480636
SRSF5	0.280849	7.49743	0.0771745	0.480654
ZNF514	0.397072	1.58203	0.0772552	0.480892
FDX1	-0.328842	5.80026	0.0773287	0.480913
ATP6V1F	-0.266215	8.63312	0.0773434	0.480913
SGCB	0.549657	0.693724	0.0774832	0.481349
PHF20	0.325547	6.18641	0.0775193	0.481349
HSPH1	-0.503908	10.4949	0.0775452	0.481349
NFATC2IP	0.258591	5.07548	0.0775965	0.481349
WDR33	0.202208	5.6943	0.077626	0.481349
2007-03-01	0.228936	5.69404	0.0776742	0.481385
UPK3A	0.618685	2.55501	0.0778241	0.481802
IRF1	-0.587429	8.40769	0.0778322	0.481802
MRPS10	-0.221257	5.02566	0.0778691	0.481802
HSD17B7	-0.329248	4.12779	0.0780899	0.482819
FGD6	-0.501728	3.39987	0.0781188	0.482819
PSMD7	-0.250123	6.82113	0.0781651	0.482842
ERRFI1	-0.910657	4.00041	0.0783065	0.483093
POU2F2	0.381004	6.05284	0.0783235	0.483093
ERCC1	0.247943	6.14845	0.0783337	0.483093
FKBPL	-0.398794	1.48204	0.078504	0.483414
S1PR2	-0.380673	3.0968	0.0785078	0.483414
ANGEL2	0.282693	3.48037	0.0785894	0.483414
MTHFD2	-0.344631	6.89769	0.078593	0.483414
FLNB	0.637072	3.8397	0.078599	0.483414
SMARCC2	0.237631	4.69916	0.0786914	0.483664
PHGDH	-0.993139	1.62133	0.078757	0.483664
PDRG1	-0.251625	4.02596	0.0787678	0.483664
ENHO	1.14018	3.16703	0.0788437	0.483868
MS4A7	0.476567	8.70237	0.0789648	0.484053
AGRN	-0.574898	3.73271	0.078971	0.484053
NT5C2	-0.254918	4.58211	0.079002	0.484053
MINDY1	0.338868	1.6212	0.0790704	0.48421
METTL8	0.253742	3.27761	0.0791479	0.484423
C15orf61	0.269212	3.71673	0.0791912	0.484426
ODF2L	0.312436	3.8666	0.0792356	0.484436
S100A11	-0.312802	10.8445	0.0793792	0.485052
POLE4	-0.217892	5.84782	0.0794745	0.485373
PALD1	0.553904	4.84636	0.0796084	0.48584
RNF185	-0.402603	3.13914	0.0796368	0.48584
CPNE3	0.434415	6.02386	0.0797767	0.486432
STARD9	0.484619	0.939822	0.0798222	0.486447
PTPRN2	0.74618	2.27615	0.079884	0.486562
EMB	0.42583	5.33858	0.0799951	0.486775
MTHFR	-0.461354	5.44336	0.0800048	0.486775
BEX3	-0.640031	4.1086	0.080127	0.487095
MPC2	0.298465	6.23576	0.080144	0.487095
AHNAK	0.33339	7.58711	0.0801864	0.487095
COMTD1	-0.242661	4.14555	0.0802759	0.48726
NUBPL	0.336898	3.18167	0.0802997	0.48726
ICAM5	-1.02985	2.14303	0.0804435	0.487872
NDUFS6	-0.21779	7.03764	0.0805586	0.488274
MRPS25	-0.197174	5.14917	0.080596	0.488274
CDK17	0.295159	3.93667	0.0807947	0.488954
HIP1	0.366437	4.21858	0.0808195	0.488954
KLF4	0.477368	8.86192	0.0808378	0.488954
MICU2	0.189568	4.69389	0.0810055	0.489668
CDKN3	-0.718697	3.68686	0.0810517	0.489668
TTC17	0.241412	4.70185	0.0810855	0.489668
CCND2	0.502641	5.98995	0.0811431	0.489755
SIGMAR1	-0.296643	3.60209	0.081401	0.490523
SYT6	1.29985	0.815697	0.0814012	0.490523
RAB11FIP4	0.545165	2.63047	0.0814583	0.490523
RRP1	-0.283086	4.41681	0.0815122	0.490523
RBMX	0.247647	6.62683	0.0815201	0.490523
MSTO1	-0.369424	2.18214	0.0815301	0.490523
TRMU	-0.325697	3.08062	0.0816308	0.49061
ZFAND2A	-0.737511	7.90892	0.0816312	0.49061
SLC9A7	0.287779	4.02297	0.0817421	0.491016
AURKAIP1	-0.228238	6.99699	0.0819607	0.492068
FAM122C	0.465263	2.0973	0.0820765	0.492257
ATP6V0B	-0.223684	8.53203	0.0820973	0.492257
EIF3L	0.378403	7.43517	0.0821278	0.492257
COL6A1	-0.9294	3.56499	0.0822208	0.492257
IL27RA	0.46676	5.05824	0.0822287	0.492257
IQGAP3	-0.869341	1.00041	0.0822529	0.492257
PPP1R13B	0.443576	1.53129	0.0823037	0.492301
CSF2RB	-0.376006	5.15995	0.082379	0.492491
NID1	0.447553	1.96428	0.0824855	0.492868
RRP36	-0.227538	4.87434	0.0825301	0.492875
SOAT1	-0.358302	5.73173	0.0826772	0.493009
HDAC5	0.29283	4.44511	0.0827273	0.493009
KLC4	0.291503	1.94915	0.0827778	0.493009
NUP43	-0.328466	2.61435	0.082838	0.493009
RPL11	0.294111	11.2769	0.0828737	0.493009
SYN1	0.689312	0.94101	0.0828794	0.493009
PLGRKT	-0.324563	5.26689	0.0829222	0.493009
CDCA2	-0.775284	1.84054	0.0829857	0.493009
TASP1	0.380305	2.4557	0.0829998	0.493009
BCAT1	-0.45983	5.58677	0.0830674	0.493009
RAB1A	-0.246802	6.78599	0.0830989	0.493009
FAM177A1	0.26574	6.48362	0.0831163	0.493009
SNAPC3	-0.332838	3.25662	0.0832566	0.493009
SLC20A2	0.226276	3.41273	0.0832568	0.493009
PCBP2	0.240135	7.77015	0.0832906	0.493009
STYXL1	-0.268862	3.9671	0.083319	0.493009
SLC30A1	-0.436714	4.45045	0.0833382	0.493009
COA1	0.226777	4.98337	0.0833607	0.493009
ARMCX2	0.326381	3.17346	0.0833794	0.493009
MOCOS	0.800658	0.566888	0.0835186	0.493088
SLCO4A1	-0.77711	3.1777	0.0835225	0.493088
EBP	-0.336478	4.59449	0.0835379	0.493088
RPL21	0.311013	10.8024	0.0835669	0.493088
ZNF419	0.429448	0.93858	0.0836396	0.49323
PPP2R5C	0.241049	5.59915	0.0837109	0.49323
SOS2	0.359711	4.1142	0.0837216	0.49323
TTC32	0.576036	2.60074	0.083898	0.494013
ADH5	-0.220915	5.54467	0.0839519	0.494073
UBE2C	-0.778467	4.43399	0.0840245	0.494172
ADAM19	-0.817685	4.3369	0.0840765	0.494172
CAMLG	0.230866	5.66933	0.0841411	0.494172
ITPR2	-0.250383	6.16855	0.0841431	0.494172
FCER1G	-0.318308	9.99211	0.0842361	0.494462
MID1IP1	0.380814	5.76135	0.0843458	0.49475
CDCA8	-0.719834	2.20528	0.0844104	0.49475
MSRB2	-0.270616	5.5897	0.0844162	0.49475
ZFP36L2	0.508218	8.97443	0.0844872	0.49476
FAM69A	0.557678	1.96304	0.0845053	0.49476
CDC14A	0.362051	2.77108	0.0845507	0.49477
OGFR	-0.261071	5.62877	0.0846508	0.4951
TMEM218	0.225713	4.21524	0.0848904	0.496245
HNRNPLL	-0.299529	4.30579	0.0849659	0.496347
ZFP69	0.385767	0.746657	0.0849955	0.496347
ACSM5	1.01541	1.37295	0.0851858	0.497202
LRP11	-0.49367	1.17176	0.0853039	0.497308
HIGD1A	0.226057	5.33835	0.0853184	0.497308
CENPJ	-0.349311	2.83877	0.0853356	0.497308
ST18	0.571721	2.62732	0.085472	0.497829
SPPL2A	-0.314089	6.17562	0.0855128	0.497829
GOLGB1	0.296306	6.87928	0.0856133	0.498158
PMP22	-0.553267	6.12831	0.085702	0.498234
NRROS	0.377451	3.90688	0.0857143	0.498234
RSL24D1	0.254964	6.5263	0.0858079	0.498522
AK2	-0.323437	5.76911	0.0860594	0.499727
MAPK6	-0.355926	5.0521	0.0864516	0.501747
TCEAL3	0.293709	4.51262	0.0867862	0.503282
MED21	0.234213	3.91644	0.0868048	0.503282
TCEAL9	-0.573918	5.18177	0.0868694	0.503398
TXLNA	-0.247216	4.50718	0.0869385	0.503413
PCK2	-0.263625	4.16436	0.0869892	0.503413
ADNP	0.233587	4.91078	0.0870246	0.503413
RIOK1	0.224824	4.77282	0.0870497	0.503413
ZFP14	0.329219	2.28286	0.0871825	0.503924
RPL24	0.270951	10.0737	0.0872383	0.503989
AC011481.3	-1.28995	2.04906	0.0873113	0.50409
SLC15A4	0.445377	5.21698	0.0873447	0.50409
LDLRAD4	0.572995	6.6111	0.0874339	0.504256
IRF8	0.394603	7.62371	0.0875381	0.504256
D2HGDH	0.29262	3.47882	0.087545	0.504256
MKL2	0.403497	2.01678	0.087558	0.504256
P2RY1	-0.624534	2.47761	0.087611	0.504256
NIPAL3	0.283307	2.61823	0.0876749	0.504256
PSMD8	-0.232859	7.31793	0.0876996	0.504256
TRAF3IP3	0.418475	4.93588	0.0877296	0.504256
B4GALT2	-0.611169	1.62899	0.0878033	0.504424
AURKA	-0.410887	3.83661	0.0879529	0.504802
TNFRSF10D	-0.779857	3.21948	0.0879583	0.504802
ACYP2	0.326639	4.12554	0.0882775	0.505344
TMEM37	-0.939355	3.38377	0.0883121	0.505344
SRC	-0.379756	4.79755	0.0883291	0.505344
BIK	0.630566	1.75581	0.088346	0.505344
MALSU1	-0.218883	4.31318	0.0883659	0.505344
MYBL1	0.623919	1.50743	0.0883975	0.505344
SETD2	0.293769	5.36891	0.0884131	0.505344
SRGAP2C	0.345573	4.83177	0.0886312	0.505344
NEK8	0.848143	2.70278	0.0886961	0.505344
SCAMP5	1.02506	1.60635	0.0887099	0.505344
TSPAN33	0.357167	6.08493	0.0887381	0.505344
CR1	-0.934376	2.10081	0.0887872	0.505344
ARSA	-0.511551	4.64361	0.0888308	0.505344
DEK	-0.230189	7.84752	0.0888752	0.505344
ANAPC1	0.242306	3.28312	0.0889774	0.505344
BRD1	0.318165	4.19738	0.0889865	0.505344
PPM1K	0.440266	5.31536	0.0890129	0.505344
THOP1	-0.272029	3.59203	0.089043	0.505344
GZMM	0.794413	1.07492	0.0891324	0.505344
HMGXB3	-0.218927	4.30841	0.0891342	0.505344
MFSD13A	-0.496978	3.14138	0.0891552	0.505344
CALCOCO2	-0.343811	5.67497	0.0892318	0.505344
HERC4	-0.327278	4.85501	0.0893158	0.505344
TANC2	0.488283	4.85432	0.0893262	0.505344
[truncated: 9,331 more rows]
