# Supplementary material for: A comprehensive single-cell map of T cell exhaustion-associated immune environments in human breast cancer
Source: Nat Commun. 2023 Jan 6;14:98. doi: 10.1038/s41467-022-35238-w (PMC9822999; doi:10.1038/s41467-022-35238-w)
Supplement: Supplementary file 9 — Supplementary Data 6 [file 41467_2022_35238_MOESM9_ESM.xlsx]

## Sheet: Ouija_pseudotime_input
Ouija pseudotime input genes
Gene	Putative response type
CCR7	switch
IL7R	switch
SELL	switch
CD69	switch
PDCD1	switch
CXCL13	switch
LAG3	switch
HAVCR2	switch
CD27	switch
CD38	switch
TIGIT	switch
CTLA4	switch
ENTPD1	switch
GZMB	switch
FASLG	switch
TCF7	transient
KLRG1	transient
CX3CR1	transient
FCGR3A	transient
PRF1	transient
TNF	transient
IFNG	transient
GZMK	transient

## Sheet: T_attracting_signature
Genes included in T cell-attracting signature
Gene	Comment	References	Links
CCL21	ligand for CCR7 and CCR4	Mueller et al, Nat Rev Immunol 2009; Flanagan et al, Cell Immunol 2004; Nandagopal et al, PLOS One	https://www.ncbi.nlm.nih.gov/pmc/articles/PMC2785037/; https://pubmed.ncbi.nlm.nih.gov/15919372/; https://journals.plos.org/plosone/article?id=10.1371/journal.pone.0018183
CCL17	ligand for CCR4	Fülle et al, Molecular Therapy 2018; Semmling et al, Nat Immunol 2010	https://www.cell.com/molecular-therapy-family/molecular-therapy/fulltext/S1525-0016(17)30521-X; https://www.nature.com/articles/ni.1848
CCL2	ligand for CCR2; traditionally known as myeloid cell attractant, but can also attract T cells	Luther et al, Nat Immunol 2001	https://www.nature.com/articles/ni0201_102.pdf?origin=ppub
CXCL9	ligand for CXCR3	Karin et al, Cytokine 2010; Kuo et al, Front Med 2018; many other sources	https://www.sciencedirect.com/science/article/pii/S1043466618300528?via%3Dihub; https://www.frontiersin.org/articles/10.3389/fmed.2018.00271/full
CXCL10	ligand for CXCR3	Karin et al, Cytokine 2010; Kuo et al, Front Med 2018; many other sources	https://www.sciencedirect.com/science/article/pii/S1043466618300528?via%3Dihub; https://www.frontiersin.org/articles/10.3389/fmed.2018.00271/full
CXCL11	ligand for CXCR3	Karin et al, Cytokine 2010; Kuo et al, Front Med 2018; many other sources	https://www.sciencedirect.com/science/article/pii/S1043466618300528?via%3Dihub; https://www.frontiersin.org/articles/10.3389/fmed.2018.00271/full
CXCL12	ligand for CXCR4	Oelkrug et al, Clin Exp Immunol 2014	https://onlinelibrary.wiley.com/doi/full/10.1111/cei.12382
CCL3	ligand for CCR1 and CCR5	Castellino et al, Nature 2006	https://www.nature.com/articles/nature04651
CCL4	ligand for CCR1 and CCR5	Castellino et al, Nature 2006	https://www.nature.com/articles/nature04651
CCL5	ligand for CCR1 and CCR5	Oelkrug et al, Clin Exp Immunol 2014	https://onlinelibrary.wiley.com/doi/full/10.1111/cei.12382
CXCL16	ligand for CXCR6	Matsumura et al, Radiat Res 2011; Hojo et al, Cancer Res 2007	https://www.ncbi.nlm.nih.gov/pmc/articles/PMC2857712; https://cancerres.aacrjournals.org/content/67/10/4725.long

## Sheet: T_suppressing_signature
Genes included in T cell-suppressive signature
Gene	Comment	References	Links
IDO1	depletes Tryptophan by enzymatic conversion to Kynurenine	Liu et al, J Hematol Oncol 2018; Hornyak Front Immunol 2018	https://www.ncbi.nlm.nih.gov/pmc/articles/PMC6090955/; https://www.ncbi.nlm.nih.gov/pmc/articles/PMC5797779/
CD274	ligand for PD-1	Sun et al, Immunity 2018	https://pubmed.ncbi.nlm.nih.gov/29562194/
PDCD1LG2	ligand for PD-1	Latchman et al, Nat Immunol 2001; Rozali et al, J Immunol Res 2012	https://www.hindawi.com/journals/jir/2012/656340/; https://www.nature.com/articles/ni0301_261
TNFSF10 (TRAIL)	ligand for TRAIL-Receptor	Lehnert et al, J Immunol 2014; Chyuan etal, Fron Immunol 2018	https://pubmed.ncbi.nlm.nih.gov/25217163/; https://www.ncbi.nlm.nih.gov/pmc/articles/PMC5786528/
HLA-E	main ligand for CD94/NKG2A	Lee et al, Immunology 1998; Braud et al, Trends in Immunol 2003; Montfoort et al, Cell 2018	https://www.ncbi.nlm.nih.gov/pmc/articles/PMC20238/; https://www.cell.com/trends/immunology/pdf/S1471-4906(03)00064-4.pdf?code=cell-site; https://www.cell.com/cell/pdf/S0092-8674(18)31381-3.pdf
HLA-G	main ligand for ILT2	Morandi et al, Stem Cells 2008; Shiroishi et al, PNAS 2003	https://www.ncbi.nlm.nih.gov/pmc/articles/PMC2726787/; https://www.pnas.org/content/100/15/8856
VTCN1 (B7-H4)	receptor unknown	Sica et al, Immunity 2003; Zang et al, PNAS 2003	https://www.sciencedirect.com/science/article/pii/S1074761303001523?via%3Dihub; https://www.pnas.org/content/100/18/10388
IL10		Smith et al, Immunity 2018; Moore et al, Annual Reviews 2001	https://www.cell.com/immunity/pdf/S1074-7613(18)30006-2.pdf; https://www.annualreviews.org/doi/10.1146/annurev.immunol.19.1.683
TGFB1		Thomas et al, Cancer Cell 2005	https://www.sciencedirect.com/science/article/pii/S1535610805003314
TGFB2		Thomas et al, Cancer Cell 2005	https://www.sciencedirect.com/science/article/pii/S1535610805003314
PTGS2 (COX2)	enzyme involved in biosynthesis of prostaglandin E2	Chen et al, Nat Med 2015; Miao et al, Oncotarget 2017	https://www.ncbi.nlm.nih.gov/pmc/articles/PMC4505619/; https://www.ncbi.nlm.nih.gov/pmc/articles/PMC5685710/
PTGES (PGES1)	Prostaglandin E synthase	Chen et al, Nat Med 2015; Miao et al, Oncotarget 2017	https://www.ncbi.nlm.nih.gov/pmc/articles/PMC4505619/; https://www.ncbi.nlm.nih.gov/pmc/articles/PMC5685710/
LGALS9	ligand for Tim-3	Das et al, Immunol Rev 2017; Yasinska et al, Front. Immunol 2019	https://www.ncbi.nlm.nih.gov/pmc/articles/PMC5512889/; https://www.frontiersin.org/articles/10.3389/fimmu.2019.01594/full#B2
CCL22	specifically reruits Tregs which supress tumor-specific T cell immunity	Curiel et al, Nat Med 2004;	https://pubmed.ncbi.nlm.nih.gov/15322536/
CD80	co-stimulatory when binding CD28, inhibitory when binding CTLA-4	Zheng et al, J Immunol 2004; Sansom et al, Immunology 2000	https://www.jimmunol.org/content/172/5/2778; https://www.ncbi.nlm.nih.gov/pmc/articles/PMC2327073/
CD86	co-stimulatory when binding CD28, inhibitory when binding CTLA-4	Zheng et al, J Immunol 2004; Sansom et al, Immunology 2000	https://www.jimmunol.org/content/172/5/2778; https://www.ncbi.nlm.nih.gov/pmc/articles/PMC2327073/
