# Supplementary material for: A comprehensive single-cell map of T cell exhaustion-associated immune environments in human breast cancer
Source: Nat Commun. 2023 Jan 6;14:98. doi: 10.1038/s41467-022-35238-w (PMC9822999; doi:10.1038/s41467-022-35238-w)
Supplement: Supplementary file 10 — Supplementary Data 7 [file 41467_2022_35238_MOESM10_ESM.xlsx]

## Sheet: full_LR_matrix_autocrine
SingleCellSignalR output: full LR matrix autocrine
LR	epithelial-epithelial	endothelial-endothelial	fibroblast-fibroblast	Tcell-Tcell	myeloid-myeloid	Bcell-Bcell	mast_basophil-mast_basophil	plasma-plasma
A2M_LRP1	0.352836	0.581732	0.87297	0.198602	0.755187	0.177571	0.197793	0.234175
ACE_BDKRB2	0.216998	0.619032	0.218719	0.0269467	0.0491835	0.0319117	0.0545768	0.0252244
ACTR2_ADRB2	0.543959	0.723061	0.370425	0.694853	0.650799	0.622724	0.81008	0.525627
ACTR2_LDLR	0.803541	0.848487	0.737445	0.738618	0.783194	0.576081	0.603074	0.506039
ACTR2_LRP2	0.607821	0.314492	0.184338	0.224609	0.205894	0.227885	0.12242	0.163546
ADA_DPP4	0.0799938	0.359654	0.399797	0.323005	0.263674	0.0747118	0.111673	0.0943593
ADAM10_AXL	0.312471	0.386603	0.703714	0.299524	0.737538	0.22037	0.237458	0.241244
ADAM10_EFNA3	0.52846	0.408307	0.272656	0.220973	0.258134	0.202383	0.181709	0.157528
ADAM10_EPHA3	0.164952	0.311954	0.472861	0.0702056	0.0778998	0.0695378	0.0804528	0.0641473
ADAM10_NOTCH1	0.457479	0.783157	0.522981	0.552633	0.537519	0.45923	0.383975	0.249339
ADAM12_ITGA9	0.0917444	0.282228	0.355483	0.0486351	0.112284	0.0237369	0.511761	0.0392837
ADAM12_ITGB1	0.415691	0.492238	0.857833	0.476575	0.460315	0.34035	0.657639	0.242837
ADAM12_SDC4	0.410714	0.167681	0.623334	0.265462	0.321268	0.127987	0.362535	0.0990365
ADAM15_ITGA5	0.627487	0.865352	0.556622	0.345759	0.54545	0.176836	0.244568	0.176986
ADAM15_ITGA9	0.369332	0.778547	0.214189	0.0711524	0.227421	0.0483253	0.288913	0.0779911
ADAM15_ITGAV	0.662146	0.833216	0.630509	0.282424	0.562757	0.201293	0.366654	0.212304
ADAM15_ITGB1	0.804859	0.896563	0.748865	0.577047	0.664991	0.518666	0.426797	0.398846
ADAM15_ITGB3	0.148502	0.6229	0.259644	0.0308177	0.151439	0.0465247	0.0635074	0.0450538
ADAM17_ERBB4	0.516951	0.217456	0.261807	0.106082	0.112486	0.167628	0.110568	0.0898686
ADAM17_ITGA5	0.486748	0.799486	0.662795	0.456315	0.66108	0.323285	0.407293	0.245617
ADAM17_ITGB1	0.698986	0.843197	0.823593	0.684215	0.763402	0.70556	0.612468	0.501125
ADAM17_NOTCH1	0.440036	0.744401	0.54129	0.462048	0.556101	0.501806	0.395581	0.241955
ADAM23_ITGA5	0.0493373	0.6018	0.342098	0.117243	0.0552347	0.0222745	0.0404275	0.0111116
ADAM23_ITGB3	0.00534451	0.279765	0.126835	0.00792772	0.00862006	0.00514801	0.0087478	0.00245913
ADAM28_ITGA4	0.0604414	0.0633352	0.186348	0.526457	0.682526	0.741298	0.387017	0.470776
ADAM9_ITGA3	0.500294	0.568713	0.556182	0.151991	0.232622	0.126762	0.262983	0.125776
ADAM9_ITGA6	0.53741	0.739205	0.302861	0.217838	0.489674	0.100776	0.14426	0.357511
ADAM9_ITGAV	0.536177	0.669025	0.738581	0.229432	0.648672	0.149706	0.393003	0.181083
ADAM9_ITGB1	0.708692	0.778128	0.831567	0.507902	0.740096	0.429479	0.454368	0.352467
ADAM9_ITGB5	0.580794	0.457545	0.753156	0.109343	0.55937	0.10045	0.132135	0.136581
ADCYAP1_ADCYAP1R1	0.00395466	0.00727457	0.0241519	0	0.00187331	0	0	0.00305313
ADCYAP1_ADRB2	0.0644815	0.0797964	0.0254979	0.0917232	0.0544627	0.0420067	0.782073	0.102391
ADCYAP1_ADRB3	0.00373759	0	0.00660383	0	0.0125325	0	0	0
ADCYAP1_GPR20	0.011011	0.0066288	0.0611895	0.00366201	0.00889272	0	0.0809244	0.0123292
ADCYAP1_GPR84	0.0243596	0.0209818	0.0238416	0.0206577	0.126773	0.00893132	0.249798	0.0398523
ADCYAP1_PTH1R	0.00851296	0.00722897	0.0620295	0.00967109	0.00454355	0.00278122	0	0.0047491
ADCYAP1_RAMP2	0.105176	0.246939	0.0808348	0.0372445	0.0327213	0.0266298	0.468824	0.0648811
ADCYAP1_RAMP3	0.0469822	0.196467	0.0334621	0.024454	0.0186184	0.0157996	0.315982	0.0400779
ADCYAP1_TSHR	0.00836012	0.0029249	0.0146296	0.00896615	0.00126801	0.00445273	0.132747	0.0522933
ADCYAP1_VIPR1	0.0510338	0.00964567	0.0217349	0.0166398	0.0173404	0.00819831	0.106732	0.0167856
ADCYAP1_VIPR2	0.0339592	0.00624683	0.043938	0.030238	0.0169848	0.00507272	0.154451	0.0217751
ADM2_ADCYAP1R1	0.0120986	0.0233297	0.0548869	0	0.00299042	0	0	0.00993399
ADM2_ADRB2	0.17533	0.220377	0.0578443	0.205218	0.0842918	0.119691	0.2139	0.272056
ADM2_ADRB3	0.0114397	0	0.0153592	0	0.0198794	0	0	0
ADM2_CALCR	0.0143496	0.0121669	0	0	0.0210954	0	0	0
ADM2_CALCRL	0.0738466	0.463577	0.139136	0.0708659	0.0855496	0.05578	0.0473737	0.137012
ADM2_GPR20	0.033202	0.0212893	0.132651	0.00931016	0.0141364	0	0.00663183	0.0392918
ADM2_GPR84	0.0715077	0.0652991	0.0542037	0.051173	0.188318	0.0271841	0.0246251	0.119709
ADM2_PTH1R	0.0258009	0.0231858	0.134331	0.0243608	0.00724144	0.0085739	0	0.0153932
ADM2_RAMP1	0.317197	0.0644937	0.202276	0.102473	0.0719516	0.0707763	0.0266887	0.0905311
ADM2_RAMP2	0.266084	0.516655	0.171059	0.0900097	0.0512886	0.0781988	0.0627242	0.185217
ADM2_RAMP3	0.131992	0.443524	0.0751329	0.0602323	0.0294266	0.0474173	0.0338407	0.12033
ADM2_TSHR	0.0253456	0.00947181	0.0336648	0.0226096	0.00202489	0.013679	0.0114726	0.153105
ADM2_VIPR1	0.142281	0.0307717	0.0495504	0.0414713	0.0274275	0.0249908	0.00897824	0.0529709
ADM_ADCYAP1R1	0.0367782	0.0921372	0.284014	0	0.0290886	0	0	0.0242945
ADM_ADRB2	0.398624	0.545657	0.295458	0.326462	0.479023	0.258753	0.425914	0.481179
ADM_ADRB3	0.0348224	0	0.0962878	0	0.168467	0	0	0
ADM_CALCR	0.0434188	0.0497277	0	0	0.177129	0	0	0
ADM_CALCRL	0.199098	0.785945	0.524707	0.125242	0.483064	0.131696	0.1194	0.282633
ADM_GPR182	0.0310376	0.282427	0.0698543	0	0.0276759	0.0301943	0	0.0799967
ADM_GPR20	0.0967149	0.0846001	0.510917	0.0173352	0.125285	0	0.0178773	0.0921419
ADM_GPR84	0.193622	0.228881	0.281328	0.0919337	0.698567	0.0669404	0.0644034	0.252318
ADM_PTH1R	0.076273	0.0916087	0.514546	0.0447726	0.0679123	0.0217208	0	0.0373477
ADM_RAMP2	0.530593	0.819542	0.58498	0.156599	0.350651	0.178847	0.154309	0.36066
ADM_RAMP3	0.321618	0.772017	0.356865	0.107392	0.23245	0.113318	0.0871748	0.253428
ADM_TSHR	0.0749956	0.0390413	0.192218	0.0416166	0.0198645	0.0343825	0.0306731	0.309692
ADM_VIPR1	0.340882	0.118857	0.26259	0.0751161	0.219782	0.0617431	0.0241059	0.121886
AGRN_ATP1A3	0.213697	0.100563	0.0702946	0.126099	0.095262	0.0652043	0.0635331	0.0438543
AGRN_ITGB1	0.746549	0.844026	0.805951	0.508291	0.650005	0.431569	0.422057	0.335371
AGRN_LRP1	0.473066	0.352185	0.749057	0.13664	0.589674	0.114291	0.144949	0.138971
AGRN_LRP2	0.505921	0.227573	0.111619	0.0522375	0.0738526	0.0424957	0.0290416	0.0525108
AGRN_LRP4	0.163349	0.294773	0.216758	0.0153507	0.0440076	0	0.184737	0.0194058
AGRN_MUSK	0	0	0.0504551	0	0	0	0	0
AGRP_MC4R	0	0	0	0	0	0	0	0.00473963
AGRP_MC5R	0.00348119	0	0	0	0	0	0	0
AGRP_SDC3	0.0436994	0.035685	0	0.00689254	0.23734	0.0113981	0	0.0144917
AGT_ADRA2A	0.304715	0.0298769	0.444088	0.0130842	0.013886	0.0422659	0.0519808	0.00890001
AGT_AGTR1	0.405242	0.0231403	0.322992	0.011357	0.00962249	0.0147927	0.00721153	0.00510884
AGT_ENPEP	0.156257	0.0246535	0.46013	0.0189111	0.0111167	0.0237212	0.00947426	0.0121614
AGT_GRM7	0.0361721	0.00381263	0.111735	0.00537727	0.00534515	0	0	0
AGT_LRP2	0.390173	0.0194544	0.0638097	0.014333	0.008712	0.0222229	0.0043082	0.0115005
AGT_MAS1	0.105752	0.0110566	0.0542493	0.0127757	0.00998061	0.0165583	0.00783908	0.008422
AHSG_INSR	0.0609886	0	0	0	0	0	0	0.0333613
ALB_LRP2	0.0805589	0.00926137	0.0142781	0.00359753	0.00100089	0	0	0.00313729
ALOX5AP_ALOX5	0.205968	0.127281	0.113678	0.391727	0.805648	0.612391	0.880612	0.324712
AMH_ACVR1	0.22177	0.12861	0.152673	0.0595585	0.0549642	0.0345635	0.0979888	0.0428656
AMH_AMHR2	0.0286366	0.00850293	0.00604954	0.0037438	0.00361289	0.00336254	0.115847	0.00393717
AMH_EGFR	0.249272	0.0678286	0.160811	0.0202754	0.0145271	0.0139147	0.0163159	0.0214343
ANGPT1_ITGA5	0.191278	0.314903	0.62478	0.0931003	0.142821	0.0365171	0.0619439	0.0454064
ANGPT1_ITGB1	0.366738	0.382685	0.798186	0.209498	0.216066	0.159743	0.131848	0.127972
ANGPT1_TEK	0.0319424	0.250174	0.208901	0.0135867	0.0114774	0.0111393	0.0131304	0.0207233
ANGPT1_TIE1	0.0473587	0.299942	0.200204	0.0324637	0.0249762	0.0148884	0.0832163	0.0231109
ANGPT2_TEK	0.036567	0.797794	0.28746	0.053686	0.0218022	0.0574578	0.0605459	0.0801989
ANGPT2_TIE1	0.0540906	0.835164	0.276636	0.121418	0.0468684	0.0756039	0.3054	0.0888176
ANGPT4_TEK	0.00137052	0.121393	0.0877396	0.00747465	0.00543445	0	0.0122425	0
ANGPT4_TIE1	0.00206343	0.150691	0.0835541	0.0180148	0.0119117	0	0.0779636	0
ANGPTL1_TEK	0.023946	0.275801	0.184095	0.0117917	0.00719502	0.0344294	0.00897736	0.0298785
ANGPTL2_TIE1	0.0449839	0.771691	0.317196	0.0566095	0.0390715	0.040304	0.147543	0.0518337
ANGPTL3_ITGA5	0.0356914	0	0	0	0	0	0	0
ANGPTL3_ITGAV	0.0412855	0	0	0	0	0	0	0
ANGPTL3_ITGB3	0.00381745	0	0	0	0	0	0	0
ANGPTL4_TIE1	0.160964	0.73093	0.32565	0.106852	0.10818	0.0534784	0.269158	0.0753211
ANOS1_FGFR1	0.313252	0.419334	0.516505	0.0975309	0.316135	0.0433948	0.086141	0.0500961
ANOS1_SDC2	0.453877	0.162406	0.54883	0.0445631	0.301592	0.0506792	0.0362679	0.0436976
ANXA1_ADRA2A	0.486659	0.466437	0.802932	0.280966	0.321542	0.199239	0.787272	0.126282
ANXA1_DYSF	0.289659	0.798445	0.493202	0.459515	0.685271	0.116969	0.385566	0.20067
ANXA1_EGFR	0.584945	0.556317	0.788767	0.336139	0.319365	0.138512	0.355939	0.20654
ANXA1_FPR1	0.198113	0.276502	0.345513	0.269718	0.836086	0.140676	0.43083	0.233812
ANXA1_FPR2	0.158098	0.129292	0.206338	0.18973	0.671374	0.0884215	0	0.149504
ANXA1_FPR3	0.302491	0.485035	0.471589	0.499149	0.881636	0.198604	0.619999	0.335307
ANXA1_GRM7	0.0750867	0.0979928	0.390828	0.137444	0.153163	0	0	0
APLN_ADRA2A	0.0904948	0.13377	0.230603	0.0108303	0.0141	0.0144265	0	0.0105941
APLN_APLNR	0.0237552	0.490588	0.102515	0.0116936	0.0148512	0.00859149	0	0.0177077
APLN_GRM7	0.00844844	0.0188298	0.045068	0.00444498	0.00542826	0	0	0
APOA1_LDLR	0.285946	0.412414	0.166442	0.148968	0.144374	0.0521287	0.169885	0.0543311
APOA1_LRP1	0.11742	0.0959238	0.276253	0.0489996	0.179156	0.0335623	0.0962449	0.0309456
APOA1_LRP2	0.131751	0.0543731	0.0158124	0.0176273	0.0119659	0.0118033	0.0184433	0.0108463
APOA2_LDLR	0.104017	0	0	0	0.0385549	0	0	0
APOA2_LRP1	0.0371366	0	0	0	0.0493127	0	0	0
APOA2_LRP2	0.0421367	0	0	0	0.00286995	0	0	0
APOB_ADRB2	0.00671075	0.0319549	0.00678577	0	0	0	0	0
APOB_CALCR	0.000462418	0.00143626	0	0	0	0	0	0
APOB_ITGAM	0.0055314	0.00950071	0.00511063	0	0	0	0	0
APOB_ITGB2	0.00681821	0.0175601	0.0153893	0	0	0	0	0
APOB_LDLR	0.0226424	0.0661204	0.0315846	0	0	0	0	0
APOB_LRP1	0.00763791	0.0105896	0.058687	0	0	0	0	0
APOB_LRP2	0.00870218	0.0057668	0.00261741	0	0	0	0	0
APOB_LRP6	0.00948468	0.0420355	0.020448	0	0	0	0	0
APOB_LRP8	0.00374451	0.0121527	0.00548227	0	0	0	0	0
APOB_LSR	0.0218509	0.0435767	0.0151029	0	0	0	0	0
APOB_MTTP	0.000889983	0.00111112	0.000403955	0	0	0	0	0
APOB_OLR1	0.00617305	0.018387	0.0139412	0	0	0	0	0
APOB_TLR4	0.00134543	0.0315517	0.0111671	0	0	0	0	0
APOB_TLR6	0.00375941	0.00489168	0.00512342	0	0	0	0	0
APOB_VLDLR	0.00434726	0.00933721	0.0126498	0	0	0	0	0
APOC1_VLDLR	0.234782	0.181269	0.373732	0.118938	0.306262	0.0647622	0.0974603	0.047816
APOC2_LDLR	0.0844704	0.110367	0.0254198	0.17374	0.37196	0	0.213115	0.0523602
APOC2_LRP1	0.0297409	0.0184085	0.0474916	0.0582863	0.433774	0	0.123524	0.0297963
APOC2_LRP2	0.0337802	0.010061	0.0020943	0.0211	0.0407753	0	0.0242628	0.0104354
APOD_LEPR	0.287474	0.577001	0.708523	0.101626	0.11677	0.10963	0.176272	0.103185
APOE_CHRNA4	0.08384	0	0	0	0	0	0	0
APOE_LDLR	0.804379	0.752086	0.774491	0.666619	0.818522	0.424072	0.508657	0.556931
APOE_LRP1	0.577363	0.314407	0.867815	0.370506	0.853675	0.317391	0.350102	0.411304
APOE_LRP2	0.609088	0.199054	0.216511	0.170107	0.244556	0.137872	0.0867986	0.193486
APOE_LRP5	0.67524	0.61069	0.663334	0.293023	0.501924	0.24378	0.378333	0.323779
APOE_LRP8	0.400161	0.345171	0.36728	0.404815	0.592651	0.242336	0.266376	0.302459
APOE_SCARB1	0.61721	0.590567	0.494315	0.260766	0.757525	0.319479	0.213729	0.394116
APOE_SORL1	0.677624	0.295226	0.515621	0.667591	0.850724	0.533916	0.522067	0.380201
APOE_VLDLR	0.43661	0.28767	0.574309	0.19252	0.348712	0.118833	0.11792	0.0761242
APP_ADRA2A	0.554321	0.495687	0.767899	0.0828423	0.174865	0.197232	0.299652	0.0727938
APP_CAV1	0.784065	0.925991	0.885931	0.320648	0.416406	0.358911	0.23849	0.464564
APP_CD74	0.862967	0.933724	0.833754	0.714533	0.88987	0.844942	0.58631	0.694058
APP_FPR2	0.197669	0.143068	0.174311	0.0513471	0.477408	0.0874093	0	0.0871615
APP_GPC1	0.732011	0.497404	0.767825	0.172993	0.293232	0.241057	0.114006	0.154524
APP_GRM7	0.0962558	0.108851	0.342523	0.035525	0.074824	0	0	0
APP_LRP1	0.614194	0.538839	0.870237	0.221473	0.704462	0.268949	0.160624	0.228527
APP_NCSTN	0.774955	0.807697	0.750733	0.381498	0.65418	0.475525	0.296369	0.340419
APP_NGFR	0.409564	0.40757	0.694893	0.216678	0.251546	0.266396	0.140133	0.0507905
APP_SLC45A3	0.39106	0.540258	0.414751	0.0765961	0.263981	0.263212	0.543877	0.0550886
APP_TNFRSF21	0.579562	0.624852	0.663697	0.0943028	0.570571	0.177291	0.294621	0.138845
AREG_EGFR	0.592407	0.296949	0.513153	0.299934	0.277237	0.261646	0.277338	0.253051
AREG_ERBB3	0.762658	0.231737	0.202602	0.466126	0.361194	0.473108	0.349806	0.27763
ARF1_CHRM3	0.315706	0.641384	0.360958	0.1566	0.16739	0	0.160919	0.0745571
ARF1_INSR	0.767943	0.879598	0.717834	0.432958	0.653495	0.466348	0.510647	0.591721
ARF1_PLD2	0.65001	0.694256	0.60106	0.475389	0.660404	0.475919	0.460448	0.372019
ARPC5_ADRB2	0.588142	0.712054	0.431202	0.681662	0.661049	0.56986	0.807276	0.533892
ARPC5_LDLR	0.830415	0.841371	0.7835	0.726574	0.790807	0.521702	0.598728	0.514329
ARPC5_LRP2	0.6498	0.302902	0.22552	0.214082	0.213419	0.191524	0.120487	0.168136
ARTN_GFRA1	0.440712	0.0236347	0.290149	0.0212267	0.0134197	0.0482774	0.030037	0.0062329
ARTN_GFRA2	0.0792874	0.00681403	0.114215	0.0124101	0.036792	0.0117559	0.00681883	0.0106747
ARTN_GFRA3	0.0853424	0	0.0191261	0	0.00235657	0	0.0704413	0.00629627
ARTN_RET	0.308032	0.0151247	0.115569	0.0162455	0.0249189	0.0210477	0.0606002	0.022027
ASIP_ATRN	0.0830517	0.0538528	0.169292	0.0303541	0.14696	0.0336863	0.0890694	0.0228483
ASIP_F11R	0.170487	0.0770732	0.0917533	0.0413315	0.20861	0.0527601	0.155956	0.0298354
ASIP_MC1R	0.0405071	0.0192307	0.1015	0.016458	0.0526778	0.0213172	0.0990473	0.0101249
ASIP_MC2R	0.00131502	0	0	0	0	0.00397598	0	0
ASIP_MC4R	0	0	0	0	0	0	0	0.00503911
ASIP_MC5R	0.00687663	0	0	0	0	0	0	0
ASIP_MGRN1	0.134802	0.0594935	0.210933	0.0645904	0.221025	0.0687094	0.175622	0.0366802
AVP_ADCYAP1R1	0.0019882	0	0	0	0.00155591	0	0	0
AVP_ADRB2	0.0334281	0	0	0.0271858	0.0456422	0.0375005	0	0
AVP_ADRB3	0.00187887	0	0	0	0.0104279	0	0	0
AVP_AVPR1A	0.00589342	0	0	0.00243191	0.00788879	0.00583302	0	0
AVP_AVPR2	0.00390982	0	0	0.00245099	0.00546292	0.00347586	0	0
AVP_GPR20	0.00555533	0	0	0.00101607	0.00739478	0	0	0
AVP_GPR84	0.0123728	0	0	0.00580325	0.107574	0.00794381	0	0
AVP_LDLR	0.106018	0	0	0.033517	0.0848361	0.0310806	0	0
AVP_LRP2	0.0430047	0	0	0.00354236	0.00660951	0.0069186	0	0
AVP_OXTR	0.0152174	0	0	0.00268447	0.0129691	0.00810935	0	0
AVP_PTH1R	0.00428964	0	0	0.0026951	0.00377542	0.00247201	0	0
AVP_RAMP2	0.0556912	0	0	0.0105919	0.0273202	0.0237323	0	0
AVP_RAMP3	0.0241387	0	0	0.00688892	0.0155078	0.0140634	0	0
AVP_TSHR	0.0042123	0	0	0.00249737	0.00105305	0.00395843	0	0
AVP_VIPR1	0.0262747	0	0	0.00466078	0.0144403	0.00729124	0	0
AZGP1_ITGAV	0.771593	0.570494	0.576551	0.330501	0.415458	0.373929	0.389556	0.228841
B2M_CD1A	0.381493	0.296649	0.38369	0.484445	0.844518	0.499397	0.252706	0.562673
B2M_CD1B	0.181413	0.312821	0.23036	0.310775	0.771241	0.311305	0	0.393032
B2M_CD247	0.567169	0.629371	0.605296	0.93204	0.692002	0.72295	0.710483	0.743431
B2M_CD3D	0.556153	0.674922	0.642961	0.939008	0.706237	0.715261	0.744321	0.777405
B2M_CD3G	0.493819	0.576937	0.546247	0.926579	0.64736	0.654073	0.687034	0.725258
B2M_HFE	0.699115	0.695137	0.689118	0.558205	0.710445	0.622732	0.356849	0.460085
B2M_HLA-F	0.84713	0.929146	0.910197	0.938137	0.931254	0.931366	0.907551	0.889414
B2M_KIR2DL1	0.0704587	0.127236	0.133545	0.631342	0.145645	0.176848	0	0.133381
B2M_KIR2DL3	0.162211	0.0734969	0.156509	0.646245	0.232584	0.185299	0.219828	0.24196
B2M_KIR3DL1	0.0853687	0.0777634	0.203662	0.563757	0.117462	0	0	0.269793
B2M_KLRC1	0.413613	0.508917	0.472589	0.891133	0.55116	0.567425	0.599863	0.552358
B2M_KLRC2	0.5078	0.377353	0.328764	0.8556	0.463692	0.501407	0.418106	0.477121
B2M_KLRD1	0.607476	0.731452	0.725972	0.931149	0.704888	0.70452	0.733561	0.725384
B2M_LILRB1	0.40251	0.617614	0.471805	0.72244	0.907414	0.835535	0.543552	0.784921
B2M_LILRB2	0.448475	0.511708	0.494176	0.529912	0.908092	0.568878	0.637001	0.629433
B2M_TFRC	0.842814	0.818038	0.829031	0.895748	0.914663	0.880796	0.82793	0.812591
BCAN_EGFR	0.110699	0.030563	0.158675	0.0120614	0.0127886	0.0111469	0.0474687	0.00457793
BCAN_NRCAM	0.0437428	0.0539431	0.029007	0.00391341	0.00510117	0.0140488	0.186707	0.00275159
BDNF_DDR1	0.0990015	0.0245963	0.117743	0.0113229	0.0134837	0.0238838	0	0.0118319
BDNF_DRD4	0.00963627	0.00491989	0.0965219	0.0036562	0.0105059	0.00263092	0	0.00286217
BDNF_NGFR	0.015951	0.0107245	0.179327	0.0121906	0.00760293	0.0160093	0	0.00250541
BDNF_NTRK2	0.0359964	0.019207	0.303234	0.0124187	0.00539795	0.00858451	0	0.00702148
BDNF_SORT1	0.0563013	0.0445368	0.229897	0.00907822	0.0309933	0.0123824	0	0.00885743
BGN_LY96	0.187095	0.750317	0.844021	0.268862	0.542953	0.41211	0.190525	0.500629
BGN_TLR1	0.179183	0.382881	0.47552	0.173246	0.408519	0.33747	0.133336	0.198788
BGN_TLR2	0.203228	0.291612	0.51534	0.138699	0.512698	0.156202	0.110222	0.154694
BGN_TLR4	0.0815481	0.684856	0.650544	0.0836561	0.412695	0.150006	0.248984	0.121463
BMP2_ACVR1	0.177834	0.48118	0.50351	0.161303	0.146348	0.0443196	0.134066	0.0759848
BMP2_ACVR2B	0.172319	0.396767	0.324787	0.109894	0.0858111	0.0289347	0.0450896	0.0487386
BMP2_BMPR1A	0.174441	0.240764	0.436041	0.12705	0.0778922	0.0381596	0.145905	0.0421579
BMP2_BMPR1B	0.304251	0.237213	0.293827	0.106287	0.0744017	0.029049	0.0452035	0.0308748
BMP2_BMPR2	0.26935	0.76141	0.584552	0.239605	0.240703	0.0793003	0.140638	0.10622
BMP2_ENG	0.1643	0.807953	0.58493	0.216842	0.349894	0.0541971	0.127877	0.0957888
BMP4_BMPR1A	0.326189	0.230306	0.422996	0.0474776	0.0274404	0.0484571	0.118821	0.0248331
BMP4_BMPR1B	0.500467	0.226863	0.282903	0.0391358	0.0261467	0.0369826	0.0360241	0.0180992
BMP4_BMPR2	0.45787	0.750697	0.571568	0.0974042	0.0957465	0.0995509	0.114401	0.0643374
BMP5_BMPR1A	0.156868	0.00873702	0.153008	0	0.0153744	0.0161079	0	0.00625336
BMP5_BMPR1B	0.278005	0.00856954	0.0886022	0	0.014641	0.0121954	0	0.00453423
BMP5_BMPR2	0.245054	0.0814737	0.247411	0	0.0553546	0.0343226	0	0.0167075
BMP6_ACVR1	0.110549	0.411392	0.146563	0.0285904	0.111521	0.0441268	0.0740616	0.189485
BMP6_ACVR2A	0.0678968	0.362182	0.114427	0.023419	0.101068	0.0307633	0.0241235	0.120526
BMP6_BMPR1A	0.108271	0.192882	0.115771	0.021787	0.0582444	0.0379925	0.0810978	0.111212
BMP6_BMPR1B	0.200818	0.18986	0.0658212	0.0178743	0.0555813	0.0289206	0.023875	0.0830495
BMP6_BMPR2	0.174801	0.70631	0.192419	0.0460025	0.188377	0.0789679	0.0779568	0.252541
BMP7_ACVR1	0.293991	0.163745	0.304338	0.0458182	0.0560534	0.0392264	0.186506	0.0307185
BMP7_ACVR2A	0.196173	0.13725	0.247645	0.0376515	0.0505039	0.0273046	0.0661671	0.0182389
BMP7_ACVR2B	0.286128	0.121931	0.171843	0.0299032	0.0314892	0.0255622	0.0653529	0.0193635
BMP7_BMPR1A	0.289161	0.0627492	0.250113	0.0350632	0.0284274	0.0337492	0.201895	0.0166795
BMP7_BMPR1B	0.457076	0.0616107	0.152176	0.0288366	0.0270884	0.0256636	0.0655144	0.012129
BMP7_BMPR2	0.415103	0.402542	0.377711	0.0729347	0.0989403	0.0704836	0.195069	0.0437955
BMP7_ENG	0.274569	0.470397	0.378076	0.0646593	0.157131	0.0480258	0.178395	0.0392255
BMP8A_BMPR1A	0.0189278	0.00480008	0.131055	0.0285074	0.0173717	0.0176679	0	0.02874
BMP8A_BMPR1B	0.0383952	0.00470771	0.075071	0.0234167	0.0165446	0.0133816	0	0.0209694
BMP8A_BMPR2	0.0325634	0.0462919	0.215358	0.0597363	0.0622176	0.0375793	0	0.0739876
BMP8B_BMPR1A	0.127165	0.0204063	0.21874	0.0645594	0.0642538	0.0670516	0.128945	0.0947458
BMP8B_BMPR1B	0.231667	0.0200197	0.130943	0.0533846	0.0613338	0.0514118	0.039409	0.0704229
BMP8B_BMPR2	0.202667	0.173307	0.337537	0.129997	0.204892	0.134971	0.124201	0.220337
BSG_SELE	0.495534	0.880504	0.532179	0.342513	0.420779	0.339147	0.401378	0.420612
BST1_CAV1	0.303993	0.636947	0.718615	0.0835952	0.308178	0.0712685	0.279606	0.176879
BST2_LILRA4	0.139634	0.248855	0.170906	0.205049	0.687985	0.439069	0.240354	0.268157
BTC_EGFR	0.200791	0.107767	0.200262	0.00601268	0.00711035	0.010302	0	0.010944
BTC_ERBB2	0.328823	0.1358	0.147551	0.0133134	0.0124057	0.0237831	0	0.010765
BTC_ERBB3	0.3571	0.0794085	0.0569259	0.0121771	0.0104459	0.0256983	0	0.0123973
BTC_ERBB4	0.246472	0.04897	0.0553032	0.00523208	0.004113	0.0117863	0	0.00707375
BTLA_CD247	0.0298755	0.0379144	0.0375645	0.636721	0.15051	0.320468	0.0660386	0.149186
BTLA_CD79A	0.026066	0.0323179	0.0369437	0.299807	0.120133	0.790066	0.0486726	0.452603
BTLA_TNFRSF14	0.100288	0.163734	0.141847	0.534954	0.472262	0.651063	0.18428	0.271479
BTLA_VTCN1	0.135046	0.0317409	0.032127	0.121205	0.0718642	0.273952	0.0276005	0.049374
C1orf112_PLSCR4	0.251861	0.385955	0.326079	0.0591027	0.0655517	0.0605799	0.107308	0.0515668
C1orf194_PLSCR4	0.0786476	0.0458976	0.0626219	0.0116193	0.00794913	0	0.024505	0.0108615
C1QA_CD93	0.147588	0.718191	0.279487	0.238646	0.823352	0.157652	0.202361	0.293768
C1QA_CR1	0.048188	0.0572179	0.0400246	0.0583472	0.610037	0.349956	0.118735	0.0913472
C1QA_CSPG4	0.139855	0.160422	0.48266	0.101134	0.421144	0.101846	0.0902979	0.137449
C1QB_LRP1	0.328958	0.207572	0.665876	0.257971	0.850515	0.208782	0.201017	0.315857
C1QTNF1_AVPR2	0.0222321	0.461348	0.105134	0.0127367	0.0189653	0.00783424	0	0.0170557
C3_ADRA2A	0.369697	0.12932	0.756051	0.0605306	0.229964	0.110738	0.270705	0.0618369
C3_C3AR1	0.215259	0.120959	0.372408	0.257599	0.81024	0.0925644	0.385778	0.177918
C3_C5AR2	0.415652	0.149572	0.390931	0.0740106	0.567435	0.0939522	0.0701162	0.111443
C3_CD19	0.101231	0.0445681	0.237196	0.0529899	0.280754	0.460244	0.0396925	0.244482
C3_CD46	0.73391	0.571427	0.816693	0.45898	0.769643	0.435359	0.46334	0.412179
C3_CD81	0.781183	0.679514	0.906517	0.602553	0.884906	0.598698	0.604736	0.535405
C3_CR1	0.0726003	0.0385717	0.116585	0.0335613	0.479622	0.273683	0.0775758	0.0528319
C3_GRM7	0.0478251	0.0181234	0.327965	0.0256014	0.102309	0	0	0
C3_IFITM1	0.651413	0.550216	0.829194	0.500677	0.705403	0.395562	0.396418	0.416552
C3_ITGAM	0.35172	0.136618	0.341069	0.269247	0.754107	0.269806	0.369365	0.15047
C3_ITGAX	0.275301	0.159525	0.456118	0.302638	0.825725	0.25486	0.363845	0.209308
C3_ITGB2	0.401064	0.227719	0.611638	0.556704	0.879559	0.44316	0.34077	0.369098
C3_LRP1	0.428816	0.150068	0.862679	0.168692	0.770592	0.157161	0.142376	0.199165
C4A_C3AR1	0.0386467	0	0.0330836	0.0203563	0	0.00776485	0	0.0303266
C4A_C5AR2	0.0944032	0	0.0356889	0.00476365	0	0.00789233	0	0.0178017
C4A_CR1	0.0113426	0	0.00755209	0.00207533	0	0.0280955	0	0.00799607
C4B_CD46	0.300877	0.072276	0.244821	0	0.035529	0	0	0.084114
C4B_CR1	0.0120676	0.0023387	0.0095114	0	0.0100599	0	0	0.00725261
C4BPA_BMPR2	0.089885	0	0.0174201	0.0147694	0.0283185	0	0	0
C4BPA_CD40	0.04654	0	0.0158689	0.00974572	0.0557602	0	0	0
C4BPA_LRP1	0.0549414	0	0.0291802	0.00721472	0.0434125	0	0	0
C5_ADRA2A	0.183208	0.0543254	0.259429	0.0226494	0.0394925	0.0492765	0.121446	0.0113496
C5_C5AR1	0.172322	0.0942686	0.113182	0.0805998	0.431945	0.0730905	0.0782422	0.0511238
C5_C5AR2	0.213847	0.0636923	0.0676418	0.0279443	0.152976	0.0413736	0.0273139	0.0213773
C5_GRM7	0.0188458	0.0070884	0.0522776	0.00936173	0.0154486	0	0	0
C6orf15_DDR1	0.295648	0	0.017511	0.0165508	0	0	0	0
CALCA_ADCYAP1R1	0.0132616	0.00799113	0.0524562	0	0.00620833	0	0	0.00517095
CALCA_ADRB2	0.189178	0.0870302	0.0552902	0.113937	0.160879	0.0874222	0.14255	0.162204
CALCA_ADRB3	0.0125401	0	0.0146518	0	0.0405323	0	0	0
CALCA_CALCR	0.0157254	0.00413646	0	0	0.0429562	0	0	0
CALCA_CALCRL	0.0804612	0.225669	0.133501	0.0365933	0.163076	0.0399594	0.0294878	0.0759956
CALCA_GPR20	0.0363188	0.00728222	0.12724	0.00465827	0.0289993	0	0.0040624	0.0207476
CALCA_GPR84	0.0779305	0.0230172	0.0518016	0.0261563	0.325796	0.0193082	0.015191	0.065811
CALCA_PTH1R	0.0282432	0.00794107	0.128862	0.012282	0.0149651	0.00605624	0	0.00803386
CALCA_RAMP1	0.337662	0.0227206	0.194662	0.0537996	0.139029	0.0509317	0.0164773	0.0490382
CALCA_RAMP2	0.284626	0.264962	0.164378	0.0469464	0.101203	0.0563994	0.0392817	0.105354
CALCA_RAMP3	0.143011	0.211843	0.0718737	0.0309311	0.0593971	0.0338834	0.0209518	0.0661734
CALCA_TSHR	0.027746	0.00321439	0.032142	0.0113889	0.0042082	0.00967693	0.00704096	0.0856329
CALCA_VIPR1	0.154006	0.0105933	0.0473441	0.021092	0.0554784	0.0177387	0.00550475	0.0281599
CALCB_ADCYAP1R1	0.0045024	0.00124647	0.0148855	0	0.00152825	0	0	0.00183537
CALCB_ADRB2	0.0727998	0.0145538	0.0157234	0.14108	0.0448661	0.0333515	0.206247	0.0640992
CALCB_ADRB3	0.00425539	0	0.00404226	0	0.0102442	0	0	0
CALCB_CALCR	0.00534771	0.000643101	0	0	0.0108773	0	0	0
CALCB_CALCRL	0.0286038	0.0432013	0.0403559	0.0462729	0.0455649	0.0147694	0.0453352	0.0282721
CALCB_GPR20	0.0125238	0.00113521	0.0382703	0.00594257	0.00726409	0	0.00633482	0.00743925
CALCB_GPR84	0.0276551	0.00363675	0.0146925	0.0331702	0.105861	0.00704101	0.0235413	0.0243149
CALCB_PTH1R	0.0096859	0.00123861	0.0388086	0.0156352	0.00370846	0.0021897	0	0.00285683
CALCB_RAMP1	0.146437	0.00358897	0.0618924	0.0677107	0.0380579	0.0189615	0.0255165	0.0179152
CALCB_RAMP2	0.118081	0.0528936	0.0509566	0.0591964	0.0268469	0.0210733	0.0600669	0.0399921
CALCB_RAMP3	0.0531713	0.0399773	0.0206995	0.0391739	0.015236	0.0124739	0.0323648	0.0244548
CALCB_TSHR	0.0095122	0.000499356	0.00898302	0.0145019	0.00103433	0.00350696	0.0109612	0.0320675
CALCB_VIPR1	0.0577243	0.00165602	0.0133832	0.0267852	0.0141868	0.00646213	0.00857705	0.0101463
CALM1_ABCA1	0.651115	0.791076	0.817259	0.625278	0.85758	0.735047	0.847807	0.470453
CALM1_ADCYAP1R1	0.0925168	0.254502	0.482904	0	0.0676268	0	0	0.0540439
CALM1_AQP6	0.194408	0.11516	0.0778085	0.104807	0.21022	0	0.128776	0
CALM1_CACNA1C	0.495674	0.74635	0.776243	0.399549	0.317942	0.223279	0.314192	0.298751
CALM1_CALCR	0.108092	0.14968	0	0	0.342593	0	0	0
CALM1_CRHR1	0	0	0.12909	0	0	0	0	0
CALM1_EGFR	0.700753	0.612464	0.802895	0.373344	0.329425	0.356358	0.278615	0.342964
CALM1_FAS	0.666099	0.627793	0.813387	0.841437	0.748982	0.743207	0.533949	0.571552
CALM1_GLP1R	0.136048	0.253363	0.126704	0	0	0	0	0
CALM1_GLP2R	0.117277	0	0	0	0.10846	0	0	0
CALM1_GP6	0.256264	0.319663	0.166014	0.352396	0.183141	0.285279	0	0.177006
CALM1_GRM3	0.225818	0.213207	0.209402	0.238557	0	0.244338	0.150022	0.0702965
CALM1_GRM4	0.578346	0.170477	0.209732	0.234035	0.152508	0.221642	0	0.289966
CALM1_GRM5	0.0512093	0.116576	0.245633	0.101638	0	0	0	0
CALM1_GRM7	0.118859	0.12044	0.41172	0.157888	0.159212	0	0	0
CALM1_HMMR	0.717301	0.527705	0.450987	0.651992	0.669903	0.573533	0.489136	0.53633
CALM1_HTR2C	0.0624695	0	0	0	0	0	0	0
CALM1_INSR	0.774442	0.910482	0.76515	0.554035	0.708213	0.574213	0.559345	0.650657
CALM1_KCNN4	0.672492	0.678882	0.563101	0.741536	0.804782	0.797647	0.623006	0.559842
CALM1_KCNQ1	0.505931	0.74517	0.343921	0.510641	0.743749	0.692268	0.765472	0.428531
CALM1_KCNQ3	0.430597	0.669146	0.580228	0.405776	0.545354	0.170815	0	0.221731
CALM1_KCNQ5	0.355689	0.135055	0.339616	0.528568	0.278011	0.546633	0.115585	0.243151
CALM1_MIP	0.146017	0.0879144	0.0392579	0.136156	0.208543	0	0.133089	0.097769
CALM1_MYLK	0.809049	0.847068	0.895134	0.585772	0.575026	0.568053	0.504797	0.532233
CALM1_MYLK2	0.163636	0.442605	0.156799	0.166846	0.240454	0	0.135222	0.176167
CALM1_OPRM1	0	0.0686476	0.091214	0.407949	0.144361	0	0	0.125558
CALM1_PDE1A	0.277299	0.570067	0.802022	0.261522	0.226327	0.281244	0.340724	0.246302
CALM1_PDE1B	0.324003	0.302243	0.705576	0.530117	0.599069	0.438963	0.409176	0.31862
CALM1_PDE1C	0.322912	0.577015	0.610715	0.159725	0.223637	0.16853	0.307416	0.163926
CALM1_PLPP6	0.576833	0.623695	0.548466	0.541806	0.489456	0.476557	0.451853	0.316834
CALM1_PTH2R	0.392468	0.126568	0.459319	0.296093	0.226729	0.172986	0.468592	0.0855323
CALM1_PTPRA	0.828421	0.867041	0.854698	0.849988	0.805677	0.79752	0.816501	0.676579
CALM1_SCN4A	0.115818	0.650915	0.304434	0.171211	0.207079	0.314968	0.165639	0.120632
CALM1_SELL	0.393005	0.716058	0.491151	0.847408	0.801906	0.893246	0.537253	0.547985
CALM1_TRPC3	0.0418259	0.217554	0.459345	0.310954	0	0.112843	0.123115	0.13674
CALM1_TRPC5	0	0.0988402	0	0	0	0	0	0
CALM1_VIPR1	0.579989	0.312119	0.456032	0.39913	0.405457	0.317497	0.172033	0.241554
CALM2_ABCA1	0.690581	0.745267	0.816584	0.559972	0.839606	0.708097	0.832543	0.381852
CALM2_AQP6	0.223962	0.0913727	0.0774854	0.0819692	0.187911	0	0.116544	0
CALM2_CACNA1C	0.540309	0.69452	0.775459	0.336639	0.288376	0.200867	0.290215	0.228532
CALM2_EGFR	0.736873	0.54978	0.80218	0.312413	0.29926	0.326198	0.256338	0.2663
CALM2_GP6	0.291816	0.26635	0.16539	0.293284	0.163113	0.258717	0	0.130094
CALM2_GRM5	0.0606326	0.0925267	0.244798	0.07943	0	0	0	0
CALM2_GRM7	0.138909	0.0956799	0.410628	0.1251	0.141347	0	0	0
CALM2_INSR	0.804153	0.887117	0.764338	0.486509	0.678456	0.541116	0.531149	0.564282
CALM2_KCNQ1	0.550482	0.693199	0.342904	0.443149	0.716163	0.662962	0.744439	0.342716
CALM2_KCNQ3	0.47489	0.609789	0.579129	0.342444	0.510468	0.152635	0	0.165346
CALM2_KCNQ5	0.397659	0.107658	0.338605	0.460938	0.250793	0.51321	0.104455	0.182598
CALM2_MYLK	0.835172	0.810596	0.894709	0.518878	0.540498	0.534865	0.476377	0.441702
CALM2_MYLK2	0.189613	0.380247	0.156204	0.132491	0.215814	0	0.122464	0.129442
CALM2_PDE1A	0.314535	0.506056	0.801305	0.212648	0.202748	0.254923	0.315653	0.185156
CALM2_PDE1B	0.364348	0.250765	0.704637	0.462484	0.565017	0.406224	0.381987	0.245365
CALM2_PDE1C	0.363193	0.513155	0.609642	0.126614	0.200266	0.150548	0.283741	0.119975
CALM2_PLPP6	0.619795	0.561527	0.547348	0.474186	0.454571	0.44323	0.423863	0.243843
CALM2_SCN4A	0.135433	0.59029	0.30348	0.136104	0.185026	0.286751	0.15051	0.0870799
CALM2_SELL	0.436395	0.660852	0.490023	0.808989	0.778718	0.879755	0.508884	0.457395
CALM2_TRPC5	0	0.0781264	0	0	0	0	0	0
CALM3_ABCA1	0.553528	0.642164	0.736192	0.459049	0.801132	0.528278	0.802483	0.318277
CALM3_AQP6	0.138164	0.0580994	0.0500152	0.0561941	0.151157	0	0.0973131	0
CALM3_EGFR	0.608707	0.428255	0.717657	0.23253	0.24736	0.18267	0.219778	0.215263
CALM3_GP6	0.186262	0.182131	0.110488	0.21675	0.13043	0.138766	0	0.101548
CALM3_GRM5	0.0346138	0.0588604	0.16887	0.054406	0	0	0	0
CALM3_GRM7	0.0822406	0.0609433	0.303967	0.0870487	0.11244	0	0	0
CALM3_INSR	0.695203	0.828193	0.670292	0.387176	0.618873	0.352494	0.480732	0.494638
CALM3_KCNQ1	0.404853	0.580873	0.246478	0.346692	0.660067	0.475917	0.704184	0.282677
CALM3_KCNQ3	0.334383	0.489418	0.46309	0.25776	0.445211	0.0767737	0	0.130223
CALM3_KCNQ5	0.268326	0.0689042	0.242941	0.363134	0.204842	0.327376	0.0870227	0.144445
CALM3_MYLK	0.737852	0.724147	0.841931	0.41832	0.475129	0.346776	0.426431	0.374194
CALM3_MYLK2	0.115023	0.273437	0.103971	0.0924286	0.174777	0	0.102369	0.101023
CALM3_PDE1A	0.20312	0.385911	0.71654	0.152612	0.163676	0.136408	0.273748	0.146564
CALM3_PDE1B	0.241505	0.170329	0.599258	0.364573	0.499908	0.240028	0.335594	0.197262
CALM3_PDE1C	0.240593	0.392664	0.494676	0.0881483	0.161576	0.0756316	0.244559	0.0934115
CALM3_PLPP6	0.475215	0.439942	0.431154	0.375529	0.390756	0.268746	0.375474	0.195961
CALM3_SCN4A	0.0800513	0.469141	0.214521	0.0950689	0.148732	0.156547	0.126477	0.0672431
CALM3_SELL	0.300754	0.544466	0.375893	0.738508	0.73033	0.771568	0.458513	0.389161
CALM3_TRPC5	0	0.0494144	0	0	0	0	0	0
CALR_HLA-F	0.805137	0.886904	0.864482	0.882031	0.891543	0.870931	0.839451	0.807737
CALR_ITGA2B	0.331016	0.373013	0.248829	0.210154	0.373713	0.206063	0.777533	0
CALR_ITGA3	0.743058	0.805348	0.752704	0.543256	0.434104	0.525833	0.66045	0.48658
CALR_ITGAV	0.769539	0.863802	0.872807	0.663964	0.823704	0.573566	0.779218	0.592935
CALR_LRP1	0.681712	0.525056	0.896028	0.51187	0.84793	0.49429	0.513082	0.534212
CALR_SCARF1	0.411033	0.839662	0.513416	0.361354	0.765488	0.33866	0.519015	0.402609
CALR_TSHR	0.186964	0.103414	0.348906	0.204576	0.0467298	0.16091	0.195152	0.51913
CAMP_EGFR	0.247689	0.0340473	0.0930988	0.00875174	0.0289939	0.0201962	0.0168119	0.0252466
CAMP_FPR2	0.0420261	0.00415686	0.00709654	0.00406636	0.115052	0.0122825	0	0.0171902
CAMP_IGF1R	0.371132	0.0859516	0.0920332	0.0210332	0.0692736	0.0606958	0.0295294	0.0275544
CAMP_P2RX7	0.131223	0.0402627	0.0370715	0.0317301	0.237203	0.0585235	0.0709252	0.0561994
CCK_CCKBR	0.0279753	0	0.00511729	0	0.00282825	0	0	0.0015118
CCL11_ACKR1	0.0388998	0.332273	0.264404	0.046829	0.0513708	0.0598281	0.0410292	0.0400543
CCL11_ACKR2	0.0217332	0.052083	0.162409	0.0101761	0.0142968	0.0128428	0.0413626	0.0059097
CCL11_ACKR4	0.0135139	0.047232	0.338317	0.0116936	0.0162142	0.0192839	0.0101666	0.00574356
CCL11_CCR2	0.00769841	0.0126429	0.059716	0.0487161	0.0876936	0.0420196	0.014263	0.0612163
CCL11_CCR3	0.00527288	0.00285287	0.0239587	0.0101979	0.0158003	0.00578686	0	0.00468443
CCL11_CCR5	0.014259	0.0192679	0.104885	0.0933658	0.133428	0.0354188	0.0236493	0.023611
CCL11_CXCR3	0.0167199	0.0232047	0.135784	0.157087	0.0776267	0.096658	0.0257045	0.0592525
CCL13_ACKR1	0.0339891	0.204028	0.135621	0.0335343	0.17403	0	0.0242821	0.051572
CCL13_ACKR2	0.0189468	0.0275233	0.0780341	0.00720842	0.0534183	0	0.0244829	0.00768769
CCL13_ACKR4	0.0117686	0.0248997	0.182463	0.0082871	0.0602617	0	0.00593885	0.00747194
CCL13_CCR1	0.0123694	0.0131582	0.0718043	0.0584024	0.465547	0	0.0107355	0.0567224
CCL13_CCR2	0.00669911	0.00655258	0.0269742	0.0349054	0.272196	0	0.00834613	0.0783228
CCL13_CCR3	0.00458697	0.00147156	0.0106013	0.0072239	0.0587905	0	0	0.00609604
CCL13_CCR5	0.0124188	0.0100186	0.0486589	0.0677993	0.374639	0	0.0138935	0.0305509
CCL13_CCR9	0.00111495	0	0	0.00240032	0.0294117	0	0	0
CCL13_CXCR3	0.0145668	0.0120888	0.0641816	0.11631	0.246676	0	0.015114	0.0758547
CCL14_ACKR1	0.0355031	0.791458	0.0465806	0.0313476	0.016486	0	0.0427459	0.0325171
CCL14_ACKR2	0.0198045	0.295302	0.0256786	0.00672642	0.00446954	0	0.0430927	0.00476575
CCL14_CCR1	0.0129332	0.164871	0.0235219	0.0546859	0.0648083	0	0.0191002	0.0358364
CCL14_CCR3	0.0047978	0.0213543	0.00332538	0.00674088	0.00494474	0	0	0.00377675
CCL14_CCR5	0.0129849	0.130312	0.015677	0.0635251	0.0454922	0	0.0246575	0.0191064
CCL15_CCR1	0.0119136	0.0142737	0.0157866	0	0.0285563	0.0217418	0	0
CCL15_CCR3	0.00441668	0.00159792	0.00221673	0	0.00210347	0.00188426	0	0
CCL16_ADRA2A	0.00852832	0.0607593	0.0217657	0	0.00312307	0	0	0
CCL16_CCR1	0.0021629	0.0366873	0.00410718	0	0.0319578	0	0	0
CCL16_CCR2	0.00116588	0.0184911	0.00147572	0	0.013976	0	0	0
CCL16_CCR5	0.00217163	0.0280934	0.00271934	0	0.0222004	0	0	0
CCL16_CCR8	0	0.0132573	0.00058386	0	0.00160116	0	0	0
CCL16_GRM7	0.000736048	0.00797507	0.00349135	0	0.00119415	0	0	0
CCL16_HRH4	0.00133569	0.0148589	0.00104714	0	0.00154918	0	0	0
CCL17_ACKR1	0.0814739	0.353695	0.05677	0.0774111	0.245069	0.104304	0.0748202	0.074486
CCL17_ACKR2	0.0464267	0.0569824	0.0314466	0.017255	0.0799919	0.023254	0.0754066	0.0113365
CCL17_CCR4	0.0212573	0.015054	0.0127626	0.144539	0.0964531	0.0348328	0.0524586	0.0317856
CCL17_CCR8	0	0.00994288	0.00418601	0.0848718	0.0612061	0.00961637	0.0118368	0.0138177
CCL18_CCR8	0	0.0104518	0.00973719	0.126353	0.0731614	0.011076	0.01625	0.0230484
CCL19_ACKR2	0.0987885	0.109624	0.238401	0.0269246	0.0818597	0.0338849	0.121531	0.021996
CCL19_ACKR4	0.0633135	0.0999792	0.452183	0.0308619	0.0919925	0.0503412	0.0318823	0.0213874
CCL19_ADRA2A	0.220026	0.0896889	0.60685	0.0381342	0.115513	0.0766135	0.213088	0.0417981
CCL19_CCR10	0.100152	0.0841121	0.516523	0.0587258	0.178157	0.070107	0.0469119	0.26611
CCL19_CCR7	0.159506	0.121198	0.324888	0.383485	0.616577	0.525138	0.155248	0.211759
CCL19_CCRL2	0.116847	0.239238	0.272308	0.166312	0.634959	0.100716	0.201374	0.152605
CCL19_CXCR3	0.0774073	0.0505423	0.202328	0.334034	0.34095	0.223881	0.0779937	0.192432
CCL19_GRM7	0.0235869	0.0120959	0.19553	0.01591	0.0474739	0	0	0
CCL1_CCR8	0	0.00150059	0.00193809	0.0661727	0.00759884	0.0028582	0.0120424	0.00877194
CCL20_ADRA2A	0.262837	0.133978	0.397278	0.0993485	0.231533	0.0947795	0.252631	0.0612229
CCL20_CCR6	0.17649	0.0890614	0.0866071	0.460132	0.596335	0.381771	0.0658714	0.169266
CCL20_CXCR3	0.0958798	0.0771388	0.0977289	0.582558	0.544107	0.266874	0.0955095	0.262671
CCL20_GRM7	0.0296282	0.018863	0.0940314	0.0430458	0.103124	0	0	0
CCL21_ACKR2	0.0458667	0.292647	0.156249	0.0149529	0.0192311	0.0301482	0.0576067	0.0142604
CCL21_ACKR4	0.0287889	0.271815	0.328099	0.0171705	0.0217956	0.044874	0.0143426	0.0138628
CCL21_ADRA2A	0.11009	0.248726	0.477302	0.0212874	0.0279202	0.068499	0.106864	0.0272928
CCL21_CCR7	0.0768302	0.316671	0.221605	0.254427	0.261261	0.494984	0.0751053	0.147341
CCL21_GRM7	0.0104826	0.0395174	0.125713	0.00879158	0.0108423	0	0	0
CCL22_ACKR2	0.0410928	0.0581456	0.0410153	0.0274805	0.0678454	0.0249964	0.0695893	0.0131102
CCL22_CCR4	0.0187582	0.0153753	0.0167444	0.213786	0.0820299	0.0374095	0.0483192	0.0366403
CCL23_ACKR2	0.00871717	0.200507	0.0192957	0.0126329	0.0314405	0.00707206	0.158993	0.00446011
CCL23_ADRA2A	0.0221296	0.167147	0.0884397	0.0180024	0.0453908	0.0165698	0.270096	0.0086144
CCL23_CCR1	0.00567045	0.105667	0.0176653	0.0985279	0.333802	0.0361581	0.0755675	0.0336054
CCL23_GRM7	0.00193417	0.0243336	0.0150473	0.00742029	0.0178225	0	0	0
CCL24_ACKR2	0	0	0	0	0.00137494	0	0	0
CCL24_CCR2	0	0	0	0	0.00904216	0	0	0
CCL24_CCR3	0	0	0	0	0.00152163	0	0	0
CCL25_ACKR2	0.0152769	0	0.00434976	0.004754	0.00648178	0.0112981	0	0.0165842
CCL25_ACKR4	0.00947563	0	0.0113889	0.00546742	0.0073589	0.0169778	0	0.0161228
CCL25_ADRA2A	0.0383913	0	0.0210883	0.00679773	0.00946601	0.0263209	0	0.0316719
CCL25_CCR10	0.0155075	0	0.0146914	0.0106558	0.0156148	0.0239746	0	0.213765
CCL25_CCR9	0.000895831	0	0	0.00158042	0.00349102	0	0	0
CCL25_GRM7	0.00340718	0	0.00338073	0.00278324	0.00363374	0	0	0
CCL26_CCR1	0.0238383	0.0182764	0.168209	0.0632383	0.160435	0.0267232	0.0135607	0.0610665
CCL26_CCR2	0.0129796	0.00912515	0.0675718	0.0378739	0.0758251	0.0172717	0.0105493	0.0841735
CCL26_CCR3	0.00890509	0.00205342	0.0272469	0.00785743	0.0135177	0.00232679	0	0.00658999
CCL27_ACKR2	0.0197781	0.0205652	0.0293451	0.00349073	0.00606578	0.00359524	0.0181848	0
CCL27_ADRA2A	0.0493617	0.0165247	0.129736	0.00499411	0.00886019	0.00846342	0.0349854	0
CCL27_CCR10	0.0200753	0.0154202	0.093531	0.00783662	0.0146213	0.00769641	0.00654662	0
CCL27_GRM7	0.00442681	0.00208373	0.0229359	0.00204258	0.00339991	0	0	0
CCL28_ACKR2	0.135906	0.110547	0.0726572	0.0361082	0.0240874	0.0435175	0.156519	0.0110642
CCL28_ADRA2A	0.288132	0.0904608	0.278681	0.0509412	0.0348926	0.0971711	0.26644	0.0212386
CCL28_CCR10	0.137703	0.0848405	0.210987	0.0778883	0.0566138	0.0890871	0.061932	0.152813
CCL28_CCR3	0.0361706	0.00643013	0.00982135	0.0361836	0.0265926	0.0199492	0	0.00877969
CCL28_GRM7	0.0334993	0.012209	0.0573473	0.0214194	0.0136096	0	0	0
CCL2_ACKR1	0.26093	0.892659	0.564194	0.232544	0.40491	0.260462	0.368817	0.238139
CCL2_ACKR2	0.16233	0.478686	0.411199	0.0596255	0.15415	0.0671682	0.370784	0.0426353
CCL2_ACKR4	0.10674	0.453093	0.648078	0.0680106	0.171559	0.0981465	0.123019	0.0414798
CCL2_CCR1	0.111641	0.301965	0.389611	0.351342	0.73774	0.274972	0.203061	0.256875
CCL2_CCR10	0.16441	0.406496	0.704448	0.125086	0.307048	0.134033	0.17332	0.417925
CCL2_CCR2	0.0633839	0.176272	0.186157	0.240031	0.547054	0.195341	0.165007	0.328178
CCL2_CCR3	0.044195	0.0456315	0.0812289	0.0597468	0.167856	0.031209	0	0.0340565
CCL2_CCR4	0.0795688	0.188481	0.21757	0.378944	0.182839	0.0984101	0.285725	0.113085
CCL2_CCR5	0.112042	0.247175	0.296779	0.388429	0.659242	0.168902	0.248579	0.153369
CCL3_ACKR2	0.181351	0.317139	0.259862	0.152705	0.277136	0.118027	0.349379	0.0837667
CCL3_CCR1	0.125613	0.17952	0.242941	0.606233	0.855445	0.413439	0.188439	0.415078
CCL3_CCR3	0.0502031	0.0236122	0.0425562	0.152984	0.297926	0.0564887	0	0.0674951
CCL3_CCR4	0.0899333	0.105123	0.122651	0.634278	0.320054	0.168648	0.267145	0.207453
CCL3_CCR5	0.126057	0.142414	0.175034	0.643533	0.802759	0.274152	0.231631	0.27108
CCL4_ACKR2	0.203489	0.342027	0.264895	0.216226	0.270391	0.136062	0.502967	0.0917217
CCL4_CCR1	0.142129	0.196719	0.247756	0.702087	0.851199	0.453408	0.304376	0.439408
CCL4_CCR3	0.0574554	0.0263542	0.0436284	0.216593	0.290879	0.0658221	0	0.0740298
CCL4_CCR5	0.142621	0.156738	0.178821	0.734286	0.797332	0.30772	0.362279	0.29117
CCL4_CCR8	0	0.0795236	0.0445751	0.593037	0.21746	0.0603545	0.129397	0.109843
CCL5_ACKR1	0.225662	0.74182	0.347923	0.608873	0.402716	0.393292	0.278221	0.327391
CCL5_ACKR2	0.137902	0.240844	0.223499	0.245711	0.152965	0.11702	0.279919	0.0648517
CCL5_ACKR4	0.0897809	0.22254	0.431489	0.272677	0.170267	0.166877	0.0846986	0.0631338
CCL5_ADRA2A	0.29161	0.202473	0.586657	0.318221	0.20919	0.238683	0.432106	0.118558
CCL5_CCR1	0.0939852	0.130028	0.208279	0.735641	0.735973	0.411087	0.143899	0.349923
CCL5_CCR3	0.0367643	0.0162513	0.0351568	0.246112	0.166587	0.0559737	0	0.0520457
CCL5_CCR4	0.066605	0.0742851	0.102821	0.758146	0.181481	0.167291	0.208787	0.165659
CCL5_CCR5	0.0943294	0.101882	0.148165	0.765425	0.657192	0.272225	0.179135	0.220026
CCL5_CXCR3	0.10908	0.120622	0.18912	0.855179	0.511685	0.521529	0.192045	0.423546
CCL5_GPR75	0.0939834	0.114795	0.1027	0.341151	0.175202	0.131343	0.119167	0.0427554
CCL5_GRM7	0.0340508	0.0305849	0.182665	0.159901	0.0916938	0	0	0
CCL5_SDC1	0.542324	0.233836	0.603578	0.528853	0.344056	0.359704	0.193664	0.680603
CCL5_SDC4	0.628751	0.384343	0.523326	0.792149	0.680902	0.440002	0.302667	0.352246
CCL7_ACKR1	0.0305761	0.271916	0.0873455	0.038042	0.164707	0	0.0340911	0.0588148
CCL7_ACKR2	0.0170177	0.0396034	0.0490931	0.00820742	0.0501643	0	0.0343702	0.00882469
CCL7_ACKR4	0.0105625	0.0358707	0.119825	0.00943417	0.0566157	0	0.00840172	0.00857731
CCL7_CCR1	0.0111024	0.0190569	0.0450608	0.0660245	0.449099	0	0.0151572	0.0646391
CCL7_CCR10	0.0172742	0.0298406	0.149807	0.0183176	0.113798	0	0.0125053	0.125523
CCL7_CCR2	0.00600938	0.00951864	0.0166286	0.0395898	0.259265	0	0.0117955	0.08897
CCL7_CCR3	0.0041138	0.00214263	0.0064934	0.00822504	0.0552283	0	0	0.0069993
CCL7_CCR5	0.0111468	0.0145306	0.0302549	0.076548	0.359244	0	0.0195901	0.0349503
CCL7_CXCR3	0.0130777	0.0175167	0.0401544	0.130443	0.234566	0	0.0213003	0.0861977
CCL8_ACKR1	0.125747	0.718789	0.341179	0.0931141	0.302504	0.0846197	0.106497	0.118373
CCL8_ACKR2	0.0731724	0.220107	0.218359	0.0210334	0.104072	0.0185487	0.107303	0.0187705
CCL8_ACKR4	0.0464224	0.202957	0.424179	0.0241306	0.116605	0.0277711	0.0278174	0.0182494
CCL8_CCR1	0.0487049	0.117358	0.203398	0.155075	0.641964	0.0905326	0.0494064	0.129285
CCL8_CCR2	0.0268305	0.0617137	0.0838291	0.0966773	0.434975	0.0599019	0.0387473	0.173437
CCL8_CCR3	0.0184894	0.0144831	0.0341577	0.0210779	0.113925	0.00838452	0	0.0149188
CCL8_CCR5	0.0488922	0.0916651	0.144435	0.177101	0.5522	0.0506404	0.063213	0.072196
CD14_ITGA4	0.14821	0.185447	0.345029	0.501801	0.818266	0.377073	0.358957	0.384605
CD14_ITGB1	0.625989	0.733495	0.705709	0.55907	0.86439	0.463814	0.418577	0.470858
CD14_ITGB2	0.312719	0.315898	0.301702	0.545737	0.914699	0.385558	0.342261	0.401041
CD14_RIPK1	0.415235	0.495638	0.401046	0.330464	0.750744	0.243303	0.279988	0.28406
CD14_TLR4	0.0819748	0.45702	0.237908	0.0717299	0.787449	0.0955561	0.201697	0.122524
CD14_TLR6	0.200072	0.112686	0.124616	0.0855781	0.695158	0.229815	0.097658	0.20377
CD177_PECAM1	0.0154142	0.303859	0.103155	0.197161	0.0984411	0.0504677	0.0548575	0.123753
CD1D_LILRB2	0.0197337	0.0828765	0.0291508	0.0217876	0.630978	0.135529	0.0442728	0.0958057
CD200_CD200R1	0.0222059	0.180551	0.117864	0.330168	0.237006	0.229396	0.134264	0.0717049
CD22_PTPRC	0.137342	0.117955	0.0846482	0.331505	0.674573	0.84156	0.750991	0.195423
CD24_SELP	0.269121	0.562901	0.118599	0.169408	0.079982	0.293103	0.105676	0.100931
CD274_CD80	0.030432	0.0609664	0.0588213	0.190233	0.481307	0.181983	0.127011	0.0801008
CD274_PDCD1	0.0330562	0.0660139	0.0617487	0.43524	0.236288	0.108798	0.112786	0.118423
CD34_SELL	0.0485556	0.647309	0.211844	0.330561	0.227141	0.361035	0.0860712	0.129668
CD34_SELP	0.0311101	0.840312	0.157582	0.0819198	0.028731	0.0434102	0.0402401	0.0525255
CD36_TLR4	0.0440208	0.672813	0.32253	0.0359633	0.613164	0.0647711	0.137865	0.0721846
CD36_TLR6	0.114244	0.236799	0.178372	0.0432279	0.49384	0.1636	0.0641077	0.124798
CD40LG_CD40	0.0554662	0.212321	0.143132	0.316508	0.233619	0.245551	0.0987546	0.193364
CD40LG_ITGAM	0.048112	0.0415703	0.0250132	0.383045	0.176199	0.0855959	0.207437	0.0763054
CD40LG_ITGB2	0.0587199	0.0747803	0.0724074	0.679091	0.337447	0.16779	0.187648	0.214366
CD40LG_TRAF3	0.0717461	0.0951677	0.0815609	0.503109	0.152936	0.149525	0.0998847	0.176769
CD47_SIRPG	0.164364	0.158756	0.167685	0.648784	0.239508	0.174324	0.169525	0.210472
CD48_CD2	0.134819	0.184803	0.148841	0.893446	0.67237	0.615234	0.569012	0.448648
CD48_CD244	0.0392271	0.0374293	0.0389573	0.641969	0.487003	0.472962	0.14222	0.123405
CD52_SIGLEC10	0.126824	0.116444	0.0885331	0.440999	0.773722	0.762551	0.772703	0.236808
CD55_ADGRE2	0.307297	0.39554	0.501546	0.407097	0.797369	0.479989	0.803174	0.303308
CD55_ADGRE5	0.540006	0.646729	0.689251	0.849929	0.832123	0.870364	0.808162	0.663655
CD55_CR1	0.112912	0.156644	0.0934398	0.114436	0.522426	0.690791	0.28332	0.125549
CD58_CD2	0.172436	0.31632	0.225236	0.792925	0.559239	0.303535	0.40494	0.275739
CD59_CD2	0.484255	0.605711	0.520392	0.798948	0.575454	0.361986	0.490526	0.584857
CD5L_CD5	0	0	0	0	0.0511691	0.00842321	0	0
CD6_ALCAM	0.207782	0.162587	0.142556	0.41351	0.425896	0.27384	0.139871	0.18531
CD70_CD27	0.156747	0.0456765	0.100185	0.606656	0.113268	0.742705	0.0815369	0.614596
CD80_CD28	0.0188413	0.0231144	0.0272112	0.333832	0.326781	0.121349	0.0408683	0.0919601
CD80_CTLA4	0.0298524	0.0363425	0.0463872	0.421202	0.332385	0.16551	0.0722857	0.118542
CD86_CD28	0.0363976	0.0415382	0.0452811	0.315644	0.486692	0.186426	0.0584717	0.154962
CD86_CTLA4	0.0570721	0.0646126	0.0761937	0.40112	0.49303	0.247595	0.101983	0.195828
CD99_PILRA	0.390374	0.444522	0.455506	0.400577	0.803353	0.439256	0.447186	0.313347
CDH1_CDH2	0.186403	0.13277	0.132198	0.0133596	0.0425	0	0.0124403	0.024717
CDH1_EGFR	0.572292	0.114399	0.250323	0.041761	0.0449763	0.0500984	0.0258277	0.0586023
CDH1_ERBB3	0.747362	0.08446	0.0744938	0.0815683	0.0649139	0.117885	0.0358353	0.0659623
CDH1_IGF1R	0.705748	0.256296	0.24795	0.0958842	0.105057	0.141878	0.0450527	0.0637595
CDH1_ITGAE	0.68545	0.267438	0.252573	0.282608	0.249588	0.300381	0.189333	0.205529
CDH1_ITGB7	0.329582	0.0750826	0.0558389	0.268301	0.25941	0.27826	0.152907	0.193908
CDH1_KLRG1	0.255094	0.146926	0.0614392	0.251368	0.0874438	0.0885976	0.249858	0.0806168
CDH1_LRP5	0.63682	0.268053	0.181428	0.0694143	0.0845978	0.0781119	0.0823208	0.0820431
CDH1_PTPRF	0.781842	0.154531	0.184935	0.105971	0.134316	0.140089	0.0628286	0.0961473
CDH1_PTPRM	0.362781	0.414551	0.181168	0.0974303	0.138879	0.0653869	0.0734538	0.0731508
CEACAM1_CD209	0.0114267	0.029323	0.00734315	0.0251073	0.0856315	0.0168275	0	0.0291967
CEACAM5_CD1D	0.0507872	0.0403266	0.0137553	0.0117467	0.0403367	0.0794735	0.00721621	0.0199084
CEACAM5_CD8A	0.10644	0.0226992	0.0203981	0.172928	0.0149191	0.0453349	0.0172852	0.0298127
CEACAM5_CEACAM1	0.244967	0.0368721	0.00966655	0.0436575	0.00827654	0.0371265	0.0213596	0.0135635
CEACAM6_CEACAM1	0.426201	0.0824664	0.0258433	0.0912273	0.025773	0.0702329	0.0864476	0.0330573
CEL_CXCR4	0.173582	0.152382	0.133831	0.300517	0.187643	0.203589	0.151493	0.201216
CFC1_ACVR1B	0.0228455	0.0353054	0.0176564	0	0	0	0	0
CFC1_ACVR2A	0.0105693	0.0295085	0.0199111	0	0	0	0	0
CFC1_SMAD3	0.0201067	0.0496947	0.0216678	0	0	0	0	0
CFH_ITGAM	0.117685	0.414626	0.342253	0.225423	0.35405	0.182065	0.284317	0.101311
CFH_SELL	0.0559526	0.603435	0.403553	0.38069	0.303351	0.422839	0.101541	0.149279
CGA_ADCYAP1R1	0.0480799	0.0763494	0.159955	0	0.0226326	0	0	0.0189466
CGA_ADRB2	0.467187	0.494485	0.167569	0.538641	0.415436	0.329254	0.609513	0.418385
CGA_ADRB3	0.0455516	0	0.0486561	0	0.13539	0	0	0
CGA_GPR20	0.124063	0.0700042	0.333976	0.0407605	0.0996704	0	0.0368847	0.0729762
CGA_GPR84	0.241058	0.194687	0.158183	0.196053	0.641734	0.0916405	0.126506	0.207448
CGA_PTH1R	0.0984706	0.0759039	0.337215	0.101447	0.0533127	0.0302768	0	0.0292125
CGA_RAMP2	0.599237	0.787187	0.403554	0.309032	0.294472	0.234463	0.277402	0.304367
CGA_RAMP3	0.385425	0.733907	0.210332	0.224687	0.189677	0.152336	0.167309	0.208416
CGA_SIRPA	0.520179	0.539389	0.372685	0.264102	0.691943	0.260697	0.386064	0.282403
CGA_TSHR	0.0968604	0.0320305	0.102514	0.094692	0.0154232	0.047683	0.0624204	0.258142
CGA_VIPR1	0.406222	0.0989899	0.14598	0.163621	0.178797	0.0846995	0.0494026	0.0971957
CGN_F11R	0.648682	0.155341	0.0538672	0.0773951	0.145713	0.100135	0.0974707	0.0768253
CGN_OCLN	0.568291	0.0691463	0.0546989	0.0468329	0.0480908	0.0632066	0.0450553	0.0406286
CGN_TGFBR1	0.421418	0.103601	0.144525	0.106194	0.200726	0.122792	0.0956831	0.0676901
CGN_TGFBR2	0.340151	0.296709	0.215706	0.159214	0.202034	0.200102	0.146473	0.097097
CHAD_ITGA2	0.308479	0.0964036	0.0258109	0.0243595	0.0123685	0.0115288	0.00989962	0.0101264
CHAD_ITGB1	0.470618	0.19805	0.1617	0.11209	0.0920454	0.127574	0.0593981	0.0549645
CKLF_CCR4	0.0998249	0.0959741	0.113961	0.60094	0.220573	0.14278	0.413581	0.152479
CLCF1_CNTFR	0.0884789	0	0.242981	0.0146735	0.0196567	0.0271706	0	0
CLCF1_CRLF1	0.123186	0.0695939	0.299708	0.0460534	0.029343	0.0325738	0.0240597	0.0335115
CLCF1_IL6ST	0.625677	0.631472	0.625596	0.452222	0.39515	0.358966	0.315889	0.309981
CLCF1_LIFR	0.325682	0.500817	0.367573	0.0778673	0.0621012	0.0796153	0.0727774	0.0682925
CLEC2A_KLRF2	0	0	0	0.00133346	0	0	0	0
CLEC2B_KLRF1	0.0556187	0.366771	0.229823	0.737991	0.346219	0.239831	0.244782	0.203182
CLEC3A_CLEC10A	0.0166315	0.0131146	0.00613901	0.0117767	0.0436091	0.0148442	0.0135445	0
CLEC3A_CLEC2B	0.0379792	0.114473	0.0478136	0.11849	0.0519536	0.0675879	0.0649881	0
CNTF_CNTFR	0.0040251	0	0.0168737	0.000904638	0.00392447	0.00116588	0	0
CNTF_IL6R	0.0211374	0.0311816	0.0272224	0.0178805	0.11756	0.0103853	0.0773425	0.021053
CNTF_IL6ST	0.065064	0.151339	0.0820206	0.0477959	0.113768	0.0228678	0.0948778	0.0441949
CNTF_LIFR	0.0197123	0.0945415	0.0301423	0.005108	0.0128436	0.00360212	0.0175062	0.00748787
CNTN2_CNTN1	0.0404144	0.0118764	0.0935059	0.00405883	0.00407022	0.0114465	0.00776078	0.0112143
CNTN2_CNTNAP2	0.155835	0.0242981	0.0218066	0.0197983	0.00502248	0.0662474	0.00742879	0.0282535
CNTN2_NRCAM	0.0490785	0.0986674	0.0297897	0.00761215	0.00470345	0.0250647	0.0536364	0.0180175
CNTN2_NRP1	0.123247	0.278161	0.226518	0.0489267	0.0920532	0.0425371	0.0465906	0.0554617
CNTN4_PTPRG	0.0768996	0.251723	0.471179	0.00977798	0.00518759	0.0195328	0.00966024	0.0381997
COL11A1_DDR1	0.363498	0.0924069	0.494899	0.0675699	0.0795111	0.1463	0.0625467	0.0900608
COL11A1_ITGA2	0.241459	0.242235	0.474464	0.0939921	0.0519717	0.0513923	0.041305	0.0594468
COL11A1_ITGB1	0.388144	0.425276	0.867949	0.344064	0.307372	0.404494	0.213907	0.264347
COL14A1_CD44	0.37656	0.211508	0.858257	0.396788	0.372672	0.368341	0.48351	0.363186
COL16A1_ITGB1	0.675846	0.523891	0.857501	0.3583	0.37198	0.353799	0.317723	0.207539
COL18A1_GPC1	0.539187	0.424235	0.800935	0.1532	0.141237	0.147897	0.259537	0.126302
COL18A1_GPC4	0.391567	0.36093	0.704049	0.0817295	0.138508	0.0968768	0.0959492	0.0626283
COL18A1_ITGA3	0.479379	0.765019	0.742378	0.218182	0.11504	0.18573	0.490362	0.162206
COL18A1_ITGA5	0.477474	0.865233	0.826977	0.383668	0.424689	0.190817	0.494016	0.191869
COL18A1_ITGB1	0.691113	0.896468	0.919046	0.616422	0.549775	0.541882	0.691881	0.422801
COL18A1_ITGB3	0.0864311	0.62266	0.571769	0.0361019	0.0989263	0.0508393	0.169788	0.0495098
COL18A1_ITGB5	0.560286	0.675586	0.875251	0.160476	0.352493	0.14927	0.291058	0.175512
COL18A1_KDR	0.155329	0.852294	0.398494	0.0940267	0.0952087	0.100504	0.194011	0.102767
COL1A1_CD36	0.390614	0.70738	0.828988	0.244499	0.601632	0.30023	0.242526	0.301849
COL1A1_CD44	0.790483	0.510915	0.922884	0.797221	0.787699	0.803491	0.808293	0.69714
COL1A1_CD93	0.275019	0.792371	0.704917	0.288409	0.603222	0.276458	0.269893	0.319605
COL1A1_DDR1	0.758571	0.353917	0.717134	0.296992	0.318698	0.446709	0.290441	0.303556
COL1A1_DDR2	0.43869	0.392536	0.900082	0.18393	0.211544	0.265045	0.181055	0.314933
COL1A1_FLT4	0.141582	0.595754	0.358556	0.180835	0.0924591	0.156099	0.0533359	0.125053
COL1A1_ITGA1	0.311404	0.676274	0.903633	0.611633	0.255895	0.322266	0.253744	0.287319
COL1A1_ITGA11	0.254718	0.168283	0.861679	0.195241	0.161383	0.172308	0.142341	0.125885
COL1A1_ITGA2	0.636539	0.632339	0.700245	0.376867	0.228916	0.203337	0.209063	0.217735
COL1A1_ITGA5	0.587698	0.746957	0.877454	0.542233	0.592303	0.389488	0.42058	0.339023
COL1A1_ITGAV	0.623839	0.696475	0.906825	0.468691	0.609105	0.428062	0.564834	0.391303
COL1A1_ITGB1	0.777291	0.799244	0.944467	0.753568	0.70616	0.761908	0.625386	0.612771
COL1A1_TMPRSS6	0.346408	0.0678515	0.237987	0.219889	0.0592805	0.152815	0.046736	0.0554833
COL1A2_CD36	0.340531	0.716545	0.829548	0.233132	0.591924	0.291057	0.236947	0.296989
COL1A2_CD44	0.752435	0.522076	0.923165	0.786923	0.780874	0.796442	0.803505	0.692226
COL1A2_CD93	0.234064	0.799628	0.705739	0.275745	0.593527	0.267733	0.263905	0.314588
COL1A2_FLT4	0.117283	0.60647	0.359466	0.171755	0.089129	0.150383	0.0518115	0.12254
COL1A2_ITGA1	0.267027	0.685981	0.903977	0.596678	0.248288	0.31272	0.247992	0.282599
COL1A2_ITGA11	0.215887	0.174632	0.862149	0.185602	0.155997	0.166116	0.138646	0.123358
COL1A2_ITGA2	0.585205	0.642667	0.701074	0.362297	0.221873	0.196294	0.204048	0.213815
COL1A2_ITGA2B	0.165257	0.183728	0.320505	0.100386	0.160467	0.12142	0.554886	0
COL1A2_ITGAV	0.571917	0.705839	0.907159	0.453153	0.599458	0.417312	0.557297	0.385799
COL1A2_ITGB1	0.737643	0.80632	0.944674	0.741771	0.69772	0.753824	0.618188	0.60726
COL1A2_ITGB3	0.106254	0.442393	0.667568	0.0627474	0.171859	0.121776	0.128511	0.0990601
COL2A1_DDR1	0.571562	0.0799014	0.0703183	0.0287484	0.0270873	0.044684	0.016727	0.039992
COL2A1_ITGA1	0.161082	0.248781	0.2186	0.0993775	0.0200576	0.0268094	0.0139345	0.0371018
COL2A1_ITGA10	0.178341	0.139477	0.0617508	0.0211213	0.0145118	0.0213745	0.00872419	0.0171971
COL2A1_ITGA2	0.426473	0.214239	0.0651534	0.0406519	0.0173629	0.0145714	0.0108659	0.025913
COL2A1_ITGA2B	0.0944853	0.0329963	0.0138229	0.0082542	0.011706	0.00829769	0.0507106	0
COL2A1_ITGB1	0.597081	0.386928	0.336605	0.176447	0.125137	0.156397	0.0648795	0.131374
COL2A1_MAG	0.0838753	0.02266	0.00771964	0.00720529	0.00802181	0.00495238	0.0234228	0.00315277
COL2A1_OR1E1	0	0	0.00543669	0	0	0	0	0
COL2A1_TNFRSF10A	0.275498	0.177015	0.0351176	0.0628384	0.038406	0.0715598	0.0306872	0.0417812
COL3A1_DDR1	0.713766	0.334481	0.702619	0.256185	0.286731	0.403735	0.24274	0.270385
COL3A1_DDR2	0.382821	0.3722	0.893561	0.155228	0.187369	0.232213	0.147583	0.281021
COL3A1_ITGA2	0.58158	0.612098	0.685243	0.330241	0.203268	0.176315	0.171497	0.191365
COL3A1_ITGB1	0.734746	0.785069	0.940652	0.713717	0.673763	0.728538	0.566602	0.573643
COL3A1_MAG	0.146128	0.11831	0.195506	0.0778735	0.104554	0.067206	0.311267	0.0273656
COL4A1_CD47	0.519727	0.839154	0.818571	0.484581	0.491707	0.508888	0.408991	0.417602
COL4A1_CD93	0.114034	0.915059	0.580269	0.145005	0.391246	0.108295	0.151186	0.195647
COL4A1_ITGA1	0.133028	0.855011	0.844397	0.397231	0.126928	0.131296	0.140771	0.172705
COL4A1_ITGA2	0.372734	0.829207	0.574814	0.201964	0.111508	0.0750394	0.112972	0.125972
COL4A1_ITGAV	0.360083	0.866264	0.849224	0.269611	0.397131	0.192176	0.384769	0.249744
COL4A1_ITGB1	0.542167	0.91829	0.907769	0.561323	0.503956	0.504249	0.445792	0.450374
COL4A1_ITGB8	0.378273	0.428312	0.539368	0.166051	0.193829	0.0945281	0.198749	0.131183
COL4A2_CD93	0.122044	0.9072	0.581472	0.111473	0.41603	0.0955073	0.130681	0.179648
COL4A2_ITGB3	0.0513049	0.660269	0.53774	0.0215845	0.0919407	0.0385039	0.0582297	0.0498456
COL4A2_ITGB5	0.421415	0.710373	0.859408	0.101195	0.334244	0.11597	0.110417	0.176544
COL4A3_CD47	0.10055	0.073262	0.258801	0.0932084	0.0890026	0.594958	0	0.220606
COL4A3_CD93	0.0131218	0.140331	0.0966485	0.0182047	0.0609523	0.146875	0	0.0876045
COL4A3_ITGA1	0.0156036	0.0820272	0.295755	0.0672075	0.01447	0.176447	0	0.0761324
COL4A3_ITGA2	0.057835	0.068526	0.094714	0.0269239	0.0125164	0.103142	0	0.0538311
COL4A3_ITGA3	0.0479311	0.0601755	0.162016	0.0237178	0.0108048	0.217554	0	0.0787611
COL4A3_ITGAV	0.0549358	0.0893781	0.303565	0.038792	0.0623782	0.252186	0	0.116141
COL4A3_ITGB1	0.108998	0.145512	0.432364	0.122728	0.0930564	0.590478	0	0.244405
COL4A3_ITGB3	0.00514612	0.0314327	0.0822169	0.0032499	0.00914058	0.0612901	0	0.0224843
COL4A4_CD47	0.203804	0.148326	0.487375	0.231709	0.159526	0.650001	0.0838576	0.394116
COL4A4_CD93	0.0295458	0.2645	0.225599	0.0515971	0.111981	0.178758	0.0230169	0.180769
COL4A4_ITGA1	0.0350237	0.164478	0.533476	0.174508	0.0277336	0.213146	0.0212106	0.159226
COL4A4_ITGA2	0.123236	0.139467	0.221717	0.0750867	0.0240329	0.126944	0.0165667	0.115631
COL4A4_ITGAV	0.117467	0.177786	0.542726	0.105875	0.114456	0.298919	0.076402	0.231939
COL4A4_ITGB1	0.218818	0.272811	0.674693	0.291016	0.166206	0.645767	0.0961634	0.426393
COL4A4_ITGB3	0.0117057	0.0667241	0.196092	0.00947588	0.0176063	0.0762554	0.00959706	0.0502064
COL4A5_CD47	0.54974	0.29149	0.409181	0.201119	0.14278	0.165767	0.122596	0.171895
COL4A5_CD93	0.126804	0.459323	0.175061	0.0434407	0.0996346	0.0227593	0.0347146	0.0657823
COL4A5_ITGA1	0.147572	0.317422	0.454443	0.149995	0.0244203	0.028167	0.0320203	0.0569894
COL4A5_ITGA2	0.401352	0.276862	0.171856	0.0634655	0.0211521	0.015319	0.0250704	0.0400525
COL4A5_ITGAV	0.38833	0.338098	0.463684	0.089952	0.101867	0.0436292	0.112117	0.0878951
COL4A5_ITGB1	0.571932	0.469845	0.601723	0.255196	0.148883	0.163217	0.139719	0.191732
COL4A6_CD47	0.248358	0.0416724	0.254391	0.175227	0.0860937	0	0	0.0995748
COL4A6_CD93	0.0378141	0.0823934	0.0946489	0.0369105	0.0589009	0	0	0.036157
COL4A6_ITGA1	0.0447542	0.0468492	0.290963	0.129617	0.0139598	0	0	0.0311918
COL4A6_ITGA2	0.153573	0.0388928	0.0927503	0.0540953	0.0120742	0	0	0.021745
COL4A6_ITGAV	0.146622	0.0512235	0.2987	0.0769928	0.0602819	0	0	0.0488317
COL4A6_ITGB1	0.26556	0.0856486	0.4267	0.224298	0.0900281	0	0	0.112197
COL5A1_ITGA1	0.133204	0.499085	0.82907	0.30574	0.085386	0.0970353	0.0870673	0.101186
COL5A1_ITGB1	0.542544	0.655029	0.89793	0.46094	0.39482	0.419686	0.318914	0.306465
COL5A1_SDC3	0.297291	0.3403	0.616758	0.0587756	0.254677	0.0563435	0.125792	0.0726715
COL5A2_DDR1	0.506735	0.345371	0.62503	0.128097	0.13592	0.195773	0.123456	0.151586
COL5A2_ITGA1	0.128815	0.667992	0.860436	0.353875	0.103656	0.125392	0.104743	0.141823
COL5A2_ITGB1	0.532961	0.793146	0.917911	0.515371	0.446945	0.491055	0.364848	0.393454
COL5A3_SDC3	0.13661	0.161369	0.501742	0.0305721	0.167919	0.0332157	0.0675392	0.0444532
COL6A1_ITGA1	0.191907	0.706411	0.883808	0.427521	0.190081	0.166816	0.136129	0.195868
COL6A1_ITGA2	0.479081	0.664536	0.654572	0.222869	0.168471	0.0970404	0.10913	0.143958
COL6A1_ITGA6	0.466732	0.787503	0.548322	0.281236	0.35594	0.16708	0.135414	0.494281
COL6A1_ITGB1	0.646993	0.820964	0.932414	0.59184	0.621223	0.573998	0.436199	0.488775
COL6A2_ITGA1	0.224249	0.774684	0.898325	0.530409	0.217813	0.200983	0.188273	0.2097
COL6A2_ITGA2	0.528186	0.738949	0.687607	0.302533	0.193804	0.118957	0.152761	0.154831
COL6A2_ITGB1	0.690496	0.867591	0.941262	0.686829	0.660555	0.62864	0.53244	0.51017
COL6A3_ITGA1	0.143826	0.501067	0.872491	0.415712	0.140561	0.16408	0.141133	0.161938
COL6A3_ITGA2	0.394143	0.452601	0.630269	0.214594	0.123721	0.0953181	0.113271	0.117704
COL6A3_ITGB1	0.564549	0.656818	0.925432	0.580091	0.533347	0.569146	0.44653	0.431322
COL7A1_ITGA2	0.336377	0.137435	0.277525	0.0673812	0.0736651	0.0278758	0.0428013	0.0454052
COL7A1_ITGB1	0.502524	0.269445	0.736606	0.267562	0.391631	0.264445	0.220219	0.21286
COL8A1_ITGA1	0.095725	0.580308	0.799532	0.22162	0.0525135	0.073895	0.0527238	0.0653821
COL8A1_ITGA2	0.290756	0.532355	0.498394	0.0985627	0.0456615	0.0410704	0.0414727	0.0460729
COL9A1_ITGB1	0.0919928	0.0557862	0.327403	0	0	0.077714	0.184789	0
COL9A1_MAG	0.00622041	0.00216576	0.00740819	0	0	0.00225699	0.0726663	0
COL9A2_ITGB1	0.607266	0.362441	0.477404	0.668285	0.547292	0.581561	0.621308	0.350044
COL9A2_MAG	0.0872008	0.0204567	0.0138132	0.0638845	0.0639753	0.0359693	0.361907	0.0111368
COL9A3_ITGB1	0.546012	0.604821	0.530959	0.278901	0.311667	0.564198	0.0315025	0.40477
COL9A3_MAG	0.0691663	0.0532321	0.0170605	0.0129322	0.0249597	0.0335879	0.0111194	0.014021
COLQ_MUSK	0	0	0.0120876	0	0	0	0	0
COMP_ITGB1	0.329954	0.482372	0.846225	0.414305	0.333117	0.3984	0.261002	0.278449
COMP_ITGB3	0.0203976	0.150809	0.39291	0.0162189	0.0429797	0.0291146	0.0311642	0.0267088
CORT_ADRA2A	0.0287814	0.0444904	0.0671265	0.00323996	0.00934736	0	0	0
CORT_GRM7	0.00253127	0.0057531	0.0112037	0.00132376	0.00358793	0	0	0
CORT_SSTR1	0.00199883	0.0600572	0.00406339	0.000884782	0.000881286	0	0	0
CORT_SSTR2	0.0302709	0.043142	0.0662707	0.00638005	0.0396727	0	0	0
CORT_SSTR3	0.00279325	0.00467477	0	0.00617814	0.00238599	0	0	0
CP_SLC40A1	0.586139	0.376455	0.381094	0.058729	0.200915	0.0737186	0.0769967	0.0597492
CRH_ADCYAP1R1	0.00158002	0	0	0	0	0	0	0
CRH_ADRB2	0.0267381	0	0	0	0	0	0	0
CRH_ADRB3	0.0014931	0	0	0	0	0	0	0
CRH_CRHR2	0.000717642	0	0	0	0	0	0	0
CRH_GPR20	0.00441805	0	0	0	0	0	0	0
CRH_GPR84	0.00985369	0	0	0	0	0	0	0
CRH_MC2R	0.000532221	0	0	0	0	0	0	0
CRH_PTH1R	0.00341058	0	0	0	0	0	0	0
CRH_RAMP2	0.0447521	0	0	0	0	0	0	0
CRH_RAMP3	0.0192708	0	0	0	0	0	0	0
CRH_TSHR	0.00334904	0	0	0	0	0	0	0
CRH_VIPR1	0.0209853	0	0	0	0	0	0	0
CRP_OLR1	0.0195035	0.066401	0.022625	0	0	0.0218082	0	0
CSF1_CSF1R	0.160556	0.253521	0.353143	0.282198	0.7036	0.107264	0.508366	0.156398
CSF2_CSF1R	0.0339467	0.0547057	0.0511234	0.131676	0.257833	0.0497549	0.098156	0.0719248
CSF2_CSF2RA	0.0314666	0.0525405	0.0401396	0.0952154	0.223668	0.0425189	0.0997078	0.0575211
CSF2_CSF2RB	0.0262129	0.216427	0.0341554	0.134603	0.154767	0.0876659	0.364982	0.0959573
CSF2_CSF3R	0.0825908	0.0403849	0.0296999	0.0966188	0.167465	0.041137	0.0706335	0.0449605
CSF2_IL3RA	0.0306234	0.298611	0.0529594	0.107925	0.127995	0.0398576	0.151371	0.0541747
CSF2_ITGA9	0.033019	0.205376	0.0478569	0.0621412	0.041011	0.0179424	0.218823	0.0274771
CSF2_ITGB1	0.193869	0.389208	0.354785	0.541304	0.223829	0.279385	0.339214	0.181405
CSF2_SDC2	0.156612	0.0793868	0.269728	0.153781	0.0889083	0.103261	0.0933785	0.0512097
CSF3_CSF1R	0.0541397	0.318311	0.107033	0.0438366	0.349907	0.0391527	0.0522702	0.0873541
CSF3_CSF3R	0.127889	0.253488	0.0637546	0.0313221	0.237599	0.0323087	0.0370848	0.0549479
CTF1_IL6ST	0.568542	0.341687	0.554464	0.14801	0.272654	0.146073	0.192593	0.11639
CTF1_LIFR	0.27576	0.233071	0.302106	0.0174591	0.0366021	0.0257441	0.0389665	0.0210396
CTGF_ERBB4	0.519132	0.288403	0.475083	0.0805097	0.053023	0.106582	0.0664523	0.0951448
CTGF_ITGA5	0.48893	0.85327	0.833775	0.382434	0.462858	0.220575	0.282372	0.257451
CTGF_ITGAM	0.340351	0.413884	0.413661	0.307677	0.501753	0.323447	0.425666	0.195935
CTGF_ITGB2	0.389057	0.568197	0.682197	0.602344	0.705709	0.507321	0.395446	0.445946
CTGF_LRP1	0.416556	0.440698	0.895426	0.196632	0.524488	0.194368	0.173603	0.254928
CTGF_LRP6	0.470407	0.763617	0.741399	0.100688	0.106594	0.122561	0.133884	0.129074
CTGF_NTRK1	0.0808577	0.16231	0.426791	0.183048	0.0564637	0.0428976	0.498544	0.105236
CTHRC1_FZD3	0.406953	0.271882	0.638303	0.17787	0.120378	0.213251	0.160757	0.275149
CTHRC1_FZD5	0.209721	0.520536	0.559307	0.171173	0.217823	0.22303	0.186168	0.210681
CTHRC1_FZD6	0.452394	0.712836	0.654142	0.196061	0.10564	0.156254	0.125869	0.283757
CUBN_LRP2	0.0933586	0.149954	0.0351583	0.0332279	0.0134161	0.0221171	0.0130876	0.0249276
CX3CL1_CX3CR1	0.0795127	0.154842	0.0775443	0.103731	0.160638	0.0162904	0.0123262	0.0374268
CXCL10_ADRA2A	0.35782	0.246552	0.613878	0.0904424	0.262645	0.165647	0.334849	0.115095
CXCL10_CCR3	0.0491241	0.0208491	0.0392158	0.0650254	0.212074	0.0361886	0	0.0504145
CXCL10_CXCR3	0.142164	0.150239	0.207139	0.557131	0.585234	0.408369	0.135891	0.415373
CXCL10_GRM7	0.0455415	0.0390768	0.200221	0.0389686	0.119668	0	0	0
CXCL10_SDC4	0.696271	0.44588	0.551529	0.448098	0.741824	0.332248	0.223098	0.344627
CXCL11_ACKR1	0.109691	0.758321	0.248347	0.0998008	0.320415	0.110949	0.0903952	0.131853
CXCL11_ACKR3	0.119682	0.643102	0.567595	0.0869342	0.446504	0.084864	0.0599379	0.09437
CXCL11_ADRA2A	0.148236	0.217062	0.467769	0.0321714	0.156102	0.0569201	0.163998	0.0402787
CXCL11_CCR3	0.0158798	0.0177205	0.0220658	0.0227212	0.122634	0.0112858	0	0.0168428
CXCL11_CXCR3	0.0492145	0.130277	0.126198	0.296044	0.422881	0.173443	0.0577422	0.186503
CXCL11_GRM7	0.0146842	0.033306	0.121569	0.0133739	0.0659377	0	0	0
CXCL12_ACKR3	0.175845	0.792549	0.82057	0.107557	0.299208	0.126696	0.0934024	0.0894073
CXCL12_ADRA2A	0.214533	0.370199	0.753816	0.0403776	0.089172	0.0862762	0.240686	0.0380411
CXCL12_CCR4	0.0452052	0.156685	0.198235	0.220327	0.0758357	0.0570542	0.0990426	0.0551558
CXCL12_CD4	0.154914	0.42058	0.603156	0.28586	0.616805	0.100784	0.20078	0.1498
CXCL12_CXCR3	0.0751318	0.241037	0.334739	0.347398	0.279443	0.247146	0.0900983	0.177646
CXCL12_CXCR4	0.405892	0.747365	0.726331	0.621588	0.704222	0.653083	0.399262	0.454931
CXCL12_GRM7	0.0228543	0.0680753	0.325307	0.0168689	0.0360164	0	0	0
CXCL12_ITGB1	0.534235	0.874297	0.896225	0.463969	0.587302	0.454112	0.379159	0.318095
CXCL12_SDC4	0.529124	0.591071	0.703137	0.255712	0.441259	0.191357	0.153126	0.137842
CXCL13_ACKR4	0.0508109	0.0954045	0.25396	0.138423	0.0669881	0.0580436	0.0406953	0.0359127
CXCL13_ADRA2A	0.18261	0.0855402	0.388966	0.166681	0.084712	0.0879634	0.25861	0.069205
CXCL13_CCR10	0.0810038	0.0801987	0.305841	0.239409	0.133167	0.0805771	0.0596235	0.381967
CXCL13_CXCR3	0.0623067	0.0481087	0.0946993	0.716758	0.268269	0.251115	0.0982591	0.288836
CXCL13_CXCR5	0.0621881	0.0440001	0.0609163	0.348326	0.102	0.417256	0.0441016	0.126002
CXCL13_GRM7	0.0187719	0.0114911	0.0911049	0.0754149	0.0341154	0	0	0
CXCL13_HTR2A	0.0420406	0.014146	0.140089	0.0634827	0.0318927	0.0186588	0.0290548	0.0216342
CXCL13_OPRD1	0.0797336	0.0174156	0.0216929	0.0930068	0.0380426	0.0415083	0	0
CXCL16_ADRA2A	0.398137	0.173907	0.510546	0.0617602	0.255139	0.126309	0.561884	0.059213
CXCL16_CXCR6	0.164401	0.103793	0.129737	0.42328	0.34005	0.108976	0.279354	0.13181
CXCL16_GRM7	0.0536103	0.0254946	0.141078	0.0261412	0.115607	0	0	0
CXCL1_ACKR1	0.258331	0.758421	0.350447	0.133635	0.262711	0.140092	0.108998	0.144088
CXCL1_ADRA2A	0.32976	0.217155	0.589347	0.0442038	0.122649	0.0730373	0.194508	0.0444514
CXCL1_CXCR1	0.0649154	0	0.0168765	0.044252	0.0678115	0	0	0
CXCL1_CXCR2	0.0341657	0.0509727	0.0359751	0.0728938	0.220219	0.0239917	0.0429612	0.0219662
CXCL1_GRM7	0.0404285	0.0333236	0.184329	0.0185104	0.0506473	0	0	0
CXCL2_ADRA2A	0.429721	0.432693	0.756202	0.100926	0.272794	0.168186	0.565042	0.0936477
CXCL2_CXCR1	0.0961052	0	0.0357738	0.101029	0.163322	0	0	0
CXCL2_CXCR2	0.0513932	0.128678	0.0746344	0.160257	0.431115	0.0593369	0.194517	0.0475145
CXCL2_GRM7	0.0606158	0.0865784	0.328145	0.0437725	0.12523	0	0	0
CXCL2_XCR1	0.0360823	0.0624285	0.0853175	0.044164	0.448721	0.0338471	0	0.157479
CXCL3_ADRA2A	0.304267	0.317018	0.626	0.0583743	0.217725	0.106861	0.439544	0.0717181
CXCL3_CXCR1	0.0581214	0	0.0196278	0.0584369	0.126508	0	0	0
CXCL3_CXCR2	0.030485	0.0824636	0.0417079	0.0953439	0.359904	0.0359842	0.12724	0.0359594
CXCL3_GRM7	0.0360984	0.0545375	0.208587	0.0246567	0.0960169	0	0	0
CXCL5_ACKR1	0.082369	0.218326	0.187213	0.0354733	0.115605	0.0402037	0.0350545	0.0266955
CXCL5_ADRA2A	0.112526	0.0240844	0.379921	0.0109069	0.0487822	0.0198562	0.0669117	0.00752218
CXCL5_CXCR1	0.0175762	0	0.00727534	0.0109192	0.0259928	0	0	0
CXCL5_CXCR2	0.00903392	0.00475573	0.0156819	0.0184019	0.0938773	0.00628053	0.0131552	0.0036459
CXCL5_GRM7	0.0107411	0.00305753	0.0879892	0.00447661	0.0191956	0	0	0
CXCL6_ACKR1	0.0771766	0.19858	0.16727	0.0144624	0.0309617	0.0419117	0	0.0314936
CXCL6_ADRA2A	0.105651	0.0214246	0.348246	0.00438064	0.0123801	0.0207185	0	0.00890569
CXCL6_CXCR1	0.0163953	0	0.00635059	0.00438561	0.00648067	0	0	0
CXCL6_CXCR2	0.008422	0.00422129	0.0137034	0.00742462	0.0246982	0.0065572	0	0.00431957
CXCL6_GRM7	0.0100148	0.0027134	0.0776071	0.00179102	0.00476103	0	0	0
CXCL8_ACKR1	0.308549	0.79315	0.350354	0.261708	0.531557	0.270142	0.292404	0.271011
CXCL8_ADRA2A	0.386625	0.253063	0.589248	0.0960726	0.308049	0.15183	0.449251	0.0931601
CXCL8_CXCR1	0.0816751	0	0.0168697	0.0961715	0.188088	0	0	0
CXCL8_CXCR2	0.0433546	0.061562	0.0359609	0.153037	0.473508	0.0528931	0.131671	0.0472546
CXCL8_GRM7	0.0512125	0.0404026	0.184268	0.0415408	0.145223	0	0	0
CXCL9_ADRA2A	0.184048	0.183343	0.601597	0.0527155	0.202885	0.0883635	0.22707	0.0580439
CXCL9_CCR3	0.0204853	0.0143982	0.0373202	0.0374642	0.161304	0.0180014	0	0.0245357
CXCL9_CXCR3	0.0628702	0.108177	0.198806	0.413159	0.502051	0.252052	0.0840582	0.251838
CXCL9_GRM7	0.0189497	0.0271426	0.192099	0.0221895	0.0885336	0	0	0
CYR61_CAV1	0.759764	0.905509	0.909279	0.292646	0.223665	0.338607	0.279597	0.443382
CYR61_ITGA5	0.650102	0.868503	0.83525	0.386838	0.429198	0.28296	0.307571	0.216044
CYR61_ITGAM	0.500511	0.445066	0.416254	0.311655	0.467728	0.399996	0.455535	0.16226
CYR61_ITGAV	0.683717	0.836977	0.873276	0.319655	0.44644	0.316453	0.442677	0.256725
CYR61_ITGB2	0.552925	0.599122	0.684508	0.606792	0.676635	0.589471	0.424763	0.390151
CYR61_ITGB3	0.161331	0.629295	0.586137	0.0365707	0.100581	0.0822606	0.0851231	0.0570134
CYR61_ITGB5	0.721512	0.681766	0.881546	0.162287	0.356711	0.226978	0.157385	0.198131
DCN_EGFR	0.443312	0.291509	0.831113	0.131879	0.118055	0.151526	0.100434	0.155465
DCN_ERBB4	0.509027	0.14923	0.534982	0.116676	0.0716649	0.169864	0.101775	0.105961
DCN_MET	0.360468	0.664261	0.469665	0.135163	0.170802	0.149833	0.144808	0.184721
DEFB1_CCR6	0.172264	0.0269778	0.061898	0.113007	0.31517	0.159446	0.0230916	0.0568755
DHH_BOC	0.0149559	0.387467	0.0887142	0.0115251	0.00897816	0.00796637	0	0
DHH_CDON	0.0235081	0.267992	0.0449614	0.00762203	0.00557523	0.00454161	0	0
DHH_HHIP	0.00110863	0.03847	0.0123038	0.00518592	0.00528121	0.00286876	0	0
DHH_PTCH1	0.00921849	0.336486	0.0346168	0.022822	0.00604676	0.00743104	0	0
DHH_PTCH2	0.0110281	0.165578	0.0352045	0.0232216	0.0265193	0.0106715	0	0
DKK1_KREMEN1	0.17566	0.0225818	0.20019	0.00930544	0.0225586	0.00914389	0.0631751	0.035932
DKK1_KREMEN2	0.275991	0.00698477	0.0417644	0.0118677	0.0113731	0.0136739	0.00417878	0.0486824
DKK1_LRP5	0.3197	0.0874347	0.197167	0.018043	0.0267726	0.015333	0.0244064	0.0928043
DKK1_LRP6	0.277527	0.103008	0.215066	0.011795	0.0169354	0.0128365	0.0160337	0.0607305
DKK2_KREMEN2	0.0436182	0.0690471	0.060649	0.0164187	0.0193216	0.00965784	0.00453904	0.0150741
DKK2_LRP6	0.0439393	0.547694	0.288703	0.0163186	0.0286589	0.00906412	0.0173981	0.0189705
DLK1_NOTCH1	0.0214117	0.0722225	0.234267	0.0489934	0	0.062936	0	0.010566
DLK1_NOTCH2	0.0306896	0.0137119	0.314196	0.0393655	0	0.063895	0	0.0124003
DLK1_NOTCH3	0.0317309	0.0169865	0.437731	0.0159417	0	0.0201324	0	0.00841514
DLK1_NOTCH4	0.00936483	0.0934595	0.136055	0.0185008	0	0.0343092	0	0.00695419
DLK2_NOTCH1	0.138919	0.171839	0.120094	0.113972	0.062827	0.0893046	0.0741526	0.0417947
DLL1_NOTCH1	0.170149	0.67223	0.375753	0.337637	0.229148	0.255418	0.154052	0.0968762
DLL1_NOTCH2	0.228807	0.268086	0.47407	0.288493	0.296503	0.258501	0.182278	0.111997
DLL1_NOTCH3	0.234941	0.31284	0.605009	0.138149	0.102861	0.0949727	0.0773548	0.0785501
DLL1_NOTCH4	0.0813769	0.730905	0.23655	0.157192	0.146686	0.15359	0.0913039	0.0657201
DLL3_NOTCH1	0.185598	0.127622	0.0653512	0.0864194	0.0752688	0.120175	0.025984	0.0615043
DLL3_NOTCH2	0.24799	0.0254615	0.0947821	0.0699779	0.103464	0.121893	0.031622	0.0715418
DLL3_NOTCH3	0.254469	0.0314526	0.151049	0.0288865	0.0304385	0.0401087	0.0121329	0.0495028
DLL3_NOTCH4	0.0896362	0.162299	0.0347412	0.033453	0.0449529	0.067385	0.0145057	0.0412051
DLL4_NOTCH1	0.13006	0.777896	0.182246	0.156456	0.124345	0.112542	0.103264	0.179301
DLL4_NOTCH2	0.17786	0.384807	0.250226	0.128565	0.167592	0.114164	0.123543	0.204376
DLL4_NOTCH3	0.182952	0.437402	0.361881	0.0551094	0.0519262	0.037345	0.0503474	0.147936
DLL4_NOTCH4	0.0606744	0.822647	0.102912	0.0635499	0.0758851	0.062865	0.0597417	0.125315
DMP1_ITGB3	0	0.0356012	0.041137	0	0.00696175	0	0	0.00356385
DSC1_DSG1	0.0584702	0	0	0.00385632	0.00241772	0	0	0
DSC1_DSG2	0.109756	0	0	0.00856541	0.00954558	0	0	0
DSC2_DSG1	0.566791	0.0147077	0.0438049	0.0308463	0.0767729	0.0315028	0	0.0658916
DSC2_DSG2	0.722023	0.253391	0.205559	0.0663196	0.248505	0.0695126	0.0526768	0.094249
DSC3_DSG1	0.4249	0.00263507	0.0298218	0.0173633	0.0137925	0.0191305	0	0.0290498
DSC3_DSG2	0.594611	0.0566661	0.14793	0.0379382	0.0526842	0.0428733	0.0218176	0.0422692
DSCAM_DCC	0.00162508	0.00823704	0.00154576	0	0	0	0	0
DSPP_ITGB1	0	0	0	0	0.0438909	0	0	0
DUSP18_CD151	0.557038	0.70628	0.594239	0.337689	0.494884	0.295193	0.5085	0.186212
DUSP18_ITGA1	0.120233	0.605621	0.518649	0.375949	0.168074	0.125866	0.181375	0.0804201
DUSP18_ITGA2	0.346087	0.558359	0.211624	0.187883	0.148507	0.0717442	0.146929	0.0569402
DUSP18_ITGA3	0.302679	0.52389	0.331573	0.168835	0.130659	0.157442	0.317924	0.0831835
DUSP18_ITGA6	0.334962	0.702842	0.146732	0.239915	0.322373	0.126075	0.180472	0.259762
DUSP18_ITGA7	0.0784511	0.15361	0.380197	0.0758913	0.11962	0.0589124	0.107853	0.026199
DUSP18_ITGB1	0.513319	0.745323	0.661506	0.539113	0.585377	0.492134	0.521027	0.255548
DUSP18_ITGB4	0.362647	0.618699	0.138031	0.0914241	0.116649	0.0984274	0.116678	0.0645693
DUSP18_RPSA	0.657343	0.763474	0.678881	0.665243	0.724335	0.686558	0.734599	0.431059
EBI3_IL27RA	0.113039	0.148943	0.078767	0.470812	0.559143	0.393891	0.203106	0.169414
EBI3_IL6ST	0.243748	0.396512	0.284093	0.45746	0.648249	0.341079	0.198057	0.285417
ECM1_CACHD1	0.260683	0.389933	0.536209	0.0260894	0.0713754	0.0313397	0.0113061	0.0399282
EDA_EDA2R	0.0465456	0.0787097	0.187668	0.0119534	0.0329753	0.0120711	0.00885892	0.0110341
EDA_EDAR	0.0131264	0	0.00636527	0	0.00480572	0	0	0
EDIL3_ITGAV	0.149423	0.601517	0.758726	0.0786267	0.178297	0.0689954	0.211215	0.116967
EDIL3_ITGB5	0.173924	0.386459	0.772524	0.0339901	0.129822	0.0448924	0.0592381	0.0865566
EDN1_ADGRL4	0.216215	0.872764	0.132429	0.0804525	0.0942058	0.101164	0.0676167	0.0780459
EDN1_EDNRA	0.19037	0.323077	0.371279	0.0406971	0.0417961	0.0564437	0.0335903	0.0492899
EDN1_EDNRB	0.160615	0.770695	0.341153	0.0591315	0.118298	0.0826304	0.119951	0.0471951
EDN1_KEL	0.130926	0.122614	0.0189497	0.0169225	0.0411937	0.0201749	0	0
EDN2_EDNRA	0.169212	0.0207032	0.238901	0.0277995	0.0198005	0.0271226	0.0238235	0.0512613
EDN2_EDNRB	0.142183	0.129584	0.215829	0.0406393	0.0585005	0.0402867	0.0873436	0.049087
EDN2_KEL	0.115433	0.00615214	0.0101627	0.0114694	0.0195086	0.00950475	0	0
EDN3_EDNRA	0.0464869	0.00577243	0.0879146	0.00739842	0.00147327	0	0	0.00676644
EDN3_EDNRB	0.0381609	0.0392801	0.077931	0.0109214	0.00451787	0	0	0.00646658
EDN3_KEL	0.0302903	0.00169715	0.00314286	0.00301524	0.00145116	0	0	0
EFEMP1_EGFR	0.385113	0.268126	0.704986	0.0413353	0.0378021	0.0470305	0.0332213	0.0633913
EFEMP2_AQP1	0.204702	0.794833	0.696586	0.11452	0.106826	0.125626	0.154336	0.128398
EFEMP2_CATSPER1	0.0885311	0.128111	0.197343	0.122758	0.206538	0.0372426	0.429417	0.0488451
EFEMP2_LINGO1	0.25509	0.23308	0.748255	0.0363086	0.0378151	0.0423304	0.0725158	0.0627343
EFEMP2_PLSCR4	0.2752	0.618043	0.78138	0.0577751	0.0601576	0.0734736	0.160225	0.0829852
EFNA1_EPHA1	0.594276	0.248798	0.0940396	0.284638	0.0629628	0.108706	0.0722786	0.075169
EFNA1_EPHA10	0.475529	0.110928	0.0278961	0.0478064	0.0235322	0.0996812	0.0168971	0.0466482
EFNA1_EPHA2	0.688887	0.693651	0.369328	0.105714	0.192062	0.187115	0.136745	0.0991388
EFNA1_EPHA3	0.318822	0.343462	0.374289	0.0352591	0.0296683	0.0660385	0.0481143	0.0458577
EFNA1_EPHA4	0.55446	0.788456	0.297088	0.307415	0.0904541	0.325856	0.106436	0.12117
EFNA1_EPHA5	0.0955246	0	0.0370745	0	0	0	0	0
EFNA1_EPHA6	0.145218	0.0511049	0.0553903	0	0	0	0	0.0401021
EFNA1_EPHA7	0.193528	0.391364	0.0563835	0	0.0162706	0	0.0156318	0.0130607
EFNA1_EPHA8	0.322395	0.0483616	0	0	0.0224351	0	0	0.0169807
EFNA1_EPHB1	0.178125	0.512829	0.0643351	0.029497	0.128628	0.0625956	0	0.0513345
EFNA1_EPHB6	0.698522	0.157712	0.311774	0.258349	0.193568	0.385537	0.163198	0.0934182
EFNA2_EPHA1	0.0166935	0	0	0	0	0	0	0
EFNA2_EPHA10	0.0103996	0	0	0	0	0	0	0
EFNA2_EPHA2	0.0250222	0	0	0	0	0	0	0
EFNA2_EPHA3	0.00539561	0	0	0	0	0	0	0
EFNA2_EPHA4	0.0142189	0	0	0	0	0	0	0
EFNA2_EPHA5	0.00122261	0	0	0	0	0	0	0
EFNA2_EPHA6	0.00196522	0	0	0	0	0	0	0
EFNA2_EPHA7	0.00277365	0	0	0	0	0	0	0
EFNA2_EPHA8	0.00548436	0	0	0	0	0	0	0
EFNA3_EPHA1	0.343998	0.0470069	0.0382684	0.121944	0.0303362	0.0327814	0.0304474	0.0347437
EFNA3_EPHA10	0.245055	0.0182427	0.0108809	0.0172221	0.0110961	0.0298488	0.00688021	0.0212094
EFNA3_EPHA2	0.44219	0.252177	0.183332	0.0396249	0.0996519	0.0601204	0.0600174	0.0464704
EFNA3_EPHA3	0.143516	0.07228	0.186534	0.0125958	0.0140361	0.0192703	0.0199671	0.0208406
EFNA3_EPHA4	0.308212	0.356947	0.13943	0.134143	0.0442545	0.118415	0.0458124	0.0575452
EFNA3_EPHA5	0.0364329	0	0.0145447	0	0	0	0	0
EFNA3_EPHA6	0.0573344	0.00795713	0.0219843	0	0	0	0	0.0181651
EFNA3_EPHA7	0.0791143	0.0873952	0.0223927	0	0.00764202	0	0.00636015	0.00582635
EFNA3_EPHA8	0.145544	0.00751166	0	0	0.0105725	0	0	0.00759174
EFNA3_EPHB1	0.0720044	0.135527	0.0256811	0.0104971	0.0643095	0.0182181	0	0.0234029
EFNA3_EPHB6	0.453404	0.0271295	0.147963	0.108404	0.100524	0.148471	0.0728807	0.0436417
EFNA4_EPHA1	0.389611	0.0635808	0.0703895	0.273809	0.0570583	0.0849616	0.0618235	0.0474692
EFNA4_EPHA10	0.283213	0.0249402	0.020504	0.0454156	0.0212415	0.0777361	0.0143292	0.0291273
EFNA4_EPHA2	0.491077	0.317026	0.299319	0.100734	0.176329	0.149109	0.118152	0.0632097
EFNA4_EPHA3	0.169411	0.0968592	0.303793	0.0334738	0.0267968	0.0510798	0.0410001	0.0286248
EFNA4_EPHA4	0.351624	0.433134	0.235656	0.296078	0.0821976	0.268995	0.0915276	0.0779476
EFNA4_EPHA5	0.0439992	0	0.0273186	0	0	0	0	0
EFNA4_EPHA6	0.0689308	0.0109205	0.0410201	0	0	0	0	0.0249754
EFNA4_EPHA7	0.0946735	0.116469	0.041767	0	0.0146762	0	0.0132536	0.00804866
EFNA4_EPHA8	0.171732	0.0103108	0	0	0.020249	0	0	0.0104803
EFNA5_EPHA1	0.302475	0.0676412	0.0554722	0.113848	0.0172962	0.013128	0.015759	0.0196492
EFNA5_EPHA10	0.211622	0.026603	0.015977	0.0159525	0.00627295	0.0119319	0.00351981	0.0119223
EFNA5_EPHA2	0.395968	0.331542	0.248875	0.0367655	0.0586178	0.0244916	0.0315279	0.0264207
EFNA5_EPHA3	0.121703	0.102811	0.252867	0.0116632	0.00794527	0.00765312	0.010281	0.011713
EFNA5_EPHA4	0.269236	0.449467	0.192986	0.125353	0.0253884	0.0500802	0.0238944	0.032882
EFNA5_EPHA5	0.0303193	0	0.0213198	0	0	0	0	0
EFNA5_EPHA6	0.0478877	0.0116597	0.0321119	0	0	0	0	0.0101971
EFNA5_EPHA7	0.0663315	0.123462	0.0327022	0	0.0043137	0	0.00325292	0.00325274
EFNA5_EPHA8	0.123467	0.0110093	0	0	0.00597556	0	0	0.00424165
EFNA5_EPHB1	0.0602952	0.187378	0.0374466	0.00971834	0.0372267	0.00723056	0	0.0131682
EFNA5_EPHB2	0.249644	0.105528	0.192431	0.0247285	0.119564	0.0142048	0.0146852	0.018655
EFNA5_EPHB6	0.406865	0.0393991	0.204019	0.101104	0.0591542	0.0640516	0.0385354	0.0247807
EFNB1_EPHA6	0.0359259	0.0237551	0.0586353	0	0	0	0	0.0149311
EFNB1_EPHB1	0.0453818	0.322311	0.0680663	0.022034	0.162995	0.0225751	0	0.0192547
EFNB1_EPHB2	0.197753	0.195715	0.309085	0.0550092	0.406155	0.0436985	0.0836218	0.0272077
EFNB1_EPHB3	0.354291	0.194047	0.370663	0.076136	0.256477	0.0593667	0.0822136	0.0399535
EFNB1_EPHB4	0.34454	0.642805	0.309139	0.0705276	0.106887	0.0523066	0.116172	0.0398102
EFNB1_EPHB6	0.33697	0.0779992	0.324873	0.205228	0.240499	0.178321	0.197042	0.0360387
EFNB1_ERBB2	0.472005	0.354105	0.408329	0.135775	0.145852	0.101927	0.156896	0.0383972
EFNB2_EPHA3	0.155618	0.392655	0.433466	0.0340978	0.0254565	0.0467271	0.0714871	0.0356815
EFNB2_EPHA4	0.328869	0.821622	0.350905	0.300078	0.0783094	0.250984	0.15357	0.0959623
EFNB2_EPHA6	0.0627011	0.0624044	0.0697698	0	0	0	0	0.0311613
EFNB2_EPHB1	0.0786297	0.565389	0.0808379	0.0285199	0.111989	0.0442433	0	0.0399939
EFNB2_EPHB2	0.30676	0.399618	0.350092	0.0705019	0.306961	0.0839013	0.0994753	0.0560236
EFNB2_EPHB3	0.496214	0.39707	0.414933	0.0969683	0.182599	0.112292	0.0978286	0.0811426
EFNB2_EPHB4	0.485494	0.831149	0.350149	0.0899748	0.0719297	0.0996039	0.137272	0.0808639
EFNB2_EPHB6	0.477081	0.187915	0.366862	0.251757	0.170169	0.303119	0.229025	0.0735008
EFNB2_GRM1	0.0377222	0.0723001	0.0298848	0.0187177	0.0263778	0	0.0298806	0
EFNB2_GRM5	0.0186148	0.0877925	0.087675	0.0171292	0	0	0	0
EFNB2_PECAM1	0.286754	0.918013	0.341994	0.331332	0.42177	0.285993	0.319306	0.413117
EFNB2_RHBDL2	0.429158	0.509244	0.336073	0.058997	0.060051	0.0877837	0.0839282	0.0631051
EFNB3_EPHA4	0.0724471	0.243944	0.138896	0.0378972	0.0121698	0.0360447	0	0
EFNB3_EPHB1	0.01342	0.0835172	0.0255697	0.00268996	0.017958	0.00513915	0	0
EFNB3_EPHB2	0.0658844	0.0445483	0.138469	0.00692052	0.0603485	0.0101167	0	0
EFNB3_EPHB3	0.135693	0.0440979	0.174648	0.00976934	0.0313756	0.0139193	0	0
EFNB3_EPHB4	0.13074	0.256401	0.138499	0.00900206	0.0111134	0.0121939	0	0
EFNB3_EPHB6	0.126958	0.0159508	0.147401	0.029986	0.0288762	0.0462913	0	0
EFNB3_RHBDL2	0.107008	0.0677628	0.131214	0.00572726	0.00917878	0.0106245	0	0
EGF_ADRB2	0.131035	0.0574003	0.0174493	0	0.0183389	0.0406381	0	0.0210212
EGF_CAV1	0.281517	0.174529	0.158024	0	0.0138267	0.0324262	0	0.0313086
EGF_EGFR	0.166333	0.0232684	0.0682705	0	0.00410589	0.00941438	0	0.00523945
EGF_ERBB2	0.280094	0.0300616	0.0482067	0	0.00717991	0.0217594	0	0.00515325
EGF_ERBB3	0.306091	0.0167284	0.0173561	0	0.0060406	0.0235155	0	0.00593977
EGF_ERBB4	0.206198	0.0100538	0.0168412	0	0.00237204	0.0107721	0	0.00337967
EGFL8_NCR3	0.0157489	0.0426216	0.021462	0.12071	0.0155119	0.0484805	0.0485252	0.0176562
EGF_LDLR	0.34084	0.115525	0.0781523	0	0.0349453	0.0336998	0	0.0194661
EGF_LRP2	0.163835	0.0105869	0.00677524	0	0.00259225	0.00751745	0	0.0037747
EPGN_EGFR	0.0934111	0.0201567	0.0372554	0.0156913	0.00411293	0.00529147	0	0.0075531
EPO_EPOR	0.0545001	0.0153232	0.00732058	0.0253987	0	0	0	0
EREG_EGFR	0.255636	0.115784	0.275186	0.0685492	0.21896	0.0491023	0.0584755	0.0831992
EREG_ERBB2	0.401089	0.145562	0.20788	0.141011	0.329647	0.107825	0.119941	0.0819361
EREG_ERBB3	0.431584	0.0855176	0.0838457	0.130416	0.292409	0.115706	0.0800931	0.0933421
EREG_ERBB4	0.308971	0.0528719	0.0815219	0.0601409	0.139176	0.0558611	0.059293	0.0552026
F10_F3	0.0811612	0.0577119	0.548158	0.019021	0.0219194	0.0295855	0.0129664	0.0306255
F10_ITGAM	0.0499852	0.0360999	0.193114	0.0666908	0.0764776	0.0761591	0.0922568	0.0255227
F10_ITGB2	0.0609796	0.0652371	0.421367	0.195852	0.164712	0.150785	0.0823146	0.0796215
F12_CD93	0.191987	0.503808	0.0819877	0.0842317	0.22293	0.0533309	0.0809793	0.121939
F12_GP1BA	0.102319	0.0496919	0.0336932	0.0259185	0.0276803	0.0134779	0.0275519	0.0208531
F13A1_ITGA4	0.0427212	0.0469033	0.373477	0.282509	0.642688	0.206768	0.174796	0.169555
F13A1_ITGA9	0.0574502	0.194393	0.198745	0.0270763	0.274104	0.0172509	0.129377	0.035739
F13A1_ITGB1	0.300348	0.373009	0.730718	0.331399	0.718018	0.271402	0.214041	0.225232
F7_F3	0.1906	0.0330636	0.115212	0.0106076	0.0189004	0.0189653	0.0080233	0.00874128
F8_ASGR2	0.0444627	0.0843434	0.0615168	0.0143571	0.199605	0.0220413	0.00881295	0.0188296
F8_LDLR	0.488937	0.752295	0.368766	0.262143	0.318137	0.10886	0.176526	0.102662
F8_LRP1	0.241185	0.314648	0.527576	0.0946752	0.376367	0.0716147	0.100355	0.059789
FABP5_RXRA	0.727335	0.768557	0.630752	0.594467	0.797886	0.433327	0.507323	0.339252
FADD_FAS	0.424475	0.241786	0.501392	0.479256	0.361639	0.293357	0.158755	0.183408
FARP2_PLXNA1	0.358931	0.274221	0.417043	0.139912	0.369334	0.225724	0.177769	0.135619
FARP2_PLXNA2	0.229028	0.53609	0.318478	0.083482	0.234657	0.168365	0.203195	0.111005
FARP2_PLXNA3	0.444648	0.248588	0.342377	0.277399	0.333069	0.444091	0.364135	0.21512
FARP2_PLXNA4	0.203952	0.282079	0.243437	0.119132	0.182261	0.0642507	0.2584	0.0238054
FASLG_FAS	0.0580985	0.0514415	0.122276	0.583356	0.118408	0.107259	0.0984661	0.0973305
FASLG_TNFRSF1A	0.12309	0.221498	0.195328	0.498513	0.223807	0.0528495	0.104832	0.0996676
FAT4_DCHS1	0.0161894	0.649829	0.305388	0.0157466	0.0160568	0.0135505	0.0245813	0.0141446
FBLN1_ITGB1	0.72717	0.598314	0.917631	0.494839	0.461236	0.515053	0.384078	0.368125
FBLN2_ITGB3	0.0407735	0.5731	0.504126	0.0157663	0.0644809	0.0386777	0.132903	0.033517
FBN1_ITGA5	0.251474	0.846818	0.801062	0.241777	0.307451	0.138425	0.210766	0.143955
FBN1_ITGAV	0.281032	0.811223	0.84552	0.191902	0.322566	0.158594	0.323197	0.174075
FBN1_ITGB1	0.451337	0.881737	0.905343	0.451512	0.42342	0.446259	0.380494	0.341594
FBN1_ITGB3	0.0336143	0.586923	0.529382	0.0188245	0.0619356	0.0352084	0.052975	0.0355807
FBN1_ITGB6	0.324643	0.316367	0.441636	0.065843	0.070514	0.0788678	0.0690426	0.0855525
FCER2_CR2	0.00533305	0.0033433	0.00287105	0.00414049	0.00696954	0.474943	0	0.0353848
FCN2_LRP1	0.106936	0.0278696	0.074397	0	0.067198	0	0	0
FGA_CDH5	0.0459911	0.0717435	0.011657	0.00916567	0	0.0103291	0	0
FGA_ITGA2B	0.040469	0.00497273	0.00349756	0.00344305	0	0.00462229	0	0
FGA_ITGA5	0.196546	0.0641418	0.050775	0.0333039	0	0.0201006	0	0
FGA_ITGAD	0.00439362	0.00122321	0.00220001	0.00934945	0	0.00197318	0	0
FGA_ITGAM	0.116555	0.00825387	0.00746738	0.0241274	0	0.0334928	0	0
FGA_ITGAV	0.221558	0.0505821	0.0677798	0.025015	0	0.0234995	0	0
FGA_ITGAX	0.0845653	0.00988424	0.0120429	0.0282966	0	0.0310804	0	0
FGA_ITGB1	0.3746	0.0846145	0.112732	0.0816743	0	0.0932936	0	0
FGA_ITGB2	0.140033	0.0152719	0.0223794	0.0777197	0	0.0694548	0	0
FGA_ITGB3	0.0247017	0.0173107	0.0147228	0.00206854	0	0.00463766	0	0
FGA_PLAUR	0.262222	0.0316462	0.0611345	0.0386435	0	0.0354443	0	0
FGA_TLR4	0.0309665	0.0274913	0.0162711	0.00539101	0	0.0124111	0	0
FGB_ITGA2B	0.0679343	0.0056075	0.0109125	0.00810422	0	0.00449362	0.0691515	0
FGB_ITGA5	0.297135	0.0717845	0.143942	0.0753345	0	0.0195495	0.040263	0.0168745
FGB_ITGAM	0.185666	0.00930356	0.0231033	0.0552388	0	0.0325868	0.073233	0.0119197
FGB_ITGAV	0.329696	0.0567071	0.186033	0.0572039	0	0.0228574	0.0697829	0.0210595
FGB_ITGB1	0.508628	0.0944505	0.285401	0.173776	0	0.090922	0.0879953	0.0502922
FGB_ITGB2	0.219605	0.0171986	0.067128	0.166169	0	0.0676439	0.0651937	0.038319
FGB_ITGB3	0.0419337	0.0194896	0.0448641	0.00487803	0	0.00450856	0.00871103	0.00375156
FGB_TLR4	0.0523345	0.0309112	0.0494233	0.0126558	0	0.0120682	0.0327529	0.00824109
FGF10_FGFR1	0.430714	0.238653	0.544003	0.0754223	0.0645453	0.0429366	0.0708175	0.0237256
FGF10_FGFR2	0.358213	0.0483904	0.16413	0.0132302	0.00616047	0.0176474	0.015875	0.00311199
FGF11_FGFR1	0.320157	0.377779	0.47559	0.117004	0.226143	0.0750782	0.141551	0.0537349
FGF11_FGFR2	0.257837	0.0896625	0.129882	0.0213147	0.0255814	0.0314807	0.0337229	0.00724159
FGF11_FGFR3	0.258877	0.139833	0.0893935	0.0288005	0.0430272	0.0266718	0.0317731	0.0199458
FGF11_FGFR4	0.158665	0.0318153	0.0426694	0.00615393	0.0186977	0.0208787	0	0.0123815
FGF12_FGFR1	0.217683	0.554864	0.307712	0.0673889	0.0579474	0.0524883	0.0643705	0.0507138
FGF12_FGFR2	0.170313	0.168201	0.0681715	0.0117369	0.00549567	0.0217009	0.0143526	0.00681562
FGF12_FGFR3	0.171081	0.250236	0.0459052	0.0159137	0.00937538	0.0183576	0.013507	0.0187867
FGF12_FGFR4	0.100258	0.0632011	0.0213779	0.00336524	0.0039947	0.0143437	0	0.0116568
FGF13_EGFR	0.302812	0.122506	0.35794	0.0137307	0.0106328	0.0170558	0.00609888	0.0202226
FGF13_FGFR1	0.34209	0.367288	0.502988	0.0730964	0.0540681	0.056342	0.0382648	0.0366104
FGF13_FGFR2	0.277242	0.0860658	0.142788	0.0127957	0.00510872	0.0233498	0.00835078	0.00485774
FGF13_FGFR3	0.27833	0.134521	0.0987322	0.0173426	0.00871765	0.0197577	0.007856	0.0134365
FGF13_FGFR4	0.17234	0.0304614	0.047381	0.00367161	0.00371304	0.0154425	0	0.00831984
FGF13_SCN5A	0.016969	0.0359254	0.0370298	0.00634719	0.00571252	0.00782716	0.00951054	0.00281039
FGF13_SCN8A	0.124463	0.0729388	0.0984315	0.0140527	0.00704999	0.00974485	0	0.00505285
FGF14_FGFR1	0.0812806	0.11111	0.352779	0.0482468	0.0193927	0.0175418	0	0.0183935
FGF14_FGFR2	0.0612685	0.0198748	0.0823281	0.00826295	0.00177349	0.00709893	0	0.0024012
FGF14_FGFR3	0.0615812	0.0323848	0.0557143	0.0112175	0.00303351	0.00599149	0	0.00667081
FGF14_FGFR4	0.034217	0.0067199	0.0260893	0.00236325	0.0012878	0.00466859	0	0.00411979
FGF16_FGFR1	0.0106907	0.135904	0.340324	0	0.0126167	0	0.0582132	0
FGF16_FGFR2	0.00790888	0.0248796	0.0782667	0	0.00114661	0	0.0129136	0
FGF16_FGFR3	0.00795155	0.0404099	0.0528901	0	0.00196213	0	0.0121518	0
FGF16_FGFR4	0.00430879	0.0084406	0.0247275	0	0.000832456	0	0	0
FGF17_FGFR1	0.0471627	0.126752	0.158012	0.056486	0.0223541	0	0.0743652	0.0131392
FGF17_FGFR2	0.0352286	0.0230051	0.0299628	0.00974394	0.00204994	0	0.0167198	0.00170733
FGF17_FGFR3	0.0354135	0.0374102	0.0199096	0.013221	0.00350568	0	0.0157371	0.00474903
FGF17_FGFR4	0.0194363	0.00779475	0.00913881	0.00278979	0.00148865	0	0	0.00293075
FGF18_FGFR1	0.217195	0.648277	0.621863	0.152882	0.128423	0.0871236	0.113024	0.0582545
FGF18_FGFR2	0.169908	0.230179	0.213019	0.0288079	0.0130642	0.0368098	0.0262619	0.00788325
FGF18_FGFR3	0.170674	0.330435	0.151115	0.038821	0.0221678	0.0312131	0.0247324	0.0216886
FGF18_FGFR4	0.0999992	0.0907086	0.0747796	0.0083629	0.00951587	0.0244584	0	0.0134724
FGF19_FGFR1	0.21773	0.0857957	0.0428941	0.0309078	0.0326599	0.0256859	0	0.0313306
FGF19_FGFR2	0.170352	0.014996	0.00732245	0.00521467	0.00302396	0.0104463	0	0.00413751
FGF19_FGFR3	0.17112	0.0245119	0.0048278	0.00708704	0.00516782	0.00882131	0	0.011459
FGF19_FGFR4	0.100283	0.00505367	0.00219774	0.00148816	0.00219657	0.00687792	0	0.00708996
FGF19_KLB	0.0617898	0.00631479	0.00223756	0.00572775	0.00351263	0.0107906	0	0.0121447
FGF1_CD44	0.351975	0.0920516	0.686624	0.266103	0.217292	0.228628	0	0.115456
FGF1_EGFR	0.151005	0.0447402	0.502933	0.0174548	0.0120994	0.0167294	0	0.0135148
FGF1_FGFR1	0.17555	0.163001	0.647485	0.0914293	0.0611553	0.0553062	0	0.0246033
FGF1_FGFR2	0.135758	0.0306247	0.232138	0.0162704	0.00581784	0.0229058	0	0.00322964
FGF1_FGFR3	0.136395	0.0495589	0.165848	0.0220245	0.00992272	0.0193807	0	0.00895907
FGF1_FGFR4	0.0785702	0.0104303	0.0827963	0.00468039	0.00422925	0.0151465	0	0.00553786
FGF1_FGFRL1	0.168722	0.0554331	0.330262	0.0635482	0.0330359	0.0492249	0	0.023319
FGF1_NRP1	0.15112	0.229694	0.604521	0.036925	0.0942041	0.0358329	0	0.0256297
FGF20_FGFR1	0.0419419	0.0577388	0.0889525	0.0636042	0.082351	0.0209155	0.0568312	0
FGF20_FGFR2	0.0312855	0.00984274	0.0158163	0.0110408	0.00799761	0.00848154	0.0125927	0
FGF20_FGFR3	0.0314503	0.0161421	0.0104584	0.0149736	0.0136194	0.00715998	0.0118496	0
FGF20_FGFR4	0.0172293	0.00330555	0.00477564	0.00316404	0.00581731	0.00558052	0	0
FGF22_FGFR1	0.165332	0.172286	0.268231	0.288497	0.0884474	0.132193	0.104452	0.0623437
FGF22_FGFR2	0.127497	0.0326635	0.056899	0.0624799	0.0086415	0.0574909	0.0240913	0.0084684
FGF23_FGFR1	0.0196591	0.0828951	0.0958951	0.0322701	0.0333695	0	0.0556028	0.0241366
FGF23_FGFR2	0.0145781	0.0144512	0.0171582	0.00545089	0.00309171	0	0.012308	0.00316706
FGF23_FGFR3	0.0146562	0.0236296	0.011351	0.00740745	0.00528335	0	0.0115815	0.00878643
FGF23_FGFR4	0.00796658	0.00486827	0.00518576	0.00155583	0.00224583	0	0	0.00543078
FGF23_PHEX	0.0092049	0.00801062	0.00622283	0.0121207	0.0163088	0	0.00647257	0.00837912
FGF2_CD44	0.360981	0.543767	0.652176	0.393211	0.254507	0.26213	0.334258	0.343981
FGF2_FGFR1	0.181305	0.695993	0.611171	0.152431	0.074163	0.0655696	0.0908298	0.0920067
FGF2_FGFR2	0.14043	0.270815	0.205536	0.0287106	0.00714486	0.0273305	0.0207071	0.0128489
FGF2_FGFR3	0.141086	0.380033	0.145404	0.0386913	0.0121746	0.0231405	0.0194947	0.0350431
FGF2_FGFR4	0.0814597	0.110249	0.0717101	0.00833408	0.00519582	0.0181001	0	0.0218811
FGF2_FGFRL1	0.1743	0.408253	0.296761	0.108162	0.0403195	0.0584295	0.0374893	0.0875194
FGF2_GPC4	0.130669	0.228556	0.358304	0.0271572	0.0282907	0.0245938	0.00930858	0.0318325
FGF2_NRP1	0.156225	0.778046	0.566743	0.0641282	0.113392	0.0426456	0.0576702	0.0955695
FGF2_SDC1	0.263727	0.315766	0.503352	0.0556451	0.0292812	0.0535221	0.0315419	0.326204
FGF2_SDC2	0.287493	0.380686	0.641559	0.0720275	0.0696183	0.0762795	0.0383559	0.0807099
FGF2_SDC3	0.15712	0.552371	0.327711	0.0355023	0.103795	0.0224392	0.0575734	0.0600868
FGF2_SDC4	0.338603	0.485585	0.422233	0.166711	0.109301	0.0732937	0.0555854	0.109962
FGF4_FGFR1	0.0480054	0	0	0	0.0163528	0	0	0.024476
FGF4_FGFR2	0.0358661	0	0	0	0.00149129	0	0	0.00321257
FGF4_FGFR3	0.0360542	0	0	0	0.00255132	0	0	0.00891197
FGF4_FGFR4	0.0197939	0	0	0	0.0010828	0	0	0.00550864
FGF4_NRP1	0.0404537	0	0	0	0.0258569	0	0	0.0254973
FGF5_FGFR1	0.0452829	0.045428	0.333118	0.0253159	0.0304686	0	0	0.0174315
FGF5_FGFR2	0.0338076	0.00766108	0.0759705	0.00425083	0.00281528	0	0	0.00227368
FGF5_FGFR3	0.0339853	0.012582	0.0512971	0.00577914	0.0048119	0	0	0.00631797
FGF5_FGFR4	0.01864	0.00256911	0.0239612	0.00121226	0.00204487	0	0	0.00390134
FGF7_FGFR1	0.295965	0.36593	0.80397	0.190806	0.14772	0.134367	0.194604	0.075132
FGF7_FGFR2	0.236714	0.0856069	0.402998	0.0373096	0.0153321	0.0585193	0.0486525	0.0103272
FGF7_FGFR3	0.237696	0.133841	0.307454	0.0501253	0.0259745	0.0497925	0.0458804	0.0282905
FGF7_FGFR4	0.14409	0.0302891	0.167751	0.0108986	0.0111748	0.0391797	0	0.0176184
FGF7_NRP1	0.260062	0.469117	0.773404	0.0824346	0.216749	0.0896998	0.128932	0.0780976
FGF8_FGFR1	0.0105071	0.0454286	0.0306528	0	0.0255115	0.0237542	0	0
FGF8_FGFR2	0.00777275	0.0076612	0.00517782	0	0.00234636	0.00964932	0	0
FGF8_FGFR3	0.0078147	0.0125821	0.0034113	0	0.00401176	0.00814729	0	0
FGF8_FGFR4	0.00423436	0.00256914	0.00155171	0	0.00170405	0.00635143	0	0
FGF9_FGFR1	0.090702	0.198824	0.336854	0.198163	0.0898115	0.162093	0.106429	0.0518026
FGF9_FGFR2	0.0685432	0.0387004	0.0771562	0.0390337	0.00878665	0.0718942	0.024589	0.00696886
FGF9_FGFR3	0.0688904	0.0623067	0.0521194	0.0524094	0.0149547	0.0613027	0.0231546	0.0192039
FGF9_FGFR4	0.0384113	0.0132535	0.0243566	0.0114168	0.00639262	0.0483614	0	0.0119175
FGG_ITGA2B	0.0999595	0.0196325	0.00990036	0.00981472	0.0099302	0.0101043	0.0763008	0
FGG_ITGA5	0.391791	0.215462	0.13224	0.0899481	0.0682244	0.0431442	0.0445686	0.0287278
FGG_ITGAV	0.428402	0.175927	0.171596	0.0685612	0.0728149	0.0502398	0.0769921	0.0357455
FGG_ITGB1	0.611994	0.270285	0.265771	0.203288	0.108035	0.184452	0.09689	0.0836225
FGG_ITGB2	0.300108	0.0585086	0.0612245	0.194693	0.169269	0.140941	0.0719654	0.0642511
FGG_ITGB3	0.0625241	0.0659331	0.0408329	0.00591165	0.0107723	0.0101377	0.00967658	0.00644723
FGG_TLR4	0.0776182	0.101748	0.0450018	0.0153122	0.0657674	0.0268812	0.0362857	0.014117
FGL1_EGFR	0.112198	0	0.0897575	0.00889224	0	0.00680262	0	0.00474323
FLT3LG_FLT3	0.0726362	0.0442138	0.0542669	0.103301	0.195077	0.0726518	0.0209186	0.0849879
FN1_C5AR1	0.496775	0.61841	0.654139	0.340937	0.8549	0.328743	0.345852	0.368333
FN1_CD44	0.828417	0.735254	0.911527	0.783395	0.877294	0.783724	0.80731	0.680703
FN1_CD79A	0.350514	0.452882	0.536674	0.404211	0.403059	0.836238	0.25685	0.74472
FN1_COL13A1	0.227903	0.68028	0.678851	0.0815624	0.198188	0.0488372	0.447611	0.0957014
FN1_FLT4	0.174279	0.796666	0.324887	0.168801	0.1641	0.140843	0.0530173	0.116898
FN1_IL17RC	0.673915	0.673992	0.791739	0.204157	0.58489	0.28006	0.23183	0.290751
FN1_ITGA2	0.691467	0.820545	0.6679	0.35748	0.363894	0.184474	0.208019	0.204952
FN1_ITGA2B	0.239247	0.363963	0.28799	0.0985131	0.277183	0.113472	0.560874	0
FN1_ITGA3	0.647644	0.799179	0.787979	0.328186	0.330199	0.353541	0.415484	0.279215
FN1_ITGA4	0.317086	0.466813	0.762834	0.69085	0.765871	0.664946	0.563374	0.507229
FN1_ITGA5	0.645901	0.886977	0.860419	0.521458	0.736805	0.361185	0.419039	0.322051
FN1_ITGA6	0.680799	0.895333	0.563012	0.431523	0.609443	0.296871	0.251399	0.599719
FN1_ITGA8	0.145009	0.720509	0.725303	0.0743328	0.132712	0.0912117	0	0.426901
FN1_ITGA9	0.388061	0.811069	0.572351	0.136402	0.407139	0.117891	0.475122	0.157437
FN1_ITGAV	0.67972	0.859162	0.893377	0.447976	0.750164	0.398787	0.563278	0.373191
FN1_ITGB1	0.817061	0.913675	0.936069	0.737745	0.822407	0.739315	0.623902	0.594419
FN1_ITGB3	0.158854	0.668549	0.632624	0.0615288	0.293959	0.113808	0.131255	0.0943828
FN1_ITGB6	0.722986	0.396482	0.54768	0.194109	0.323589	0.231542	0.166881	0.209039
FN1_ITGB7	0.367442	0.446367	0.457314	0.598541	0.701133	0.603273	0.466776	0.463716
FN1_ITGB8	0.696483	0.413694	0.63529	0.304463	0.522884	0.225456	0.33843	0.212635
FN1_MAG	0.216263	0.279966	0.183337	0.0870007	0.207488	0.0707495	0.364461	0.0297367
FN1_NT5E	0.287268	0.785296	0.840545	0.214641	0.399071	0.508042	0.187643	0.193936
FN1_PLAUR	0.726044	0.789118	0.882407	0.559745	0.892145	0.503192	0.762641	0.549502
FN1_ROBO4	0.215006	0.857506	0.462713	0.163729	0.346262	0.143805	0.166355	0.168053
FN1_SDC2	0.77521	0.588869	0.907706	0.30226	0.610448	0.45721	0.249718	0.263058
FN1_TMPRSS6	0.404138	0.16214	0.2119	0.205909	0.10828	0.137828	0.0464549	0.0515976
FN1_TNFRSF11B	0.562755	0.644482	0.723334	0.11792	0.437256	0.216205	0.155874	0.136537
FN1_TSHR	0.127518	0.0998629	0.395524	0.0955399	0.0305409	0.0863997	0.081397	0.306166
FST_BMPR1B	0.421236	0.0811244	0.38098	0.0659997	0.0604727	0.0603938	0.0422295	0.0519733
FST_BMPR2	0.380249	0.47534	0.675456	0.157701	0.20245	0.156148	0.132255	0.169786
FYN_SPN	0.0946976	0.323071	0.262558	0.805178	0.541107	0.293553	0.640357	0.279789
FYN_THY1	0.177946	0.731547	0.817143	0.566871	0.296141	0.305591	0.432463	0.264005
GAD1_GRM4	0.282357	0.00533895	0.0131416	0.0109776	0.00460906	0.0259256	0	0.0157422
GAL_ADRA2A	0.213175	0.0371943	0.484698	0.0129496	0.0203018	0.0180026	0.041611	0.0183243
GAL_GALR1	0.017978	0.0147646	0.0334923	0.00374661	0.00634733	0	0	0.00914287
GAL_GALR2	0.0429057	0.00775491	0.0306465	0.0217921	0.043944	0.0105315	0.0088323	0.0192318
GAL_GALR3	0.039267	0.00755898	0.0276822	0.00763158	0.00161512	0.00301696	0.00328138	0.00668597
GAL_GRM7	0.0226747	0.00477787	0.129005	0.00532149	0.00784619	0	0	0
GAS6_AXL	0.339504	0.409028	0.832477	0.123214	0.749911	0.104246	0.117942	0.395365
GAS6_MERTK	0.213983	0.643975	0.563244	0.0932236	0.64854	0.0738535	0.124374	0.509862
GAS6_TYRO3	0.33329	0.459282	0.511017	0.0712918	0.212273	0.0280097	0.0389813	0.165292
GAST_CCKBR	0.00589713	0	0.00214329	0	0.000277711	0	0	0.000433322
GCG_ADCYAP1R1	0	0.00420577	0.00521573	0	0	0	0	0
GCG_ADRB2	0	0.047601	0.00551237	0	0	0	0	0
GCG_ADRB3	0	0	0.00140631	0	0	0	0	0
GCG_GCGR	0	0.0020846	0.000563327	0	0	0	0	0
GCG_GLP1R	0	0.00418067	0.000813899	0	0	0	0	0
GCG_GPR20	0	0.00383137	0.0136195	0	0	0	0	0
GCG_GPR84	0	0.0122016	0.00514744	0	0	0	0	0
GCG_PTH1R	0	0.00417933	0.0138161	0	0	0	0	0
GCG_RAMP2	0	0.158956	0.0182897	0	0	0	0	0
GCG_RAMP3	0	0.123518	0.00728078	0	0	0	0	0
GCG_TSHR	0	0.0016879	0.00313535	0	0	0	0	0
GCG_VIPR1	0	0.00558225	0.00468467	0	0	0	0	0
GDF10_ACVR1B	0.043862	0.106063	0.336119	0.0453754	0.0185639	0.0277769	0.0570014	0
GDF11_ACVR1B	0.293309	0.348549	0.418049	0.281339	0.201423	0.145432	0.409712	0.107903
GDF11_ACVR2A	0.159406	0.307727	0.44811	0.233622	0.199031	0.159911	0.131585	0.112224
GDF11_ACVR2B	0.237482	0.279545	0.338558	0.193661	0.131862	0.151021	0.130077	0.118444
GDF11_BMPR1A	0.240173	0.157592	0.451376	0.220651	0.120252	0.191493	0.351057	0.103475
GDF11_BMPR1B	0.395467	0.155017	0.306882	0.187884	0.1151	0.151542	0.130377	0.0771023
GDF11_BMPR2	0.355448	0.653093	0.599558	0.380029	0.339049	0.339582	0.341344	0.237601
GDF5_ACVR1	0.0454477	0.0318236	0.0931334	0.0212003	0.0126178	0	0	0
GDF5_ACVR2A	0.0271464	0.0260106	0.0717277	0.0173418	0.0113171	0	0	0
GDF5_ACVR2B	0.0438196	0.0227796	0.046448	0.0137135	0.00694822	0	0	0
GDF5_BMPR1A	0.044444	0.0111139	0.0726115	0.0161263	0.0062572	0	0	0
GDF5_BMPR1B	0.0878061	0.0109013	0.0404316	0.0132165	0.00595607	0	0	0
GDF5_BMPR2	0.0750552	0.10161	0.124715	0.0342705	0.0230846	0	0	0
GDF5_ROR2	0.0423595	0.00613193	0.0765881	0.00539504	0.00372587	0	0	0
GDF6_BMPR1A	0.0551817	0.00829939	0.166748	0.0207526	0.00555663	0	0.0402922	0.00963773
GDF6_BMPR1B	0.107838	0.00814023	0.0972226	0.0170224	0.00528903	0	0.0115015	0.00699474
GDF6_BMPR2	0.0924729	0.0776783	0.266957	0.04387	0.0205389	0	0.0386652	0.025604
GDF7_ACVR2A	0.0157187	0.0682931	0.136865	0.0285278	0.0490939	0.111216	0.0168772	0.0100105
GDF7_BMPR1A	0.0259287	0.0299245	0.138431	0.0265495	0.0276158	0.134723	0.05775	0.00914801
GDF7_BMPR2	0.0443796	0.236895	0.226243	0.0557566	0.0963151	0.252628	0.0554587	0.0243229
GDF9_ACVR2A	0.132507	0.134439	0.105798	0.0338674	0.0705166	0.013241	0.0252674	0.0239582
GDF9_BMPR1A	0.202935	0.0613554	0.107054	0.0315307	0.0400611	0.0164223	0.0847087	0.0219206
GDF9_BMPR1B	0.345086	0.0602405	0.0606072	0.0259146	0.0381956	0.0124344	0.0250073	0.0159635
GDF9_BMPR2	0.307572	0.396796	0.179099	0.0658471	0.135409	0.0349799	0.0814402	0.0570628
GDF9_FXYD6	0.134526	0.187611	0.164745	0.0166013	0.106785	0.00750943	0.0146406	0.0187401
GDF9_ORAI2	0.306882	0.2242	0.126255	0.0871392	0.155548	0.0869626	0.0980678	0.107669
GDF9_TGFBR1	0.215017	0.160982	0.134566	0.0698395	0.172981	0.0368864	0.0719866	0.039213
GDNF_EDNRB	0.0104121	0.0551258	0.335676	0.0114128	0.0205301	0.00754681	0.0339431	0.00619272
GDNF_GFRA1	0.0650774	0.00760441	0.221325	0.00682028	0.00670367	0.0086936	0.0137214	0.00109389
GDNF_GFRA2	0.0075496	0.00216708	0.0822852	0.00396323	0.0185995	0.00205239	0.00307498	0.00188037
GDNF_GFRA3	0.00817479	0	0.0133778	0	0.00117063	0	0.0329238	0.00110507
GDNF_RET	0.0378351	0.00483775	0.0832965	0.00520183	0.012521	0.0037033	0.0281653	0.00391712
GDNF_SLC44A5	0.0238956	0.00868125	0.0271838	0.00620731	0.00429391	0.00569567	0.00446792	0.00380251
GH1_GHR	0.0163521	0.0645403	0.0236171	0.00453666	0.00252459	0.00870313	0	0.0141056
GH1_PRLR	0.0654999	0.0366003	0.0133167	0.0135079	0.0172994	0.0367908	0.00950993	0.025039
GHRH_ADCYAP1R1	0.00285001	0	0	0	0.000543496	0	0	0
GHRH_ADRB2	0.0472725	0	0	0	0.016415	0	0.152189	0
GHRH_ADRB3	0.00269342	0	0	0	0.00366378	0	0	0
GHRH_GPR20	0.00795105	0	0	0	0.00259295	0	0.00438495	0
GHRH_GPR84	0.0176564	0	0	0	0.0403658	0	0.0163826	0
GHRH_PTH1R	0.00614291	0	0	0	0.00132071	0	0	0
GHRH_RAMP2	0.0780118	0	0	0	0.00970625	0	0.042282	0
GHRH_RAMP3	0.0342723	0	0	0	0.00546678	0	0.022585	0
GHRH_TSHR	0.00603236	0	0	0	0.000367724	0	0.00759821	0
GHRH_VIPR1	0.0372707	0	0	0	0.00508687	0	0.00594115	0
GHRL_GHRHR	0	0.0115183	0	0	0	0	0	0
GHRL_GPR39	0.0478095	0.0156003	0.0177035	0.0121763	0.0495575	0.0226992	0	0.00480401
GIP_ADCYAP1R1	0	0	0.0211442	0	0	0	0	0
GIP_ADRB2	0	0	0.0223264	0	0	0	0	0
GIP_ADRB3	0	0	0.00576853	0	0	0	0	0
GIP_DPP4	0	0	0.0621256	0	0	0	0	0
GIP_GIPR	0	0	0.00971196	0	0	0	0	0
GIP_GPR20	0	0	0.0538239	0	0	0	0	0
GIP_GPR84	0	0	0.0208717	0	0	0	0	0
GIP_INSR	0	0	0.0700784	0	0	0	0	0
GIP_PTH1R	0	0	0.0545686	0	0	0	0	0
GIP_RAMP2	0	0	0.0712839	0	0	0	0	0
GIP_RAMP3	0	0	0.0293298	0	0	0	0	0
GIP_TSHR	0	0	0.0127922	0	0	0	0	0
GIP_VIPR1	0	0	0.0190223	0	0	0	0	0
GNAI2_ADCY1	0.559576	0.620056	0.580351	0.238564	0.306928	0.284899	0	0.13444
GNAI2_ADCY7	0.414173	0.544493	0.608692	0.726425	0.836156	0.668259	0.768663	0.452546
GNAI2_ADCY9	0.59733	0.692177	0.663803	0.503934	0.583	0.383662	0.485464	0.235415
GNAI2_ADORA1	0.48838	0.190052	0.405357	0.184437	0.4496	0.181608	0.662569	0.090777
GNAI2_ADRA2A	0.521114	0.506053	0.773522	0.237177	0.338543	0.383439	0.681506	0.155188
GNAI2_ADRA2B	0.327023	0.501256	0.465811	0.431579	0.709111	0.409434	0.384625	0.220799
GNAI2_C5AR1	0.502502	0.649883	0.554436	0.540478	0.904447	0.486164	0.567838	0.46298
GNAI2_CAV1	0.760583	0.928783	0.889108	0.619006	0.632787	0.586281	0.610324	0.669978
GNAI2_CCR5	0.215886	0.314027	0.295063	0.684903	0.787651	0.425943	0.380304	0.278114
GNAI2_CHRM1	0.165391	0	0	0	0	0	0	0
GNAI2_CNR1	0.297613	0.648678	0.420362	0.178512	0.249724	0.539733	0.191011	0.255706
GNAI2_CXCR1	0.133105	0	0.0392497	0.237383	0.210317	0	0	0
GNAI2_CXCR2	0.0725613	0.165534	0.0815667	0.345801	0.508348	0.162493	0.284577	0.0814632
GNAI2_CXCR3	0.244514	0.356307	0.359488	0.797308	0.669687	0.68376	0.400636	0.500861
GNAI2_DRD2	0.0718215	0.047856	0	0	0	0	0.513223	0
GNAI2_EDNRA	0.274859	0.455557	0.807359	0.281194	0.283206	0.260863	0.283675	0.250187
GNAI2_EDNRB	0.235743	0.854913	0.786089	0.366901	0.548595	0.34701	0.608296	0.241725
GNAI2_EGFR	0.617981	0.595053	0.757881	0.287186	0.336308	0.286668	0.242156	0.24859
GNAI2_F2R	0.391167	0.876531	0.827397	0.697531	0.520277	0.457592	0.517112	0.393422
GNAI2_FPR1	0.220931	0.309338	0.306776	0.227128	0.846355	0.290366	0.304422	0.279459
GNAI2_IGF1R	0.743569	0.796759	0.755546	0.495057	0.558125	0.557487	0.362489	0.265747
GNAI2_LPAR3	0.426058	0.0760472	0.109291	0.221084	0.469163	0.165584	0.148745	0.103897
GNAI2_OPRD1	0.296774	0.162566	0.106322	0.137484	0.17945	0.218286	0	0
GNAI2_OPRM1	0	0.0641374	0.0716052	0.317855	0.148232	0	0	0.083413
GNAI2_P2RY12	0.069249	0.0648123	0.19927	0	0.439738	0.317974	0	0.0845139
GNAI2_PTPRU	0.556276	0.429503	0.599105	0.256823	0.350768	0.258915	0.200561	0.1372
GNAI2_S1PR1	0.230679	0.882327	0.384984	0.623874	0.509841	0.594577	0.580649	0.266426
GNAI2_S1PR3	0.602939	0.459956	0.783752	0.380686	0.565039	0.39953	0.281377	0.246507
GNAI2_S1PR4	0.291498	0.683355	0.328078	0.81038	0.770537	0.750679	0.557515	0.513652
GNAI2_S1PR5	0.375401	0.211456	0.423714	0.642954	0.264244	0.19264	0.232895	0.227634
GNAI2_TBXA2R	0.232961	0.764047	0.536653	0.249387	0.213508	0.321556	0.225325	0.154037
GNAI2_TSHR	0.130089	0.112742	0.30094	0.19366	0.0481724	0.15448	0.180471	0.394823
GNAI2_UNC5B	0.608737	0.844702	0.798224	0.37263	0.725048	0.348453	0.720662	0.249062
GNAS_ADCY1	0.71633	0.657854	0.670167	0.286614	0.317796	0.348332	0	0.244883
GNAS_ADCY7	0.584227	0.584775	0.695624	0.772985	0.842971	0.729923	0.815586	0.633155
GNAS_ADCY9	0.746729	0.725971	0.743648	0.565722	0.595247	0.45509	0.556701	0.391308
GNAS_ADORA1	0.654843	0.21658	0.500385	0.224804	0.462151	0.229421	0.723263	0.172499
GNAS_ADRB3	0.116813	0	0.220698	0	0.347334	0	0	0
GNAS_AVPR2	0.216173	0.793744	0.215453	0.232096	0.217161	0.177049	0	0.21634
GNAS_CRHR1	0	0	0.143357	0	0	0	0	0
GNAS_GCGR	0.239096	0.156094	0.101807	0	0.209816	0.154076	0	0
GNAS_GLP1R	0.177771	0.270994	0.140749	0	0	0	0	0
GNAS_HTR6	0	0	0.132706	0	0.110068	0	0	0
GNAS_PTGDR	0.240866	0.438728	0.675007	0.747501	0.273096	0.296264	0.416546	0.503397
GNAS_PTGIR	0.397182	0.435192	0.829188	0.566896	0.72394	0.427076	0.362492	0.395606
GNAS_TSHR	0.22912	0.130214	0.387438	0.235462	0.0505462	0.196868	0.226669	0.576662
GNAS_VIPR1	0.65469	0.332021	0.486257	0.365492	0.425268	0.311782	0.1862	0.296495
GNB3_GABBR2	0.0517234	0.00432674	0.00805445	0.0015338	0.00201502	0.00214842	0	0.0180405
GNB3_TGFBR1	0.104535	0.0738818	0.24059	0.0357362	0.0729949	0.0258689	0.0556957	0.140947
GPC3_CD81	0.694426	0.399085	0.853103	0.327978	0.404296	0.402744	0.410236	0.275789
GPC3_IGF1R	0.498725	0.151118	0.626813	0.0613887	0.0610829	0.102352	0.0429198	0.0411481
GPC3_LRP1	0.323363	0.052407	0.790017	0.0613192	0.228698	0.0777302	0.0701806	0.0759403
GPC3_LRP2	0.352781	0.0290995	0.136713	0.0222437	0.0161865	0.0281711	0.0131423	0.0274444
GPC6_LRP1	0.21835	0.0366879	0.728912	0.0390045	0.217405	0.0364707	0.0525845	0.0464794
GPC6_LRP2	0.241626	0.0202221	0.101672	0.0139378	0.0151806	0.0128512	0.00969799	0.0164622
GPHA2_TSHR	0.00348694	0.000739818	0	0	0	0.00281794	0	0.0347218
GPI_AMFR	0.717318	0.545113	0.580836	0.425458	0.56906	0.493578	0.469985	0.28035
GREM1_KDR	0.0315012	0.341033	0.206532	0.0359961	0.0464924	0.0398865	0.0378539	0.0467949
GRP_BRS3	0.00604748	0	0	0	0	0	0	0
GRP_GRPR	0.0501119	0.0243088	0.0451791	0.00642058	0.00526822	0.0144184	0	0.00391475
GSTP1_TRAF2	0.726364	0.669019	0.698952	0.658342	0.734846	0.622815	0.602523	0.627857
GUCA2A_GUCY2C	0.00112276	0.0029986	0	0	0.000427292	0.0180284	0	0
GUCA2B_GUCY2C	0	0	0	0	0.00248832	0	0	0
GUCA2B_GUCY2D	0	0	0	0	0.0127549	0	0	0
GZMB_CHRM3	0.059582	0.198494	0.0753981	0.161836	0.0675062	0	0.0369233	0.032325
GZMB_IGF2R	0.268283	0.355509	0.326421	0.732995	0.554175	0.22563	0.216233	0.345337
GZMB_PGRMC1	0.497326	0.428687	0.45896	0.727958	0.521525	0.297751	0.334295	0.372648
HAS2_CD44	0.443705	0.451295	0.731516	0.294232	0.334732	0.26874	0.566711	0.269253
HAS2_HMMR	0.220581	0.211741	0.202378	0.0603548	0.083997	0.0487451	0.0904993	0.0789356
HBEGF_CD44	0.666823	0.654423	0.70081	0.694085	0.883925	0.603136	0.703926	0.580304
HBEGF_CD82	0.535044	0.53259	0.530897	0.535213	0.757169	0.525419	0.617527	0.262735
HBEGF_CD9	0.732972	0.864823	0.688679	0.448716	0.851168	0.325075	0.672982	0.445425
HBEGF_EGFR	0.395914	0.466617	0.519617	0.100042	0.251471	0.0802399	0.0680007	0.126734
HBEGF_ERBB2	0.561026	0.532306	0.427814	0.198693	0.37079	0.169561	0.13801	0.1249
HBEGF_ERBB4	0.460414	0.27164	0.201835	0.0881362	0.162302	0.0908751	0.0689416	0.0854532
HBEGF_PRLR	0.588229	0.351876	0.255503	0.148263	0.463599	0.145704	0.102706	0.124642
HCRT_HCRTR1	0	0.0028202	0.00151605	0	0.00459921	0	0.0239585	0
HCRT_HCRTR2	0.000646134	0	0	0	0.00877711	0	0	0
HCRT_NPFFR2	0.00624598	0.0072003	0.00453696	0.003613	0.00176988	0.00417556	0	0.00264847
HDC_HRH1	0.0276467	0.181554	0.107641	0.0243271	0.061213	0.0189076	0.487765	0.0270309
HDC_HRH2	0.0212028	0.0215872	0.1316	0.0583194	0.132419	0.0160299	0.409493	0.0328756
HDC_HRH3	0.00342558	0	0	0	0	0	0	0
HDC_HRH4	0.00879952	0.0101873	0.00892643	0.00885062	0.0097041	0	0.229608	0.0139031
HEBP1_ADRA2A	0.482731	0.330518	0.668115	0.0652427	0.15996	0.135869	0.391498	0.0546708
HEBP1_FPR3	0.299183	0.347223	0.306014	0.151112	0.749544	0.135402	0.220968	0.167948
HEBP1_GRM7	0.0740016	0.0578061	0.240693	0.0276745	0.067746	0	0	0
HGF_CD44	0.183275	0.254081	0.682018	0.264395	0.680577	0.263052	0.644575	0.316552
HGF_ITGB1	0.171902	0.564868	0.752969	0.218483	0.579841	0.218359	0.417947	0.241513
HGF_MET	0.0494401	0.430741	0.151278	0.0177945	0.126367	0.0198202	0.0778368	0.0564575
HGF_SDC1	0.124565	0.116522	0.536896	0.031648	0.158431	0.0537637	0.105258	0.299545
HGF_SDC2	0.138143	0.149425	0.671854	0.0412742	0.318337	0.0766156	0.125926	0.0719709
HGF_ST14	0.102356	0.0911887	0.174429	0.0261333	0.507912	0.0749999	0.295611	0.0922991
HHIPL2_CACHD1	0.046362	0.045073	0.0406814	0.00484971	0.00701721	0.00323759	0	0
HHLA3_CHRM3	0.103038	0.242976	0.110401	0.029693	0.0328027	0	0.019401	0.0150699
HLA-A_APLP2	0.886458	0.933208	0.903947	0.882069	0.923764	0.855685	0.856337	0.757449
HLA-A_CD3D	0.484574	0.63716	0.588121	0.929453	0.662681	0.669027	0.691429	0.694756
HLA-A_CD3G	0.422623	0.535623	0.488373	0.915252	0.600018	0.603413	0.628212	0.632402
HLA-A_ERBB2	0.829968	0.710512	0.772375	0.625523	0.536894	0.61503	0.527347	0.401807
HLA-A_KIR2DL1	0.0538116	0.109769	0.108902	0.594407	0.122272	0.147401	0	0.0911603
HLA-A_KIR2DL3	0.126844	0.062876	0.128256	0.60988	0.198501	0.154709	0.178227	0.172199
HLA-A_KIR3DL1	0.0654469	0.0665703	0.168598	0.525144	0.0980923	0	0	0.194061
HLA-A_KIR3DL2	0.0940309	0.130341	0.163067	0.683293	0.164589	0.249983	0.285966	0.254209
HLA-A_LILRB1	0.335747	0.577363	0.414611	0.690152	0.888998	0.803464	0.478242	0.703999
HLA-A_LILRB2	0.378923	0.469877	0.436511	0.491008	0.889795	0.514993	0.574597	0.525384
HLA-B_CANX	0.900923	0.930295	0.9111	0.892812	0.927516	0.877586	0.917019	0.877002
HLA-B_CD3D	0.495226	0.647934	0.591526	0.930587	0.670505	0.686043	0.701737	0.731887
HLA-B_CD3G	0.433058	0.54727	0.49189	0.916594	0.608437	0.621896	0.63953	0.673555
HLA-B_KIR2DL3	0.131641	0.0656976	0.129838	0.614018	0.204162	0.165172	0.185482	0.199671
HLA-B_KIR3DL1	0.0681029	0.0695453	0.17058	0.529487	0.101251	0	0	0.224077
HLA-B_KLRD1	0.547867	0.707121	0.680554	0.921733	0.669069	0.674702	0.689931	0.673694
HLA-B_LILRB1	0.345319	0.588767	0.418031	0.693866	0.892425	0.815475	0.490422	0.740427
HLA-B_LILRB2	0.389005	0.481577	0.439976	0.495363	0.8932	0.534418	0.586472	0.570378
HLA-C_CD3D	0.508122	0.633995	0.585974	0.927511	0.658958	0.667704	0.690709	0.749272
HLA-C_CD3G	0.445765	0.532224	0.486161	0.912955	0.596025	0.601984	0.627423	0.693136
HLA-C_DDR1	0.874918	0.678703	0.690606	0.614648	0.650063	0.700061	0.615834	0.617998
HLA-C_KIR2DL1	0.0588154	0.108441	0.108046	0.587334	0.1205	0.146652	0	0.11637
HLA-C_KIR2DL3	0.137651	0.0620758	0.127269	0.602897	0.195871	0.15393	0.177733	0.214529
HLA-C_KIR2DS4	0.0762789	0	0.118175	0.581941	0.16294	0	0	0.135183
HLA-C_KIR3DL1	0.0714509	0.0657264	0.16736	0.517843	0.0966325	0	0	0.240206
HLA-C_LILRB1	0.357074	0.574026	0.412464	0.683861	0.887348	0.80252	0.4774	0.757441
HLA-C_LILRB2	0.401335	0.466476	0.434334	0.483698	0.888156	0.513502	0.573772	0.592403
HLA-C_NOTCH4	0.531845	0.916747	0.660806	0.626105	0.681811	0.672881	0.599014	0.550334
HLA-C_SLC9C2	0.0606573	0.239422	0.194882	0	0.232552	0	0.213467	0
HLA-E_KIR3DL1	0.050196	0.0640627	0.146541	0.48816	0.0835774	0	0	0.174341
HLA-E_KLRC1	0.2854	0.456886	0.375619	0.857976	0.456943	0.499913	0.511498	0.413554
HLA-E_KLRC2	0.368751	0.329741	0.247459	0.81388	0.372034	0.433872	0.334157	0.342747
HLA-E_KLRD1	0.467032	0.688571	0.640112	0.908933	0.620735	0.645019	0.657882	0.601527
HLA-E_SLC16A4	0.58815	0.6708	0.753163	0.661644	0.461255	0.625964	0.446203	0.380422
HLA-F_KIR3DL1	0.0266368	0.034902	0.0839316	0.370017	0.05257	0	0	0.102695
HLA-F_KIR3DL2	0.0389775	0.0706319	0.0809081	0.533983	0.0913323	0.150908	0.14315	0.139423
HLA-F_LILRB1	0.164938	0.409237	0.242426	0.541908	0.803378	0.685529	0.276598	0.530615
HLA-F_LILRB2	0.192514	0.310086	0.259259	0.33877	0.804655	0.361514	0.360388	0.344754
HLA-G_CD4	0.0652407	0.128354	0.176642	0.340216	0.511969	0.0995615	0.135353	0.154759
HLA-G_KIR2DL4	0.0128507	0.0329515	0.0220787	0.227198	0.0496559	0.013903	0.0292353	0.052102
HLA-G_KLRC1	0.0316498	0.0736162	0.0542239	0.3965	0.0875158	0.0851561	0.0627394	0.0801543
HLA-G_KLRD1	0.0669136	0.172775	0.144941	0.520497	0.157224	0.144711	0.109476	0.157211
HLA-G_LILRB1	0.0302709	0.110204	0.0540629	0.17281	0.433582	0.264979	0.0504879	0.20491
HLA-G_LILRB2	0.036311	0.0743816	0.0588325	0.082971	0.435573	0.0856188	0.0726624	0.107104
HMGB1_SDC1	0.84476	0.553051	0.830563	0.491693	0.483913	0.596921	0.453629	0.826084
HMGB1_THBD	0.701023	0.91357	0.760518	0.583306	0.857769	0.56005	0.604287	0.572697
HMGB1_TLR4	0.297529	0.788342	0.626555	0.335226	0.799805	0.470703	0.640099	0.356898
HP_ASGR1	0.0120948	0.133348	0.036694	0.00649533	0.110178	0.00582302	0	0
HP_ASGR2	0.00408965	0.0143941	0.0208819	0.00247796	0.0725056	0.00424604	0	0
HP_ITGAM	0.0198681	0.0612391	0.0290671	0.0313664	0.147283	0.0281073	0	0
HP_ITGB2	0.0244083	0.108385	0.0834848	0.0994004	0.291429	0.0586375	0	0
HPX_LRP1	0.220992	0.0363083	0.303307	0.0166731	0.115734	0.0367156	0.0304843	0.0436605
HRAS_AGTR1	0.564755	0.230736	0.499451	0.0857286	0.087844	0.0621171	0.074214	0.0422281
HRAS_CAV1	0.709011	0.832326	0.796835	0.361221	0.319696	0.307276	0.306958	0.46007
HRAS_GRIN2D	0.317093	0.172654	0.297577	0.0494627	0.247486	0.0287293	0.105322	0.071761
HRAS_INSR	0.645284	0.782585	0.550503	0.22625	0.405731	0.23454	0.228976	0.331312
HRAS_SDC2	0.73019	0.384395	0.759919	0.255296	0.40707	0.337477	0.189568	0.181345
HRAS_TLR2	0.349457	0.21092	0.259474	0.193101	0.63841	0.180142	0.132608	0.158891
HSP90AA1_CFTR	0.449401	0.109973	0.160253	0.165251	0	0	0	0
HSP90AA1_EGFR	0.800461	0.681828	0.85954	0.471777	0.439516	0.45613	0.413576	0.522603
HSP90AA1_ERBB2	0.886655	0.736007	0.808793	0.665803	0.579038	0.662491	0.607472	0.518441
HSP90AA1_FGFR3	0.780804	0.704648	0.545969	0.531007	0.390871	0.493469	0.476453	0.419395
HSP90AA1_ITGB3	0.323949	0.771119	0.688944	0.248379	0.508626	0.341141	0.453173	0.337688
HSP90B1_ASGR1	0.472693	0.703243	0.468813	0.245331	0.765943	0.256671	0.434866	0.412794
HSP90B1_ERBB2	0.823057	0.637651	0.724599	0.448685	0.435659	0.464964	0.459244	0.42203
HSP90B1_LRP1	0.672542	0.528542	0.893827	0.47	0.83333	0.462481	0.53685	0.608687
HSP90B1_TLR1	0.469184	0.493486	0.426175	0.44759	0.786839	0.640878	0.448501	0.577956
HSP90B1_TLR2	0.508058	0.392626	0.465531	0.383728	0.849012	0.393412	0.395697	0.502506
HSP90B1_TLR4	0.264439	0.773374	0.603951	0.2609	0.789719	0.382067	0.636686	0.432815
HSP90B1_TLR7	0.264431	0.34975	0.311357	0.245361	0.772631	0.586522	0.284246	0.507092
HSPA1A_GRIN2D	0.603066	0.453825	0.638405	0.238928	0.653119	0.148748	0.474603	0.372729
HSPA1A_TLR4	0.379597	0.848908	0.718828	0.450095	0.870983	0.553064	0.758434	0.523113
HSPA8_ADRB2	0.69949	0.819777	0.541617	0.826702	0.729928	0.744093	0.889124	0.752899
HSPA8_LDLR	0.888663	0.907032	0.84941	0.855489	0.839711	0.705355	0.740696	0.738018
HSPA8_LRP2	0.75152	0.444217	0.312174	0.377661	0.273259	0.342073	0.207772	0.349659
HSPG2_CHRM3	0.107896	0.70204	0.306932	0.0374655	0.0385487	0	0.0771873	0.021429
HSPG2_COL13A1	0.099476	0.712656	0.525611	0.0370441	0.0562978	0.0174029	0.466023	0.0496255
HSPG2_ITGA2	0.456143	0.842016	0.513182	0.194205	0.121319	0.0723798	0.22051	0.11284
HSPG2_ITGB1	0.625672	0.925022	0.884721	0.549262	0.527784	0.49451	0.64115	0.419662
HSPG2_LRP1	0.337504	0.553464	0.846524	0.157233	0.463766	0.142565	0.29316	0.187852
HSPG2_LRP2	0.36751	0.401808	0.188421	0.061009	0.0457919	0.0540932	0.068188	0.0735795
HSPG2_PTPRS	0.240526	0.345505	0.492949	0.0447931	0.106992	0.114531	0.11055	0.129147
HSPG2_SDC1	0.533949	0.556234	0.744836	0.124695	0.132295	0.165951	0.226434	0.492695
IAPP_ADCYAP1R1	0.00219215	0.00508709	0.0174066	0	0.00106725	0	0	0.000761987
IAPP_ADRB2	0.0367385	0.0570548	0.0183837	0.0465294	0.0317477	0.0293783	0	0.0276195
IAPP_ADRB3	0.00207163	0	0.00473569	0	0.00717288	0	0	0
IAPP_CALCR	0.00260486	0.00262952	0	0	0.00761767	0	0	0
IAPP_GPR20	0.00612296	0.0046346	0.0445726	0.00177297	0.00508166	0	0	0.00309871
IAPP_GPR84	0.0136275	0.0147337	0.0171814	0.0100903	0.076334	0.00618214	0	0.0102295
IAPP_PTH1R	0.00472856	0.00505513	0.0451954	0.0046969	0.0025915	0.00192145	0	0.00118678
IAPP_RAMP1	0.0769256	0.0145422	0.0717944	0.0211224	0.0268742	0.016673	0	0.00750854
IAPP_RAMP2	0.061067	0.186201	0.0592194	0.0183511	0.0188929	0.0185347	0	0.0169831
IAPP_RAMP3	0.0265545	0.145741	0.024181	0.0119683	0.0106842	0.0109596	0	0.0102892
IAPP_TSHR	0.00464334	0.00204268	0.0105151	0.00435294	0.00072221	0.00307784	0	0.0135535
IAPP_VIPR1	0.0288979	0.00675004	0.0156538	0.00811071	0.00994535	0.00567347	0	0.00423302
IBSP_ITGAV	0.11798	0.215431	0.524198	0.0350107	0.163655	0.0369417	0.102736	0.0395563
IBSP_ITGB3	0.011763	0.0832329	0.18462	0.00292258	0.0264164	0.00737197	0.0132349	0.00715775
ICAM1_CAV1	0.724829	0.922917	0.868997	0.457363	0.573322	0.426277	0.566363	0.667181
ICAM1_EGFR	0.572891	0.574295	0.721428	0.172875	0.283216	0.174035	0.210395	0.246239
ICAM1_IL2RA	0.295818	0.395693	0.303245	0.62448	0.614714	0.516706	0.479362	0.301631
ICAM1_IL2RG	0.393558	0.668126	0.455566	0.78799	0.837973	0.749581	0.7456	0.718264
ICAM1_ITGAL	0.360742	0.487686	0.348945	0.689566	0.765398	0.554668	0.49346	0.521469
ICAM1_ITGAM	0.454923	0.500509	0.320621	0.479813	0.803857	0.491742	0.737915	0.327701
ICAM1_ITGAX	0.368838	0.545856	0.433308	0.520709	0.863606	0.472458	0.733292	0.42146
ICAM1_ITGB2	0.507413	0.651234	0.58948	0.758679	0.907056	0.675732	0.713049	0.616857
ICAM1_SPN	0.278835	0.455058	0.367684	0.685313	0.780087	0.399764	0.708425	0.472588
ICAM2_ITGAL	0.0954448	0.409198	0.121346	0.647953	0.526107	0.449737	0.241533	0.519147
ICAM2_ITGAM	0.134989	0.421655	0.10842	0.433194	0.582391	0.388336	0.479269	0.325654
ICAM2_ITGB2	0.161502	0.576019	0.270074	0.722603	0.768564	0.577605	0.448214	0.614656
ICAM3_CLEC4M	0.0287692	0.0678465	0.026177	0	0.0563682	0	0	0
ICAM3_ITGAD	0.0145275	0.0418692	0.0442203	0.34213	0.25197	0.0745233	0.168131	0.196832
ICAM3_ITGAL	0.229578	0.220034	0.152035	0.766407	0.603305	0.645007	0.389189	0.588435
ICAM3_ITGB2	0.352311	0.356236	0.324486	0.822808	0.819794	0.752473	0.619088	0.678699
ICAM4_ITGA2B	0.0859728	0.243046	0.0793516	0.0283057	0.159254	0.029017	0.420136	0
ICAM4_ITGA4	0.121937	0.329424	0.406671	0.373314	0.617709	0.31664	0.422613	0.348337
ICAM4_ITGAL	0.165932	0.336856	0.173434	0.334227	0.562644	0.223052	0.21052	0.279339
ICAM4_ITGAM	0.227341	0.34841	0.155944	0.1725	0.617741	0.182343	0.435247	0.147761
ICAM4_ITGAV	0.388285	0.773906	0.640996	0.177851	0.597288	0.134099	0.422518	0.236164
ICAM4_ITGB1	0.571885	0.855883	0.757286	0.428532	0.695812	0.39837	0.48481	0.432168
ICAM4_ITGB2	0.266405	0.499099	0.359857	0.41538	0.793736	0.324474	0.404827	0.36414
ICAM4_ITGB3	0.0534643	0.530906	0.268444	0.0171768	0.170577	0.0291112	0.0789403	0.0513424
ICAM4_RHAG	0.0418649	0	0	0	0.0170708	0	0	0.0155501
ICAM5_ITGAL	0.103513	0.149127	0.0889256	0.216253	0.382178	0.0813229	0.0921805	0.112908
ICAM5_ITGB2	0.17408	0.255835	0.207292	0.280844	0.649168	0.129	0.205724	0.15828
ICOSLG_ICOS	0.094537	0.0752019	0.0952542	0.376305	0.267371	0.194702	0.13465	0.134838
IFNA1_IFNAR1	0.0456657	0	0	0	0.0734598	0	0	0
IFNA1_IFNAR2	0.0269682	0	0	0	0.0569968	0	0	0
IFNA5_IFNAR1	0.0188005	0	0	0	0	0	0	0
IFNA5_IFNAR2	0.0109762	0	0	0	0	0	0	0
IFNB1_IFNAR1	0.134826	0.130458	0.0914205	0.0850212	0.347272	0.0594587	0	0.0857159
IFNB1_IFNAR2	0.0827894	0.100417	0.0535753	0.0856459	0.288557	0.0347745	0	0.0861345
IFNE_IFNAR1	0.0480847	0.0464448	0.0650119	0	0	0	0	0
IFNE_IFNAR2	0.0284263	0.0349718	0.037646	0	0	0	0	0
IFNG_IFNGR1	0.239187	0.431428	0.367465	0.753948	0.492826	0.37876	0.371199	0.301031
IFNG_IFNGR2	0.251464	0.352291	0.362387	0.538744	0.481583	0.406032	0.372137	0.349903
IFNL1_IFNLR1	0.0936166	0.0133025	0.0137945	0.0584376	0.08038	0.0593234	0.00926753	0.0335906
IFNL1_IL10RB	0.231254	0.128334	0.132215	0.171762	0.217724	0.11278	0.0844489	0.0659157
IFNL2_IFNLR1	0.038359	0.00481291	0.00445661	0	0.014566	0	0	0
IFNL2_IL10RB	0.104085	0.050164	0.0464941	0	0.0449518	0	0	0
IFNL3_IFNLR1	0.033313	0.0034687	0.00348116	0	0.0173914	0	0	0
IFNL3_IL10RB	0.0912128	0.0366196	0.0366563	0	0.053352	0	0	0
IGF1_IGF1R	0.20493	0.354295	0.686904	0.0757942	0.205594	0.121594	0.0435242	0.193566
IGF1_IGF2R	0.14537	0.4192	0.701032	0.195478	0.484254	0.166996	0.100032	0.407299
IGF1_INSR	0.174121	0.569637	0.639918	0.0656601	0.339051	0.097111	0.0775287	0.439102
IGF2_IGF1R	0.232481	0.675346	0.642539	0.0868157	0.0798509	0.110588	0.0515977	0.0430981
IGF2_IGF2R	0.166592	0.732358	0.657672	0.219764	0.239452	0.152594	0.117301	0.114218
IGF2_INSR	0.198565	0.833834	0.592842	0.0753281	0.146764	0.0880983	0.0913077	0.128083
IGFBP4_FZD8	0.436769	0.702866	0.71737	0.131497	0.15064	0.192716	0.0756408	0.0655142
IGFBP4_LRP6	0.579639	0.826602	0.767515	0.142678	0.135066	0.163823	0.15028	0.115738
IGFL1_IGFLR1	0.0510534	0.00397007	0.00630009	0.0306798	0.0182468	0.0267179	0	0.0178175
IGFL2_IGFLR1	0.0335175	0.0216579	0.069837	0.307667	0.0828835	0.0547095	0.109193	0.0712078
IGFL3_IGFLR1	0.0126847	0.00513169	0.021065	0	0	0	0	0
IHH_BOC	0.00652864	0.0291689	0.0425555	0.0079652	0.00380754	0	0	0.00853245
IHH_CDON	0.0103123	0.0170919	0.021042	0.0052613	0.00235973	0	0	0.00329453
IHH_HHIP	0.000480141	0.00189673	0.00565533	0.003577	0.00223491	0	0	0.0038966
IHH_PTCH1	0.00401094	0.0235207	0.0161079	0.0158285	0.00256001	0	0	0.0164501
IHH_PTCH2	0.00480324	0.00933716	0.0163867	0.0161077	0.0113624	0	0	0.0237966
IL10_IL10RA	0.0947759	0.112043	0.132943	0.509468	0.78124	0.409598	0.135869	0.365425
IL10_IL10RB	0.196946	0.274187	0.293972	0.317826	0.720031	0.348388	0.239007	0.237725
IL10_SIRPG	0.0269291	0.037066	0.0389643	0.341332	0.202234	0.0489611	0.0458509	0.0879267
IL11_IL11RA	0.0818571	0.0911825	0.306636	0.0518501	0.0398095	0.0374774	0.0416339	0.018315
IL11_IL6ST	0.375573	0.314242	0.52499	0.199933	0.183776	0.128088	0.104048	0.0922301
IL12A_CD28	0.030599	0.0305407	0.0225385	0.142716	0.0336813	0.0501401	0.0108701	0.0651825
IL12A_IL12RB1	0.0310161	0.0238461	0.0287581	0.110339	0.0575595	0.139015	0.0210274	0.0616654
IL12A_IL12RB2	0.0288373	0.0173174	0.0124961	0.0818739	0.00948611	0.0229783	0.00612162	0.0245931
IL12B_IL12RB1	0.00973258	0.00992025	0.0127521	0.047	0.182266	0.0836377	0.0488263	0.0378181
IL12B_IL12RB2	0.00903495	0.00717622	0.00548994	0.0342462	0.0337705	0.0131204	0.0145066	0.0148555
IL12B_IL23R	0.00239341	0.00145836	0.000710676	0.0119975	0.0354474	0.00600921	0.0177739	0.00285467
IL13_IL13RA1	0.106595	0.111729	0.0912596	0.0947466	0.121836	0.0771973	0.247064	0.0279428
IL13_IL13RA2	0.00510113	0.0290862	0.0149979	0.0133645	0.00149035	0	0.0253744	0.00378442
IL13_IL4R	0.0545687	0.0964949	0.074136	0.335254	0.0881912	0.0811224	0.638648	0.0275283
IL15_IL15RA	0.163445	0.481995	0.343498	0.224288	0.419327	0.229565	0.0743128	0.200154
IL15_IL2RA	0.0982498	0.153385	0.0875199	0.373403	0.337116	0.330478	0.104762	0.118811
IL15_IL2RB	0.10236	0.208668	0.146584	0.501444	0.221195	0.20349	0.0951807	0.165795
IL15_IL2RG	0.144067	0.357753	0.155695	0.571163	0.62243	0.580179	0.271404	0.443165
IL16_CCR5	0.0267442	0.0529901	0.0788252	0.522323	0.525772	0.291302	0.140057	0.192604
IL16_CD4	0.0679397	0.133928	0.257381	0.598069	0.715522	0.290244	0.310376	0.336332
IL16_GRIN2C	0.0344151	0.039208	0.145638	0.119117	0.0586879	0.0806046	0.0318227	0.104213
IL16_GRIN2D	0.0569794	0.0628065	0.150418	0.0699501	0.26496	0.0497442	0.0994863	0.102372
IL16_KCNA3	0.014018	0.0575547	0.069522	0.492736	0.211838	0.278121	0.0531356	0.388375
IL16_KCND1	0.0241621	0.118364	0.103272	0.114812	0.104178	0.155215	0.0532871	0.140296
IL16_KCND2	0.0528452	0.0414377	0.253906	0.114058	0.0837877	0.110396	0.0476334	0.0657949
IL16_KCNJ10	0.0106214	0.0358633	0.0237695	0.0997664	0.266925	0.0554542	0	0.0906015
IL16_KCNJ15	0.0511737	0.168518	0.203622	0.111233	0.211159	0	0.0536633	0.0883486
IL17A_IL17RA	0.00588783	0	0.0540565	0.102508	0.0542231	0.0491966	0	0.0249609
IL17A_IL17RC	0.00982993	0	0.0694417	0.0290516	0.026512	0.0246445	0	0.020994
IL17B_IL17RB	0.0897222	0.0117605	0.0662379	0	0.00898755	0.00797119	0.0513547	0.00895407
IL17C_IL17RE	0.0460194	0.00686338	0.00999096	0.0256575	0.0109481	0.00937457	0	0.00383722
IL18_CD48	0.247977	0.135387	0.136941	0.615051	0.861912	0.615648	0.797342	0.342911
IL18_IL18BP	0.166951	0.241264	0.168916	0.192232	0.726185	0.274679	0.349336	0.129155
IL18_IL18R1	0.0965626	0.113671	0.109958	0.382659	0.561632	0.169626	0.776339	0.113755
IL18_IL18RAP	0.0466105	0.031502	0.0380295	0.329088	0.280836	0.0506425	0.413704	0.0596915
IL18_IL1RAPL1	0.0971161	0.0120642	0.0565712	0	0.0541323	0	0.440712	0
IL18_IL1RL2	0.0656916	0.0259468	0.0853104	0.0745888	0.454329	0.0252983	0.0917743	0.0237815
IL19_IL20RA	0.096415	0.00303649	0.0481904	0.00264929	0.0214525	0.00802273	0.00439898	0.00786019
IL19_IL20RB	0.0586863	0.00564659	0.0224527	0.00434236	0.0389352	0.00705249	0.00942779	0.0106226
IL1A_IL1R1	0.105207	0.348073	0.256697	0.145993	0.477441	0.0820736	0.0877859	0.0854568
IL1A_IL1R2	0.0438689	0.0563027	0.0470588	0.145308	0.537359	0.0454528	0.0371797	0.052675
IL1A_IL1RAP	0.100532	0.159371	0.11957	0.118304	0.538443	0.12299	0.184769	0.0600287
IL1B_ADRB2	0.328536	0.500532	0.204046	0.52641	0.702513	0.369328	0.631798	0.479276
IL1B_IL1R1	0.276893	0.629553	0.608433	0.363518	0.721239	0.181582	0.165547	0.263698
IL1B_IL1R2	0.130001	0.159595	0.181798	0.362245	0.766853	0.105673	0.0737373	0.175676
IL1B_IL1RAP	0.266864	0.376344	0.379288	0.309526	0.767632	0.258155	0.318449	0.196636
IL1RN_IL1R1	0.206094	0.444308	0.418575	0.238627	0.639761	0.0932822	0.119314	0.165968
IL1RN_IL1R2	0.091983	0.0820179	0.0933357	0.237628	0.693033	0.0519432	0.0515599	0.105877
IL1RN_IL1RL2	0.0554386	0.0401726	0.107315	0.0768025	0.468552	0.0214799	0.0316974	0.0313393
IL20_IL20RA	0.428592	0.015605	0.0790005	0.0156767	0.0219571	0.0384918	0.0109268	0.00930743
IL20_IL20RB	0.304712	0.0287076	0.0374552	0.0254824	0.0398343	0.0339629	0.0232438	0.012572
IL20_IL22RA1	0.0967183	0.0068116	0.0117926	0.00448638	0.00624899	0	0	0
IL21_IL21R	0.00312698	0.00713176	0.0164152	0.357231	0.0366293	0.0199594	0	0.0701661
IL21_IL2RG	0.00498469	0.0184093	0.0161907	0.505282	0.0640809	0.0745002	0	0.139812
IL22_IL10RA	0.00501202	0.0116149	0.03663	0.071603	0.0380482	0.0933562	0	0
IL22_IL10RB	0.0116617	0.0339861	0.0935909	0.0334403	0.0276955	0.0735202	0	0
IL22_IL21R	0.00310787	0.00672022	0.030305	0.0511989	0.0179111	0.039484	0	0
IL22_IL22RA1	0.0014322	0.00142247	0.00550799	0.00120396	0.000490621	0	0	0
IL22_IL22RA2	0.00177216	0.00146281	0.00585592	0.00282703	0.00951261	0.00308506	0	0
IL23A_IL12RB1	0.0525256	0.0270176	0.0378481	0.454703	0.323478	0.359848	0.0779627	0.142676
IL23A_IL12RB2	0.0489121	0.0196381	0.0165334	0.37483	0.0697476	0.0756842	0.0236729	0.0600165
IL23A_IL23R	0.013352	0.00403119	0.00216115	0.170342	0.0730758	0.0358971	0.028944	0.0119765
IL24_IL10RB	0.241495	0.0856865	0.276012	0.137358	0.233857	0.228985	0.0656571	0.0576771
IL24_IL20RA	0.213281	0.00869455	0.128152	0.0192287	0.0184331	0.0417056	0.00493849	0.00878023
IL24_IL20RB	0.136742	0.0160897	0.0625133	0.0311858	0.0335394	0.036813	0.0105775	0.0118621
IL24_IL22RA1	0.037259	0.00378022	0.0200395	0.00551712	0.00523256	0	0	0
IL25_IL17RB	0.0324799	0	0	0	0	0	0	0
IL26_IL10RB	0.0163026	0	0	0.0819248	0.0427643	0	0	0
IL26_IL20RA	0.0139153	0	0	0.0108681	0.00274099	0	0	0
IL27_IL27RA	0.0984421	0.0404425	0.0378919	0	0.33208	0.102085	0.056481	0.0508146
IL2_CD53	0.0249397	0.0460195	0.0536941	0.530126	0.245261	0.288357	0.160667	0.139601
IL2_GYPE	0.00092825	0.0147486	0.0110067	0.0538332	0.0134554	0.0268076	0.0214675	0.00273754
IL2_IL2RA	0.0132697	0.0166072	0.0230752	0.355523	0.0621364	0.0978809	0.0418151	0.0344773
IL2_IL2RB	0.0138795	0.0239898	0.040582	0.482151	0.0356806	0.0531715	0.0377479	0.0500039
IL2_IL2RG	0.0203522	0.0493595	0.0434399	0.552158	0.176794	0.232997	0.121971	0.174083
IL2_NGFR	0.0158539	0.0166956	0.0954888	0.140788	0.0256091	0.0466283	0.0312084	0.0101176
IL31_IL31RA	0.00167163	0	0	0	0	0	0	0
IL31_OSMR	0.0263753	0	0	0	0	0	0	0
IL33_IL1RL1	0.0198801	0.325392	0.176418	0.0570153	0.0159284	0.0149379	0.392924	0.0188184
IL34_CSF1R	0.14035	0.0955356	0.237444	0.0252057	0.208547	0.0196688	0.0230247	0.0798578
IL36G_IL1RL2	0.0157998	0	0.00578681	0.00416075	0.0415259	0	0.00270555	0.0033056
IL36G_IL36RN	0.00967249	0	0	0	0.00593202	0	0	0
IL3_CSF2RB	0	0.0410317	0.0075387	0.0312127	0.0263486	0	0.251613	0.0373504
IL3_IL3RA	0	0.0618718	0.0118692	0.0244476	0.0212328	0	0.0944807	0.0205081
IL4_CD53	0.0128555	0.0181169	0.0234075	0.294493	0.0819814	0	0.161071	0.106831
IL4_IL13RA1	0.0395355	0.0518894	0.0685908	0.0498371	0.0558072	0	0.0346264	0.0493447
IL4_IL13RA2	0.00176578	0.0128671	0.0110423	0.00674247	0.000635463	0	0.00283781	0.00681266
IL4_IL2RG	0.0104669	0.0194731	0.0188223	0.313261	0.0557297	0	0.122292	0.134484
IL4_IL4R	0.019524	0.0444066	0.0554611	0.201752	0.0395746	0	0.161912	0.0486285
IL5_CSF2RB	0.00660803	0	0.00393735	0.00986826	0	0	0.298421	0.0174145
IL5_IL5RA	0.00135991	0	0.000990379	0.0122572	0	0	0.16193	0.0116689
IL6_F3	0.262988	0.494777	0.647999	0.0742637	0.307693	0.215317	0.0669774	0.164222
IL6_IL6R	0.241691	0.533182	0.552026	0.204881	0.643135	0.358453	0.269991	0.252627
IL6_IL6ST	0.506703	0.863543	0.797343	0.415347	0.634582	0.554766	0.316234	0.420881
IL7_IL2RG	0.0597248	0.189687	0.150448	0.443283	0.422629	0.578021	0.168477	0.197761
IL7_IL7R	0.0928817	0.213175	0.283342	0.508849	0.44689	0.34912	0.111147	0.141624
INHA_ACVR1	0.102429	0.0435935	0.100112	0.0149143	0.0234351	0	0.0437698	0.0170993
INHA_ACVR2A	0.0626887	0.0357099	0.0772389	0.0121856	0.0210429	0	0.0139491	0.010095
INHA_ACVR2B	0.098971	0.0313128	0.0501216	0.00962548	0.0129687	0	0.013768	0.0107229
INHA_TGFBR3	0.120892	0.0944827	0.114286	0.0281497	0.00967458	0	0.0138727	0.0127036
INHBA_ACVR1	0.334896	0.282476	0.720765	0.162926	0.489112	0.143625	0.320031	0.166644
INHBA_ACVR1B	0.392423	0.27797	0.632114	0.1692	0.465371	0.0934581	0.399871	0.100849
INHBA_ACVR2A	0.22786	0.242338	0.660108	0.13688	0.461657	0.103389	0.126987	0.104921
INHBA_ACVR2B	0.326445	0.218257	0.550418	0.111069	0.343912	0.0972768	0.125525	0.110787
INHBA_BAMBI	0.558991	0.212082	0.702955	0.199265	0.456677	0.209337	0.243846	0.215757
INHBA_ENG	0.313973	0.641036	0.781983	0.218877	0.750349	0.17166	0.308314	0.204838
INHBA_SMAD3	0.361781	0.354878	0.679204	0.257331	0.544771	0.32919	0.302056	0.127746
INHBA_TGFBR3	0.377633	0.474017	0.749614	0.271333	0.28044	0.115386	0.126371	0.128844
INHBB_ACVR1	0.371744	0.526713	0.308531	0.0597637	0.0711675	0.0715033	0.0805547	0.0587824
INHBB_ACVR1B	0.431494	0.52114	0.229002	0.062361	0.065127	0.0451982	0.110346	0.0338444
INHBB_ACVR1C	0.175292	0.0915882	0.059845	0.0299522	0.0191378	0.0494609	0.00942696	0.0455696
INHBB_ACVR2A	0.257491	0.474837	0.25134	0.0492395	0.0642235	0.0502852	0.0263631	0.0353171
INHBB_ACVR2B	0.36287	0.441103	0.174669	0.0392037	0.0402623	0.0471475	0.0260251	0.0374545
INHBB_SMAD3	0.399809	0.608617	0.267933	0.101652	0.0874028	0.183896	0.0745554	0.04374
INHBE_ACVR2B	0.0217303	0	0.0240735	0	0.00930703	0	0	0.019583
INSL3_ADCYAP1R1	0.00215021	0.0144205	0.0293959	0	0.00371636	0	0	0.00128261
INSL3_ADRB2	0.0360594	0.14759	0.0310249	0.235656	0.102721	0.129325	0.146503	0.045652
INSL3_ADRB3	0.00203199	0	0.00806921	0	0.024604	0	0	0
INSL3_GPR20	0.00600626	0.0131488	0.0738668	0.0110967	0.0175205	0	0.00419383	0.00520757
INSL3_GPR84	0.0133697	0.0410359	0.0290202	0.0605023	0.223929	0.0296226	0.0156768	0.017108
INSL3_PTH1R	0.00463832	0.0143308	0.0748668	0.0289512	0.00899003	0.00935905	0	0.00199705
INSL3_RAMP2	0.0599663	0.395676	0.0971609	0.105631	0.0629984	0.0848144	0.0405063	0.0282732
INSL3_RAMP3	0.0260586	0.328047	0.0406434	0.0710894	0.0363362	0.0515745	0.0216178	0.0172072
INSL3_TSHR	0.00455472	0.00582314	0.0178438	0.026879	0.00251703	0.0149247	0.00726806	0.022616
INSL3_VIPR1	0.0283595	0.019076	0.0264684	0.0491235	0.0338841	0.0272381	0.00568259	0.00710834
INSL5_ADRA2A	0.00882813	0	0	0	0	0	0	0
INSL5_GRM7	0.000762134	0	0	0	0	0	0	0
INSL5_RXFP4	0.000659159	0	0	0	0	0	0	0
IRAK4_TLR4	0.0846089	0.51425	0.272313	0.138287	0.530931	0.194786	0.367185	0.120664
IRAK4_TLR6	0.20565	0.137735	0.145771	0.162732	0.410623	0.405896	0.19907	0.200958
IRAK4_TLR7	0.0846055	0.143001	0.0998712	0.128778	0.505969	0.356905	0.11621	0.156116
ITGB2_THY1	0.212463	0.443203	0.679174	0.5325	0.614327	0.429644	0.341837	0.345546
ITGB3BP_ITGB3	0.097774	0.349601	0.272469	0.039487	0.119427	0.0683203	0.0940011	0.047555
ITGB3BP_ITGB5	0.593422	0.404178	0.663068	0.173424	0.402093	0.193689	0.17238	0.169469
ITIH2_FCER1A	0.00594269	0.00245382	0.00634268	0.00886382	0	0	0	0.0235877
JAG1_CD46	0.726289	0.852993	0.788407	0.502316	0.546971	0.312409	0.528665	0.337826
JAG1_NOTCH1	0.445044	0.80553	0.648842	0.384646	0.37852	0.213681	0.277846	0.152364
JAG1_NOTCH2	0.537131	0.42521	0.734535	0.332091	0.463387	0.216407	0.320169	0.174473
JAG1_NOTCH3	0.545682	0.479027	0.824617	0.164272	0.190227	0.076751	0.150479	0.124994
JAG1_NOTCH4	0.257323	0.845816	0.487473	0.186138	0.260467	0.125684	0.175112	0.105446
JAG2_NOTCH1	0.304629	0.784671	0.178204	0.33166	0.199115	0.148814	0.189734	0.107549
JAG2_NOTCH2	0.387974	0.394235	0.245129	0.283015	0.260627	0.150871	0.222776	0.124107
JAG2_NOTCH3	0.396183	0.447182	0.355588	0.134984	0.0875012	0.050768	0.0973153	0.0873994
JAG2_NOTCH4	0.159151	0.828358	0.100414	0.153668	0.125698	0.0846539	0.114417	0.0732389
JAM3_ITGB1	0.393776	0.798144	0.825057	0.444968	0.234102	0.608622	0.274359	0.206998
JAM3_ITGB2	0.150083	0.398821	0.459377	0.431692	0.339587	0.530088	0.214631	0.164167
KISS1_KISS1R	0.137732	0.0215097	0.00579231	0.0120211	0.0189734	0	0	0
KISS1_MMP24	0.0237597	0.0498789	0.00138139	0.00246714	0.00320226	0	0	0
KITLG_EPOR	0.27008	0.382633	0.373999	0.120495	0.108271	0.151212	0.17198	0.0579237
KITLG_KIT	0.257292	0.333535	0.183446	0.0655064	0.0406782	0.024612	0.437955	0.0269981
KLK3_EPOR	0	0	0.0488436	0	0.021578	0	0	0
KLRB1_CLEC2D	0.111371	0.150611	0.150201	0.842438	0.221487	0.374188	0.196325	0.286316
KNG1_ADRA2A	0.00741329	0	0	0.00476499	0.00223147	0	0	0.00253577
KNG1_BDKRB1	0.00442447	0	0	0.0030696	0.00127259	0	0	0.00144353
KNG1_BDKRB2	0.00897981	0	0	0.00480261	0.00156134	0	0	0.00300129
KNG1_CD93	0.00339744	0	0	0.0128859	0.0201509	0	0	0.00882314
KNG1_GP1BA	0.00163269	0	0	0.00376215	0.00203658	0	0	0.00136328
KNG1_GPR135	0.00332804	0	0	0.00805571	0.00275982	0	0	0.00302835
KNG1_GRM7	0.000639157	0	0	0.00194861	0.000852765	0	0	0
KNG1_ITGAM	0.00686105	0	0	0.0266497	0.0224511	0	0	0.00678511
KNG1_ITGB2	0.00845457	0	0	0.0853547	0.0518534	0	0	0.0220664
KNG1_PLAUR	0.0182711	0	0	0.0426172	0.0548805	0	0	0.0243503
KNG1_RXFP4	0.000552789	0	0	0.000975024	0.000567653	0	0	0
KNG1_SDC2	0.0236452	0	0	0.0149404	0.010881	0	0	0.0072509
L1CAM_CNTN1	0.0332232	0.0200537	0.04419	0.00625487	0.00630346	0.0147302	0.0129693	0.00384294
L1CAM_EGFR	0.102815	0.0934261	0.0799381	0.0355068	0.0181949	0.0255888	0.0202502	0.0102955
L1CAM_EPHB2	0.0580424	0.0561672	0.0374712	0.0295278	0.115202	0.0241482	0.0217565	0.00711486
L1CAM_ERBB2	0.182651	0.118223	0.0566539	0.0758858	0.0314836	0.0579034	0.0433872	0.010127
L1CAM_ERBB3	0.202144	0.0685512	0.0205139	0.0697866	0.0265911	0.0623906	0.0281591	0.0116637
L1CAM_FGFR2	0.0919065	0.0649953	0.0253031	0.0331386	0.00877692	0.0349199	0.0275822	0.00245422
L1CAM_ITGA5	0.116774	0.386642	0.101179	0.184596	0.141249	0.0666227	0.103902	0.0216071
L1CAM_ITGAV	0.133319	0.328863	0.132705	0.144273	0.149962	0.0772678	0.171732	0.0269335
LACRT_SDC1	0.387722	0.0378603	0.135804	0.0349039	0.0168004	0.119725	0	0
LAMA1_GPC1	0.124287	0.0177772	0.324743	0.0103045	0.0378407	0.0102284	0	0.0120173
LAMA1_ITGA1	0.0339705	0.1004	0.427971	0.0454659	0.0401096	0.0103564	0	0.0154593
LAMA1_ITGA2	0.11986	0.0841521	0.157105	0.0179631	0.0348165	0.00558581	0	0.0107246
LAMA1_ITGA3	0.100467	0.0740487	0.256194	0.0158067	0.0301485	0.0133987	0	0.0160295
LAMA1_ITGA6	0.114731	0.146683	0.106668	0.0243487	0.0895817	0.0103759	0	0.0592721
LAMA1_ITGA7	0.0214351	0.0130183	0.298704	0.00645125	0.0273343	0.00452903	0	0.00480733
LAMA1_ITGB1	0.213461	0.175388	0.575725	0.0846556	0.22601	0.0657926	0	0.0580556
LAMA1_ITGB4	0.127709	0.105486	0.100065	0.00789303	0.0265861	0.00787196	0	0.0122419
LAMA1_ITGB8	0.122374	0.0139809	0.138997	0.0141873	0.0646384	0.00717646	0	0.0112294
LAMA1_NT5E	0.0239057	0.0684679	0.328199	0.0089053	0.0401923	0.0250032	0	0.0100166
LAMA1_RPSA	0.330483	0.190015	0.594806	0.135787	0.352105	0.13733	0	0.119746
LAMA1_SDC2	0.173248	0.0279776	0.476846	0.0140422	0.0899271	0.0204887	0	0.0147894
LAMA1_SDC4	0.210035	0.0423297	0.271222	0.0354099	0.139451	0.0196403	0	0.0206872
LAMA1_TMPRSS6	0.0395817	0.00387371	0.0243128	0.00845295	0.00759869	0.00395406	0	0.0022827
LAMA2_ITGA1	0.0359761	0.458355	0.729544	0.217436	0.0485855	0.0471513	0.0461987	0.0494915
LAMA2_ITGA2	0.126273	0.410619	0.401917	0.0964142	0.0422231	0.0258745	0.0362868	0.0347009
LAMA2_ITGA3	0.105968	0.377475	0.553939	0.0856615	0.0365997	0.0603431	0.0924758	0.0512513
LAMA2_ITGA6	0.120907	0.565855	0.300948	0.127079	0.107343	0.0472365	0.045931	0.172823
LAMA2_ITGA7	0.022718	0.0909179	0.605627	0.0364945	0.0332039	0.0210606	0.0257483	0.0157657
LAMA2_ITGB1	0.223611	0.617254	0.830291	0.350437	0.263007	0.249825	0.192121	0.169696
LAMA2_ITGB4	0.134478	0.472059	0.28617	0.0443508	0.0323004	0.0361624	0.0280662	0.039475
LAMA2_RPSA	0.343765	0.640125	0.841084	0.478228	0.399099	0.429473	0.376986	0.310866
LAMA3_ITGA3	0.39327	0.469031	0.36112	0.0606945	0.0293187	0.0615224	0.0599792	0.0428673
LAMA3_ITGB1	0.611655	0.701438	0.6901	0.271187	0.221018	0.253707	0.129609	0.144896
LAMA3_ITGB4	0.459363	0.565709	0.154313	0.0310159	0.0258517	0.0368877	0.0177606	0.0329506
LAMA3_SDC2	0.548765	0.241237	0.599326	0.0541951	0.0876006	0.0917106	0.0290098	0.0396347
LAMA4_ITGA3	0.228009	0.75582	0.676438	0.107024	0.0621692	0.10889	0.179486	0.114166
LAMA4_ITGA6	0.255242	0.86934	0.420204	0.156997	0.173438	0.0862064	0.0936675	0.33265
LAMA4_ITGAV	0.254301	0.825933	0.824968	0.16604	0.287627	0.129077	0.284141	0.165333
LAMA4_ITGB1	0.41782	0.891687	0.891731	0.408342	0.383745	0.387885	0.337971	0.327778
LAMA5_BCAM	0.702335	0.823543	0.624234	0.0927139	0.0758428	0.154043	0.118711	0.157678
LAMA5_ITGA2	0.543293	0.691667	0.338769	0.116407	0.0537074	0.0639346	0.0709208	0.0977391
LAMA5_ITGA3	0.49383	0.66129	0.486328	0.10368	0.0466289	0.141728	0.171212	0.139995
LAMA5_ITGA6	0.530976	0.807568	0.247109	0.152358	0.13406	0.113072	0.0889207	0.38635
LAMA5_ITGB1	0.703325	0.838517	0.788581	0.399799	0.314804	0.461305	0.325288	0.381141
LAMA5_ITGB4	0.561191	0.742202	0.234089	0.0541951	0.0412018	0.0879886	0.0553045	0.110196
LAMA5_SDC1	0.619044	0.345361	0.586552	0.0722457	0.0589767	0.148334	0.0732035	0.452698
LAMB1_ITGA1	0.105111	0.812582	0.799412	0.286079	0.0876404	0.102099	0.0874335	0.116204
LAMB1_ITGA2	0.312653	0.78116	0.498207	0.133362	0.0765753	0.057524	0.0693175	0.0832218
LAMB1_ITGA3	0.271696	0.756496	0.647236	0.119031	0.0666954	0.128589	0.167751	0.120036
LAMB1_ITGA6	0.302106	0.869756	0.388772	0.173521	0.184472	0.102273	0.0869485	0.345374
LAMB1_ITGA7	0.0681767	0.338803	0.694083	0.0517961	0.0606832	0.0471065	0.0496807	0.0388764
LAMB1_ITGAV	0.301062	0.82646	0.805313	0.183309	0.30326	0.151806	0.267796	0.17332
LAMB1_ITGB1	0.475477	0.89204	0.878468	0.437589	0.401657	0.433503	0.319914	0.340411
LAMB1_ITGB4	0.328417	0.820827	0.371976	0.0627321	0.0590775	0.0793707	0.0540336	0.0940211
LAMB2_ITGA3	0.51444	0.7042	0.658327	0.115216	0.0999504	0.126483	0.166143	0.113806
LAMB2_ITGB1	0.720237	0.863606	0.883597	0.428529	0.510562	0.428861	0.317403	0.326993
LAMB2_ITGB4	0.581384	0.778298	0.383477	0.0605971	0.088896	0.0779986	0.0534456	0.0890048
LAMB2_RPSA	0.82402	0.874743	0.891442	0.560236	0.660031	0.62926	0.54195	0.517466
LAMB3_CD151	0.759309	0.482928	0.583558	0.181177	0.503811	0.165832	0.318978	0.193557
LAMB3_COL17A1	0.457343	0.17922	0.071684	0.0188949	0.0785919	0.0217481	0.0195037	0.0306301
LAMB3_ITGA2	0.570394	0.329336	0.204357	0.0912382	0.153079	0.0353877	0.0723346	0.0595594
LAMB3_ITGA3	0.52128	0.299419	0.321868	0.081011	0.134769	0.0814695	0.17425	0.0868986
LAMB3_ITGA6	0.558214	0.478806	0.141293	0.120476	0.330223	0.0640872	0.0906582	0.269049
LAMB3_ITGB1	0.725724	0.531987	0.651557	0.336706	0.594017	0.315047	0.329971	0.264739
LAMB3_ITGB4	0.588036	0.38659	0.132865	0.0418404	0.120379	0.0492669	0.0564258	0.0675143
LAMC1_ITGA1	0.224992	0.782039	0.80397	0.263185	0.0906498	0.118615	0.0765087	0.156141
LAMC1_ITGA2	0.52925	0.74709	0.505374	0.120624	0.0792378	0.0673708	0.0605062	0.113277
LAMC1_ITGA3	0.479723	0.719963	0.653754	0.107493	0.0690401	0.148681	0.148422	0.161051
LAMC1_ITGA6	0.516891	0.846773	0.395606	0.157646	0.190113	0.118814	0.0760792	0.4261
LAMC1_ITGA7	0.153143	0.297773	0.700136	0.0464316	0.0628307	0.0552746	0.0432495	0.0538571
LAMC1_ITGAV	0.515653	0.797615	0.809769	0.166719	0.311148	0.174798	0.240268	0.227826
LAMC1_ITGB1	0.691407	0.872413	0.881496	0.409525	0.410596	0.475255	0.289144	0.420722
LAMC1_ITGB4	0.54724	0.791282	0.378698	0.0563022	0.0611719	0.0925897	0.0470669	0.127434
LAMC2_CD151	0.666629	0.438288	0.44968	0.114572	0.114151	0.11568	0.149669	0.116004
LAMC2_COL17A1	0.3482	0.154277	0.0430882	0.0111372	0.010709	0.0144177	0.00741958	0.0169827
LAMC2_ITGA2	0.456992	0.290905	0.130262	0.0554575	0.0224246	0.0235707	0.0284678	0.0334675
LAMC2_ITGA3	0.408361	0.26311	0.216775	0.0490247	0.0193847	0.0551442	0.0734725	0.0494598
LAMC2_ITGA6	0.444727	0.434227	0.087548	0.0741652	0.058887	0.043115	0.0361118	0.167532
LAMC2_ITGB1	0.626473	0.487084	0.52162	0.228909	0.15661	0.232337	0.156164	0.164482
LAMC2_ITGB4	0.475005	0.344915	0.0820194	0.0249012	0.0170717	0.0329737	0.0219782	0.0380786
LAMC3_ITGA2	0.0632867	0.0775931	0.220068	0.0164129	0.00791889	0.00634064	0.0128317	0.017303
LAMC3_ITGA3	0.0525013	0.0682185	0.342722	0.0144398	0.00683164	0.0151932	0.0339819	0.0257771
LAMC3_ITGA6	0.0604125	0.135973	0.153089	0.0222598	0.0213091	0.0117704	0.0163478	0.092835
LAMC3_ITGB1	0.118666	0.162984	0.672586	0.0778058	0.0606934	0.0740774	0.0758673	0.0909962
LAMC3_ITGB4	0.0677164	0.0974412	0.144075	0.00720547	0.00600733	0.00893296	0.00987034	0.0197324
LCN1_LMBR1L	0	0.126187	0.151491	0.038147	0.031015	0	0	0.0252159
LCN2_LRP2	0.409075	0.0254127	0.01629	0.0164023	0.0122795	0.0176248	0.00897086	0.0253977
LEFTY1_ACVR1B	0.14362	0.0580477	0.064941	0.0213799	0.0176836	0	0	0.0107686
LEFTY1_ACVR2A	0.0711711	0.0487054	0.0727865	0.0167275	0.017426	0	0	0.0112489
LEFTY1_ACVR2B	0.111777	0.0427791	0.0471525	0.013226	0.0107244	0	0	0.0119477
LEFTY2_ACVR1B	0.0789715	0.123706	0.166983	0	0.0177138	0	0	0.0252001
LEFTY2_ACVR2A	0.0376989	0.104974	0.184721	0	0.0174557	0	0	0.0263069
LEFTY2_ACVR2B	0.0604507	0.0928694	0.12498	0	0.0107429	0	0	0.0279148
LEP_LEPR	0.0177728	0	0.0338595	0	0.0391723	0.00893518	0	0
LEP_LRP2	0.032204	0	0.0040677	0	0.0118244	0.00552319	0	0
LGALS1_CD69	0.707987	0.745778	0.797323	0.921999	0.89155	0.925132	0.941805	0.78858
LGALS1_ITGB1	0.870619	0.909223	0.943614	0.876203	0.895831	0.856016	0.841659	0.779113
LGALS1_PTPRC	0.644876	0.670019	0.743275	0.916989	0.929314	0.892822	0.891331	0.775352
LGALS3BP_ITGB1	0.802001	0.816986	0.920121	0.66525	0.822738	0.581951	0.526247	0.569821
LGALS3BP_VANGL1	0.588571	0.581192	0.696065	0.220758	0.409254	0.105468	0.177442	0.145297
LGALS8_ITGA3	0.577467	0.658752	0.489961	0.310785	0.21469	0.251092	0.440452	0.165879
LGALS9_HAVCR2	0.193273	0.402527	0.216859	0.602172	0.846888	0.340111	0.728908	0.215009
LHB_ADCYAP1R1	0.00306212	0.00828575	0.0232645	0	0.00178939	0	0	0.00134615
LHB_ADRB2	0.0506228	0.0899746	0.0245622	0.0727541	0.0521458	0.026996	0.088291	0.0478082
LHB_ADRB3	0.0028939	0	0.00635699	0	0.0119768	0	0	0
LHB_GPR20	0.00853955	0.0075509	0.0590236	0.00284758	0.008497	0	0.0023704	0.00546447
LHB_GPR84	0.0189495	0.0238525	0.0229653	0.0161246	0.121776	0.00566986	0.00890533	0.0179414
LHB_PTH1R	0.00659847	0.00823386	0.0598356	0.00753035	0.00434052	0.00176161	0	0.0020959
LHB_RAMP2	0.0833502	0.272132	0.0780313	0.0291801	0.0312988	0.0170163	0.0232634	0.029634
LHB_RAMP3	0.0367368	0.218002	0.0322439	0.0191041	0.0177977	0.0100555	0.0123123	0.0180453
LHB_TSHR	0.00647977	0.00333349	0.014087	0.00698035	0.00121117	0.00282206	0.0041135	0.0237112
LHB_VIPR1	0.0399419	0.0109828	0.0209344	0.0129767	0.0165751	0.00520312	0.00321394	0.0074583
LIF_IL6ST	0.590199	0.462998	0.609608	0.439737	0.445575	0.234419	0.69111	0.21613
LIF_LIFR	0.29386	0.33547	0.35198	0.0743153	0.0753181	0.0451633	0.275529	0.0430505
LILRB4_LAIR1	0.0992481	0.0832638	0.106779	0.221415	0.837847	0.171176	0.338676	0.204444
LIN7C_ABCA1	0.390985	0.522465	0.553244	0.271762	0.618087	0.396576	0.594352	0.17962
LIN7C_HTR2C	0.0224076	0	0	0	0	0	0	0
LIPC_LRP1	0.0626611	0.0368913	0.370911	0.0556751	0.127779	0	0.0277307	0
LIPH_LPAR1	0.175534	0.00945998	0.0609407	0.0073367	0.0337027	0.0148607	0.00905748	0.0148457
LIPH_LPAR2	0.286521	0.0192099	0.0195861	0.0450874	0.0372123	0.080855	0.0210699	0.0382047
LIPH_LPAR4	0.0105966	0.0276573	0.0205039	0.00289791	0.00520196	0.0046047	0.00371189	0.00639132
LPL_CD44	0.528709	0.339135	0.648543	0.382599	0.671447	0.243336	0.280836	0.259479
LPL_GPIHBP1	0.0118446	0.379145	0.0522356	0.0117295	0.044511	0.00906424	0.00723637	0.0120439
LPL_LRP1	0.240296	0.164217	0.653343	0.0687235	0.505997	0.0410223	0.0346483	0.0715391
LPL_LRP2	0.265118	0.096233	0.0735002	0.0250555	0.0537789	0.0144994	0.00629291	0.0257754
LPL_SDC1	0.41566	0.165761	0.499359	0.0533424	0.152951	0.0486975	0.0247055	0.244441
LPL_VLDLR	0.152136	0.147504	0.279175	0.0290252	0.0859252	0.012255	0.00882827	0.00900511
LRP1B_PLAUR	0.290874	0.152988	0.271062	0.0677385	0.170168	0	0.171677	0.0539408
LRPAP1_LDLR	0.79899	0.811046	0.74981	0.674654	0.720788	0.457535	0.525131	0.579272
LRPAP1_LRP1	0.569069	0.393519	0.851388	0.379029	0.769542	0.347514	0.365259	0.433519
LRPAP1_LRP2	0.600986	0.260156	0.194291	0.175304	0.156321	0.154822	0.0921729	0.208095
LRPAP1_LRP8	0.392052	0.427201	0.336228	0.413609	0.454363	0.268135	0.279467	0.322011
LRPAP1_SORL1	0.670175	0.372132	0.481573	0.675613	0.765361	0.567506	0.5385	0.401883
LRPAP1_SORT1	0.67926	0.621596	0.726631	0.305842	0.662799	0.288315	0.43239	0.32969
LRPAP1_VLDLR	0.428289	0.363623	0.540711	0.198238	0.234567	0.133805	0.124958	0.0827815
LTA_CACHD1	0.0371467	0.197456	0.0681387	0.0621255	0.0266357	0.0562278	0.00395124	0.0341317
LTA_EDNRA	0.021903	0.0523225	0.167952	0.104029	0.0199951	0.092227	0.0270783	0.0496101
LTA_LTBR	0.14597	0.267585	0.162888	0.195916	0.193972	0.198185	0.0913302	0.0906408
LTA_TNFRSF14	0.119616	0.268335	0.136557	0.551568	0.268546	0.584715	0.210454	0.233194
LTA_TNFRSF1A	0.156315	0.351868	0.219416	0.43059	0.254396	0.219271	0.0666649	0.119561
LTA_TNFRSF1B	0.0510579	0.297438	0.0770309	0.643797	0.312101	0.501837	0.10152	0.145391
LTB_CD40	0.282555	0.505966	0.37449	0.564591	0.74669	0.898482	0.257517	0.401813
LTB_LTBR	0.493488	0.455333	0.394395	0.445275	0.647121	0.542215	0.259751	0.230046
LTBP1_ITGB5	0.525271	0.444714	0.78838	0.0577305	0.154076	0.0723772	0.0572936	0.0847659
LTBP3_ITGB5	0.658343	0.565694	0.813859	0.237669	0.427621	0.23649	0.211444	0.278519
LTB_TNFRSF1A	0.51365	0.55402	0.484741	0.713571	0.722222	0.573714	0.199592	0.289296
LTF_GP9	0	0.0209248	0.0108957	0.00748391	0.00343721	0	0	0
LTF_GPR162	0.314277	0.15533	0.107277	0.0226239	0.0782717	0.0158158	0.0327217	0.0310971
LTF_LRP1	0.491426	0.193393	0.43457	0.110451	0.284201	0.0918204	0.119355	0.0914814
LTF_LRP11	0.570776	0.304908	0.211258	0.0843295	0.0742361	0.0690052	0.0696533	0.0379135
LTF_TFRC	0.643325	0.368313	0.213943	0.334043	0.316535	0.275395	0.247905	0.165867
LUM_ITGB1	0.675605	0.753413	0.935134	0.697212	0.654384	0.698793	0.565536	0.54438
LY6G5C_TMEM8A	0.226201	0.388215	0.207406	0.275067	0.259896	0.128966	0.207809	0.157353
LY86_CD180	0.0265885	0.03132	0.0246091	0.0311253	0.652056	0.622014	0.045614	0.203213
LYPD3_AGR2	0.812238	0.129127	0.244709	0.253156	0.263294	0.242466	0.190987	0.140235
LYZ_ITGAL	0.246185	0.210395	0.184304	0.623984	0.829989	0.46322	0.310026	0.453851
MADCAM1_CD44	0.434285	0.165247	0.29521	0.371778	0.32321	0.303174	0.332833	0.181192
MADCAM1_ITGA4	0.0687509	0.058741	0.115642	0.267751	0.17932	0.192427	0.133176	0.0965313
MADCAM1_ITGB7	0.0845522	0.0543463	0.0331243	0.196113	0.135473	0.154386	0.0943947	0.0823616
MAPK1_FGFR2	0.442518	0.276517	0.306601	0.163488	0.0925135	0.19317	0.270153	0.024612
MATN1_ITGA1	0.0267467	0.119951	0.169017	0.123024	0.0294256	0.0928121	0.0279099	0.0170138
MATN1_ITGB1	0.174983	0.206195	0.269487	0.214073	0.174827	0.407762	0.123548	0.0636165
MATN1_PTPRD	0.0185087	0.00815742	0.0698291	0.0100947	0.0141688	0.0310757	0.00677648	0.00500844
MBL2_CALCR	0	0	0	0	0.00685574	0	0	0
MBL2_CD93	0	0	0	0	0.056995	0	0	0
MDK_ALK	0.139258	0.0462993	0.0601865	0.00830149	0.0920096	0	0	0
MDK_GPC2	0.46686	0.308762	0.412743	0.110195	0.157387	0.143932	0.0368934	0.0809407
MDK_ITGA4	0.348092	0.338315	0.66099	0.532429	0.553203	0.526773	0.433459	0.505366
MDK_ITGA6	0.710375	0.833208	0.43852	0.278918	0.371321	0.191474	0.166064	0.597929
MDK_ITGB1	0.837034	0.860744	0.898741	0.589061	0.636735	0.614008	0.495881	0.592622
MDK_LRP1	0.610209	0.38309	0.864477	0.179968	0.57561	0.212823	0.185893	0.31755
MDK_LRP2	0.641002	0.251793	0.211666	0.0710027	0.0699926	0.085077	0.038728	0.137764
MDK_PTPRZ1	0.335883	0.0405702	0.189231	0	0.0200709	0	0	0.10139
MDK_SDC1	0.778791	0.385743	0.771473	0.143526	0.192966	0.244448	0.138788	0.661447
MDK_SDC3	0.646915	0.626753	0.618853	0.0947637	0.478636	0.116085	0.232116	0.205079
MDK_SDC4	0.834215	0.56227	0.708813	0.362641	0.493086	0.311535	0.225544	0.332705
MDK_TSPAN1	0.7449	0.515438	0.353541	0.130248	0.151043	0.148882	0.0989513	0.211733
MEPE_PHEX	0.0260422	0.00674646	0.0013252	0.0125981	0.0200335	0	0	0
MFAP2_NOTCH1	0.305306	0.589721	0.598558	0.171589	0.132812	0.144787	0.169198	0.0831749
MFAP5_NOTCH1	0.289306	0.597309	0.67166	0.243865	0.225585	0.244859	0.163272	0.114785
MFGE8_ITGAV	0.515142	0.69532	0.863121	0.386971	0.415012	0.187548	0.422484	0.269226
MFGE8_ITGB3	0.0863784	0.43006	0.564449	0.0485238	0.0895615	0.0427818	0.0789301	0.0605822
MFGE8_PDGFRB	0.22762	0.334665	0.897439	0.269207	0.210608	0.130572	0.17166	0.206132
MFNG_NOTCH1	0.112881	0.714939	0.148913	0.499235	0.459475	0.450191	0.389833	0.203473
MFNG_NOTCH2	0.155496	0.309352	0.207617	0.442276	0.546531	0.454191	0.438848	0.230977
MIA_CDH19	0.201026	0.00210964	0.0114348	0.00374828	0.00606829	0.00322844	0	0.00676754
MIA_CDH7	0.0438534	0	0.00235799	0	0	0.00318914	0	0
MICA_KLRK1	0.0655153	0.029641	0.0592864	0.215005	0.0336642	0.044476	0.0414944	0.0358929
MICB_KLRK1	0.0373487	0.0153501	0.0249262	0.227979	0.0348238	0.0523298	0.0378207	0.0351934
MMP12_PLAUR	0.280652	0.0907189	0.264632	0.175959	0.775521	0.107301	0.342066	0.228281
MMP13_LRP1	0.124039	0.0347337	0.635722	0.0321599	0.230945	0.0412172	0.0267289	0.0344059
MMP1_CD44	0.459449	0.345265	0.661406	0.350671	0.519994	0.273418	0.358077	0.277443
MMP1_ITGA2	0.28292	0.464728	0.276046	0.0767056	0.0797657	0.022951	0.0337887	0.0443698
MMP2_SDC2	0.501547	0.514805	0.880636	0.161876	0.391066	0.244784	0.137507	0.140249
MMP7_CD151	0.758354	0.371175	0.606495	0.297259	0.431142	0.222441	0.354749	0.226624
MMP7_CD44	0.739949	0.158604	0.591374	0.555095	0.627724	0.458204	0.593489	0.390036
MMP7_CDH6	0.0649871	0.0364507	0.434785	0.0480432	0.0451277	0.0344764	0.0509187	0.0393612
MMP7_ERBB4	0.548144	0.0357944	0.135126	0.0504687	0.0411361	0.052694	0.0434916	0.0414219
MMP9_CD44	0.594117	0.34258	0.739416	0.730082	0.886986	0.596022	0.681145	0.605326
MMP9_EPHB2	0.204921	0.122045	0.36993	0.0987157	0.70868	0.0739085	0.0658933	0.099823
MMP9_ITGAM	0.229734	0.151684	0.192758	0.369022	0.782203	0.279999	0.409233	0.193677
MMP9_ITGB2	0.269067	0.249924	0.420809	0.665929	0.89531	0.455815	0.379409	0.442392
MMP9_LRP1	0.292141	0.166332	0.743466	0.243627	0.797311	0.164055	0.16412	0.252203
MRC1_PTPRC	0.111556	0.298526	0.110869	0.546266	0.834148	0.356583	0.334761	0.248662
MST1_MST1R	0.19341	0.077391	0.0592755	0.0169718	0.0183065	0.0277921	0.0212414	0.0200841
MSTN_ACVR2B	0.0274827	0.0262531	0.0302652	0	0.00909925	0	0	0.00610578
MTMR4_SMAD3	0.390971	0.439653	0.372592	0.319806	0.319208	0.469495	0.287283	0.158866
MT-RNR2_ADRA2A	0.751628	0.638396	0.886199	0.41611	0.468883	0.594671	0.826027	0.395646
MT-RNR2_GRM7	0.205811	0.179923	0.550808	0.225173	0.252006	0	0	0
MUC7_SELL	0.0192973	0.0188317	0.00436529	0	0	0.0833911	0	0
MYOC_FZD1	0	0.0348058	0.340075	0.00627339	0.0151803	0.00913182	0	0
MYOC_FZD10	0	0.018056	0.165029	0.00158343	0.000873669	0.00254619	0	0
MYOC_FZD3	0	0.0165319	0.190926	0.0125387	0.00425856	0.0154773	0	0
MYOC_FZD4	0	0.10878	0.228346	0.00553471	0.00296153	0.00706037	0	0
MYOC_FZD7	0	0.0181348	0.313385	0.0110232	0.00662255	0.0113023	0	0
NAMPT_INSR	0.744408	0.887554	0.696874	0.424323	0.725922	0.453068	0.472852	0.546304
NCAM1_CACNA1C	0.0436594	0.160641	0.214489	0.109517	0.0250518	0.00791965	0.00991997	0.0337807
NCAM1_FGFR1	0.115214	0.299437	0.367903	0.38414	0.125892	0.0502464	0.0519237	0.0731039
NCAM1_FGFR2	0.0876441	0.0648422	0.0874236	0.0929859	0.0127733	0.0207452	0.0114589	0.0100295
NCAM1_GFRA1	0.120658	0.0513581	0.174737	0.0861052	0.0204834	0.0229107	0.0159946	0.00720172
NCAM1_PTPRA	0.183186	0.297829	0.316469	0.511541	0.186028	0.0985952	0.0886827	0.146521
NCAM1_ROBO1	0.0617055	0.219101	0.225783	0.097219	0.0552103	0.0259651	0.012651	0.0354208
NCAM1_ROBO3	0.0357092	0.169088	0.160772	0.177667	0.0891402	0.0170102	0.0347748	0.0436444
NCAN_CDH2	0	0.0111948	0.0159611	0	0.00227723	0	0	0
NCAN_SDC3	0	0.0209605	0.0196224	0	0.0182815	0	0	0
NDP_FZD4	0.132012	0.143444	0.0948015	0.00805505	0.0170662	0.0172917	0.0062333	0.0111823
NDP_LGR4	0.236395	0.0180666	0.0888932	0.00687149	0.0195956	0.0177566	0.0065683	0.00801384
NECTIN1_NECTIN3	0.204888	0.25432	0.399993	0.222882	0.0750053	0.0651469	0.0584353	0.0997252
NECTIN2_CD226	0.262458	0.395067	0.242426	0.373528	0.577937	0.126548	0.360604	0.160357
NECTIN2_NECTIN3	0.374515	0.647164	0.634563	0.308015	0.250446	0.101518	0.144896	0.143617
NECTIN2_PVRIG	0.0315246	0	0.0554953	0.0767493	0.0418898	0.0603664	0	0
NECTIN3_TIGIT	0.0523877	0.165117	0.194028	0.646462	0.0591772	0.0809768	0.0593836	0.150176
NGF_KIDINS220	0.0375636	0.153502	0.553391	0.0695517	0.0432055	0	0.135174	0.0679499
NGF_MAGED1	0.0397258	0.104185	0.538264	0.0323581	0.0186781	0	0.0593979	0.0853032
NGF_NGFR	0.00968246	0.0216241	0.415003	0.022757	0.00824089	0	0.0346294	0.00828273
NGF_NTRK1	0.00275718	0.0091464	0.153719	0.0214534	0.0031872	0	0.166209	0.0156449
NGF_SORCS3	0.0017229	0	0.0443685	0	0	0	0	0
NGF_SORT1	0.0347354	0.0867861	0.492175	0.0169933	0.0335276	0	0.0528142	0.0288584
NID1_COL13A1	0.0418674	0.546094	0.477623	0.0180417	0.0446826	0.00836775	0.170128	0.0236496
NID1_ITGA3	0.213898	0.692325	0.616501	0.0917911	0.0853264	0.0824675	0.152422	0.0814426
NID1_ITGAV	0.239067	0.775248	0.783749	0.143759	0.362319	0.0982966	0.246027	0.119929
NID1_ITGB1	0.398019	0.856829	0.863635	0.36789	0.467034	0.317916	0.295619	0.251189
NID1_ITGB3	0.0271973	0.532821	0.426885	0.0133829	0.0730315	0.0206698	0.0368163	0.0232982
NID1_PTPRF	0.385331	0.506524	0.583058	0.0906702	0.164326	0.0955138	0.0760012	0.0804749
NID2_COL13A1	0.0233927	0.369809	0.426833	0.0133172	0.0156033	0.00730715	0.0978292	0.0218296
NLGN1_NRXN1	0.0269201	0.0399631	0.0174805	0.00157094	0.000713466	0	0	0.00248182
NLGN1_NRXN2	0.0106634	0.0468705	0.141459	0.00341297	0.00366611	0	0	0.00629189
NLGN1_NRXN3	0.0221324	0.0399229	0.101992	0.00206826	0.000781567	0	0	0.00262225
NLGN2_NRXN1	0.126548	0.0786731	0.0637939	0.00954802	0.00815522	0	0.0121704	0.00950482
NLGN2_NRXN2	0.0534308	0.0916326	0.386897	0.0205512	0.0406523	0.0115196	0	0.0238389
NLGN2_NRXN3	0.105971	0.0785972	0.303133	0.012539	0.0089273	0.00845882	0.017047	0.0100386
NLGN3_NRXN1	0.026007	0.0232836	0.0100542	0.00584446	0.00359731	0	0.00287319	0.00229144
NLGN3_NRXN2	0.0102959	0.0273902	0.0859709	0.0126341	0.0182664	0.00673391	0	0.00581094
NLGN3_NRXN3	0.0213782	0.0232597	0.0608876	0.00768429	0.00393959	0.00493834	0.0040397	0.00242112
NMB_BRS3	0.03601	0	0	0	0	0	0	0
NMB_GRPR	0.244656	0.110365	0.0479057	0.0635459	0.040436	0.0637413	0	0.0312499
NMU_ADRA2A	0.158515	0.0180281	0.226095	0.0131	0.0180177	0.00562771	0.0299545	0.00790242
NMU_GRM7	0.0158751	0.00227634	0.0439797	0.0053838	0.00695351	0	0	0
NMU_NMUR1	0.0182486	0.00665964	0.0517666	0.0448119	0.00788859	0.00105766	0.00734457	0.00581022
NMU_NMUR2	0	0.00506349	0	0	0	0	0	0
NODAL_ACVR1B	0	0.084139	0.0284073	0	0	0.0090199	0	0
NODAL_ACVR1C	0	0.00843915	0.00622695	0	0	0.00990598	0	0
NODAL_ACVR2A	0	0.0709136	0.0319901	0	0	0.0100781	0	0
NODAL_ACVR2B	0	0.0624626	0.0204076	0	0	0.00942432	0	0
NODAL_SMAD3	0	0.116037	0.0347747	0	0	0.0415274	0	0
NOV_NOTCH1	0.266651	0.710835	0.366968	0.119522	0.156674	0.152314	0.316291	0.0694505
NOV_PLXNA1	0.245318	0.426375	0.377109	0.0457857	0.150375	0.0594244	0.155427	0.0474203
NPB_ADRA2A	0.18979	0.0389511	0.273965	0.0162069	0.0162538	0.0247165	0.10365	0.0150996
NPB_GRM7	0.0196649	0.00501151	0.0560858	0.00667304	0.00626585	0	0	0
NPFF_NPFFR1	0.00347837	0	0	0	0.00717905	0	0	0
NPFF_NPFFR2	0.00279228	0	0	0	0.00029707	0	0	0
NPNT_ITGA8	0.0837908	0.434671	0.349255	0.0115458	0.00899015	0.0214628	0	0.104166
NPNT_ITGB1	0.706602	0.759429	0.748502	0.290372	0.215402	0.38263	0.168142	0.186184
NPPA_NPR1	0.00178444	0.0277842	0.0102159	0	0.00292056	0	0	0
NPPA_NPR3	0.00428281	0.0138257	0.013404	0	0.00264705	0	0	0
NPPC_NPR2	0.0770474	0.168153	0.112725	0.0391197	0.0298547	0.0215841	0.0153288	0.0198673
NPPC_NPR3	0.146748	0.246522	0.128359	0.024065	0.0257018	0.0134768	0.0155322	0.0157486
NPW_ADRA2A	0.251801	0.0811813	0.171617	0.0452581	0.0324966	0.0439918	0.124997	0.0172446
NPW_GRM7	0.028012	0.0108607	0.0315916	0.018964	0.0126559	0	0	0
NPY_ADRA2A	0.0247795	0	0.0362774	0	0.00229422	0.0151224	0	0
NPY_FAP	0.0137784	0	0.0586495	0	0.00472616	0.0168952	0	0
NPY_GRM7	0.00217114	0	0.0058925	0	0.00087678	0	0	0
NPY_NPFFR2	0.00587996	0	0.00230259	0	0.000278515	0.00244311	0	0
NPY_NPY1R	0.0531588	0	0.020842	0	0.00150968	0.0239094	0	0
NPY_NPY2R	0.00293407	0	0.00114288	0	0	0	0	0
NPY_NPY5R	0.00750837	0	0.00393299	0	0.000158477	0	0	0
NPY_PRLHR	0.0028252	0	0.000715206	0	0.000350116	0	0	0
NRG1_ERBB2	0.228705	0.0562887	0.26362	0.026912	0.11902	0.0288432	0	0.0322971
NRG1_ERBB3	0.2516	0.0317032	0.110988	0.0246441	0.101957	0.0311529	0	0.0370721
[truncated: 841 more rows]

## Sheet: full_LR_matrix_paracrine
SingleCellSignalR output: full LR matrix paracrine
LR	epithelial-endothelial	epithelial-fibroblast	epithelial-Tcell	epithelial-myeloid	epithelial-Bcell	epithelial-mast_basophil	epithelial-plasma	endothelial-epithelial	endothelial-fibroblast	endothelial-Tcell	endothelial-myeloid	endothelial-Bcell	endothelial-mast_basophil	endothelial-plasma	fibroblast-epithelial	fibroblast-endothelial	fibroblast-Tcell	fibroblast-myeloid	fibroblast-Bcell	fibroblast-mast_basophil	fibroblast-plasma	Tcell-epithelial	Tcell-endothelial	Tcell-fibroblast	Tcell-myeloid	Tcell-Bcell	Tcell-mast_basophil	Tcell-plasma	myeloid-epithelial	myeloid-endothelial	myeloid-fibroblast	myeloid-Tcell	myeloid-Bcell	myeloid-mast_basophil	myeloid-plasma	Bcell-epithelial	Bcell-endothelial	Bcell-fibroblast	Bcell-Tcell	Bcell-myeloid	Bcell-mast_basophil	Bcell-plasma	mast_basophil-epithelial	mast_basophil-endothelial	mast_basophil-fibroblast	mast_basophil-Tcell	mast_basophil-myeloid	mast_basophil-Bcell	mast_basophil-plasma
A2M_LRP1	0.216218	0.679916	0.233024	0.570835	0.223852	0.22794	0.262289	0.733242	0.914598	0.605018	0.870229	0.592515	0.598147	0.641901	0.638186	0.471595	0.495696	0.811434	0.482692	0.488531	0.534941	0.307819	0.183684	0.634053	0.520367	0.190448	0.194079	0.224811	0.558388	0.390164	0.831262	0.413359	0.400798	0.406425	0.451927	0.289846	0.171167	0.613927	0.185299	0.49893	0.18101	0.210213	0.312865	0.187246	0.639506	0.202381	0.526249	0.19411	0.228947
ACE_BDKRB2	0.296263	0.172784	0.0495596	0.0424602	0.0555261	0.0487825	0.0564608	0.516833	0.446351	0.167542	0.146141	0.184949	0.165237	0.187629	0.27084	0.360711	0.0653223	0.0560982	0.0730407	0.0643148	0.074247	0.1283	0.182726	0.0998533	0.0230082	0.0302775	0.0265143	0.030801	0.244307	0.329351	0.19592	0.0573397	0.0641796	0.0564478	0.0652498	0.134491	0.190968	0.104837	0.0284064	0.0242598	0.0279512	0.0324626	0.237778	0.321516	0.190359	0.0554408	0.0475411	0.0620691	0.0631066
ACTR2_ADRB2	0.679544	0.367155	0.674589	0.569379	0.5803	0.798784	0.632944	0.594913	0.416679	0.718501	0.619479	0.629956	0.830156	0.679808	0.547441	0.682595	0.677665	0.572819	0.583717	0.801032	0.636201	0.567138	0.699637	0.38923	0.592235	0.60298	0.813453	0.654473	0.627038	0.749306	0.449868	0.745025	0.660886	0.84838	0.708499	0.587444	0.716831	0.409188	0.712208	0.612168	0.825754	0.673044	0.56171	0.694977	0.383995	0.690152	0.586892	0.597683	0.649464
ACTR2_LDLR	0.819765	0.734717	0.720089	0.71933	0.532351	0.585763	0.614537	0.834325	0.773242	0.760045	0.759358	0.583609	0.635178	0.662498	0.805749	0.821831	0.722911	0.722157	0.535847	0.589167	0.617859	0.817942	0.833224	0.75261	0.737891	0.555639	0.608347	0.636526	0.852181	0.865063	0.796072	0.783832	0.616052	0.665903	0.692037	0.830009	0.844471	0.767778	0.754364	0.753666	0.627988	0.655554	0.814631	0.830134	0.748476	0.734333	0.733598	0.550181	0.631403
ACTR2_LRP2	0.271461	0.182236	0.20868	0.15537	0.198227	0.114912	0.233294	0.65615	0.215303	0.245107	0.184663	0.233368	0.137822	0.272538	0.611164	0.274247	0.211009	0.157222	0.200469	0.116348	0.235815	0.629962	0.290423	0.196648	0.168094	0.213573	0.124812	0.250507	0.685981	0.344346	0.239024	0.270979	0.258424	0.154689	0.300153	0.649144	0.307868	0.210128	0.239435	0.180055	0.134191	0.266454	0.624801	0.285894	0.193183	0.220787	0.165029	0.209888	0.246384
ADA_DPP4	0.263299	0.349058	0.248432	0.20121	0.0658194	0.238116	0.0803446	0.120214	0.457316	0.341872	0.28359	0.0996851	0.329376	0.120718	0.0974785	0.30746	0.291085	0.238326	0.0804769	0.279656	0.0978978	0.111507	0.340314	0.436301	0.266636	0.0923091	0.310873	0.111979	0.11001	0.336908	0.432565	0.319689	0.091043	0.307625	0.110476	0.0906155	0.290573	0.380626	0.274741	0.224008	0.263715	0.0910082	0.0337918	0.125689	0.177422	0.117355	0.0919978	0.0275588	0.0339474
ADAM10_AXL	0.265522	0.692724	0.275001	0.692096	0.248528	0.268225	0.320168	0.442075	0.797175	0.398062	0.796698	0.365718	0.389884	0.450871	0.323785	0.275818	0.285522	0.703099	0.258397	0.278586	0.331626	0.338774	0.289537	0.717625	0.717028	0.271574	0.292387	0.346792	0.362318	0.31127	0.738108	0.321668	0.292515	0.31424	0.370581	0.279766	0.236044	0.658328	0.244822	0.657665	0.238544	0.286993	0.278561	0.234966	0.65698	0.243716	0.656315	0.219343	0.285769
ADAM10_EFNA3	0.283571	0.262435	0.201036	0.217726	0.228917	0.207216	0.216892	0.661461	0.382842	0.304918	0.326707	0.341057	0.31304	0.325629	0.541437	0.294287	0.209545	0.226741	0.238255	0.215916	0.225883	0.558184	0.308533	0.28628	0.238824	0.250752	0.227592	0.237934	0.58352	0.331028	0.307875	0.239293	0.270683	0.246287	0.257196	0.489235	0.252779	0.233191	0.176992	0.192166	0.182601	0.191406	0.487739	0.251649	0.232122	0.176121	0.191238	0.201418	0.190481
ADAM10_EPHA3	0.206386	0.45988	0.0627751	0.0632983	0.0804106	0.0933677	0.0921713	0.256167	0.597491	0.104563	0.105396	0.132282	0.152214	0.150388	0.172263	0.215061	0.065915	0.0664624	0.0843532	0.0978779	0.0966299	0.182126	0.226703	0.489752	0.0707861	0.0897288	0.104018	0.1027	0.198045	0.245349	0.515608	0.0772659	0.0985443	0.114061	0.112632	0.144443	0.181848	0.421198	0.0541465	0.0546019	0.080897	0.0798463	0.143705	0.180958	0.419739	0.0538406	0.0542936	0.0691513	0.0794074
ADAM10_NOTCH1	0.674434	0.509955	0.522855	0.481779	0.498397	0.42319	0.32976	0.595163	0.644666	0.656409	0.618439	0.634005	0.56123	0.461719	0.470451	0.685782	0.53585	0.494811	0.511436	0.435971	0.341389	0.487336	0.700177	0.539829	0.511726	0.528324	0.452677	0.356763	0.513192	0.721434	0.565399	0.578047	0.554005	0.47841	0.380838	0.418842	0.639058	0.470732	0.483619	0.442765	0.385393	0.296024	0.417385	0.637676	0.46924	0.482124	0.441288	0.457743	0.294778
ADAM12_ITGA9	0.306972	0.0970236	0.0424329	0.0920485	0.0308236	0.21631	0.0533555	0.0822892	0.0870765	0.037848	0.0825649	0.0274571	0.196798	0.0476491	0.341459	0.694535	0.185314	0.342279	0.140343	0.586233	0.224396	0.104369	0.338185	0.110286	0.10471	0.0353916	0.241516	0.0610524	0.111921	0.355933	0.11821	0.0523904	0.0381654	0.256155	0.0657003	0.0716874	0.252967	0.0759089	0.0327674	0.0719303	0.174245	0.0413093	0.277246	0.627157	0.289793	0.144042	0.277977	0.107762	0.176304
ADAM12_ITGB1	0.522004	0.540334	0.441103	0.406048	0.402947	0.335913	0.306558	0.387078	0.510639	0.411974	0.37767	0.374649	0.309879	0.281833	0.785031	0.848617	0.80203	0.778232	0.776002	0.72195	0.694121	0.450767	0.557493	0.575568	0.440925	0.437754	0.368503	0.337748	0.470226	0.576721	0.594581	0.496141	0.457119	0.386912	0.355486	0.352282	0.455007	0.473313	0.376314	0.343246	0.278865	0.252599	0.729851	0.805719	0.816983	0.749823	0.721924	0.719333	0.626701
ADAM12_SDC4	0.18497	0.243793	0.238542	0.275039	0.161062	0.130252	0.131581	0.38222	0.222506	0.217582	0.251933	0.145609	0.117341	0.118556	0.781547	0.538098	0.616573	0.660722	0.496344	0.434623	0.437495	0.445691	0.207492	0.271094	0.304431	0.181321	0.147315	0.148789	0.465116	0.220668	0.286847	0.281014	0.19324	0.157429	0.158985	0.347613	0.14785	0.197732	0.19322	0.22483	0.102729	0.10381	0.725785	0.462899	0.550417	0.543307	0.590286	0.421653	0.365239
ADAM15_ITGA5	0.82439	0.741545	0.639305	0.705534	0.438218	0.560455	0.453769	0.697527	0.797075	0.708156	0.766363	0.516419	0.635782	0.532116	0.424311	0.672569	0.436789	0.511808	0.254463	0.358117	0.266588	0.334338	0.58329	0.461062	0.416711	0.1887	0.275464	0.198525	0.457593	0.701592	0.589652	0.47025	0.280923	0.389721	0.293811	0.316894	0.56386	0.44139	0.328013	0.397536	0.259892	0.186185	0.299569	0.543782	0.421459	0.310357	0.378244	0.165315	0.174185
ADAM15_ITGA9	0.71973	0.383834	0.204397	0.370181	0.15568	0.615415	0.246287	0.444977	0.460281	0.260198	0.445877	0.20155	0.686591	0.309082	0.203974	0.529109	0.101052	0.204567	0.0746554	0.411826	0.125093	0.148658	0.433653	0.156647	0.149119	0.0521133	0.323015	0.0887822	0.226781	0.562578	0.237797	0.113999	0.0845384	0.444885	0.140638	0.13888	0.414252	0.146434	0.066077	0.139317	0.30589	0.082561	0.129444	0.39468	0.136566	0.0612355	0.129855	0.0447221	0.0766107
ADAM15_ITGAV	0.784907	0.795915	0.568961	0.719877	0.477841	0.695128	0.510088	0.728488	0.842248	0.643758	0.778673	0.556113	0.757368	0.587697	0.461655	0.614897	0.366111	0.529291	0.285927	0.499413	0.312986	0.368836	0.521091	0.537646	0.433832	0.214371	0.40471	0.236904	0.495345	0.646344	0.661383	0.397983	0.31428	0.53313	0.342734	0.35054	0.50124	0.517847	0.266604	0.414429	0.385722	0.222842	0.332271	0.480933	0.497538	0.251019	0.394855	0.188544	0.209086
ADAM15_ITGB1	0.863599	0.87204	0.820648	0.798526	0.796447	0.745712	0.719336	0.849546	0.903193	0.862338	0.844382	0.842684	0.800587	0.77821	0.643455	0.734769	0.6669	0.634265	0.631273	0.562009	0.528624	0.551532	0.653719	0.670188	0.541659	0.538462	0.466497	0.433174	0.673807	0.760244	0.773403	0.696198	0.662118	0.59493	0.562098	0.531809	0.63552	0.652395	0.557546	0.521879	0.446786	0.413779	0.511534	0.616497	0.633745	0.537416	0.501577	0.498358	0.394215
ADAM15_ITGB3	0.546808	0.444907	0.096365	0.262722	0.150512	0.210788	0.154159	0.192741	0.52319	0.127396	0.327884	0.195211	0.267746	0.199687	0.0709	0.345524	0.0445814	0.134887	0.0719479	0.104637	0.0738568	0.0494312	0.264579	0.192888	0.0960461	0.050179	0.0737634	0.0515424	0.080329	0.376669	0.286436	0.0507013	0.0815041	0.117983	0.0836437	0.0458287	0.249411	0.180819	0.028531	0.0893657	0.0685155	0.0477938	0.0424035	0.234509	0.169093	0.0263628	0.0829694	0.0430497	0.0442284
ADAM17_ERBB4	0.155548	0.225686	0.123647	0.0805877	0.156211	0.11494	0.124222	0.617514	0.305413	0.175497	0.116787	0.218315	0.163821	0.176264	0.565635	0.183098	0.146527	0.096376	0.183853	0.136459	0.14719	0.473717	0.134145	0.196883	0.0686604	0.134732	0.0984729	0.106585	0.607454	0.210329	0.296496	0.169448	0.211168	0.158097	0.170194	0.537924	0.166925	0.240731	0.133059	0.0870473	0.123782	0.133671	0.506032	0.149894	0.218141	0.118989	0.0774085	0.150537	0.119545
ADAM17_ITGA5	0.725499	0.61764	0.499469	0.574276	0.305154	0.417884	0.318662	0.588594	0.709039	0.600861	0.670511	0.398506	0.519918	0.413686	0.535742	0.762808	0.548375	0.621413	0.348273	0.466243	0.362693	0.443719	0.689727	0.576026	0.531523	0.269742	0.376477	0.282319	0.578293	0.792604	0.700217	0.590653	0.388391	0.50933	0.403444	0.507783	0.741937	0.637308	0.520497	0.594711	0.438486	0.337206	0.475838	0.716711	0.607268	0.488546	0.563559	0.295968	0.30925
ADAM17_ITGB1	0.78092	0.793253	0.720365	0.690538	0.68778	0.622788	0.590661	0.777931	0.852686	0.795345	0.770973	0.768692	0.713527	0.685222	0.7386	0.812642	0.758139	0.730836	0.728296	0.667662	0.63713	0.661371	0.74988	0.763431	0.652393	0.649468	0.581355	0.548259	0.770522	0.837511	0.847282	0.788359	0.76107	0.704785	0.676009	0.716391	0.794977	0.806715	0.736999	0.708227	0.642345	0.610842	0.689712	0.773352	0.785994	0.711478	0.681122	0.67832	0.580055
ADAM17_NOTCH1	0.658764	0.492327	0.50524	0.464202	0.480776	0.406076	0.314365	0.542438	0.59399	0.606385	0.566538	0.582792	0.507741	0.408876	0.488805	0.70141	0.554086	0.513195	0.52979	0.454134	0.358114	0.397934	0.618864	0.449236	0.421529	0.437825	0.365105	0.278311	0.5319	0.736252	0.583728	0.596223	0.572451	0.497145	0.398672	0.460865	0.677421	0.513362	0.526255	0.485184	0.426522	0.33278	0.429297	0.648873	0.48141	0.494316	0.453351	0.469878	0.305023
ADAM23_ITGA5	0.126358	0.0812177	0.05178	0.0687444	0.0234689	0.0377996	0.0249556	0.351613	0.480162	0.363302	0.435458	0.200719	0.291027	0.211008	0.233882	0.459689	0.243125	0.302762	0.12386	0.187709	0.130854	0.112077	0.260231	0.176952	0.152212	0.0552241	0.0872136	0.0586017	0.0394798	0.102775	0.0654289	0.0414557	0.0186783	0.0301741	0.0198677	0.0468895	0.120574	0.0773169	0.0492173	0.0654	0.0359026	0.0236873	0.0527234	0.134283	0.0865925	0.055324	0.0733596	0.0251265	0.0267154
ADAM23_ITGB3	0.0358414	0.0240988	0.00327482	0.0108595	0.00542917	0.00816164	0.00558383	0.053161	0.205107	0.033192	0.102912	0.053962	0.0791763	0.0554222	0.0306389	0.179433	0.0189605	0.060663	0.0311117	0.04617	0.0319744	0.0129	0.0829162	0.0566568	0.0260076	0.0131028	0.0196211	0.0134731	0.00423751	0.0285993	0.0191821	0.00259539	0.0043047	0.00647493	0.00442748	0.00506772	0.0340393	0.022873	0.00310488	0.0103	0.00774009	0.00529471	0.00572951	0.0383387	0.0257997	0.00351125	0.0116371	0.00582023	0.00598597
ADAM28_ITGA4	0.07285	0.183412	0.35289	0.295793	0.291176	0.254961	0.212638	0.0524556	0.16198	0.3194	0.265498	0.261178	0.227497	0.188579	0.0615574	0.074177	0.357352	0.299867	0.295213	0.258679	0.215918	0.11594	0.138068	0.31408	0.461296	0.455767	0.41095	0.355074	0.2477	0.286816	0.534797	0.736228	0.677681	0.636566	0.580231	0.309741	0.354045	0.610403	0.791839	0.745545	0.704762	0.65324	0.106094	0.126612	0.292982	0.501524	0.436604	0.431134	0.332558
ADAM9_ITGA3	0.584048	0.50503	0.319115	0.199276	0.307978	0.425675	0.285496	0.484597	0.489329	0.305626	0.189442	0.294755	0.410396	0.272859	0.551501	0.632969	0.365335	0.234106	0.353422	0.476527	0.329202	0.276868	0.349369	0.280676	0.0869024	0.14544	0.220845	0.132551	0.549448	0.631039	0.554133	0.363414	0.351529	0.474458	0.327372	0.246173	0.314128	0.249705	0.132602	0.0750813	0.194689	0.115305	0.325233	0.403335	0.329404	0.184095	0.106993	0.176449	0.161331
ADAM9_ITGA6	0.75113	0.261291	0.421388	0.440638	0.255722	0.259351	0.607137	0.521764	0.249351	0.406154	0.42522	0.243952	0.24747	0.592059	0.587946	0.787549	0.472149	0.491747	0.296763	0.300739	0.654947	0.307612	0.535794	0.119151	0.23151	0.116135	0.118097	0.371466	0.585935	0.786157	0.301113	0.470082	0.295034	0.298997	0.65307	0.274804	0.496086	0.10344	0.191951	0.204423	0.102509	0.335144	0.358684	0.59234	0.145508	0.259594	0.274965	0.141933	0.426607
ADAM9_ITGAV	0.682782	0.696999	0.437751	0.602512	0.350554	0.573537	0.380471	0.520527	0.683572	0.422358	0.587377	0.336393	0.558108	0.365781	0.586745	0.725548	0.488819	0.650561	0.398662	0.622896	0.429966	0.306557	0.451493	0.467998	0.366959	0.171103	0.339633	0.190189	0.584732	0.723893	0.736976	0.486746	0.396675	0.620945	0.427934	0.273817	0.412481	0.428675	0.202523	0.330846	0.304914	0.166886	0.357544	0.508896	0.525489	0.272635	0.42188	0.206262	0.228191
ADAM9_ITGB1	0.788782	0.800786	0.729648	0.700399	0.697691	0.633663	0.60187	0.695557	0.790576	0.717081	0.687056	0.684282	0.618965	0.586728	0.749247	0.821004	0.76824	0.741688	0.739214	0.679946	0.649951	0.48196	0.588162	0.60587	0.472022	0.468815	0.39813	0.366337	0.747685	0.819781	0.830402	0.76676	0.737612	0.678138	0.648062	0.442439	0.549164	0.567316	0.468177	0.432636	0.360697	0.330253	0.539427	0.642584	0.659308	0.565088	0.529515	0.526307	0.421227
ADAM9_ITGB5	0.47317	0.712991	0.243011	0.510333	0.255035	0.240268	0.305232	0.565429	0.699968	0.231644	0.494633	0.243287	0.228991	0.292078	0.629855	0.524515	0.282786	0.561413	0.29601	0.27976	0.350477	0.346333	0.25566	0.487185	0.28498	0.115765	0.107894	0.143843	0.627919	0.522446	0.751611	0.281107	0.294284	0.278092	0.348591	0.311252	0.226579	0.447606	0.0947861	0.253702	0.0935096	0.125339	0.400119	0.301867	0.544619	0.133861	0.334108	0.141494	0.17458
ADCYAP1_ADCYAP1R1	0.0102488	0.030737	0	0.00248342	0	0	0.00266804	0.00280183	0.0219488	0	0.00175872	0	0	0.00188956	0.00308912	0.0080168	0	0.00193926	0	0	0.00208351	0.00333589	0.0086538	0.0260373	0.00209437	0	0	0.00225013	0.00298419	0.00774578	0.0233482	0	0	0	0.00201266	0.00217423	0.00565078	0.017106	0	0.00136445	0	0.00146601	0.0584802	0.13941	0.331595	0	0.0374875	0	0.0401695
ADCYAP1_ADRB2	0.109161	0.0324378	0.106977	0.0709823	0.0739863	0.186593	0.0906152	0.0465082	0.023175	0.0781481	0.0512964	0.0535153	0.139664	0.0658704	0.0510477	0.0872875	0.0854989	0.0562756	0.0586966	0.151848	0.0721567	0.0549145	0.0936286	0.0274854	0.0605132	0.0631043	0.162047	0.077492	0.0493944	0.084565	0.0246506	0.0828272	0.0568104	0.147438	0.0698701	0.0364485	0.0630122	0.0180666	0.0616874	0.0402447	0.111818	0.0518504	0.518833	0.65718	0.344035	0.652057	0.544481	0.555541	0.609199
ADCYAP1_ADRB3	0	0.00844581	0	0.0165566	0	0	0	0.00264787	0.00599163	0	0.0117736	0	0	0	0.00291943	0	0	0.0129688	0	0	0	0.00315268	0	0.00712936	0.0139938	0	0	0	0.00282024	0	0.00638027	0	0	0	0	0.00205469	0	0.00465287	0	0.0091548	0	0	0.0554369	0	0.117584	0	0.208468	0	0
ADCYAP1_GPR20	0.00934151	0.0770755	0.004341	0.011762	0	0.00559682	0.0107868	0.0078173	0.0558013	0.00307589	0.00835232	0	0.00396718	0.00765763	0.00861443	0.00730563	0.0033912	0.0092035	0	0.00437345	0.00843862	0.00929846	0.00788656	0.0657714	0.00993384	0	0.00472233	0.00910882	0.00832337	0.00705848	0.0592283	0.00327603	0	0.00422507	0.00815345	0.00607311	0.00514841	0.0438238	0.00238706	0.00648954	0.00307936	0.00594885	0.148338	0.128553	0.566437	0.0638518	0.156969	0	0.14573
ADCYAP1_GPR84	0.0293944	0.0303447	0.0244107	0.16148	0.0161554	0.0208408	0.0349886	0.0173622	0.0216662	0.0173989	0.119936	0.0114869	0.0148388	0.0250162	0.0191139	0.02309	0.0191542	0.13066	0.0126534	0.0163401	0.0275185	0.0206143	0.0248947	0.0257034	0.13967	0.0136538	0.0176267	0.0296587	0.0184747	0.0223209	0.023048	0.0185137	0.0122276	0.0157922	0.0266059	0.0135174	0.0163487	0.0168846	0.013546	0.0955859	0.0115462	0.0195101	0.280885	0.32147	0.328666	0.281319	0.750791	0.204383	0.361923
ADCYAP1_PTH1R	0.0101848	0.0781154	0.0114515	0.00601808	0.00505618	0	0.00415098	0.00603939	0.0565717	0.00813106	0.00426631	0.0035834	0	0.00294109	0.00665644	0.00796659	0.00895989	0.00470306	0.00395051	0	0.00324262	0.00718613	0.00859963	0.0666697	0.0050781	0.0042658	0	0.00350161	0.00643111	0.00769725	0.060043	0.00865727	0.00381643	0	0.00313249	0.00469001	0.0056153	0.0444366	0.00631731	0.00331177	0	0.00228237	0.118415	0.138652	0.570002	0.153419	0.086522	0.0736461	0.061217
ADCYAP1_RAMP2	0.316647	0.101271	0.043876	0.0429459	0.0474833	0.0534056	0.0571446	0.0767907	0.0738527	0.0314531	0.0307779	0.0340755	0.0383929	0.0411265	0.0840254	0.265592	0.0345764	0.0338364	0.0374491	0.0421752	0.0451655	0.090153	0.2809	0.0867518	0.0364496	0.0403296	0.0454022	0.0486096	0.0813957	0.258886	0.0782964	0.0334377	0.0362194	0.0407969	0.0436939	0.0605971	0.202744	0.0582396	0.0245659	0.0240348	0.0300332	0.0321915	0.647735	0.878773	0.63805	0.417893	0.412455	0.438159	0.486694
ADCYAP1_RAMP3	0.256786	0.0424752	0.0288764	0.024548	0.0284196	0.0286818	0.0351877	0.0337108	0.0304363	0.0206089	0.0174974	0.0202802	0.0204689	0.02516	0.0370497	0.212383	0.0226806	0.0192625	0.0223196	0.0225268	0.0276763	0.0399008	0.225566	0.0360474	0.0207743	0.0240655	0.0242885	0.0298284	0.0358326	0.206643	0.0323589	0.0219248	0.0215755	0.021776	0.0267585	0.0263427	0.159394	0.0237663	0.0160568	0.0136231	0.0159472	0.0196229	0.435419	0.843875	0.409667	0.317488	0.282483	0.313942	0.363282
ADCYAP1_TSHR	0.00412816	0.018668	0.0106181	0.00168131	0.00808384	0.00968948	0.0459839	0.00593069	0.0132833	0.00753752	0.0011904	0.00573424	0.00687642	0.0329848	0.00653671	0.00322477	0.00830636	0.00131268	0.00632031	0.00757834	0.0362545	0.00705693	0.00348234	0.0157836	0.00141774	0.00682343	0.00818078	0.0390469	0.00631541	0.00311524	0.0141382	0.00802563	0.00610629	0.00732203	0.0350626	0.00460548	0.0022698	0.0103322	0.00585538	0.00092342	0.00534103	0.0257711	0.116521	0.0608996	0.229346	0.143757	0.0256705	0.113078	0.429891
ADCYAP1_VIPR1	0.0135761	0.0276797	0.0196776	0.0228725	0.0148383	0.00757982	0.0146939	0.036662	0.0197479	0.0140058	0.0162951	0.0105464	0.00537592	0.0104433	0.040281	0.0106272	0.0154241	0.0179411	0.0116185	0.00592558	0.0115051	0.0433695	0.0114693	0.0234361	0.0193513	0.0125381	0.00639749	0.0124158	0.0389621	0.0102689	0.0210099	0.0149065	0.0112271	0.00572485	0.0111175	0.0286679	0.00749662	0.015383	0.010896	0.0126836	0.00417415	0.00811798	0.456909	0.177164	0.308126	0.238974	0.26804	0.190695	0.189168
ADCYAP1_VIPR2	0.00880461	0.0556104	0.0356681	0.022406	0.00920474	0.0115414	0.0190738	0.0242729	0.0400041	0.0255072	0.0159606	0.00653148	0.00819516	0.0135736	0.0267028	0.00688493	0.0280572	0.0175734	0.00719845	0.00903047	0.0149488	0.0287815	0.00743266	0.0472931	0.0189552	0.00777093	0.00974722	0.0161277	0.0258165	0.00665192	0.0425046	0.0271272	0.0069549	0.00872549	0.0144469	0.0189272	0.00485133	0.031305	0.0198952	0.0124222	0.00636721	0.0105587	0.354812	0.122009	0.479492	0.366541	0.263924	0.126895	0.233242
ADM2_ADCYAP1R1	0.0309518	0.0891011	0	0.00762081	0	0	0.0081842	0.00907578	0.0681666	0	0.00571027	0	0	0.00613329	0.00721854	0.0186104	0	0.00453859	0	0	0.00487523	0.00848534	0.0218324	0.0639801	0.0053376	0	0	0.00573318	0.00476057	0.0123216	0.0367992	0	0	0	0.0032126	0.00671119	0.0173163	0.0512021	0	0.0042188	0	0.00453183	0.00468742	0.0121336	0.0362517	0	0.00294438	0	0.00316316
ADM2_ADRB2	0.274297	0.0937191	0.269809	0.190728	0.197721	0.414379	0.235099	0.137187	0.0717851	0.216509	0.149844	0.155626	0.346054	0.186901	0.112079	0.183278	0.17991	0.122748	0.127642	0.295824	0.154321	0.12935	0.208939	0.0673925	0.141402	0.146915	0.33086	0.176806	0.0766727	0.128638	0.038822	0.126119	0.0878058	0.216528	0.107181	0.104981	0.172547	0.0539722	0.169335	0.115062	0.280769	0.144984	0.0755784	0.126904	0.0382456	0.124414	0.0830986	0.0865676	0.105701
ADM2_ADRB3	0	0.0256009	0	0.049366	0	0	0	0.00858004	0.0192703	0	0.0373842	0	0	0	0.00682355	0	0	0.0299089	0	0	0	0.00802159	0	0.0180287	0.0350172	0	0	0	0.00449947	0	0.0101576	0	0	0	0	0.00634379	0	0.0142879	0	0.0278515	0	0	0.00443032	0	0.0100024	0	0.0195785	0	0
ADM2_CALCR	0.0162025	0	0	0.0522894	0	0	0	0.0107704	0	0	0.0396276	0	0	0	0.00856941	0.00968331	0	0.0317185	0	0	0	0.0100709	0.0113777	0	0.037124	0	0	0	0.00565408	0.00639148	0	0	0	0	0	0.00796788	0.0090043	0	0	0.0295404	0	0	0.00556728	0.00629342	0	0	0.0207765	0	0
ADM2_CALCRL	0.536085	0.213977	0.0984063	0.193239	0.0967221	0.114511	0.115489	0.0562747	0.169151	0.0754666	0.151917	0.0741427	0.0881841	0.0889602	0.0451994	0.406904	0.0608577	0.124502	0.0597736	0.0713032	0.0719425	0.0527772	0.446749	0.159826	0.143379	0.0696167	0.0828776	0.0836113	0.0302021	0.310981	0.0961075	0.0408875	0.0401439	0.0480808	0.0485227	0.0421359	0.389321	0.130576	0.0567961	0.116721	0.0665939	0.067194	0.0297497	0.307657	0.0947644	0.0402817	0.0843403	0.0395486	0.0478094
ADM2_GPR20	0.0282641	0.204834	0.01327	0.0354123	0	0.0170646	0.0325408	0.0250401	0.161529	0.00995742	0.0267221	0	0.0128171	0.0245373	0.0199818	0.0169755	0.0079212	0.0213315	0	0.0102021	0.0195786	0.0234356	0.0199203	0.152548	0.0250126	0	0.0119862	0.0229643	0.0132358	0.0112328	0.0914151	0.00522524	0	0.00673512	0.0129669	0.0185942	0.0157933	0.124433	0.00736484	0.0198521	0.00948709	0.0182185	0.0130341	0.0110613	0.090131	0.00514498	0.0139212	0	0.0127693
ADM2_GPR84	0.0854338	0.0880316	0.0716504	0.372654	0.0482087	0.0616083	0.100588	0.0544597	0.0673298	0.0545703	0.307595	0.036497	0.0468014	0.0771833	0.043725	0.0525466	0.0438149	0.260722	0.0291937	0.0375164	0.0622645	0.0510689	0.0612772	0.0631912	0.293333	0.0341842	0.0438653	0.0724861	0.029202	0.0352014	0.0363325	0.0292629	0.0193992	0.0250016	0.0418531	0.0407572	0.0490107	0.0505623	0.0408412	0.246828	0.0349546	0.0581147	0.0287641	0.0346768	0.0357916	0.0288242	0.185952	0.0191055	0.0412336
ADM2_PTH1R	0.0307624	0.20721	0.0344992	0.0183331	0.0154334	0	0.0126941	0.0194218	0.163507	0.0260269	0.0137743	0.0115871	0	0.00952391	0.0154805	0.018495	0.0207736	0.0109662	0.00922075	0	0.00757567	0.0181706	0.0216975	0.154435	0.0128822	0.0108351	0	0.00890458	0.0102383	0.0122447	0.0926289	0.013764	0.0060852	0	0.00499671	0.0144008	0.0172089	0.126024	0.0193321	0.0101982	0	0.0070434	0.0100818	0.0120579	0.0913295	0.0135544	0.00713044	0.00599182	0.00491995
ADM2_RAMP1	0.0844024	0.299273	0.14044	0.165624	0.121311	0.0665595	0.0756698	0.25784	0.242082	0.108885	0.129262	0.0935865	0.0506269	0.0576911	0.216183	0.0518898	0.0884261	0.105427	0.0757574	0.0406152	0.0463507	0.245069	0.0605182	0.229849	0.121813	0.0879862	0.0474627	0.0541107	0.153578	0.0347534	0.142964	0.0599872	0.0511642	0.0270958	0.0309838	0.204006	0.0483958	0.190693	0.0826865	0.098703	0.0378501	0.0432127	0.151566	0.0342352	0.141068	0.0591158	0.0709196	0.0504141	0.0305201
ADM2_RAMP2	0.588359	0.257927	0.123997	0.121585	0.133273	0.148231	0.157504	0.213304	0.20631	0.0957252	0.0938039	0.103136	0.11516	0.122662	0.177124	0.459046	0.0775235	0.0759368	0.0836552	0.0936454	0.0999043	0.202137	0.499695	0.195419	0.0881919	0.0970251	0.108423	0.115544	0.124041	0.358256	0.119529	0.0523895	0.0566553	0.0636451	0.0680495	0.16668	0.440885	0.160902	0.0724354	0.0709448	0.0875996	0.0934962	0.12236	0.354687	0.117901	0.0516224	0.0505368	0.0558295	0.0670694
ADM2_RAMP3	0.515911	0.12036	0.0840138	0.0720337	0.0827593	0.0834797	0.101121	0.10211	0.0928298	0.0641903	0.0548677	0.0632114	0.0637734	0.0776031	0.0828055	0.387531	0.0516424	0.0440563	0.0508444	0.0513025	0.0626086	0.0960539	0.426844	0.0872705	0.0514528	0.0593098	0.0598394	0.0728824	0.0560631	0.293912	0.0507313	0.0345847	0.0340409	0.0343531	0.0420896	0.0773998	0.370263	0.0701898	0.0481642	0.041067	0.0478461	0.0584374	0.0552454	0.290694	0.0499873	0.034069	0.0289855	0.033533	0.0414667
ADM2_TSHR	0.0126249	0.0554258	0.032043	0.00516799	0.0245219	0.029296	0.129433	0.0190769	0.0420382	0.0241589	0.00386998	0.018453	0.0220724	0.100064	0.0152044	0.00753414	0.0192751	0.00307473	0.0147053	0.0176028	0.0811109	0.0178475	0.00885584	0.0393886	0.00361698	0.0172632	0.0206541	0.094116	0.0100548	0.00496925	0.0224049	0.0127646	0.00972303	0.0116504	0.054883	0.0141438	0.00700477	0.0313574	0.0179357	0.00285779	0.0163776	0.0758067	0.00990106	0.00489291	0.0220667	0.01257	0.00199369	0.00957436	0.0540815
ADM2_VIPR1	0.0407238	0.080722	0.0583051	0.0673409	0.0443965	0.0230167	0.0439772	0.110365	0.061623	0.0442546	0.0512315	0.0335782	0.0173138	0.0332576	0.0896558	0.0245848	0.0354561	0.0411055	0.0268427	0.0137942	0.0265846	0.103876	0.0288108	0.0578135	0.0480314	0.0314443	0.0161962	0.0311434	0.0608478	0.0163107	0.0331596	0.0236117	0.0178225	0.00911774	0.0176496	0.0838438	0.022885	0.0462062	0.0330301	0.0383083	0.0128307	0.0247501	0.0599647	0.0160629	0.0326644	0.0232557	0.0270155	0.0175522	0.0173818
ADM_ADCYAP1R1	0.0905637	0.233697	0	0.0233824	0	0	0.0250815	0.0374557	0.237109	0	0.0238192	0	0	0.0255493	0.0473147	0.114675	0	0.0302015	0	0	0.0323798	0.0158107	0.040213	0.113719	0.00997288	0	0	0.0107083	0.0456008	0.110805	0.276212	0	0	0	0.0311891	0.017051	0.0432833	0.12169	0	0.0107602	0	0.011553	0.0126779	0.0324041	0.0930198	0	0.0079874	0	0.00857766
ADM_ADRB2	0.540953	0.243804	0.535321	0.423559	0.434506	0.688093	0.489345	0.403177	0.247316	0.540033	0.428195	0.43917	0.692147	0.494083	0.462996	0.60518	0.599753	0.488686	0.499856	0.741568	0.55485	0.218069	0.331464	0.119446	0.236146	0.244301	0.481375	0.287332	0.45339	0.595898	0.287468	0.59043	0.490184	0.734083	0.545274	0.231445	0.348693	0.127761	0.343565	0.250275	0.500562	0.303308	0.182282	0.283823	0.0978191	0.279239	0.198144	0.20534	0.243721
ADM_ADRB3	0	0.0757122	0	0.139343	0	0	0	0.0354652	0.0770495	0	0.141632	0	0	0	0.0448247	0	0	0.173957	0	0	0	0.0149527	0	0.033316	0.0637743	0	0	0	0.0431969	0	0.0929731	0	0	0	0	0.0161267	0	0.0358794	0	0.0685151	0	0	0.0119878	0	0.026809	0	0.0516362	0	0
ADM_CALCR	0.0488395	0	0	0.146772	0	0	0	0.0442131	0	0	0.149162	0	0	0	0.0557477	0.0626069	0	0.182839	0	0	0	0.0187392	0.0211468	0	0.0674903	0	0	0	0.0537456	0.0603742	0	0	0	0	0	0.0202045	0.022796	0	0	0.072486	0	0	0.0150349	0.0169749	0	0	0.0546863	0	0
ADM_CALCRL	0.782739	0.45909	0.253894	0.427516	0.250288	0.287335	0.289308	0.202138	0.463801	0.257502	0.432162	0.253862	0.291233	0.293221	0.244341	0.824135	0.306819	0.492732	0.302766	0.344016	0.346189	0.0946881	0.602514	0.263131	0.239078	0.123161	0.145032	0.146228	0.237268	0.818456	0.515049	0.298652	0.29466	0.335338	0.337484	0.101478	0.620749	0.278287	0.133899	0.253324	0.154814	0.156076	0.0771512	0.547839	0.222049	0.102688	0.200728	0.100939	0.120415
ADM_GPR182	0.278601	0.054586	0	0.0222405	0.0641355	0	0.0824359	0.0316128	0.0555726	0	0.0226565	0.0652828	0	0.0838812	0.0399978	0.334368	0	0.0287364	0.0818437	0	0.104632	0.0132977	0.139775	0.0237162	0.00947949	0.0280253	0	0.036423	0.0385382	0.325812	0.0673817	0	0.0789827	0	0.101062	0.0143437	0.149265	0.0255605	0	0.0102283	0	0.0392158	0.0106574	0.114948	0.0190472	0	0.00759149	0.0225276	0.0293276
ADM_GPR20	0.0831435	0.445408	0.0402416	0.102704	0	0.0513475	0.0949132	0.0983837	0.450095	0.0409802	0.104465	0	0.0522788	0.0965543	0.122243	0.105508	0.051717	0.129587	0	0.065773	0.120029	0.0431064	0.0367515	0.252562	0.0459448	0	0.022266	0.0422567	0.118152	0.101912	0.501245	0.049852	0	0.063435	0.116002	0.046387	0.0395684	0.26733	0.0186927	0.0494302	0.0240003	0.0454756	0.034756	0.0295941	0.212654	0.0139045	0.0370659	0	0.034065
ADM_GPR84	0.225552	0.231333	0.193957	0.649368	0.136379	0.169911	0.258535	0.196599	0.234721	0.196938	0.653672	0.138627	0.172601	0.262185	0.23799	0.274744	0.23838	0.706652	0.170402	0.210262	0.312022	0.0917546	0.10916	0.112391	0.437949	0.0623013	0.0792916	0.127934	0.231044	0.267102	0.273572	0.231426	0.165002	0.203909	0.303777	0.0983569	0.116854	0.120281	0.0985475	0.45693	0.0850812	0.136748	0.0747161	0.089207	0.0919081	0.0748647	0.383789	0.0504285	0.104954
ADM_PTH1R	0.0900433	0.448999	0.100236	0.0550218	0.0465945	0	0.0385409	0.0776194	0.453694	0.101959	0.0560158	0.047444	0	0.0392496	0.0969851	0.114033	0.126564	0.0704029	0.0597688	0	0.0495565	0.0335742	0.0399692	0.255315	0.0239118	0.0201478	0	0.0165858	0.0936488	0.110182	0.504877	0.122348	0.0576311	0	0.0477655	0.0361567	0.0430218	0.270185	0.0481736	0.0257709	0	0.0178858	0.0270182	0.0322061	0.215097	0.0361117	0.0192051	0.0161697	0.0133015
ADM_RAMP2	0.816722	0.520073	0.306188	0.30145	0.324052	0.351731	0.368232	0.535312	0.524803	0.31023	0.305457	0.328219	0.356066	0.372653	0.595185	0.85286	0.364685	0.359512	0.384073	0.413741	0.431215	0.322299	0.652159	0.313154	0.153664	0.167847	0.185853	0.196935	0.585829	0.847938	0.575557	0.355768	0.374962	0.404388	0.421752	0.339294	0.669367	0.329901	0.16701	0.163917	0.197752	0.209362	0.275433	0.599777	0.267093	0.129233	0.126733	0.138839	0.16389
ADM_RAMP3	0.768663	0.299032	0.22237	0.194857	0.219544	0.221168	0.259663	0.325768	0.30302	0.225665	0.197849	0.22281	0.224451	0.263324	0.381442	0.812097	0.271111	0.239425	0.267879	0.269737	0.313285	0.166298	0.582982	0.152172	0.0924147	0.105829	0.106727	0.128592	0.372356	0.806121	0.348034	0.263533	0.260359	0.262184	0.305022	0.177217	0.601521	0.162345	0.114977	0.0990593	0.114271	0.137443	0.137513	0.527726	0.125464	0.0877303	0.0752638	0.0864255	0.105507
ADM_TSHR	0.0383362	0.154651	0.0935535	0.015938	0.0726787	0.0860019	0.316724	0.0763213	0.157146	0.0951735	0.0162381	0.0739667	0.0875038	0.32084	0.0953966	0.0492963	0.118357	0.020632	0.0925124	0.109044	0.376143	0.0329864	0.0164958	0.0714697	0.0067682	0.0319225	0.0380812	0.163199	0.0921095	0.0475142	0.186281	0.114379	0.0893148	0.105341	0.367107	0.0355253	0.0177888	0.0767357	0.0447891	0.00730439	0.0409957	0.173957	0.026542	0.013229	0.0579577	0.0335447	0.00541724	0.0256804	0.134863
ADM_VIPR1	0.116886	0.214929	0.161802	0.183747	0.126521	0.068425	0.125428	0.345154	0.218145	0.164389	0.186608	0.128631	0.0696433	0.127523	0.402165	0.146873	0.200693	0.226488	0.158537	0.0872071	0.157217	0.178709	0.0527497	0.103288	0.0865179	0.0574419	0.029977	0.0569068	0.392899	0.142091	0.255166	0.194558	0.153443	0.0841759	0.152158	0.190258	0.0567206	0.110619	0.0806275	0.0927819	0.0322921	0.0611705	0.148158	0.0426144	0.0843064	0.06096	0.0703766	0.0464494	0.0460116
AGRN_ATP1A3	0.0854408	0.0813893	0.313248	0.138284	0.204278	0.162874	0.142641	0.245428	0.0958696	0.353122	0.161111	0.235028	0.188871	0.166049	0.188263	0.0738383	0.280188	0.12045	0.179709	0.142393	0.124327	0.0791679	0.0287054	0.027264	0.0483126	0.075112	0.0579803	0.0499994	0.151334	0.0577574	0.0549397	0.230344	0.14416	0.113207	0.0984186	0.068765	0.0247552	0.0235073	0.110267	0.0417802	0.0502097	0.0432493	0.0865635	0.0315485	0.0299687	0.137225	0.0529916	0.0821625	0.0548324
AGRN_ITGB1	0.818892	0.829554	0.765683	0.738938	0.736447	0.676825	0.64669	0.779014	0.853473	0.796365	0.772079	0.769806	0.714809	0.686575	0.715396	0.794179	0.73605	0.707216	0.704544	0.641221	0.60968	0.482349	0.588539	0.606242	0.47241	0.469203	0.398503	0.366699	0.659013	0.747903	0.761528	0.68194	0.647071	0.578794	0.545654	0.444543	0.551274	0.569407	0.4703	0.434729	0.362665	0.332141	0.506684	0.611899	0.629229	0.532589	0.496725	0.493507	0.38959
AGRN_LRP1	0.312365	0.77767	0.333464	0.686544	0.321999	0.327123	0.36927	0.517941	0.807178	0.374509	0.723852	0.362399	0.367818	0.411998	0.433793	0.27936	0.2992	0.651459	0.288402	0.293224	0.333166	0.221187	0.125647	0.525282	0.409287	0.130616	0.133293	0.156267	0.370696	0.229616	0.696513	0.247135	0.237579	0.24184	0.277531	0.196096	0.109865	0.487279	0.119666	0.373081	0.116679	0.137243	0.238414	0.136739	0.549484	0.148538	0.43302	0.142076	0.169538
AGRN_LRP2	0.197546	0.128336	0.148378	0.108363	0.14041	0.0790009	0.167384	0.550655	0.149807	0.172538	0.126979	0.163521	0.0930994	0.193934	0.466334	0.17361	0.129439	0.0939679	0.122341	0.0682077	0.146435	0.24467	0.0722502	0.0445029	0.0370229	0.0491342	0.0264183	0.0597931	0.401862	0.139063	0.0880929	0.10259	0.096801	0.0532824	0.116533	0.21766	0.0626943	0.0384648	0.0451996	0.0319657	0.0227754	0.0517929	0.263109	0.079055	0.0488319	0.0572738	0.0406552	0.0538884	0.0655075
AGRN_LRP4	0.258851	0.24488	0.0469671	0.0655593	0	0.393882	0.0669775	0.189405	0.279595	0.0556946	0.0774608	0	0.437481	0.0791147	0.142819	0.229612	0.0403586	0.0564899	0	0.356732	0.057724	0.0581707	0.0994926	0.0930432	0.0217125	0	0.170519	0.0222047	0.113557	0.186435	0.175448	0.0313225	0	0.298926	0.0449821	0.0503759	0.0866703	0.0809773	0.0132132	0.018706	0.150069	0.0191314	0.0637405	0.108563	0.101592	0.016894	0.0238799	0	0.0244201
AGRN_MUSK	0	0.0586159	0	0	0	0	0	0	0.0693504	0	0	0	0	0	0	0	0	0	0	0	0	0	0	0.0193169	0	0	0	0	0	0	0.0392509	0	0	0	0	0	0	0.0166365	0	0	0	0	0	0	0.0212504	0	0	0	0
AGRP_MC4R	0	0	0	0	0	0	0.00455115	0	0	0	0	0	0	0.00315699	0	0	0	0	0	0	0	0	0	0	0	0	0	0.00304804	0	0	0	0	0	0	0.0215911	0	0	0	0	0	0	0.00522638	0	0	0	0	0	0	0
AGRP_MC5R	0	0	0	0	0	0	0	0.002414	0	0	0	0	0	0	0	0	0	0	0	0	0	0.00233063	0	0	0	0	0	0	0.0165818	0	0	0	0	0	0	0.00399832	0	0	0	0	0	0	0	0	0	0	0	0	0
AGRP_SDC3	0.050713	0.0372777	0.010272	0.0605695	0.00993349	0.0272277	0.0139208	0.0306826	0.0261215	0.00713793	0.0427522	0.00690199	0.0190197	0.00968439	0	0	0	0	0	0	0	0.029652	0.0344923	0.0252401	0.0413334	0.00666466	0.0183734	0.00935228	0.180706	0.204995	0.157466	0.0477048	0.0461903	0.119019	0.0637936	0.0498918	0.0578391	0.0426006	0.0117859	0.06898	0.031162	0.0159639	0	0	0	0	0	0	0
AGT_ADRA2A	0.192744	0.518817	0.0902928	0.108474	0.165399	0.404476	0.088385	0.0535042	0.122093	0.0126405	0.0154513	0.0249247	0.0805488	0.0123511	0.245116	0.15031	0.0685003	0.0826922	0.128031	0.334758	0.067019	0.0553021	0.0309067	0.125889	0.0159921	0.0257885	0.0831756	0.0127849	0.0482729	0.02689	0.110941	0.0113566	0.0224215	0.0728767	0.0110963	0.0889162	0.050485	0.193614	0.0216246	0.0263798	0.131376	0.021134	0.0341716	0.0189109	0.0800739	0.00794912	0.00972701	0.0157469	0.0077663
AGT_AGTR1	0.155158	0.391702	0.0791909	0.0774494	0.0631672	0.0825505	0.0525299	0.0807846	0.0766876	0.0109712	0.0107124	0.00862197	0.0114726	0.00710042	0.335466	0.119771	0.0599015	0.0585572	0.0475792	0.0624983	0.0394563	0.0834184	0.0239437	0.0791993	0.0110893	0.00892591	0.0118759	0.00735112	0.0730919	0.0208125	0.0693555	0.00985515	0.00774305	0.0103062	0.00637561	0.131739	0.03929	0.12541	0.0187913	0.0183516	0.0196432	0.0121956	0.0521378	0.0146097	0.0494155	0.006895	0.00673175	0.00541384	0.00445589
AGT_ENPEP	0.163856	0.534962	0.12611	0.0885344	0.0983777	0.10593	0.117325	0.02333	0.129207	0.0182734	0.0123738	0.0138784	0.0150521	0.0168556	0.120655	0.126783	0.0965905	0.067135	0.0747944	0.080698	0.0896512	0.0241398	0.0255081	0.133191	0.0128083	0.014365	0.0155792	0.0174447	0.0209835	0.0221769	0.117493	0.0164269	0.0124704	0.0135266	0.0151502	0.0396067	0.0418141	0.203928	0.0311347	0.0211723	0.0257055	0.0287483	0.0147305	0.015574	0.0849766	0.0115158	0.0077806	0.00873166	0.0106167
AGT_GRM7	0.0288169	0.145139	0.0389005	0.0443729	0	0	0	0.00481743	0.0214297	0.00519353	0.00595351	0	0	0	0.0270534	0.021511	0.0291147	0.0332582	0	0	0	0.00498793	0.00394772	0.0221751	0.00616398	0	0	0	0.00432465	0.00342229	0.0192706	0.00466246	0	0	0	0.00828802	0.00656413	0.0364301	0.00893264	0.0102342	0	0	0.00302061	0.00238969	0.013521	0.00325689	0.00373454	0	0
AGT_LRP2	0.133314	0.0842449	0.0981769	0.0705785	0.0926113	0.0508702	0.111595	0.0762342	0.0117268	0.0138475	0.00969983	0.0129936	0.00686568	0.0159438	0.321589	0.102306	0.0746377	0.0532655	0.0703025	0.038193	0.0851423	0.0787324	0.0201325	0.0121388	0.0100414	0.0134495	0.00710815	0.0165015	0.0689423	0.0174908	0.0105347	0.0124425	0.0116743	0.00616468	0.0143293	0.124708	0.033119	0.0200746	0.0236688	0.016629	0.0117944	0.0272109	0.0491147	0.0122655	0.00737198	0.00871207	0.0060931	0.00817222	0.0100389
AGT_MAS1	0.0797647	0.0718577	0.0883267	0.0801277	0.0702947	0.0891454	0.0839997	0.0150243	0.00988737	0.0123423	0.0111107	0.00965828	0.0124663	0.01169	0.0805588	0.0603447	0.0669738	0.0606251	0.0530474	0.0676092	0.0636199	0.0155504	0.0114454	0.0102355	0.0115013	0.00999839	0.0129041	0.0121007	0.0135016	0.00993197	0.00888062	0.0110884	0.00867465	0.0112	0.0105016	0.0256586	0.0189365	0.0169483	0.021119	0.0190284	0.0213293	0.0200121	0.00945665	0.00694891	0.00621135	0.00776073	0.00698305	0.00606691	0.00734873
AHSG_INSR	0.130323	0.0509978	0.0179084	0.038893	0.0207686	0.0221621	0.0406403	0	0	0	0	0	0	0	0	0	0	0	0	0	0	0	0	0	0	0	0	0	0	0	0	0	0	0	0	0	0	0	0	0	0	0	0	0	0	0	0	0	0
ALB_LRP2	0.02063	0.0124413	0.0146893	0.0102921	0.0137842	0.0072862	0.0169109	0.0374272	0.00555963	0.00657245	0.0045937	0.00616436	0.0032466	0.00757589	0.0915203	0.0236468	0.0168523	0.0118154	0.0158161	0.00836835	0.0193945	0.0207785	0.00507557	0.00304175	0.00251217	0.00337353	0.00177439	0.00414868	0.00837071	0.00202533	0.00121227	0.00143426	0.00134477	0.000706632	0.00165454	0	0	0	0	0	0	0	0	0	0	0	0	0	0
ALOX5AP_ALOX5	0.149646	0.115017	0.134446	0.454971	0.351781	0.536824	0.230062	0.176937	0.0972356	0.114048	0.408918	0.310227	0.489933	0.198484	0.203814	0.147971	0.132915	0.451694	0.348772	0.533535	0.227728	0.518178	0.421837	0.350159	0.775832	0.692307	0.827742	0.553343	0.562959	0.466351	0.39224	0.435457	0.729357	0.851971	0.597395	0.430255	0.338768	0.274503	0.311394	0.708475	0.771386	0.465214	0.622757	0.528292	0.452687	0.497117	0.841585	0.775468	0.655366
AMH_ACVR1	0.261457	0.321361	0.167074	0.194992	0.142063	0.25292	0.153943	0.106189	0.164871	0.0771722	0.0917216	0.0645761	0.123684	0.0705087	0.0978236	0.118713	0.0709115	0.0843886	0.0592717	0.114117	0.0647507	0.0825447	0.100535	0.130062	0.0710428	0.0496826	0.0965656	0.0543264	0.0640423	0.0783445	0.102094	0.0459504	0.0382392	0.075178	0.0418606	0.0580359	0.0710986	0.092873	0.0415655	0.0497639	0.0682033	0.0378504	0.0837804	0.10201	0.131907	0.0604728	0.0721199	0.0504534	0.0551651
AMH_AMHR2	0.0201557	0.0157438	0.0117623	0.0148765	0.0153652	0.289938	0.0158053	0.0121415	0.00662448	0.00493764	0.00625637	0.00646374	0.14547	0.00665062	0.0110931	0.00776624	0.00450844	0.0057132	0.00590267	0.134476	0.00607343	0.00922201	0.00645264	0.00502484	0.0047452	0.00490273	0.114197	0.0050447	0.00702898	0.00491491	0.00382606	0.00284976	0.00373297	0.0892902	0.0038412	0.00633356	0.00442772	0.00344643	0.00256675	0.00325434	0.081121	0.00346007	0.00937128	0.00655738	0.00510652	0.00380473	0.00482236	0.00498243	0.00512671
AMH_EGFR	0.148599	0.334936	0.0615154	0.0578417	0.0612678	0.0491496	0.0817184	0.121597	0.173526	0.0266002	0.0249562	0.0264892	0.0210953	0.0357734	0.11217	0.0622748	0.0243341	0.0228268	0.0242323	0.0192888	0.032752	0.0948862	0.0522268	0.13719	0.0190147	0.0201902	0.0160578	0.0273287	0.0738401	0.0402223	0.107879	0.0154949	0.0154295	0.0122593	0.0209208	0.0669805	0.0363631	0.0981926	0.0139737	0.0130996	0.0110522	0.0188771	0.0962873	0.0530349	0.13912	0.0205999	0.0193194	0.0205134	0.0277628
ANGPT1_ITGA5	0.397282	0.287171	0.199275	0.251734	0.0987155	0.151849	0.104459	0.141581	0.219316	0.14788	0.19002	0.0709575	0.11099	0.0752208	0.494332	0.731501	0.507055	0.581678	0.311627	0.425284	0.325287	0.088891	0.213774	0.142499	0.121862	0.0432269	0.0687727	0.0459064	0.104856	0.246109	0.166334	0.10973	0.0514537	0.0814474	0.054614	0.0756535	0.18573	0.12235	0.0792905	0.104277	0.0583393	0.0387975	0.0802367	0.195571	0.129366	0.084074	0.110387	0.038829	0.0412476
ANGPT1_ITGB1	0.470616	0.488987	0.391161	0.357536	0.354585	0.291666	0.264636	0.28767	0.400219	0.3094	0.279576	0.276991	0.223081	0.200607	0.705332	0.786067	0.726437	0.696985	0.694259	0.62989	0.597978	0.192825	0.268314	0.283009	0.1867	0.184753	0.145191	0.129258	0.22289	0.305691	0.321534	0.241385	0.213893	0.169387	0.15127	0.166946	0.235256	0.248756	0.181885	0.161479	0.124717	0.11074	0.176006	0.246925	0.260867	0.19157	0.170303	0.168492	0.117179
ANGPT1_TEK	0.323618	0.0600517	0.0323124	0.0229065	0.031527	0.0348173	0.0493335	0.0224919	0.0426512	0.022755	0.0160849	0.0221966	0.0245378	0.0349233	0.120013	0.664154	0.121276	0.0883372	0.118593	0.129753	0.176607	0.0134282	0.164831	0.0256771	0.00957777	0.0132503	0.014662	0.0209574	0.0160791	0.191567	0.030671	0.0162684	0.0158666	0.0175521	0.0250569	0.0112892	0.142047	0.0216298	0.0114228	0.00804714	0.012329	0.0176406	0.0120239	0.15	0.0230217	0.0121661	0.00857264	0.0118643	0.0187807
ANGPT1_TIE1	0.380582	0.0571044	0.0752222	0.0491785	0.0418473	0.197496	0.0548329	0.033505	0.0405211	0.0536769	0.0348119	0.0295558	0.146476	0.0388821	0.170451	0.717476	0.251608	0.176126	0.152914	0.504258	0.193408	0.0200945	0.2022	0.0243732	0.0208896	0.017697	0.0921598	0.0233714	0.0240294	0.233304	0.029121	0.038725	0.0211726	0.108642	0.0279296	0.0169119	0.175336	0.0205271	0.0273768	0.0175833	0.0784775	0.0196802	0.0180058	0.184751	0.0218496	0.0291274	0.0187198	0.0158535	0.0209493
ANGPT2_TEK	0.354987	0.0684582	0.0369886	0.0262584	0.0360938	0.0398411	0.0563295	0.213896	0.345052	0.215903	0.162002	0.211632	0.229269	0.299684	0.172431	0.751322	0.174136	0.128947	0.170511	0.185528	0.246811	0.0530847	0.448395	0.0979174	0.0383046	0.0524093	0.057749	0.0810234	0.030416	0.312656	0.0572616	0.0307689	0.0300199	0.0331583	0.0470165	0.0581943	0.472566	0.106855	0.0588499	0.0420548	0.0632775	0.0885706	0.0556691	0.460859	0.102448	0.0562979	0.0402	0.0549627	0.084846
ANGPT2_TIE1	0.414091	0.0651269	0.0855591	0.0561538	0.0478352	0.220626	0.0625575	0.290753	0.333073	0.401468	0.29899	0.264789	0.669901	0.323592	0.238918	0.795074	0.339339	0.246196	0.216172	0.60846	0.268115	0.077884	0.510738	0.0932961	0.0807772	0.0690778	0.294842	0.089722	0.0451301	0.368742	0.0544433	0.0717811	0.0398672	0.189608	0.0522718	0.0851659	0.535009	0.10186	0.132187	0.0883037	0.315469	0.0979931	0.0815717	0.52329	0.0976362	0.126883	0.0845893	0.0723813	0.0939131
ANGPT4_TEK	0.0195119	0.00265023	0.0013869	0.000974123	0.00135215	0.00149813	0.00215374	0.00943851	0.018115	0.00955042	0.00672431	0.00931296	0.0103096	0.0147642	0.0473225	0.418697	0.0478618	0.034089	0.0467168	0.051508	0.0724605	0.00738689	0.0973986	0.0142044	0.00525953	0.00728843	0.00807016	0.0115685	0.00763202	0.100329	0.0146724	0.00772267	0.00753032	0.00833777	0.0119507	0	0	0	0	0	0	0	0.01121	0.141181	0.0214795	0.0113426	0.00799045	0.0110611	0.0175175
ANGPT4_TIE1	0.0249184	0.00251263	0.00337176	0.00214663	0.00181326	0.0101322	0.00240714	0.0141526	0.0171883	0.0229499	0.0147161	0.0124551	0.0663513	0.0164768	0.0696278	0.480507	0.109093	0.0722383	0.0616927	0.270329	0.0803202	0.0110878	0.121708	0.013475	0.0115307	0.0097542	0.0525854	0.0129152	0.0114543	0.125268	0.0139193	0.018606	0.0100771	0.0542485	0.0133414	0	0	0	0	0	0	0	0.0167938	0.174307	0.0203843	0.0271876	0.0174606	0.0147842	0.0195432
ANGPTL1_TEK	0.262396	0.0453481	0.0242257	0.0171321	0.0236321	0.0261207	0.0371506	0.0255919	0.0483922	0.0258903	0.0183184	0.025257	0.0279118	0.0396672	0.10437	0.628218	0.105488	0.0764639	0.103113	0.113003	0.154885	0.0116539	0.146012	0.022321	0.00830795	0.0114992	0.0127268	0.0182066	0.0100973	0.128849	0.0193675	0.0102169	0.00996308	0.0110285	0.0157888	0.0348816	0.343863	0.0654026	0.0352844	0.0250357	0.0380107	0.053784	0.00821792	0.107262	0.0157902	0.00831547	0.00585264	0.00810848	0.0128638
ANGPTL2_TIE1	0.367951	0.0542686	0.071555	0.0467168	0.0397373	0.189086	0.0521038	0.214751	0.249907	0.30914	0.221507	0.193721	0.575162	0.241934	0.276058	0.824958	0.384209	0.284045	0.250942	0.653705	0.307958	0.0353767	0.311895	0.0427673	0.0367538	0.031214	0.153655	0.0410414	0.0376109	0.325696	0.0454463	0.0601011	0.0331944	0.162104	0.0436172	0.0456218	0.371388	0.0550307	0.0725412	0.0473782	0.191358	0.0528371	0.0337818	0.301733	0.0408533	0.0541109	0.035099	0.029801	0.0392014
ANGPTL3_ITGA5	0.0935047	0.0593043	0.0374852	0.0500133	0.016851	0.0272534	0.0179261	0	0	0	0	0	0	0	0	0	0	0	0	0	0	0	0	0	0	0	0	0	0	0	0	0	0	0	0	0	0	0	0	0	0	0	0	0	0	0	0	0	0
ANGPTL3_ITGAV	0.0742301	0.0789282	0.028186	0.0534488	0.0197114	0.0477091	0.0223659	0	0	0	0	0	0	0	0	0	0	0	0	0	0	0	0	0	0	0	0	0	0	0	0	0	0	0	0	0	0	0	0	0	0	0	0	0	0	0	0	0	0
ANGPTL3_ITGB3	0.0258269	0.0173064	0.00233773	0.00776896	0.00387801	0.00583438	0.00398867	0	0	0	0	0	0	0	0	0	0	0	0	0	0	0	0	0	0	0	0	0	0	0	0	0	0	0	0	0	0	0	0	0	0	0	0	0	0	0	0	0	0
ANGPTL4_TIE1	0.703357	0.189439	0.238905	0.166387	0.144234	0.487102	0.182925	0.18019	0.21121	0.264505	0.186117	0.161847	0.521089	0.204136	0.283872	0.830485	0.393421	0.291994	0.258299	0.662427	0.31628	0.0681359	0.474703	0.0817901	0.0706948	0.0603598	0.265765	0.0786186	0.104417	0.590328	0.124371	0.160205	0.0929129	0.365953	0.119764	0.060425	0.442847	0.0726544	0.0952077	0.0627138	0.241485	0.0698103	0.0692436	0.479022	0.0830999	0.108516	0.0718408	0.0613493	0.079882
ANOS1_FGFR1	0.454376	0.511977	0.298769	0.27256	0.2049	0.277766	0.15826	0.283439	0.47637	0.269793	0.245237	0.182657	0.2501	0.140187	0.317165	0.458874	0.302581	0.276169	0.20787	0.281417	0.16069	0.103701	0.174394	0.210173	0.0867899	0.061356	0.0888813	0.0455192	0.360112	0.506769	0.564144	0.34455	0.241246	0.321805	0.188291	0.0743256	0.127849	0.155882	0.069767	0.0618741	0.0634068	0.0320358	0.100554	0.169507	0.204532	0.0945516	0.0841081	0.059409	0.0440511
ANOS1_SDC2	0.182735	0.544338	0.155321	0.259262	0.232701	0.133107	0.140083	0.418843	0.508827	0.137529	0.232845	0.20823	0.117505	0.123781	0.458374	0.185458	0.157714	0.262758	0.235953	0.135213	0.142281	0.174104	0.0536705	0.232547	0.0815397	0.0714303	0.0374867	0.0396808	0.506266	0.216218	0.595777	0.184917	0.272289	0.159269	0.167351	0.127625	0.0378684	0.173748	0.0313536	0.0580353	0.026317	0.0278763	0.169224	0.0519539	0.226479	0.0431245	0.0790061	0.0691872	0.0383935
ANXA1_ADRA2A	0.34058	0.69991	0.176754	0.208357	0.300057	0.59501	0.173367	0.616065	0.797885	0.266541	0.308188	0.420489	0.713199	0.261982	0.62351	0.474308	0.272763	0.314965	0.428206	0.719618	0.268136	0.633079	0.484534	0.809335	0.323872	0.438267	0.72781	0.276253	0.630599	0.481872	0.807685	0.278818	0.435644	0.725693	0.274127	0.354936	0.230632	0.575136	0.110806	0.132516	0.460254	0.108517	0.704843	0.565407	0.854547	0.350998	0.398669	0.519196	0.345675
ANXA1_DYSF	0.70064	0.357773	0.318403	0.547343	0.185818	0.199434	0.267016	0.408351	0.485308	0.441552	0.671769	0.278651	0.296593	0.381412	0.416006	0.803482	0.449357	0.678697	0.285046	0.303226	0.388893	0.425994	0.809871	0.503445	0.687566	0.293469	0.311952	0.398674	0.423389	0.808224	0.50078	0.456868	0.291264	0.309669	0.396122	0.191379	0.575985	0.244331	0.213299	0.41239	0.126323	0.174531	0.5067	0.854978	0.583899	0.540591	0.752834	0.365035	0.47852
ANXA1_EGFR	0.42555	0.68128	0.217657	0.206713	0.216926	0.179921	0.27416	0.704613	0.783456	0.320143	0.306061	0.319208	0.270789	0.389988	0.711146	0.564101	0.327058	0.312812	0.326113	0.277072	0.39753	0.71949	0.574148	0.795514	0.321687	0.335181	0.285354	0.407383	0.717333	0.57154	0.793774	0.333764	0.33281	0.283185	0.404812	0.449937	0.30068	0.553699	0.139026	0.131371	0.112954	0.179807	0.780221	0.651086	0.843368	0.412043	0.396275	0.411002	0.487559
ANXA1_FPR1	0.184201	0.232068	0.168699	0.739087	0.220002	0.231064	0.306908	0.294864	0.338404	0.255665	0.827425	0.323136	0.337142	0.428406	0.301475	0.282866	0.261724	0.831889	0.330084	0.344239	0.436159	0.310174	0.291252	0.354836	0.837542	0.339207	0.353546	0.446261	0.307897	0.289056	0.3524	0.267623	0.336822	0.351114	0.443628	0.12541	0.115866	0.149223	0.105372	0.621799	0.148509	0.20446	0.383602	0.362555	0.432213	0.338265	0.877081	0.41537	0.52728
ANXA1_FPR2	0.080654	0.129545	0.113993	0.531519	0.143192	0	0.203234	0.241186	0.201212	0.178824	0.657574	0.220497	0	0.301546	0.247015	0.13289	0.18351	0.664652	0.225975	0	0.308242	0.254715	0.137683	0.213129	0.673722	0.233223	0	0.317047	0.252697	0.136422	0.211347	0.188096	0.231322	0	0.314743	0.0982803	0.0484514	0.0795098	0.069485	0.397045	0	0.128954	0.321126	0.180991	0.272664	0.244762	0.740792	0.296258	0.39118
ANXA1_FPR3	0.357522	0.338135	0.353834	0.805315	0.299221	0.3931	0.422631	0.423309	0.463724	0.481016	0.875022	0.419518	0.522973	0.553364	0.431039	0.492929	0.488907	0.878436	0.42723	0.530849	0.561159	0.441115	0.503172	0.48181	0.882744	0.437286	0.541039	0.571223	0.438489	0.500507	0.479149	0.496484	0.434664	0.538391	0.56861	0.20109	0.24413	0.228703	0.241172	0.705955	0.273223	0.298172	0.522081	0.583634	0.562725	0.579718	0.912432	0.518201	0.648365
ANXA1_GRM7	0.0603138	0.26861	0.080505	0.0912744	0	0	0	0.120808	0.383332	0.129065	0.145304	0	0	0	0.124204	0.100821	0.132658	0.149272	0	0	0	0.12873	0.104597	0.400625	0.15455	0	0	0	0.127539	0.103603	0.398068	0.136185	0	0	0	0.0449982	0.0359152	0.175705	0.0483588	0.0550855	0	0	0.169776	0.139177	0.48055	0.180693	0.201921	0	0
APLN_ADRA2A	0.0514199	0.196651	0.0220374	0.0268809	0.0430555	0.133598	0.0215376	0.220854	0.410851	0.0603233	0.0729538	0.113614	0.305211	0.0590076	0.108596	0.0622402	0.0268498	0.0327156	0.0522126	0.158816	0.0262438	0.0461154	0.0256625	0.106296	0.013244	0.0213935	0.0697002	0.0105819	0.0489905	0.0272989	0.112481	0.0115321	0.0227641	0.0739318	0.0112679	0.0313555	0.0173299	0.0737639	0.00727775	0.00890684	0.0477697	0.00711027	0	0	0	0	0	0	0
APLN_APLNR	0.252643	0.0853297	0.0237725	0.0282935	0.0259458	0.0298819	0.0357338	0.0648277	0.209966	0.0648729	0.0765969	0.0705322	0.0806719	0.0954914	0.0289316	0.292739	0.0289526	0.0344239	0.0315841	0.0363436	0.0434044	0.011685	0.141079	0.0433625	0.0139503	0.0127771	0.0147456	0.0176874	0.0124415	0.148951	0.0460743	0.0124506	0.0136033	0.0156972	0.0188251	0.00785429	0.0990821	0.0294566	0.0078601	0.009384	0.00992165	0.0119127	0	0	0	0	0	0	0
APLN_GRM7	0.00669141	0.0371149	0.00910543	0.0104319	0	0	0	0.0236981	0.0989449	0.0255105	0.0291564	0	0	0	0.0103247	0.00818066	0.0111259	0.0127429	0	0	0	0.00412286	0.00326246	0.0183843	0.00509599	0	0	0	0.00439196	0.0034756	0.0195659	0.00473501	0	0	0	0.00276433	0.00218682	0.0123849	0.00298063	0.00341791	0	0	0	0	0	0	0	0	0
APOA1_LDLR	0.30811	0.213317	0.201198	0.200594	0.100278	0.121612	0.135017	0.386944	0.299419	0.284174	0.28341	0.149419	0.179126	0.197447	0.227731	0.246943	0.156455	0.15596	0.0758471	0.0925181	0.103093	0.217712	0.236338	0.158566	0.148491	0.0718884	0.0877719	0.0978628	0.212154	0.230444	0.15422	0.144839	0.0697211	0.0851697	0.0949927	0.164996	0.18015	0.118011	0.110545	0.110176	0.0639472	0.0715138	0.371838	0.396958	0.286135	0.271305	0.270562	0.141446	0.187476
APOA1_LRP1	0.0630716	0.341389	0.0690221	0.245041	0.0657519	0.0672026	0.0798343	0.173343	0.449638	0.104628	0.338438	0.0998513	0.101972	0.120297	0.0892273	0.0472296	0.0517681	0.192903	0.0492721	0.0503788	0.0600519	0.0846342	0.0446924	0.264832	0.184052	0.0466305	0.0476808	0.0568669	0.0821167	0.0433067	0.258467	0.047487	0.0451876	0.046207	0.0551256	0.0616037	0.032149	0.203677	0.035292	0.138048	0.0343289	0.0410535	0.164341	0.0905018	0.433816	0.0987674	0.324225	0.0942306	0.11367
APOA1_LRP2	0.0351973	0.0213525	0.0251695	0.0176915	0.0236342	0.0125519	0.0289296	0.193006	0.0332454	0.0391036	0.0276029	0.0367503	0.0196415	0.0448494	0.100509	0.0261612	0.018658	0.0130886	0.0175127	0.00927359	0.0214667	0.0953958	0.0247264	0.0149365	0.0123617	0.0165442	0.00875665	0.020284	0.0925905	0.0239442	0.0144594	0.0170658	0.0160166	0.00847528	0.0196396	0.0696597	0.0176829	0.0106513	0.01258	0.00880859	0.00623321	0.0144872	0.183209	0.0511669	0.0312439	0.0367627	0.0259319	0.0345452	0.0421797
APOA2_LDLR	0.114337	0.0728806	0.0680495	0.0678114	0.0312993	0.0385876	0.0432923	0	0	0	0	0	0	0	0	0	0	0	0	0	0	0	0	0	0	0	0	0	0.0601477	0.0664381	0.0415345	0.0386946	0.0174998	0.0216467	0.0243381	0	0	0	0	0	0	0	0	0	0	0	0	0	0
APOA2_LRP1	0.0191418	0.130638	0.0210408	0.0860022	0.0199951	0.0204584	0.0245349	0	0	0	0	0	0	0	0	0	0	0	0	0	0	0	0	0	0	0	0	0	0.0208189	0.0106435	0.0765002	0.0117095	0.0111223	0.0113824	0.0136757	0	0	0	0	0	0	0	0	0	0	0	0	0	0
APOA2_LRP2	0.0104653	0.0062854	0.00742944	0.00519403	0.00696851	0.00367153	0.00856259	0	0	0	0	0	0	0	0	0	0	0	0	0	0	0	0	0	0	0	0	0	0.023676	0.00579631	0.00347469	0.00410926	0.00385351	0.00202731	0.00473842	0	0	0	0	0	0	0	0	0	0	0	0	0	0
APOB_ADRB2	0.0118685	0.00327537	0.0116057	0.00743359	0.00777068	0.0219909	0.00967263	0.0182291	0.00895035	0.0312613	0.0201674	0.0210697	0.0581995	0.026141	0.0138519	0.0243636	0.0238307	0.015332	0.0160215	0.0446611	0.0199025	0	0	0	0	0	0	0	0	0	0	0	0	0	0	0	0	0	0	0	0	0	0	0	0	0	0	0	0
APOB_CALCR	0.000523081	0	0	0.00175024	0	0	0	0.00126982	0	0	0.00479545	0	0	0	0.000960925	0.00108692	0	0.00363202	0	0	0	0	0	0	0	0	0	0	0	0	0	0	0	0	0	0	0	0	0	0	0	0	0	0	0	0	0	0	0
APOB_ITGAM	0.003478	0.00246466	0.00772758	0.0168546	0.00800357	0.0144914	0.00356198	0.0150562	0.00674449	0.0209544	0.0449953	0.0216925	0.0388423	0.00972871	0.011432	0.007204	0.0159334	0.0344162	0.0164976	0.029665	0.00737729	0	0	0	0	0	0	0	0	0	0	0	0	0	0	0	0	0	0	0	0	0	0	0	0	0	0	0	0
APOB_ITGB2	0.00646169	0.00746158	0.0258575	0.0392218	0.0170808	0.0128115	0.0116695	0.0185176	0.0202424	0.0679898	0.100875	0.0455816	0.0344381	0.0314298	0.0140721	0.0133413	0.0523005	0.0782342	0.0348697	0.0262728	0.0239601	0	0	0	0	0	0	0	0	0	0	0	0	0	0	0	0	0	0	0	0	0	0	0	0	0	0	0	0
APOB_LDLR	0.0251153	0.0154448	0.0143621	0.0143089	0.00640649	0.00794586	0.00894941	0.0598581	0.0413306	0.0385041	0.038365	0.0174118	0.0215382	0.0242165	0.0459527	0.0508389	0.0294042	0.029297	0.0132282	0.0163796	0.0184286	0	0	0	0	0	0	0	0	0	0	0	0	0	0	0	0	0	0	0	0	0	0	0	0	0	0	0	0
APOB_LRP1	0.00387931	0.0291142	0.00427077	0.0184311	0.00405506	0.00415057	0.00499419	0.0207145	0.0761383	0.0116502	0.0490725	0.011066	0.0113247	0.0136066	0.01575	0.00803179	0.00883854	0.0375725	0.00839406	0.0085909	0.0103277	0	0	0	0	0	0	0	0	0	0	0	0	0	0	0	0	0	0	0	0	0	0	0	0	0	0	0	0
APOB_LRP2	0.00210606	0.00126064	0.00149147	0.00104083	0.00139842	0.000734838	0.00172052	0.0235576	0.00345696	0.0040883	0.0028553	0.00383385	0.00201695	0.00471427	0.0179242	0.00436874	0.0030959	0.00216155	0.00290304	0.00152658	0.00357046	0	0	0	0	0	0	0	0	0	0	0	0	0	0	0	0	0	0	0	0	0	0	0	0	0	0	0	0
APOB_LRP6	0.0157155	0.00994062	0.00195813	0.00202702	0.00235172	0.00305753	0.00216937	0.0256413	0.0268529	0.00536313	0.00555113	0.00643671	0.00835824	0.0059395	0.0195196	0.0321289	0.00406253	0.00420514	0.00487705	0.00633594	0.00449977	0	0	0	0	0	0	0	0	0	0	0	0	0	0	0	0	0	0	0	0	0	0	0	0	0	0	0	0
APOB_LRP8	0.0044564	0.0026444	0.00493196	0.00466081	0.00279297	0.00280136	0.00310537	0.010224	0.00723408	0.0134385	0.0127057	0.00763855	0.00766137	0.00848833	0.00775381	0.00922087	0.0101997	0.00964172	0.00578937	0.00580669	0.00643476	0	0	0	0	0	0	0	0	0	0	0	0	0	0	0	0	0	0	0	0	0	0	0	0	0	0	0	0
APOB_LSR	0.0163081	0.00732162	0.0109996	0.00620328	0.00982416	0.0102454	0.00977303	0.0578426	0.0198675	0.0296596	0.0168654	0.0265436	0.0276616	0.0264078	0.0443833	0.0333195	0.0226008	0.0128114	0.020211	0.021068	0.0201069	0	0	0	0	0	0	0	0	0	0	0	0	0	0	0	0	0	0	0	0	0	0	0	0	0	0	0	0
APOB_MTTP	0.000404585	0.000194336	0.000326924	0.000933914	0.000991012	0	0.000658826	0.00244212	0.000533907	0.000897965	0.00256247	0.00271886	0	0.00180855	0.00184857	0.000840798	0.000679463	0.00193973	0.00205819	0	0.00136878	0	0	0	0	0	0	0	0	0	0	0	0	0	0	0	0	0	0	0	0	0	0	0	0	0	0	0	0
APOB_OLR1	0.00676955	0.00675431	0.00776539	0.0348207	0.00606279	0.00728932	0.00804375	0.0167841	0.0183461	0.0210556	0.0902056	0.0164875	0.019781	0.0217999	0.0127493	0.0139724	0.0160107	0.0697735	0.0125231	0.0150368	0.0165797	0	0	0	0	0	0	0	0	0	0	0	0	0	0	0	0	0	0	0	0	0	0	0	0	0	0	0	0
APOB_TLR4	0.0117157	0.00540249	0.0017044	0.0139079	0.00291737	0.00626179	0.00245628	0.00368895	0.0147086	0.00467025	0.0373153	0.00797703	0.0170228	0.00672167	0.00279321	0.0240538	0.00353709	0.028488	0.00604641	0.0129314	0.00509331	0	0	0	0	0	0	0	0	0	0	0	0	0	0	0	0	0	0	0	0	0	0	0	0	0	0	0	0
APOB_TLR6	0.00178547	0.00247084	0.00206351	0.00860672	0.00819583	0.00269191	0.00449267	0.0102644	0.00676134	0.00565069	0.023303	0.0222062	0.00736344	0.0122509	0.00778455	0.00370499	0.00428066	0.0177294	0.0168904	0.00558048	0.00929557	0	0	0	0	0	0	0	0	0	0	0	0	0	0	0	0	0	0	0	0	0	0	0	0	0	0	0	0
APOB_VLDLR	0.00341778	0.00612455	0.00173441	0.0017203	0.00117952	0.00103323	0.000591589	0.0118573	0.0166536	0.00475222	0.00471368	0.00323497	0.00283447	0.00162417	0.0089961	0.00707973	0.00359924	0.00357002	0.0024492	0.00214577	0.00122918	0	0	0	0	0	0	0	0	0	0	0	0	0	0	0	0	0	0	0	0	0	0	0	0	0	0	0	0
APOC1_VLDLR	0.194193	0.302176	0.108805	0.108014	0.0766244	0.0677557	0.0399346	0.219893	0.284603	0.100852	0.100113	0.0708369	0.0625927	0.0368078	0.297175	0.249314	0.144021	0.143016	0.102624	0.091043	0.054216	0.253312	0.210401	0.323775	0.118083	0.0840431	0.0743849	0.0439702	0.527978	0.467681	0.612201	0.308003	0.232261	0.209465	0.131676	0.20384	0.16743	0.265433	0.0924598	0.0917755	0.0571814	0.033546	0.313117	0.263652	0.391493	0.153542	0.152482	0.109759	0.0582037
APOC2_LDLR	0.0930527	0.0588013	0.0548483	0.0546536	0.0250359	0.0309123	0.0347149	0.100365	0.0702362	0.0655681	0.065338	0.0301146	0.0371377	0.0416733	0.0370908	0.0410753	0.0236545	0.0235678	0.010607	0.0131423	0.0147924	0.25055	0.271012	0.184588	0.1732	0.0851249	0.103607	0.115288	0.485908	0.512448	0.390247	0.372839	0.208272	0.246293	0.26923	0	0	0	0	0	0	0	0.439264	0.465563	0.346595	0.33008	0.329249	0.179	0.233921
APOC2_LRP1	0.0152729	0.106685	0.0167947	0.0695782	0.0159565	0.0163278	0.0195978	0.0357392	0.126183	0.0202363	0.0829243	0.0192298	0.0196757	0.0236001	0.0126355	0.00643357	0.00708093	0.0302755	0.00672424	0.0068822	0.00827641	0.0999647	0.0532084	0.302033	0.213197	0.0554944	0.0567326	0.0675388	0.238973	0.137103	0.550245	0.148927	0.142451	0.14533	0.169971	0	0	0	0	0	0	0	0.206511	0.116363	0.503473	0.126661	0.388354	0.121015	0.145096
APOC2_LRP2	0.00833516	0.00500176	0.00591355	0.00413235	0.00554614	0.00292014	0.00681708	0.040559	0.00604159	0.00714158	0.00499235	0.00669839	0.00352875	0.00823119	0.0143861	0.00349685	0.0024774	0.00172939	0.00232298	0.00122122	0.00285743	0.112436	0.0295556	0.0178888	0.0148127	0.0198079	0.0105005	0.0242673	0.263705	0.079279	0.0489749	0.05744	0.0540453	0.0291284	0.0656959	0	0	0	0	0	0	0	0.228894	0.0666111	0.0409339	0.0480795	0.0340324	0.0452114	0.0550686
APOD_LEPR	0.557933	0.477919	0.182662	0.230793	0.161169	0.28077	0.190139	0.303648	0.497329	0.194549	0.244873	0.171951	0.296723	0.202391	0.517223	0.77019	0.372428	0.443434	0.337836	0.508989	0.384023	0.169587	0.389813	0.31664	0.131848	0.0886339	0.164995	0.106216	0.150944	0.357379	0.287427	0.0896471	0.0780536	0.146768	0.0937532	0.205436	0.447149	0.369735	0.125276	0.161269	0.200108	0.130779	0.181109	0.40893	0.334133	0.109137	0.141242	0.095287	0.114024
APOE_CHRNA4	0	0	0	0	0	0	0	0.0572384	0	0	0	0	0	0	0.101429	0	0	0	0	0	0	0.0660774	0	0	0	0	0	0	0.138075	0	0	0	0	0	0	0.0556054	0	0	0	0	0	0	0.0624771	0	0	0	0	0	0
APOE_LDLR	0.82055	0.735752	0.72116	0.720403	0.533675	0.587052	0.615796	0.731763	0.648784	0.631792	0.630917	0.431581	0.485376	0.515354	0.835309	0.849402	0.761344	0.76066	0.585342	0.63683	0.664092	0.760716	0.779506	0.68281	0.665783	0.469443	0.523609	0.553409	0.878019	0.888943	0.829758	0.819081	0.667037	0.713348	0.737236	0.725699	0.746323	0.641762	0.624628	0.623746	0.477717	0.507689	0.749647	0.769043	0.669703	0.653183	0.65233	0.454562	0.538568
APOE_LRP1	0.408713	0.841834	0.432229	0.769202	0.419505	0.425208	0.471144	0.475432	0.779306	0.335577	0.688583	0.324073	0.329215	0.371483	0.627568	0.460222	0.484275	0.804341	0.47129	0.477119	0.523554	0.513664	0.348287	0.804498	0.720415	0.358451	0.363845	0.407855	0.705134	0.547511	0.903073	0.571298	0.558506	0.564263	0.609297	0.467788	0.307833	0.773985	0.328772	0.681967	0.322477	0.36435	0.498699	0.334823	0.794909	0.356653	0.708198	0.344802	0.393479
APOE_LRP2	0.272514	0.183029	0.20956	0.156069	0.199073	0.115454	0.234246	0.508292	0.129401	0.149581	0.109283	0.141559	0.079694	0.16871	0.657758	0.316032	0.24643	0.18574	0.234647	0.138672	0.273955	0.546414	0.224576	0.147639	0.125093	0.161192	0.0916634	0.191271	0.731724	0.396039	0.281699	0.316983	0.303183	0.185988	0.348741	0.500624	0.194209	0.125985	0.145721	0.106333	0.077473	0.164452	0.531537	0.214322	0.140262	0.161821	0.118686	0.15326	0.18218
APOE_LRP5	0.70277	0.614992	0.348995	0.365351	0.333792	0.455253	0.379085	0.579733	0.514506	0.262354	0.276374	0.249479	0.356687	0.288282	0.719468	0.744666	0.398044	0.415233	0.381958	0.507593	0.429573	0.616495	0.646396	0.55257	0.307997	0.279213	0.392515	0.320664	0.784467	0.805406	0.736578	0.484117	0.467254	0.59398	0.516613	0.572241	0.603373	0.506841	0.256461	0.270282	0.349679	0.28203	0.602244	0.632594	0.537725	0.280775	0.295385	0.267324	0.307764
APOE_LRP8	0.442745	0.320006	0.468005	0.453888	0.332049	0.332716	0.356041	0.306805	0.237932	0.368546	0.355424	0.248013	0.248574	0.268372	0.451415	0.494953	0.52041	0.506216	0.380107	0.380816	0.405464	0.340273	0.380526	0.266778	0.391203	0.277636	0.278239	0.299459	0.538702	0.58173	0.451692	0.606293	0.4653	0.466048	0.49183	0.30032	0.338271	0.232415	0.361436	0.348428	0.242888	0.262392	0.326963	0.366517	0.255231	0.390475	0.377039	0.265789	0.287051
APOE_SCARB1	0.684951	0.442116	0.313307	0.640895	0.42185	0.271815	0.453381	0.516847	0.344594	0.232364	0.542136	0.326185	0.198493	0.354956	0.665424	0.728388	0.360115	0.687636	0.473688	0.315271	0.505705	0.554887	0.626991	0.379925	0.579803	0.360667	0.223963	0.390716	0.738393	0.791918	0.58111	0.444037	0.560878	0.395196	0.592157	0.509184	0.58313	0.3377	0.226937	0.534512	0.193658	0.347964	0.540054	0.612885	0.365925	0.249391	0.56515	0.346979	0.376559
APOE_SORL1	0.387026	0.463232	0.722038	0.765017	0.640344	0.600005	0.438889	0.582384	0.364093	0.632809	0.683537	0.541541	0.498795	0.341644	0.721661	0.437826	0.762138	0.800628	0.687121	0.649155	0.491043	0.619067	0.328028	0.400202	0.715673	0.579219	0.536982	0.376846	0.786303	0.524999	0.601705	0.819728	0.757085	0.724201	0.577919	0.574905	0.288884	0.357021	0.625653	0.676865	0.491127	0.334778	0.60485	0.314969	0.385919	0.654173	0.703333	0.564562	0.362892
APOE_VLDLR	0.378382	0.522388	0.235694	0.234224	0.173281	0.155105	0.095075	0.339563	0.420507	0.169843	0.168693	0.122082	0.108571	0.0651622	0.488729	0.428841	0.27556	0.27393	0.205428	0.184632	0.114726	0.374673	0.320014	0.45818	0.191251	0.139454	0.124292	0.0751273	0.575659	0.515867	0.656903	0.350572	0.268423	0.243202	0.155345	0.332718	0.281425	0.41305	0.165562	0.164434	0.105638	0.0633183	0.360754	0.307128	0.443357	0.183383	0.182161	0.132422	0.0710714
APP_ADRA2A	0.403912	0.75369	0.219775	0.256672	0.359968	0.658414	0.21578	0.643383	0.816127	0.29007	0.333721	0.449283	0.736561	0.285265	0.573522	0.422847	0.233458	0.271852	0.378149	0.675754	0.229288	0.285117	0.178499	0.495257	0.0996875	0.152792	0.381986	0.0810778	0.432895	0.29372	0.652534	0.147396	0.256603	0.541912	0.144473	0.352051	0.2284	0.572049	0.109569	0.131072	0.45712	0.107301	0.216353	0.130746	0.404489	0.0588469	0.0711916	0.110988	0.0575614
APP_CAV1	0.896111	0.877798	0.595456	0.537591	0.561705	0.585213	0.752527	0.840433	0.912431	0.681029	0.627752	0.650223	0.671758	0.815187	0.796994	0.90316	0.61412	0.556937	0.580829	0.604035	0.766782	0.537966	0.734463	0.697281	0.271561	0.291259	0.311492	0.493693	0.690258	0.841116	0.815109	0.474616	0.44026	0.464067	0.651114	0.613332	0.790272	0.758334	0.391358	0.336813	0.381316	0.570516	0.44629	0.656911	0.614569	0.246267	0.205129	0.221473	0.402982
APP_CD74	0.906651	0.822645	0.886438	0.929406	0.925783	0.864586	0.888279	0.90133	0.870604	0.918848	0.950242	0.947628	0.902547	0.920211	0.871943	0.913054	0.894065	0.934361	0.930974	0.873472	0.895797	0.668807	0.756953	0.59797	0.808492	0.799999	0.671848	0.718274	0.79445	0.85634	0.740041	0.827309	0.88447	0.796689	0.829923	0.733407	0.809264	0.66956	0.773238	0.85188	0.736089	0.77645	0.582968	0.683136	0.507296	0.63406	0.745056	0.734673	0.638322
APP_FPR2	0.103218	0.163355	0.144418	0.59815	0.179829	0	0.250738	0.26328	0.22071	0.196686	0.683456	0.241299	0	0.326789	0.210347	0.110673	0.154337	0.616769	0.191636	0	0.265693	0.0732172	0.0355939	0.0589207	0.323092	0.0656895	0	0.0969096	0.131345	0.0659787	0.107009	0.0938705	0.118606	0	0.170389	0.0971673	0.0478728	0.0785908	0.0686733	0.394027	0	0.127543	0.0518521	0.0249124	0.0415404	0.0361151	0.248351	0.046411	0.0691468
APP_GPC1	0.405567	0.753613	0.394796	0.403345	0.420989	0.366963	0.390447	0.798475	0.816065	0.486188	0.495098	0.513302	0.456776	0.481634	0.747051	0.424525	0.4136	0.422273	0.440133	0.385286	0.409184	0.466921	0.179508	0.495154	0.178154	0.189068	0.156748	0.1704	0.626366	0.295148	0.65244	0.285898	0.30855	0.262414	0.282189	0.544054	0.229613	0.571947	0.221771	0.227985	0.202064	0.21864	0.377461	0.131529	0.404389	0.126487	0.130479	0.138966	0.124485
APP_GRM7	0.0776677	0.325159	0.103031	0.116433	0	0	0	0.13382	0.411388	0.142822	0.160472	0	0	0	0.103267	0.0834498	0.110476	0.124711	0	0	0	0.0330253	0.0262925	0.133828	0.0405426	0	0	0	0.0613568	0.0491416	0.228226	0.0658549	0	0	0	0.0444588	0.0354806	0.173885	0.0477812	0.0544322	0	0	0.0230961	0.0183491	0.0966204	0.0248636	0.0284197	0	0
APP_LRP1	0.446143	0.86116	0.470101	0.795244	0.457159	0.462966	0.509366	0.697815	0.89997	0.562717	0.849255	0.549871	0.555651	0.600945	0.632527	0.465511	0.48959	0.807667	0.476594	0.482429	0.528859	0.337963	0.205278	0.665432	0.554648	0.21263	0.21657	0.24976	0.494197	0.330824	0.791957	0.352531	0.340745	0.346016	0.389189	0.410185	0.260293	0.730425	0.279304	0.629169	0.27357	0.312017	0.261109	0.151684	0.579268	0.164526	0.462979	0.157497	0.18729
APP_NCSTN	0.743298	0.735835	0.657949	0.755036	0.674849	0.654876	0.643981	0.833195	0.801607	0.73616	0.817215	0.75066	0.733505	0.724046	0.788281	0.757913	0.675301	0.769191	0.691746	0.672306	0.661678	0.524765	0.481463	0.471797	0.497074	0.399592	0.378288	0.3671	0.67881	0.639913	0.630937	0.541399	0.560208	0.538014	0.5261	0.600686	0.558482	0.548907	0.456607	0.573826	0.453228	0.441398	0.43323	0.391262	0.382073	0.299219	0.40624	0.315401	0.286488
APP_NGFR	0.321703	0.678088	0.463125	0.353843	0.453928	0.42336	0.157917	0.501542	0.75342	0.555809	0.44269	0.546645	0.51573	0.21385	0.428573	0.338975	0.482589	0.371895	0.473346	0.44253	0.168582	0.181959	0.132008	0.403149	0.14937	0.210457	0.190563	0.0567236	0.298602	0.225456	0.563852	0.34616	0.337825	0.310627	0.103215	0.232554	0.171628	0.479218	0.273697	0.193042	0.24284	0.0757192	0.133431	0.0952507	0.318606	0.16071	0.108382	0.155776	0.0399639
APP_SLC45A3	0.447555	0.39593	0.205518	0.368843	0.449878	0.843057	0.169661	0.482277	0.487374	0.272848	0.458782	0.54259	0.886259	0.228624	0.409807	0.466933	0.218562	0.387201	0.469272	0.853115	0.180948	0.170764	0.206211	0.173673	0.157819	0.207753	0.632693	0.0614913	0.282711	0.33209	0.286868	0.13701	0.334177	0.76727	0.111429	0.21908	0.261395	0.222591	0.10153	0.20337	0.70119	0.0819449	0.124766	0.15242	0.127012	0.0543028	0.114825	0.153638	0.0433877
APP_TNFRSF21	0.53451	0.646049	0.245116	0.684034	0.330343	0.652975	0.361051	0.666614	0.725847	0.320191	0.75847	0.417098	0.73186	0.450446	0.598464	0.553878	0.259852	0.700665	0.347842	0.670453	0.379255	0.306531	0.269118	0.369201	0.409752	0.136579	0.376315	0.153402	0.458293	0.413399	0.528351	0.166169	0.232397	0.535925	0.257501	0.37585	0.334051	0.443626	0.124226	0.486053	0.451148	0.197978	0.234295	0.203117	0.288338	0.0672312	0.324577	0.0986939	0.111452
AREG_EGFR	0.433101	0.687934	0.22295	0.211812	0.222207	0.184513	0.280335	0.445534	0.549295	0.136908	0.129352	0.136401	0.111182	0.177196	0.410008	0.267554	0.120637	0.113861	0.120182	0.097623	0.157008	0.684573	0.532885	0.766995	0.286366	0.299032	0.252538	0.367755	0.674752	0.521641	0.758836	0.290548	0.289663	0.244118	0.35733	0.643215	0.486556	0.732217	0.262477	0.249999	0.219147	0.32577	0.711419	0.564427	0.788988	0.32735	0.313097	0.326404	0.397848
AREG_ERBB3	0.353002	0.346999	0.368968	0.283734	0.419922	0.240808	0.306477	0.639836	0.227073	0.24429	0.179657	0.285825	0.149197	0.196345	0.605743	0.206898	0.218487	0.159243	0.257128	0.131689	0.174438	0.827534	0.448946	0.442428	0.371667	0.519453	0.321407	0.397546	0.821	0.437814	0.43133	0.454919	0.508184	0.311649	0.386793	0.799429	0.403609	0.397274	0.420377	0.329468	0.282351	0.354064	0.844968	0.480632	0.474049	0.497928	0.401876	0.551138	0.428424
ARF1_CHRM3	0.651471	0.378079	0.184297	0.180188	0	0.175074	0.107127	0.30625	0.367759	0.177754	0.17376	0	0.168791	0.102978	0.300047	0.634602	0.173503	0.169585	0	0.164711	0.100297	0.274916	0.605698	0.333153	0.152992	0	0.14851	0.0897515	0.296767	0.630962	0.357353	0.171268	0	0.162567	0.0988927	0.271716	0.601844	0.329584	0.154484	0.150917	0.146485	0.0884442	0.294237	0.628127	0.354566	0.16955	0.165703	0	0.0978147
ARF1_INSR	0.884194	0.73248	0.481622	0.673399	0.519376	0.535916	0.683384	0.759985	0.723744	0.470614	0.663619	0.508352	0.524924	0.673758	0.754588	0.876453	0.463305	0.657033	0.501011	0.517596	0.667271	0.731154	0.862536	0.692322	0.628865	0.470359	0.486919	0.639482	0.751675	0.874747	0.714651	0.459413	0.497095	0.513684	0.663784	0.727975	0.860615	0.68888	0.429008	0.625098	0.482896	0.63576	0.749399	0.873409	0.712165	0.456395	0.650737	0.494057	0.661066
ARF1_PLD2	0.703543	0.618547	0.524412	0.680106	0.528957	0.485699	0.46872	0.639904	0.60808	0.513394	0.670429	0.517948	0.474683	0.457747	0.633111	0.687987	0.506056	0.663908	0.510613	0.467367	0.450467	0.604162	0.66105	0.571295	0.635992	0.479938	0.436971	0.420303	0.629465	0.684615	0.597298	0.50214	0.506698	0.46347	0.446593	0.600303	0.657432	0.567345	0.471373	0.632255	0.433012	0.416383	0.626625	0.681985	0.594371	0.499101	0.657673	0.50366	0.443591
ARPC5_ADRB2	0.717415	0.409884	0.712798	0.612852	0.6234	0.826168	0.673678	0.581759	0.40354	0.707386	0.606595	0.617207	0.82236	0.667871	0.609161	0.734811	0.730372	0.633395	0.643709	0.838378	0.692612	0.551986	0.686559	0.374717	0.577306	0.588172	0.803942	0.64044	0.637596	0.75774	0.461132	0.753556	0.670989	0.85413	0.717789	0.533342	0.670169	0.357285	0.665141	0.558874	0.791829	0.622963	0.557244	0.691122	0.379717	0.686264	0.582492	0.593318	0.645327
ARPC5_LDLR	0.844849	0.768291	0.754897	0.7542	0.576784	0.62866	0.656204	0.82668	0.763577	0.749999	0.749293	0.570353	0.622502	0.650248	0.842383	0.855975	0.770723	0.770057	0.597986	0.648846	0.675664	0.808607	0.824504	0.740985	0.725826	0.54041	0.593604	0.622185	0.857811	0.870278	0.803346	0.791429	0.626737	0.67593	0.701632	0.796709	0.813366	0.726306	0.711397	0.710624	0.575359	0.604368	0.81188	0.827563	0.745049	0.730783	0.730042	0.545692	0.627175
ARPC5_LRP2	0.308482	0.210606	0.239959	0.180481	0.228392	0.134526	0.267018	0.643793	0.206268	0.235197	0.176625	0.223791	0.131494	0.261903	0.66944	0.327452	0.256278	0.193786	0.244176	0.145042	0.284487	0.615518	0.277917	0.187115	0.15967	0.203428	0.118249	0.23914	0.695681	0.354671	0.247383	0.280044	0.267223	0.160722	0.309779	0.597591	0.263094	0.175955	0.201713	0.149845	0.110637	0.225739	0.620543	0.282209	0.190374	0.217685	0.162547	0.206899	0.243035
ARTN_GFRA1	0.147433	0.38487	0.0954401	0.0818866	0.157719	0.157634	0.0275683	0.0993458	0.0805297	0.0145545	0.0123311	0.0255424	0.0255265	0.00395279	0.339841	0.101505	0.064484	0.055059	0.108996	0.108935	0.018184	0.13939	0.0343244	0.113949	0.0180025	0.0370621	0.0370394	0.00579341	0.107282	0.0256953	0.0871084	0.0158364	0.0277646	0.0277474	0.00430499	0.175914	0.0447497	0.144929	0.0277883	0.0235915	0.0482481	0.00762143	0.115356	0.0278204	0.0938233	0.0171604	0.0145447	0.0300555	0.0046695
ARTN_GFRA2	0.046722	0.164838	0.0576132	0.200294	0.0420651	0.0398359	0.0465031	0.011911	0.0268858	0.00848524	0.0338723	0.00610937	0.00577413	0.00678078	0.053262	0.0310257	0.0384054	0.140616	0.0278875	0.026389	0.0308779	0.0173927	0.00997365	0.0389872	0.0489602	0.00894519	0.00845566	0.00992513	0.0129631	0.00741928	0.0292214	0.00923755	0.00665245	0.0062876	0.0073831	0.0227967	0.0131033	0.0507543	0.0162917	0.0635384	0.0111143	0.0130398	0.0140503	0.00804535	0.0316286	0.0100155	0.0397973	0.00721428	0.00800614
ARTN_GFRA3	0	0.0289823	0	0.0152523	0	0.314096	0.0278426	0.0128927	0.0041607	0	0.00216343	0	0.0602404	0.00399307	0.0574535	0	0	0.0100172	0	0.230273	0.0183666	0.0188175	0	0.00609755	0.00317349	0	0.0860277	0.00585234	0.0140302	0	0.00453135	0	0	0.0652793	0.00434885	0.0246532	0	0.00802076	0	0.00417831	0.110362	0.00769881	0.0152056	0	0.00491493	0	0.00255653	0	0.00471705
ARTN_RET	0.0988612	0.166679	0.0743668	0.14352	0.0735303	0.280486	0.0923993	0.0586584	0.0272364	0.0111213	0.0229191	0.0109878	0.0517451	0.0140508	0.225296	0.0668775	0.049869	0.0986701	0.0492934	0.202978	0.0623615	0.0838288	0.0220524	0.0394892	0.0332961	0.0160514	0.0741828	0.0204968	0.0635739	0.0164559	0.0296016	0.0121045	0.0119593	0.0561158	0.0152889	0.107614	0.0288617	0.0513997	0.0213008	0.0434232	0.0955169	0.026839	0.0686109	0.0178308	0.032039	0.0131207	0.0269816	0.0129634	0.016568
ASIP_ATRN	0.0944614	0.0793348	0.0463305	0.0670579	0.0419301	0.0437756	0.0401585	0.0470931	0.0449066	0.0258231	0.037739	0.0233229	0.0243702	0.0223191	0.176416	0.197884	0.103053	0.145291	0.0937952	0.0976907	0.0900381	0.0551448	0.062984	0.0526052	0.0442657	0.0274275	0.0286537	0.0262518	0.178368	0.200016	0.171181	0.104296	0.0949383	0.0988761	0.0911401	0.067291	0.0767166	0.06423	0.0372552	0.054153	0.0351823	0.0322513	0.162095	0.182206	0.15544	0.094008	0.133089	0.0854852	0.0820308
ASIP_F11R	0.132735	0.0409662	0.062712	0.099082	0.065356	0.0796217	0.0521564	0.100834	0.0227766	0.0352215	0.0566112	0.0367519	0.0450751	0.0291492	0.327081	0.265764	0.136618	0.20641	0.141906	0.169844	0.115151	0.116947	0.0897679	0.0267877	0.0661773	0.0431155	0.052801	0.0342432	0.330032	0.268382	0.0928741	0.138203	0.143542	0.171738	0.11652	0.140679	0.108663	0.0329054	0.0505981	0.0805463	0.0644661	0.0419902	0.30506	0.24636	0.0836075	0.125037	0.190217	0.129944	0.105168
ASIP_MC1R	0.0346891	0.0455886	0.0253112	0.0226743	0.0266173	0.0489521	0.017973	0.0225165	0.0254009	0.0139714	0.0125007	0.0147011	0.0273176	0.00988744	0.0907788	0.0783299	0.0578613	0.0520143	0.0607423	0.108519	0.0414878	0.026483	0.0226318	0.02986	0.0147294	0.0173153	0.0321022	0.0116558	0.0918889	0.079301	0.102726	0.0585948	0.0615099	0.10982	0.042023	0.0325336	0.0278276	0.036653	0.0202657	0.0181447	0.0393845	0.0143687	0.0827116	0.0712823	0.0925767	0.0525503	0.0472131	0.0551823	0.0376197
ASIP_MC2R	0	0	0	0	0.0049865	0	0	0.000717952	0	0	0	0.00272699	0	0	0.00310442	0	0	0	0.0117132	0	0	0.000847758	0	0	0	0.00321886	0	0	0.00314609	0	0	0	0.0118691	0	0	0.00104775	0	0	0	0	0	0	0.00280451	0	0	0	0	0.0105905	0
ASIP_MC4R	0	0	0	0	0	0	0.00898078	0	0	0	0	0	0	0.00492031	0	0	0	0	0	0	0.0209821	0	0	0	0	0	0	0.00580549	0	0	0	0	0	0	0.0212586	0	0	0	0	0	0	0.00716663	0	0	0	0	0	0	0.018988
ASIP_MC5R	0	0	0	0	0	0	0	0.00376389	0	0	0	0	0	0	0.0161118	0	0	0	0	0	0	0.00444196	0	0	0	0	0	0	0.0163252	0	0	0	0	0	0	0.00548517	0	0	0	0	0	0	0.0145736	0	0	0	0	0	0
ASIP_MGRN1	0.103888	0.101554	0.0967878	0.105851	0.0847721	0.0906965	0.0637854	0.078352	0.0580921	0.0552401	0.060674	0.0481077	0.0516142	0.0358424	0.26926	0.21518	0.202189	0.218731	0.179691	0.190866	0.138769	0.0912365	0.0695107	0.0678904	0.0708751	0.0563226	0.06039	0.0420554	0.2719	0.217447	0.213168	0.204355	0.181671	0.19294	0.140375	0.110403	0.084538	0.0825985	0.0786439	0.08617	0.0736015	0.0514756	0.249687	0.198471	0.194472	0.186249	0.201817	0.165158	0.127033
AVP_ADCYAP1R1	0.00516883	0.0156624	0	0.00124762	0	0	0.00134049	0	0	0	0	0	0	0	0	0	0	0	0	0	0	0.000925364	0.00240982	0.00734351	0.000580448	0	0	0.000623686	0.00247903	0.00643978	0.0194631	0	0	0	0.00167169	0.00193238	0.00502415	0.0152285	0	0.00121257	0	0.00130283	0	0	0	0	0	0	0
AVP_ADRB2	0.0579229	0.0165433	0.0566986	0.0369217	0.0385441	0.103221	0.0476167	0	0	0	0	0	0	0	0	0	0	0	0	0	0	0.0158249	0.0277916	0.00776022	0.0175121	0.0182978	0.0507963	0.0227174	0.0413588	0.0712366	0.0205533	0.0697518	0.0476288	0.125559	0.0587092	0.0325183	0.0563853	0.0160854	0.0551916	0.0359204	0.100609	0.0463393	0	0	0	0	0	0	0
AVP_ADRB3	0	0.00425566	0	0.00837651	0	0	0	0	0	0	0	0	0	0	0	0	0	0	0	0	0	0.000874426	0	0.00198311	0.00391205	0	0	0	0.00234276	0	0.00530328	0	0	0	0	0.00182611	0	0.00413644	0	0.00814278	0	0	0	0	0	0	0	0	0
AVP_AVPR1A	0.0106044	0.0701672	0.00521607	0.00633368	0.00600085	0.00728379	0.0105897	0	0	0	0	0	0	0	0	0	0	0	0	0	0	0.00274871	0.00495845	0.0338957	0.00295475	0.00279898	0.00339972	0.00495157	0.00734123	0.0131941	0.0860384	0.00649857	0.00747485	0.00907005	0.013176	0.00572858	0.0103091	0.0683282	0.00507008	0.0061566	0.00708033	0.0102949	0	0	0	0	0	0	0
AVP_AVPR2	0.0507524	0.00412727	0.00525688	0.00438391	0.00357611	0	0.0048775	0	0	0	0	0	0	0	0	0	0	0	0	0	0	0.00182162	0.0242552	0.00192315	0.00204302	0.00166584	0	0.00227364	0.00487272	0.0625274	0.00514345	0.00654934	0.00445719	0	0.00607726	0.00380025	0.0493952	0.00401163	0.00510975	0.00426111	0	0.00474094	0	0	0	0	0	0	0
AVP_GPR20	0.0047091	0.0402177	0.00218285	0.00593647	0	0.0028161	0.00544161	0	0	0	0	0	0	0	0	0	0	0	0	0	0	0.00259056	0.00219495	0.0191098	0.00276886	0	0.00131127	0.00253737	0.00692067	0.00586768	0.0496765	0.0027216	0	0.00351059	0.00677919	0.0053999	0.00457723	0.0391306	0.00212158	0.00577043	0.0027371	0.00528934	0	0	0	0	0	0	0
AVP_GPR84	0.0149681	0.0154594	0.0123991	0.0881131	0.00817187	0.0105668	0.0178673	0	0	0	0	0	0	0	0	0	0	0	0	0	0	0.00579087	0.00701534	0.00724756	0.0429937	0.00381606	0.00494078	0.00838728	0.0153878	0.0186035	0.0192119	0.0154203	0.0101737	0.0131475	0.022191	0.0120289	0.0145531	0.0150311	0.0120545	0.0858471	0.0102726	0.0173734	0	0	0	0	0	0	0
AVP_LDLR	0.116511	0.0743327	0.0694126	0.06917	0.0319515	0.0393855	0.044183	0	0	0	0	0	0	0	0	0	0	0	0	0	0	0.0522556	0.0577714	0.0359912	0.0333954	0.0151137	0.0187058	0.0210395	0.128874	0.141272	0.0910537	0.0851286	0.0395462	0.0486584	0.0545213	0.103344	0.113606	0.0723929	0.0675919	0.0673552	0.03832	0.0429935	0	0	0	0	0	0	0
AVP_LRP2	0.0106881	0.00641982	0.00758814	0.00530523	0.00711744	0.00375026	0.00874528	0	0	0	0	0	0	0	0	0	0	0	0	0	0	0.0204652	0.00499785	0.00299507	0.0024736	0.00332178	0.00174713	0.00408509	0.0530826	0.0132981	0.0079959	0.00944833	0.00886327	0.00467404	0.010886	0.0418455	0.0103906	0.00624034	0.00737625	0.00515676	0.00364514	0.00850136	0	0	0	0	0	0	0
AVP_OXTR	0.0289929	0.0160866	0.0057561	0.010423	0.00834212	0.00746724	0.0071116	0	0	0	0	0	0	0	0	0	0	0	0	0	0	0.00713316	0.0136922	0.00754412	0.00487318	0.00389592	0.00348569	0.00331905	0.0189122	0.0359104	0.0199881	0.00717042	0.0103852	0.00929807	0.00885602	0.0147957	0.0282003	0.0156411	0.00559508	0.0101328	0.0072587	0.00691293	0	0	0	0	0	0	0
AVP_PTH1R	0.00513636	0.0407823	0.00577883	0.0030287	0.00254339	0	0.00208711	0	0	0	0	0	0	0	0	0	0	0	0	0	0	0.00199899	0.00239464	0.019384	0.00141043	0.00118412	0	0.00097145	0.00534558	0.00639938	0.0503668	0.0071987	0.00317083	0	0.00260229	0.00416947	0.00499258	0.0396805	0.00561718	0.00294375	0	0.00202851	0	0	0	0	0	0	0
AVP_RAMP2	0.188641	0.0535137	0.0225072	0.0220196	0.0244025	0.0275292	0.0295131	0	0	0	0	0	0	0	0	0	0	0	0	0	0	0.026688	0.0975522	0.0256137	0.0103597	0.0114956	0.0129906	0.0139418	0.0685294	0.224831	0.0658848	0.0279218	0.0302589	0.0341098	0.0365501	0.0542095	0.184313	0.0520867	0.0218878	0.0214134	0.0267755	0.0287066	0	0	0	0	0	0	0
AVP_RAMP3	0.147747	0.0217731	0.0147005	0.0124697	0.0144646	0.0146	0.0179708	0	0	0	0	0	0	0	0	0	0	0	0	0	0	0.0113698	0.0745893	0.0102423	0.00583651	0.00677753	0.00684146	0.00843632	0.0299338	0.177811	0.0270159	0.0182721	0.01798	0.0181477	0.0223189	0.0234756	0.14419	0.0211735	0.0142928	0.0121231	0.0141951	0.017474	0	0	0	0	0	0	0
AVP_TSHR	0.00207561	0.00945478	0.00535607	0.000844319	0.00407254	0.00488536	0.0236138	0	0	0	0	0	0	0	0	0	0	0	0	0	0	0.00196286	0.000966091	0.00441819	0.000392729	0.00189759	0.00227732	0.0111194	0.0052493	0.00258795	0.0117671	0.00667276	0.00507531	0.00608704	0.0292867	0.00409429	0.00201733	0.00919125	0.00520618	0.000820587	0.00474858	0.0229648	0	0	0	0	0	0	0
AVP_VIPR1	0.00685831	0.0140827	0.00997115	0.0116088	0.00750071	0.00381766	0.00742717	0	0	0	0	0	0	0	0	0	0	0	0	0	0	0.0123902	0.0032004	0.00659724	0.00543104	0.00350138	0.00177859	0.00346691	0.0325655	0.00854113	0.017507	0.0124082	0.00933967	0.00475796	0.00924826	0.0255545	0.00666667	0.013692	0.00969336	0.0112859	0.00371066	0.00721974	0	0	0	0	0	0	0
AZGP1_ITGAV	0.862825	0.870503	0.694676	0.815824	0.612008	0.797164	0.642174	0.416354	0.586696	0.324534	0.483312	0.249867	0.453529	0.274826	0.406259	0.56025	0.315462	0.472909	0.242134	0.443217	0.266596	0.422953	0.57712	0.593251	0.490081	0.254979	0.460252	0.280259	0.351506	0.5023	0.518905	0.267434	0.201976	0.386727	0.223577	0.561233	0.704287	0.717937	0.462797	0.626481	0.598088	0.404597	0.354227	0.505278	0.521879	0.269775	0.418355	0.203903	0.225652
B2M_CD1A	0.249026	0.337243	0.41425	0.805544	0.435417	0.210035	0.523294	0.43962	0.39291	0.473546	0.840482	0.495181	0.252711	0.582672	0.43008	0.288614	0.46388	0.835209	0.485481	0.245451	0.573204	0.450405	0.305841	0.403375	0.846251	0.506099	0.261047	0.593252	0.447125	0.303034	0.400188	0.481134	0.502784	0.258497	0.590048	0.443779	0.30018	0.39694	0.477753	0.84273	0.255909	0.586767	0.439613	0.296643	0.392903	0.473539	0.840478	0.495174	0.582665
B2M_CD1B	0.263574	0.196554	0.253377	0.71999	0.258956	0	0.355864	0.219892	0.237314	0.301499	0.765831	0.307701	0	0.412691	0.213306	0.304538	0.293387	0.758798	0.299494	0	0.403316	0.227475	0.322285	0.245309	0.773572	0.317081	0	0.423315	0.225153	0.319395	0.242862	0.307942	0.314217	0	0.420081	0.222799	0.316457	0.24038	0.305062	0.768842	0	0.416785	0.219887	0.312815	0.237309	0.301493	0.765826	0.307695	0.412684
B2M_CD247	0.571754	0.556234	0.911677	0.631481	0.668579	0.658642	0.711996	0.624999	0.614531	0.929221	0.685482	0.719559	0.710489	0.758708	0.615858	0.620272	0.926625	0.677054	0.71166	0.70244	0.751531	0.635177	0.6395	0.624823	0.694821	0.728287	0.719389	0.766613	0.632099	0.636437	0.62171	0.931196	0.725655	0.716704	0.764232	0.628943	0.633296	0.618518	0.930322	0.689107	0.713945	0.761782	0.624992	0.629365	0.614525	0.929219	0.685476	0.719554	0.758703
B2M_CD3D	0.620112	0.595451	0.920554	0.647086	0.660091	0.695946	0.748726	0.614454	0.651821	0.936459	0.699888	0.711813	0.744326	0.791227	0.605218	0.666349	0.934109	0.691672	0.703786	0.736869	0.784743	0.624747	0.68443	0.661666	0.70898	0.720689	0.752548	0.79835	0.621633	0.681559	0.658691	0.938244	0.718012	0.750071	0.796207	0.618441	0.678612	0.655639	0.937455	0.703418	0.747522	0.794	0.614447	0.674916	0.651815	0.936457	0.699882	0.711808	0.791223
B2M_CD3G	0.517419	0.495957	0.904745	0.583348	0.593781	0.633163	0.692518	0.553737	0.55585	0.923551	0.640386	0.650248	0.68704	0.741241	0.544126	0.567435	0.920765	0.631399	0.641369	0.678634	0.733726	0.564503	0.587559	0.566604	0.650381	0.660114	0.696353	0.749529	0.56124	0.584342	0.563345	0.925671	0.657132	0.693542	0.747031	0.557901	0.581048	0.56001	0.924734	0.644261	0.690655	0.744463	0.553731	0.57693	0.555843	0.92355	0.64038	0.650241	0.741236
B2M_HFE	0.641927	0.644353	0.487427	0.651724	0.560646	0.30374	0.420974	0.747174	0.697373	0.547409	0.704149	0.618761	0.356855	0.480443	0.739771	0.686849	0.537775	0.695999	0.609563	0.347996	0.470762	0.755335	0.704313	0.706509	0.713165	0.629009	0.36694	0.491352	0.752876	0.701544	0.703752	0.554932	0.625909	0.363865	0.488039	0.750347	0.698699	0.70092	0.551584	0.70765	0.360735	0.484654	0.747169	0.695131	0.697367	0.547402	0.704143	0.618755	0.480436
B2M_HLA-F	0.911584	0.89229	0.919442	0.91175	0.912973	0.885301	0.872806	0.875749	0.91332	0.935554	0.929281	0.93028	0.907554	0.897201	0.871463	0.926548	0.933173	0.926687	0.92772	0.904245	0.893565	0.880423	0.931968	0.916715	0.932098	0.93306	0.911153	0.90116	0.87902	0.931122	0.915697	0.937363	0.932227	0.910074	0.899972	0.877572	0.930248	0.914646	0.936563	0.930381	0.908959	0.898746	0.875746	0.929144	0.913317	0.935552	0.929279	0.930278	0.897199
B2M_KIR2DL1	0.102833	0.111882	0.56311	0.115057	0.142434	0	0.116072	0.0879317	0.138101	0.62112	0.141901	0.174407	0	0.143115	0.0848679	0.122987	0.611943	0.13724	0.168888	0	0.13842	0.0914979	0.132165	0.143382	0.147302	0.180785	0	0.148555	0.0904016	0.130651	0.141761	0.62825	0.178829	0	0.146885	0.0892937	0.12912	0.140121	0.62508	0.143967	0	0.145196	0.0879294	0.127233	0.138097	0.621113	0.141898	0.174403	0.143111
B2M_KIR2DL3	0.0587077	0.131687	0.578932	0.187749	0.149539	0.181362	0.214041	0.1976	0.161702	0.636198	0.2272	0.182767	0.219833	0.257265	0.191518	0.070897	0.627167	0.220456	0.17704	0.213248	0.249918	0.204617	0.0765268	0.16771	0.234959	0.189381	0.227415	0.265699	0.202467	0.075595	0.165868	0.643207	0.187353	0.225093	0.263119	0.200288	0.0746537	0.164002	0.640092	0.230175	0.222739	0.260501	0.197596	0.073495	0.161699	0.636191	0.227195	0.182763	0.25726
B2M_KIR3DL1	0.0621733	0.172894	0.493061	0.0921541	0	0	0.239677	0.106117	0.21003	0.552988	0.114345	0	0	0.286194	0.102491	0.0750248	0.543374	0.110473	0	0	0.27833	0.110332	0.0809538	0.217368	0.118843	0	0	0.295198	0.109037	0.0799727	0.21512	0.560493	0	0	0.292447	0.107727	0.0789816	0.212842	0.557153	0.116064	0	0.289652	0.106114	0.0777614	0.210025	0.552981	0.114343	0	0.286188
B2M_KLRC1	0.448969	0.422761	0.860349	0.483615	0.503494	0.541011	0.512854	0.472892	0.482273	0.886823	0.543625	0.56328	0.599869	0.57247	0.463227	0.499213	0.882869	0.533979	0.553709	0.590517	0.562944	0.483789	0.519825	0.493184	0.554438	0.573992	0.610305	0.583124	0.480478	0.516515	0.48987	0.88984	0.570747	0.607147	0.579897	0.477097	0.513131	0.486485	0.888505	0.547806	0.603911	0.576593	0.472885	0.50891	0.482266	0.886821	0.543618	0.563274	0.572463
B2M_KLRC2	0.322718	0.285881	0.816832	0.397376	0.437393	0.360998	0.437736	0.567513	0.337386	0.85012	0.456138	0.49719	0.418113	0.497538	0.557961	0.368277	0.845106	0.446526	0.487489	0.4087	0.487836	0.578199	0.387668	0.347218	0.466991	0.508108	0.428775	0.508456	0.574961	0.384525	0.344219	0.853954	0.504793	0.42553	0.505141	0.571647	0.381323	0.341167	0.852256	0.460325	0.422222	0.501754	0.567506	0.377346	0.33738	0.850116	0.456131	0.497183	0.497531
B2M_KLRD1	0.681678	0.68408	0.910543	0.645601	0.648292	0.684014	0.692653	0.663119	0.733626	0.928296	0.698522	0.700997	0.733566	0.741362	0.654394	0.723759	0.925668	0.690285	0.692798	0.725911	0.73385	0.672805	0.739944	0.742073	0.707638	0.71007	0.742014	0.749648	0.669879	0.737384	0.739527	0.930294	0.707332	0.739468	0.747151	0.666876	0.734752	0.736909	0.92941	0.702062	0.736849	0.744583	0.663113	0.731447	0.73362	0.928294	0.698516	0.700991	0.741357
B2M_LILRB1	0.559449	0.421994	0.662043	0.882003	0.797057	0.483548	0.756907	0.46145	0.481488	0.713598	0.904827	0.833204	0.543559	0.798397	0.451819	0.608406	0.705599	0.901431	0.827739	0.533913	0.792077	0.47232	0.627874	0.492398	0.908522	0.839185	0.554372	0.805335	0.469016	0.624771	0.489084	0.719773	0.837388	0.551094	0.803248	0.465643	0.621589	0.4857	0.717032	0.906269	0.54774	0.801098	0.461443	0.617608	0.481481	0.713592	0.904824	0.8332	0.798393
B2M_LILRB2	0.451733	0.443988	0.458995	0.882844	0.504975	0.579784	0.591702	0.508418	0.50388	0.51902	0.905522	0.564737	0.637007	0.648286	0.498714	0.502006	0.509324	0.902149	0.555173	0.627985	0.639386	0.519327	0.522613	0.514794	0.909193	0.575441	0.647044	0.658179	0.516016	0.519303	0.511481	0.526608	0.572198	0.64401	0.655189	0.512632	0.515921	0.508095	0.523229	0.906955	0.640898	0.652122	0.508411	0.511701	0.503873	0.519013	0.90552	0.564731	0.64828
B2M_TFRC	0.779474	0.798522	0.866072	0.891003	0.851019	0.79093	0.787205	0.872119	0.834463	0.891598	0.912259	0.879014	0.827934	0.824721	0.867727	0.812189	0.887789	0.909102	0.874825	0.822333	0.819039	0.876911	0.824449	0.840408	0.915692	0.883582	0.834066	0.830945	0.875473	0.822521	0.838621	0.894503	0.882211	0.832223	0.829074	0.873989	0.820535	0.83678	0.893217	0.9136	0.830323	0.827146	0.872116	0.818034	0.834459	0.891595	0.912257	0.879011	0.824717
BCAN_EGFR	0.061413	0.158816	0.0239839	0.0224978	0.0238835	0.0190098	0.0322847	0.0565835	0.0833837	0.0117015	0.0109679	0.0116519	0.00925055	0.0158203	0.110595	0.061352	0.0239591	0.0224746	0.0238588	0.0189901	0.0322517	0.0582426	0.0314846	0.0857572	0.0113055	0.0120103	0.00953581	0.0163048	0.0654755	0.0355198	0.0960584	0.0136423	0.0135846	0.0107893	0.0184315	0.0542378	0.0292625	0.0800213	0.0111943	0.0104922	0.00884867	0.0151373	0.242492	0.144032	0.326841	0.059438	0.055881	0.0591982	0.0790162
BCAN_NRCAM	0.105817	0.0290368	0.00784571	0.00902736	0.0300006	0.0819529	0.0196228	0.0215652	0.0142044	0.0037957	0.00437006	0.0146833	0.0412383	0.00955189	0.0436986	0.105717	0.00783748	0.00901791	0.0299698	0.0818734	0.0196024	0.0222217	0.0555293	0.0146402	0.0045055	0.0151336	0.0424676	0.00984635	0.0251006	0.0624476	0.0165534	0.00443115	0.0171102	0.047841	0.0111402	0.0206395	0.0517009	0.0135903	0.00362993	0.00417931	0.0395021	0.00913704	0.105256	0.233322	0.0714139	0.0199308	0.0228906	0.0736775	0.0489535
BDNF_DDR1	0.0251321	0.0291858	0.0183632	0.0223203	0.028384	0.020835	0.0204633	0.0970478	0.0285662	0.0179691	0.0218431	0.027781	0.0203889	0.020025	0.327856	0.10269	0.0766754	0.09202	0.114796	0.086306	0.0848675	0.0630302	0.0155377	0.0180726	0.0137842	0.0175706	0.0128594	0.0126282	0.0617234	0.0151996	0.0176803	0.0110755	0.017189	0.0125788	0.0123526	0.0842762	0.0211362	0.0245617	0.0154266	0.0187629	0.0175101	0.0171966	0	0	0	0	0	0	0
BDNF_DRD4	0.00502926	0.0235005	0.00595826	0.0174255	0.00313952	0.00609954	0.00498311	0.00942766	0.0229987	0.00582881	0.0170511	0.00307112	0.00596703	0.00487474	0.041405	0.0219462	0.0259187	0.0729811	0.013788	0.0265207	0.0217482	0.00592162	0.00308502	0.0145197	0.0107407	0.00192441	0.0037431	0.00305665	0.00579153	0.00301705	0.0142034	0.0035757	0.00188197	0.00366069	0.00298931	0.00808374	0.00421582	0.0197588	0.00499532	0.0146365	0.00511388	0.0041771	0	0	0	0	0	0	0
BDNF_NGFR	0.0109615	0.0469141	0.0197597	0.0126349	0.0190548	0.016867	0.00436313	0.0156078	0.0459359	0.0193362	0.0123622	0.0186461	0.0165045	0.00426818	0.0671268	0.0468923	0.0821351	0.0537529	0.0793854	0.0707706	0.0190824	0.00982624	0.00673946	0.0292538	0.00777339	0.0117525	0.0103943	0.00267571	0.00961119	0.00659152	0.0286259	0.0119245	0.0114958	0.0101669	0.00261674	0.0133948	0.00919743	0.0395957	0.0166035	0.0106044	0.0141662	0.00365703	0	0	0	0	0	0	0
BDNF_NTRK2	0.0196277	0.0892834	0.0201265	0.00898379	0.0102322	0.0125716	0.0121869	0.0352375	0.0875029	0.0196953	0.00878917	0.0100108	0.0123003	0.0119237	0.142192	0.0816212	0.0835613	0.0386854	0.0438786	0.0534949	0.0519236	0.0223496	0.0121086	0.0566212	0.00551926	0.0062893	0.00773427	0.00749645	0.0218665	0.0118442	0.0554394	0.0121476	0.00615118	0.00756466	0.00733201	0.030327	0.0164922	0.0758819	0.0169127	0.00753558	0.0105512	0.0102277	0	0	0	0	0	0	0
BDNF_SORT1	0.0454867	0.0630109	0.0147437	0.0507149	0.0147483	0.0259753	0.0153526	0.0551387	0.0617188	0.0144261	0.0496616	0.0144306	0.0254221	0.0150221	0.209388	0.174608	0.0622913	0.191698	0.0623099	0.105853	0.064735	0.035238	0.0283478	0.0395425	0.0316714	0.0090811	0.0160644	0.00945542	0.0344861	0.0277387	0.0387026	0.0088794	0.00888222	0.0157149	0.00924841	0.0475917	0.038382	0.0533219	0.0123785	0.0428303	0.0218484	0.0128911	0	0	0	0	0	0	0
BGN_LY96	0.51931	0.509935	0.311876	0.611108	0.433729	0.227695	0.540589	0.390318	0.743219	0.557658	0.813816	0.680566	0.450575	0.765978	0.544808	0.848899	0.702106	0.89097	0.799322	0.605238	0.859534	0.157355	0.467108	0.457777	0.560436	0.38327	0.193035	0.488421	0.148207	0.449558	0.440288	0.255194	0.366702	0.18226	0.470778	0.173992	0.497171	0.487789	0.293186	0.589857	0.212492	0.518521	0.155221	0.46308	0.453762	0.265692	0.556444	0.379451	0.484377
BGN_TLR1	0.182372	0.148463	0.205257	0.477427	0.357555	0.161576	0.225537	0.377806	0.326582	0.418063	0.717617	0.607551	0.34898	0.447529	0.531662	0.53702	0.573209	0.826118	0.74321	0.50054	0.602293	0.150468	0.153242	0.123928	0.425706	0.311089	0.135218	0.191124	0.141652	0.144291	0.116454	0.163353	0.296143	0.127162	0.180432	0.16652	0.169531	0.137607	0.191182	0.455381	0.14993	0.210439	0.14841	0.151153	0.122181	0.17094	0.421753	0.30763	0.188634
BGN_TLR2	0.128914	0.16976	0.165606	0.58189	0.168238	0.134325	0.176819	0.415029	0.362551	0.355701	0.794712	0.360052	0.301488	0.374016	0.570152	0.434901	0.507903	0.878601	0.512634	0.446571	0.527637	0.171465	0.107203	0.142293	0.530338	0.140976	0.11182	0.148415	0.161654	0.100622	0.133881	0.130467	0.13263	0.104989	0.139699	0.189259	0.119288	0.157635	0.153723	0.560192	0.124352	0.16429	0.169178	0.105664	0.140329	0.136777	0.526303	0.139027	0.14638
BGN_TLR4	0.4386	0.263611	0.101138	0.481733	0.161656	0.293424	0.13962	0.198059	0.498936	0.238374	0.7211	0.349115	0.535991	0.311004	0.315877	0.80248	0.369136	0.828582	0.500689	0.683499	0.457667	0.0671989	0.387963	0.225077	0.42993	0.135287	0.252023	0.116347	0.0629006	0.371314	0.212986	0.0783936	0.127228	0.238931	0.109273	0.0751537	0.416917	0.246777	0.093364	0.459664	0.275397	0.129313	0.0661912	0.384126	0.222266	0.0824234	0.425966	0.133405	0.114693
BMP2_ACVR1	0.211798	0.264397	0.132134	0.155302	0.111653	0.204434	0.121349	0.427445	0.553685	0.344476	0.38822	0.302555	0.470036	0.322806	0.378995	0.431228	0.300495	0.341565	0.261789	0.420303	0.280408	0.214597	0.253418	0.312259	0.188475	0.137014	0.245057	0.148545	0.167839	0.200359	0.251022	0.124319	0.104903	0.193295	0.114088	0.0739103	0.0902038	0.117092	0.0531891	0.0635283	0.086603	0.0484877	0.115295	0.139339	0.178008	0.0840243	0.099726	0.0703951	0.0768185
BMP2_ACVR2B	0.160062	0.14565	0.0890347	0.0914581	0.0747215	0.0726754	0.0792312	0.418127	0.37044	0.252246	0.257854	0.217973	0.212907	0.228989	0.370051	0.349671	0.216158	0.221201	0.185571	0.181084	0.195359	0.208231	0.194019	0.177194	0.112815	0.0925685	0.0900813	0.0980412	0.162573	0.150883	0.137162	0.0835236	0.0700283	0.0681012	0.0742774	0.0713388	0.0656944	0.0591803	0.0348072	0.0358126	0.0281043	0.0307729	0.111457	0.102991	0.0931471	0.0556118	0.0571825	0.046398	0.0492893
BMP2_BMPR1A	0.0841461	0.215088	0.103312	0.0830654	0.0970845	0.220901	0.0688313	0.421732	0.486075	0.28452	0.238195	0.270668	0.494596	0.203271	0.373508	0.205867	0.24533	0.20357	0.232764	0.444444	0.172573	0.210682	0.103991	0.257144	0.102684	0.119583	0.263712	0.0854013	0.164598	0.0789114	0.203517	0.097011	0.091125	0.209101	0.0644822	0.0723257	0.0327889	0.0918252	0.0407779	0.0323445	0.0947089	0.0265502	0.112932	0.0524526	0.141706	0.0649112	0.051756	0.0608416	0.0426376
BMP2_BMPR1B	0.0826536	0.128516	0.0860461	0.079363	0.0750027	0.0728536	0.0507879	0.601489	0.337303	0.245254	0.229308	0.218666	0.21335	0.155886	0.552344	0.202693	0.209885	0.195643	0.186186	0.181476	0.131165	0.355838	0.102186	0.157031	0.098201	0.0929102	0.090298	0.0633096	0.289654	0.0775038	0.120885	0.0807036	0.0702932	0.068269	0.0475207	0.138935	0.0321753	0.051604	0.0335718	0.0308268	0.0281765	0.0193599	0.208532	0.0514907	0.0815995	0.053679	0.049374	0.046578	0.0312303
BMP2_BMPR2	0.480415	0.332746	0.199646	0.253714	0.189254	0.213604	0.166385	0.559932	0.632515	0.462645	0.539892	0.446195	0.483873	0.407899	0.509838	0.722901	0.413085	0.489596	0.397094	0.433875	0.360271	0.317721	0.538741	0.38648	0.300432	0.227724	0.255464	0.201361	0.255812	0.46299	0.317406	0.188707	0.178757	0.202093	0.156911	0.119734	0.254376	0.155406	0.0842826	0.111459	0.0910929	0.0685939	0.181742	0.357772	0.231039	0.130656	0.170009	0.123302	0.107347
BMP2_ENG	0.549327	0.333092	0.179782	0.365963	0.134426	0.195731	0.151044	0.404255	0.632876	0.430695	0.665796	0.34897	0.456514	0.380452	0.356796	0.774733	0.382123	0.619565	0.304682	0.407112	0.33422	0.198942	0.606258	0.386849	0.421671	0.164005	0.235135	0.183505	0.154922	0.531962	0.317743	0.1697	0.126495	0.184956	0.142294	0.0676348	0.310224	0.15561	0.0748236	0.175578	0.0823966	0.0616029	0.105908	0.423429	0.231316	0.116655	0.258029	0.0855639	0.096817
BMP4_BMPR1A	0.173891	0.385676	0.208836	0.171874	0.19765	0.393787	0.144825	0.407633	0.471578	0.272844	0.227815	0.259353	0.480083	0.194025	0.361136	0.197299	0.235607	0.195074	0.223392	0.43134	0.165102	0.0837561	0.0382283	0.105985	0.0377131	0.044449	0.10926	0.0309879	0.0617465	0.0278194	0.0786356	0.034641	0.0324034	0.0811421	0.0225043	0.0909711	0.0417	0.114875	0.051744	0.0411399	0.118388	0.0338251	0.0913141	0.0418657	0.115297	0.0519476	0.0413035	0.0486484	0.0339607
BMP4_BMPR1B	0.171104	0.252534	0.177425	0.164925	0.156664	0.15256	0.109197	0.587486	0.324442	0.23466	0.219203	0.208903	0.203762	0.148393	0.539146	0.194225	0.201192	0.1874	0.178253	0.173701	0.125216	0.159088	0.0375169	0.0599713	0.0359529	0.0338898	0.0328768	0.0226237	0.119872	0.0272962	0.0439124	0.0284871	0.0246319	0.0238888	0.0163913	0.171577	0.0409267	0.0652834	0.0426862	0.0392263	0.0358806	0.0247147	0.172166	0.0410895	0.0655365	0.0428557	0.0393826	0.0371303	0.0248147
BMP4_BMPR2	0.679314	0.533254	0.363662	0.437849	0.348449	0.383591	0.313789	0.545571	0.61891	0.448238	0.525432	0.431888	0.469383	0.393947	0.496529	0.712111	0.400239	0.476303	0.38442	0.420847	0.348094	0.137546	0.285717	0.177455	0.128219	0.091724	0.105153	0.0794851	0.102991	0.223586	0.134436	0.0720904	0.0677755	0.0779995	0.0585262	0.148643	0.304547	0.191058	0.105659	0.138685	0.113982	0.0863669	0.149168	0.305424	0.191699	0.106051	0.13918	0.0999227	0.0866942
BMP5_BMPR1A	0.0748447	0.194384	0.0921048	0.0738738	0.086488	0.19978	0.0611098	0.0198679	0.0256149	0.010932	0.0086157	0.0102097	0.0264799	0.00704134	0.122265	0.0571095	0.0705918	0.0563547	0.0661912	0.15748	0.0464658	0	0	0	0	0	0	0	0.0351406	0.0155894	0.0451021	0.0194721	0.0181959	0.0465938	0.0125807	0.0311699	0.0137963	0.0400526	0.0172403	0.0136057	0.0413845	0.0111297	0	0	0	0	0	0	0
BMP5_BMPR1B	0.0735039	0.114925	0.0765522	0.0705496	0.0666385	0.0647122	0.0449927	0.0402624	0.0139496	0.00895095	0.008202	0.00771859	0.00748183	0.0051067	0.223773	0.0560672	0.058438	0.0537731	0.0507412	0.0492502	0.0340708	0	0	0	0	0	0	0	0.0700915	0.0152926	0.024788	0.0159684	0.0137833	0.013363	0.00913808	0.0624271	0.0135331	0.0219604	0.0141323	0.0129555	0.0118229	0.00808093	0	0	0	0	0	0	0
BMP5_BMPR2	0.448774	0.30512	0.180088	0.230384	0.170497	0.193008	0.149477	0.0341571	0.0456556	0.0233709	0.0315841	0.0219032	0.0253959	0.0187879	0.19551	0.378703	0.141221	0.183086	0.133363	0.151869	0.11628	0	0	0	0	0	0	0	0.0597446	0.137462	0.0791509	0.0412232	0.0386788	0.0447241	0.0332586	0.053147	0.123408	0.0705711	0.0365913	0.0492164	0.0397151	0.0294941	0	0	0	0	0	0	0
BMP6_ACVR1	0.133753	0.171179	0.0804482	0.0955513	0.0673564	0.128659	0.0735244	0.360041	0.483174	0.283674	0.323507	0.246371	0.400615	0.264286	0.0936661	0.11378	0.0678118	0.0807509	0.0566497	0.109351	0.0619024	0.0401347	0.0493794	0.0649674	0.0343212	0.02372	0.0473235	0.0260035	0.128668	0.155013	0.197035	0.0941563	0.0790255	0.149249	0.0861633	0.0735987	0.0898302	0.116621	0.0529599	0.0632574	0.0862429	0.0482777	0.0630801	0.077185	0.100622	0.0452468	0.0541304	0.037649	0.0412169
BMP6_ACVR2A	0.111465	0.134496	0.0665393	0.0864496	0.0473063	0.0436425	0.0444523	0.247966	0.412943	0.24395	0.299891	0.183519	0.171201	0.173947	0.0571095	0.0944567	0.0559547	0.0729453	0.0396512	0.0365575	0.0372409	0.0239193	0.0404937	0.0496807	0.030853	0.0164304	0.0151199	0.015409	0.0796515	0.129712	0.155853	0.0780787	0.0557093	0.0514298	0.0523762	0.0444897	0.0742338	0.0903548	0.0435783	0.0570378	0.0283427	0.0288771	0.0379608	0.0636307	0.0776421	0.037178	0.0487615	0.0261936	0.0245805
BMP6_BMPR1A	0.0501467	0.13604	0.0620934	0.049479	0.0581894	0.140098	0.0407445	0.354672	0.416146	0.230578	0.190695	0.21855	0.424454	0.161261	0.0916998	0.0420522	0.0521765	0.0414876	0.0488636	0.119308	0.0341132	0.0392435	0.0174509	0.0503076	0.0172106	0.0203621	0.051962	0.014088	0.12607	0.0590229	0.157597	0.072922	0.0683868	0.162178	0.0480408	0.0720202	0.0326445	0.0914455	0.0405998	0.032202	0.0943184	0.0264326	0.0617121	0.0278033	0.0785926	0.0346211	0.0274246	0.0323847	0.0224912
BMP6_BMPR1B	0.0492248	0.0781178	0.051322	0.0471966	0.0445181	0.0432017	0.0298279	0.532149	0.277231	0.19671	0.183154	0.17417	0.169701	0.122167	0.172828	0.0412727	0.0430464	0.0395585	0.0372965	0.0361855	0.0249272	0.0779456	0.0171192	0.0277169	0.0163911	0.0154325	0.0149627	0.0102372	0.229909	0.0579478	0.0914683	0.0603931	0.0524531	0.0509145	0.0352411	0.138391	0.0320335	0.0513812	0.0334241	0.0306908	0.0280519	0.0192735	0.11981	0.0272804	0.0438875	0.0284707	0.0261315	0.0246176	0.0163817
BMP6_BMPR2	0.346959	0.222727	0.125367	0.163426	0.11827	0.135007	0.10289	0.489498	0.564666	0.393506	0.469291	0.377786	0.414006	0.341738	0.149758	0.306409	0.106492	0.139737	0.100341	0.114872	0.0870622	0.0665222	0.151634	0.0879242	0.0616669	0.0431764	0.0498882	0.0371503	0.201071	0.386969	0.253983	0.145518	0.137459	0.156431	0.119923	0.119254	0.253512	0.154808	0.0839312	0.111008	0.0907159	0.068303	0.102936	0.223483	0.134367	0.0720507	0.0956951	0.067738	0.0584935
BMP7_ACVR1	0.34094	0.40897	0.226671	0.261421	0.194825	0.330971	0.210037	0.136155	0.207553	0.0998653	0.118145	0.083902	0.157717	0.0914365	0.208403	0.246455	0.156341	0.182859	0.132681	0.23825	0.143908	0.0638616	0.0781267	0.101818	0.0548075	0.0381283	0.0749683	0.0417396	0.065299	0.0798579	0.104015	0.0468699	0.0390107	0.0766353	0.0427018	0.0656501	0.0802805	0.10455	0.0471269	0.0563578	0.0770423	0.042937	0.161764	0.193381	0.242816	0.119593	0.140919	0.10083	0.109703
BMP7_ACVR2A	0.295921	0.342379	0.192781	0.240725	0.142634	0.132615	0.134843	0.084563	0.164623	0.082902	0.107146	0.0592395	0.0547045	0.0557076	0.13367	0.209938	0.131183	0.166976	0.0951698	0.088142	0.0897001	0.0384439	0.0644185	0.0785889	0.049375	0.026531	0.024435	0.0248977	0.0393333	0.0658677	0.0803295	0.0385232	0.0271526	0.0250087	0.025482	0.0395506	0.0662216	0.0807544	0.0387363	0.0507798	0.025149	0.0256248	0.101609	0.163026	0.194381	0.09965	0.128108	0.0715803	0.0673654
BMP7_ACVR2B	0.268401	0.247103	0.158362	0.162336	0.13455	0.131098	0.142116	0.131726	0.1105	0.066485	0.0683406	0.0555757	0.0540232	0.0590036	0.202174	0.188276	0.106313	0.109151	0.0894952	0.0870826	0.0948052	0.0616164	0.0566943	0.0510239	0.0307715	0.0248368	0.024121	0.0264217	0.0630068	0.0579805	0.0521885	0.0306013	0.0254197	0.0246876	0.0270408	0.0633464	0.0582946	0.0524731	0.0307719	0.0316646	0.0248261	0.0271922	0.156653	0.145315	0.132021	0.0802065	0.0824113	0.0672078	0.0712989
BMP7_BMPR1A	0.150295	0.345357	0.181541	0.148503	0.1715	0.353107	0.124579	0.133428	0.166446	0.0774535	0.0619247	0.0726586	0.171231	0.0511113	0.204572	0.100581	0.122987	0.0993118	0.115727	0.256563	0.0825443	0.0624778	0.0281609	0.07955	0.0277774	0.0327993	0.082083	0.0227821	0.0638863	0.0288196	0.0813099	0.0358773	0.0335626	0.0838939	0.0233179	0.0642303	0.0289806	0.0817395	0.0360763	0.0285863	0.0843359	0.023449	0.158619	0.0757623	0.196456	0.0932127	0.0747804	0.0875348	0.0618703
BMP7_BMPR1B	0.147819	0.221123	0.153439	0.142336	0.135024	0.131399	0.0933873	0.241653	0.0970317	0.0641999	0.0591039	0.0557892	0.0541584	0.0375259	0.34737	0.0988281	0.10281	0.0949603	0.0898266	0.0872928	0.0611422	0.121203	0.0276315	0.0444425	0.0264682	0.0249353	0.0241833	0.0165949	0.123761	0.0282781	0.0454641	0.0295106	0.0255205	0.0247513	0.0169877	0.124384	0.0284362	0.0457137	0.0296753	0.02724	0.0248901	0.0170838	0.280658	0.0744064	0.116272	0.077489	0.0714186	0.0674628	0.0455623
BMP7_BMPR2	0.640292	0.489808	0.324429	0.395588	0.310057	0.343368	0.277589	0.211747	0.266532	0.153812	0.198547	0.145372	0.165227	0.126976	0.309724	0.529498	0.232902	0.292684	0.221258	0.248463	0.195454	0.104156	0.225773	0.135903	0.0968389	0.068573	0.0789071	0.0592218	0.106398	0.22996	0.138722	0.0745601	0.0701086	0.0806541	0.0605616	0.106944	0.230977	0.139409	0.074957	0.099453	0.0810805	0.0608888	0.2475	0.452036	0.307921	0.182042	0.232729	0.172369	0.15116
BMP7_ENG	0.701189	0.490196	0.296752	0.526335	0.230167	0.319041	0.255132	0.12531	0.266836	0.137723	0.296071	0.101663	0.150626	0.114768	0.193089	0.597357	0.2106	0.41264	0.158976	0.228521	0.178005	0.0583854	0.27768	0.136086	0.154005	0.0466934	0.0712829	0.0531314	0.0597075	0.282478	0.138908	0.0661135	0.0477642	0.0728744	0.0543414	0.0600305	0.283642	0.139596	0.0664686	0.157892	0.073263	0.054637	0.149231	0.520959	0.308253	0.163571	0.339922	0.121698	0.136992
BMP8A_BMPR1A	0.00831916	0.0244097	0.0104103	0.00820359	0.00972209	0.0252351	0.00670403	0.0109708	0.0141815	0.00601201	0.00473317	0.00561292	0.0146662	0.0038655	0.104181	0.0481339	0.0596312	0.0474917	0.0558728	0.134988	0.0390936	0.0510675	0.022865	0.0652387	0.022552	0.026655	0.0673494	0.0184785	0.0396024	0.0176141	0.0507623	0.0219899	0.0205521	0.0524309	0.0142203	0.034138	0.0151359	0.0438283	0.0189078	0.014927	0.0452798	0.0122136	0	0	0	0	0	0	0
BMP8A_BMPR1B	0.00815962	0.0132858	0.00852294	0.00780953	0.00734908	0.00712357	0.00486161	0.0224416	0.00768207	0.00491809	0.00450505	0.0042386	0.00410814	0.00280098	0.193993	0.0472471	0.0492645	0.0452966	0.0427211	0.0414555	0.0286061	0.100214	0.0224329	0.0361988	0.0214836	0.0202334	0.0196203	0.013444	0.0786295	0.0172794	0.0279735	0.0180415	0.0155772	0.015103	0.0103337	0.0681623	0.0148476	0.0240734	0.015504	0.0142146	0.0129734	0.00887056	0	0	0	0	0	0	0
BMP8A_BMPR2	0.0778503	0.0435497	0.0222689	0.0301068	0.0208689	0.0242007	0.017898	0.0189851	0.0255111	0.0129259	0.0175343	0.012106	0.0140588	0.0103694	0.168673	0.337262	0.120719	0.157621	0.11385	0.130055	0.0989807	0.085831	0.190603	0.112695	0.0796867	0.0561162	0.0647034	0.0483754	0.0671132	0.152858	0.0886873	0.0464202	0.0435697	0.0503393	0.0374909	0.0580824	0.133946	0.076993	0.0400543	0.0538076	0.0434605	0.032308	0	0	0	0	0	0	0
BMP8B_BMPR1A	0.0595753	0.158916	0.0735943	0.0587899	0.0690204	0.163528	0.0484957	0.0457181	0.0584963	0.0254578	0.0201263	0.0237987	0.0604029	0.0164835	0.177559	0.0858178	0.10532	0.0847176	0.0989855	0.224623	0.0702221	0.112351	0.0521646	0.141001	0.0514716	0.0605104	0.145182	0.042401	0.138051	0.0651071	0.171986	0.0803166	0.075359	0.176896	0.0530567	0.123758	0.0578592	0.15481	0.071505	0.057095	0.159324	0.0470827	0.0993587	0.0457735	0.125163	0.0567406	0.0451613	0.0531541	0.0371592
BMP8B_BMPR1B	0.0584908	0.0922946	0.0609575	0.0561034	0.0529475	0.0513952	0.0355793	0.0902058	0.0323538	0.0209	0.0191706	0.0180525	0.0175043	0.0119859	0.308821	0.0842984	0.087752	0.0809481	0.076508	0.0743191	0.0518344	0.207574	0.0512076	0.0811651	0.049102	0.0463206	0.0449534	0.031055	0.248948	0.0639287	0.10054	0.0666085	0.0579018	0.0562128	0.0389754	0.226186	0.056804	0.0897258	0.059204	0.0544814	0.0499022	0.0345291	0.185877	0.0449282	0.0714888	0.0468513	0.043069	0.0406148	0.027176
BMP8B_BMPR2	0.38932	0.255864	0.146753	0.189896	0.138637	0.157742	0.120972	0.077136	0.101581	0.05353	0.0715654	0.0502659	0.0580129	0.0432951	0.273602	0.485783	0.203104	0.257807	0.192575	0.217238	0.169389	0.18088	0.356438	0.230008	0.169191	0.122675	0.139937	0.106792	0.218399	0.412055	0.274306	0.159011	0.150337	0.170734	0.131409	0.197695	0.381964	0.249997	0.142908	0.185165	0.15366	0.117709	0.161404	0.325573	0.206577	0.11523	0.150742	0.108635	0.094374
BSG_SELE	0.87881	0.522391	0.429467	0.470137	0.466906	0.464965	0.509739	0.499535	0.526383	0.433393	0.474126	0.470892	0.468949	0.513738	0.505351	0.882931	0.439115	0.47993	0.476692	0.474747	0.519548	0.404691	0.833844	0.43083	0.38044	0.377386	0.375555	0.418453	0.445752	0.855848	0.472438	0.381306	0.41762	0.415724	0.459831	0.365309	0.809487	0.390573	0.306071	0.342062	0.337401	0.378583	0.431134	0.848367	0.457668	0.367401	0.40638	0.403253	0.445123
BST1_CAV1	0.509217	0.463533	0.150421	0.122687	0.133566	0.145088	0.267815	0.424802	0.593665	0.230402	0.191242	0.206767	0.222978	0.38214	0.563499	0.7541	0.343536	0.292454	0.313016	0.334048	0.519488	0.183693	0.348351	0.308041	0.0672078	0.0735799	0.080407	0.15857	0.581812	0.767714	0.733498	0.360607	0.32933	0.350899	0.538134	0.17859	0.340581	0.300755	0.0809967	0.0650825	0.0778991	0.154033	0.499722	0.70352	0.663988	0.288217	0.242324	0.260659	0.455495
BST2_LILRA4	0.219548	0.178222	0.218084	0.678462	0.47808	0.231797	0.313504	0.160466	0.20345	0.247258	0.713059	0.518951	0.26219	0.349733	0.133644	0.210971	0.20955	0.667286	0.465427	0.222879	0.302681	0.130505	0.206448	0.16706	0.661178	0.458619	0.218171	0.296931	0.145004	0.22718	0.184758	0.225681	0.489068	0.239725	0.323051	0.121795	0.1938	0.156349	0.192465	0.643253	0.20499	0.2807	0.145432	0.227786	0.185277	0.226284	0.688725	0.48993	0.323806
BTC_EGFR	0.116655	0.275918	0.0472528	0.0443906	0.0470598	0.0376391	0.0630866	0.186849	0.258446	0.043393	0.0407546	0.043215	0.0345361	0.0580121	0.141704	0.0798528	0.0315632	0.0296218	0.0314321	0.0250576	0.0423734	0.0297313	0.0158515	0.0444119	0.00563371	0.00598706	0.00474758	0.00814559	0.0372872	0.0199526	0.0554855	0.0075879	0.00755561	0.00599336	0.0102738	0.0502933	0.0270823	0.074349	0.0103459	0.00969651	0.0081766	0.0139944	0	0	0	0	0	0	0
BTC_ERBB2	0.14662	0.208484	0.0996102	0.0753433	0.103606	0.0790412	0.0621081	0.309433	0.194138	0.091886	0.069356	0.0956048	0.0727831	0.0571076	0.24354	0.10145	0.0677726	0.0508242	0.0705914	0.0533881	0.0417019	0.0563843	0.0205249	0.0311256	0.00984027	0.0139009	0.0103592	0.00801197	0.0702237	0.0258034	0.0390217	0.016769	0.0175063	0.0130582	0.0101056	0.0936012	0.0349492	0.0525998	0.0227876	0.0168852	0.017769	0.0137661	0	0	0	0	0	0	0
BTC_ERBB3	0.0861834	0.0841278	0.0917936	0.0640861	0.111217	0.0519791	0.0709673	0.336879	0.0775009	0.0846186	0.0589363	0.102695	0.0477525	0.0653032	0.267405	0.0583592	0.0622816	0.0430598	0.0759825	0.0347774	0.0477987	0.0634476	0.0113719	0.0110791	0.00828234	0.0150326	0.00664283	0.00923076	0.0788758	0.0143309	0.013963	0.0153424	0.0189258	0.00838175	0.0116392	0.104809	0.0194918	0.0189939	0.0208598	0.0142279	0.011425	0.0158463	0	0	0	0	0	0	0
BTC_ERBB4	0.0532983	0.081797	0.0413408	0.0260908	0.0535532	0.0381771	0.0415512	0.230273	0.0753385	0.0379447	0.0239162	0.0492053	0.0350314	0.0381384	0.176918	0.0356765	0.0275574	0.0173001	0.0358503	0.0254205	0.0276996	0.0383634	0.00681971	0.0107484	0.00325679	0.00685393	0.00481779	0.00525971	0.0480047	0.00860452	0.0135473	0.00660415	0.00864763	0.00608188	0.00663897	0.0644986	0.0117277	0.0184313	0.00900787	0.00561513	0.0082971	0.00905525	0	0	0	0	0	0	0
BTLA_CD247	0.0304223	0.0286146	0.195224	0.0387121	0.0452637	0.0433784	0.0549094	0.0372381	0.0356779	0.233527	0.0481444	0.056199	0.0538839	0.068009	0.0392038	0.0399143	0.243236	0.0506555	0.0591041	0.0566766	0.0714784	0.182007	0.184808	0.175487	0.225387	0.255146	0.246779	0.295667	0.119322	0.121301	0.114732	0.516269	0.172586	0.166321	0.203578	0.234499	0.237873	0.22662	0.707007	0.286016	0.310852	0.366262	0.0458199	0.0466444	0.0439165	0.274449	0.0590853	0.068838	0.0830702
BTLA_CD79A	0.0259019	0.0281374	0.0559459	0.0300995	0.274485	0.0317686	0.215048	0.0325212	0.0350872	0.0692747	0.0375152	0.322114	0.0395787	0.256003	0.0342468	0.034033	0.0728036	0.0394949	0.333902	0.0416626	0.266323	0.162039	0.161161	0.172997	0.183157	0.732157	0.191636	0.664368	0.105345	0.104736	0.112986	0.206807	0.624697	0.126146	0.546554	0.210252	0.209178	0.2236	0.370869	0.235884	0.24607	0.731559	0.0400612	0.0398126	0.0431954	0.0845908	0.0461577	0.371045	0.299326
BTLA_TNFRSF14	0.134864	0.110915	0.137343	0.169021	0.157946	0.126544	0.109903	0.122806	0.13546	0.166641	0.203483	0.190667	0.153949	0.134258	0.128685	0.171189	0.174202	0.212289	0.199058	0.161045	0.140598	0.446097	0.529705	0.47406	0.595078	0.575417	0.511426	0.471493	0.329043	0.406826	0.354364	0.411924	0.452128	0.389277	0.35201	0.525796	0.607947	0.553761	0.612961	0.669235	0.590356	0.551214	0.148075	0.195546	0.162849	0.198884	0.240794	0.226297	0.16145
BTLA_VTCN1	0.0254364	0.0244397	0.0187313	0.0172946	0.0365454	0.0178773	0.0169183	0.163947	0.0305049	0.0234138	0.0216258	0.0454747	0.0223512	0.0211574	0.17141	0.0334265	0.0246685	0.0227869	0.0478536	0.0235503	0.0222939	0.530092	0.158661	0.153265	0.112812	0.21511	0.116232	0.110591	0.407201	0.103003	0.099277	0.0774769	0.143017	0.074147	0.0703858	0.608317	0.206116	0.199489	0.159582	0.148982	0.15331	0.146167	0.195791	0.0391072	0.0375955	0.0289053	0.0267094	0.0558445	0.0261338
C1orf112_PLSCR4	0.470419	0.470076	0.0961836	0.102292	0.118286	0.199999	0.121959	0.192384	0.385629	0.0700284	0.0746129	0.0866973	0.150308	0.0894887	0.15514	0.326381	0.0548624	0.0585165	0.068186	0.119999	0.0704273	0.165771	0.34397	0.343659	0.0630204	0.0733761	0.128589	0.0757742	0.171673	0.353528	0.353214	0.061487	0.0762895	0.133379	0.0787747	0.139284	0.299223	0.298934	0.0486649	0.0519289	0.107279	0.0625881	0.139321	0.299287	0.298998	0.0486791	0.051944	0.0605974	0.062606
C1orf194_PLSCR4	0.183829	0.183623	0.0262747	0.0280813	0.0328973	0.0596107	0.034021	0.017905	0.0458373	0.00573017	0.00613306	0.00721283	0.0133579	0.00746598	0.0247265	0.0627028	0.0079508	0.00850849	0.0100023	0.0184796	0.0103523	0.0358556	0.0893586	0.0892466	0.0124311	0.0146034	0.0268745	0.015112	0.0231258	0.0587919	0.0587157	0.00742783	0.00934562	0.0172761	0.0096729	0	0	0	0	0	0	0	0.0327209	0.0819437	0.0818402	0.0105802	0.0113203	0.013301	0.0137649
C1QA_CD93	0.700959	0.269918	0.189779	0.491968	0.152856	0.200511	0.227105	0.158423	0.286714	0.202974	0.512874	0.164004	0.214255	0.24212	0.153733	0.710928	0.197274	0.503974	0.15918	0.208321	0.235646	0.188114	0.758267	0.330991	0.56444	0.194499	0.251285	0.282236	0.454552	0.918581	0.640219	0.52994	0.464804	0.546924	0.585799	0.152247	0.708567	0.277184	0.195465	0.501109	0.206437	0.233588	0.149041	0.703365	0.272191	0.191554	0.494844	0.154352	0.229131
C1QA_CR1	0.0528698	0.0382195	0.0442535	0.245291	0.341684	0.117537	0.0663059	0.0521724	0.0414155	0.0479289	0.261102	0.360739	0.126493	0.0716755	0.0504393	0.055327	0.0463299	0.254291	0.352568	0.12261	0.0693419	0.0634516	0.0695079	0.0504931	0.303106	0.409879	0.151275	0.086785	0.195934	0.211776	0.160557	0.182246	0.714135	0.390642	0.254735	0.0498931	0.054731	0.0395866	0.0458261	0.252123	0.121383	0.0686059	0.0487184	0.0534488	0.0386446	0.0447426	0.247427	0.344276	0.0670216
C1QA_CSPG4	0.149475	0.47068	0.0775561	0.131309	0.0985494	0.0893574	0.101177	0.150222	0.491556	0.083755	0.141147	0.106233	0.0964011	0.109041	0.145733	0.155684	0.0810625	0.136885	0.102899	0.0933434	0.105629	0.178703	0.190403	0.54337	0.168247	0.127626	0.116071	0.130916	0.439019	0.458254	0.810604	0.288091	0.344773	0.320788	0.351407	0.144312	0.154183	0.479799	0.0802128	0.135537	0.0923779	0.104551	0.141244	0.150943	0.473547	0.078383	0.132627	0.099576	0.102228
C1QB_LRP1	0.198746	0.656351	0.214566	0.544618	0.205925	0.209774	0.242245	0.341105	0.668543	0.223898	0.558106	0.214984	0.218956	0.252394	0.33841	0.205603	0.221817	0.555141	0.212964	0.216908	0.250134	0.384185	0.239929	0.70851	0.60349	0.248135	0.252522	0.289188	0.699895	0.541294	0.900856	0.565147	0.552316	0.558089	0.603313	0.332806	0.201529	0.660261	0.21751	0.548926	0.21267	0.24545	0.317223	0.190339	0.644148	0.205661	0.531281	0.197289	0.232531
C1QTNF1_AVPR2	0.236476	0.0234446	0.0297036	0.0248724	0.0203666	0	0.0276089	0.0591586	0.0622568	0.0780492	0.0658888	0.0543667	0	0.0728009	0.10013	0.60249	0.130291	0.110971	0.0923447	0	0.121995	0.00949124	0.115453	0.010016	0.0106349	0.0086853	0	0.0118239	0.0169412	0.190111	0.0178704	0.0226757	0.0155125	0	0.0210659	0.00856188	0.105251	0.00903572	0.0114932	0.00959462	0	0.0106686	0.0119986	0.141941	0.0126602	0.0160875	0.0134402	0.0109821	0.0149382
C3_ADRA2A	0.242164	0.590669	0.11726	0.140035	0.209629	0.476162	0.114854	0.214223	0.401455	0.0581524	0.0703623	0.109749	0.297013	0.0568812	0.557471	0.406988	0.221971	0.259114	0.362913	0.661278	0.217947	0.221483	0.134194	0.411736	0.0732011	0.113983	0.305986	0.0592107	0.518234	0.369499	0.72576	0.195895	0.327243	0.625055	0.192227	0.215925	0.130459	0.403879	0.0587069	0.0710244	0.299122	0.0574243	0.193233	0.115426	0.370775	0.051453	0.0623494	0.0977227	0.0503204
C3_C3AR1	0.228422	0.216476	0.417034	0.699536	0.178483	0.606	0.298765	0.113081	0.113804	0.249534	0.519727	0.0917213	0.416877	0.165298	0.370729	0.38869	0.605745	0.833343	0.31816	0.767625	0.477824	0.117426	0.125563	0.118173	0.530353	0.0953334	0.42727	0.171262	0.334695	0.351886	0.336298	0.567467	0.284922	0.738274	0.438636	0.114096	0.122035	0.114825	0.251426	0.522242	0.419329	0.166694	0.10073	0.107853	0.101384	0.226079	0.487369	0.0814892	0.148198
C3_C5AR2	0.274517	0.230087	0.141471	0.417002	0.180902	0.15587	0.198015	0.24847	0.121964	0.0711429	0.24951	0.0930977	0.0790431	0.102948	0.604385	0.448334	0.2614	0.605713	0.321731	0.283968	0.34653	0.256512	0.155073	0.126602	0.257574	0.0967583	0.0822012	0.106951	0.56607	0.409668	0.354038	0.232073	0.288278	0.252977	0.311683	0.250357	0.150858	0.123048	0.0718118	0.251402	0.0797799	0.103883	0.225086	0.133837	0.108762	0.0630471	0.226056	0.0827261	0.0915901
C3_CD19	0.0912052	0.12647	0.10343	0.175489	0.644901	0.0919155	0.38914	0.0497481	0.0630516	0.0508919	0.0900235	0.457741	0.0449331	0.228453	0.194788	0.177324	0.198569	0.313719	0.795942	0.178573	0.577737	0.0518015	0.0464182	0.0656163	0.0935757	0.468335	0.0467976	0.236051	0.171202	0.155444	0.209813	0.174625	0.769091	0.156569	0.538811	0.0502267	0.0449992	0.0636496	0.0513809	0.0908525	0.0453676	0.230234	0.0439717	0.0393683	0.0558213	0.044989	0.0799642	0.42582	0.206435
C3_CD46	0.741507	0.674735	0.636239	0.645614	0.621528	0.6789	0.579901	0.561786	0.490887	0.448419	0.458515	0.432883	0.495646	0.390843	0.85557	0.860354	0.789763	0.796447	0.779106	0.819526	0.747777	0.572247	0.581829	0.501539	0.469111	0.443373	0.506298	0.401034	0.834938	0.840278	0.791859	0.762342	0.750733	0.794979	0.716843	0.564265	0.573894	0.493406	0.450913	0.461018	0.498165	0.393245	0.529697	0.539465	0.458609	0.416649	0.426582	0.401413	0.360486
C3_CD81	0.820196	0.818678	0.757613	0.807407	0.760624	0.789325	0.694065	0.62397	0.677275	0.592305	0.660856	0.596275	0.635231	0.513261	0.884627	0.907383	0.87035	0.90004	0.872197	0.889465	0.829716	0.633914	0.688722	0.686517	0.67034	0.606489	0.645047	0.523898	0.867503	0.89323	0.892247	0.851463	0.853534	0.872956	0.806227	0.626332	0.681705	0.679474	0.594736	0.663111	0.637563	0.515778	0.593137	0.650685	0.648349	0.560703	0.63126	0.564754	0.480902
C3_CR1	0.0794558	0.0578888	0.0668124	0.334468	0.445231	0.170778	0.0989426	0.0351091	0.0277673	0.0322064	0.189359	0.271684	0.0873632	0.0485605	0.143934	0.156389	0.133276	0.519085	0.63285	0.306676	0.190833	0.0365816	0.0401833	0.0289411	0.195986	0.280197	0.0908209	0.0505675	0.125546	0.136664	0.101277	0.116065	0.595447	0.274155	0.167626	0.0354522	0.0389472	0.0280407	0.032522	0.190911	0.0881701	0.0490283	0.0309771	0.0340465	0.0244774	0.0284059	0.170277	0.246832	0.0429158
C3_GRM7	0.0381943	0.185152	0.0513855	0.0585074	0	0	0	0.0228133	0.0955253	0.0245597	0.0280736	0	0	0	0.0973716	0.0785868	0.104217	0.117752	0	0	0	0.0237828	0.0188974	0.099271	0.0292599	0	0	0	0.0843459	0.067885	0.294144	0.0903671	0	0	0	0.023039	0.0183036	0.0963997	0.0248023	0.0283499	0	0	0.0200982	0.0159574	0.0849086	0.0216414	0.0247483	0	0
C3_IFITM1	0.724657	0.693282	0.673978	0.566277	0.582262	0.616616	0.584285	0.464837	0.51234	0.490025	0.377667	0.393154	0.427777	0.395142	0.80054	0.849681	0.816177	0.737129	0.749601	0.7755	0.75116	0.475452	0.560737	0.522979	0.387733	0.403366	0.438238	0.40537	0.774123	0.828377	0.805651	0.79129	0.718807	0.746815	0.720486	0.467345	0.552709	0.514858	0.492544	0.380039	0.430246	0.397553	0.432816	0.518006	0.479982	0.457754	0.347749	0.362725	0.36465
C3_ITGAM	0.253973	0.194199	0.4317	0.625779	0.440397	0.589205	0.258537	0.201391	0.100734	0.260946	0.437334	0.267825	0.400002	0.139467	0.538159	0.422355	0.619989	0.782206	0.628286	0.754934	0.428208	0.208331	0.141722	0.104661	0.447846	0.276263	0.410271	0.14466	0.49875	0.384368	0.306514	0.58214	0.590718	0.724554	0.39005	0.203017	0.137811	0.101651	0.262894	0.439816	0.402423	0.140681	0.181368	0.12205	0.0895961	0.236757	0.405772	0.243208	0.124639
C3_ITGAX	0.28995	0.280819	0.472218	0.720943	0.421457	0.58344	0.342591	0.150073	0.153613	0.293721	0.545624	0.252951	0.394311	0.19499	0.449307	0.467245	0.657726	0.847298	0.610074	0.75051	0.528133	0.155589	0.165321	0.159236	0.556166	0.261088	0.404532	0.201765	0.410619	0.428214	0.417288	0.621341	0.57192	0.719785	0.48868	0.151363	0.160881	0.154928	0.295816	0.548121	0.396721	0.196577	0.134294	0.142919	0.137522	0.267593	0.513376	0.229273	0.175463
C3_ITGB2	0.388149	0.423062	0.721381	0.799275	0.628949	0.558669	0.535252	0.237367	0.254197	0.546165	0.649225	0.440674	0.370429	0.348669	0.58986	0.576719	0.84758	0.895312	0.784508	0.731094	0.712112	0.245166	0.235299	0.262359	0.658866	0.451202	0.38042	0.358408	0.551183	0.537774	0.57353	0.826039	0.756613	0.698938	0.678684	0.239196	0.229496	0.256112	0.548662	0.651517	0.372783	0.350962	0.214728	0.205752	0.230438	0.513921	0.619199	0.409046	0.319868
C3_LRP1	0.275294	0.745224	0.294963	0.646838	0.284256	0.289037	0.328673	0.258684	0.576192	0.1628	0.459845	0.155831	0.158931	0.185378	0.617214	0.449298	0.473281	0.797314	0.460327	0.46614	0.512555	0.266939	0.155585	0.586562	0.470446	0.161519	0.16471	0.191899	0.579276	0.41061	0.842876	0.434156	0.421417	0.427127	0.4731	0.260621	0.151358	0.578651	0.164179	0.462349	0.160283	0.186905	0.234638	0.13429	0.544302	0.145913	0.427893	0.139546	0.166614
C4A_C3AR1	0.0415822	0.0389147	0.0948907	0.2544	0.0308576	0.183946	0.0587701	0	0	0	0	0	0	0	0.0328544	0.0353661	0.0813823	0.223799	0.0262009	0.160001	0.050119	0.00790479	0.00852593	0.00796138	0.0633431	0.00627119	0.0427658	0.0122244	0	0	0	0	0	0	0	0.00978372	0.0105509	0.00985362	0.0251199	0.0773717	0.0524925	0.0151144	0	0	0	0	0	0	0
C4A_C5AR2	0.0525408	0.0419593	0.0235799	0.0948794	0.0313522	0.0263482	0.0349211	0	0	0	0	0	0	0	0.080958	0.044763	0.0199988	0.0813724	0.0266229	0.0223564	0.0296699	0.0202432	0.0108717	0.00860594	0.0203537	0.0063743	0.00533498	0.00712081	0	0	0	0	0	0	0	0.024981	0.0134462	0.0106497	0.00590038	0.0251167	0.00660714	0.00881503	0	0	0	0	0	0	0
C4A_CR1	0.0124915	0.00892469	0.0103836	0.0685989	0.105239	0.0292981	0.0158377	0	0	0	0	0	0	0	0.00960169	0.0105762	0.00878862	0.058591	0.0904043	0.0248707	0.0134163	0.00226875	0.00250089	0.00178164	0.0143878	0.0227807	0.00594663	0.00317943	0	0	0	0	0	0	0	0.00281182	0.00309935	0.00220837	0.00257222	0.0177801	0.00736357	0.00393963	0	0	0	0	0	0	0
C4B_CD46	0.3092	0.244531	0.214401	0.221342	0.203975	0.248066	0.177218	0.0696871	0.0533339	0.0453481	0.0471447	0.042696	0.0543033	0.036135	0.301207	0.309535	0.214665	0.221612	0.204229	0.248358	0.177447	0	0	0	0	0	0	0	0.0528252	0.0548246	0.0402577	0.0341592	0.0321394	0.0409998	0.0271546	0	0	0	0	0	0	0	0	0	0	0	0	0	0
C4B_CR1	0.013289	0.00949664	0.011048	0.0727145	0.11129	0.0311347	0.0168451	0.00212158	0.00166601	0.00194068	0.0134651	0.0213314	0.0055622	0.00297336	0.0120863	0.0133096	0.0110652	0.0728203	0.111445	0.031182	0.0168711	0	0	0	0	0	0	0	0.00158045	0.00174229	0.00124094	0.00144563	0.0159691	0.00414718	0.00221547	0	0	0	0	0	0	0	0	0	0	0	0	0	0
C4BPA_BMPR2	0.198531	0.117854	0.0626423	0.0834769	0.058857	0.0678335	0.0507585	0	0	0	0	0	0	0	0.0129364	0.0318253	0.00879031	0.0119421	0.00823057	0.00956431	0.00704593	0.0216739	0.0526405	0.0290967	0.0200218	0.0138342	0.0160613	0.0118527	0.0306338	0.0734409	0.0409966	0.0209361	0.0196183	0.022755	0.0168224	0	0	0	0	0	0	0	0	0	0	0	0	0	0
C4BPA_CD40	0.14077	0.108346	0.0420297	0.155799	0.174841	0.0444336	0.0726588	0	0	0	0	0	0	0	0.00643571	0.0212782	0.00578842	0.023905	0.027349	0.00613275	0.0102904	0.0108307	0.0354477	0.0265338	0.0397526	0.0453736	0.010323	0.0172721	0.0153786	0.0498118	0.037426	0.0138444	0.063495	0.0146608	0.0244578	0	0	0	0	0	0	0	0	0	0	0	0	0	0
C4BPA_LRP1	0.0285752	0.184674	0.0313801	0.124213	0.0298362	0.0305204	0.0365272	0	0	0	0	0	0	0	0.00765562	0.00388835	0.0042807	0.0184734	0.00406449	0.00416023	0.0050058	0.0128729	0.00655521	0.0483517	0.0308339	0.00685134	0.00701226	0.0084326	0.0182625	0.00932468	0.0675784	0.01026	0.0097447	0.00997289	0.0119857	0	0	0	0	0	0	0	0	0	0	0	0	0	0
C5_ADRA2A	0.108894	0.3556	0.048343	0.0586216	0.0920875	0.257947	0.0472755	0.0953863	0.205981	0.0233235	0.0284414	0.045511	0.140459	0.0227952	0.124642	0.0719897	0.0312403	0.0380278	0.0604926	0.180777	0.0305383	0.0928274	0.0528038	0.201115	0.0276236	0.0442247	0.136874	0.022136	0.128995	0.0746609	0.267054	0.0324523	0.0627661	0.186672	0.031724	0.102834	0.0587753	0.219963	0.0253019	0.0308402	0.150839	0.0247299	0.081893	0.046343	0.179955	0.019801	0.0241651	0.0387707	0.0193509
C5_C5AR1	0.181268	0.167394	0.161191	0.535239	0.133682	0.175906	0.188895	0.089149	0.0863511	0.0828524	0.351233	0.0676348	0.0911938	0.0986764	0.116739	0.123228	0.108726	0.422325	0.0892184	0.119333	0.128798	0.0867414	0.0917367	0.0840121	0.344424	0.0657662	0.0887363	0.0960386	0.120854	0.127539	0.117189	0.112595	0.0924652	0.123527	0.133274	0.0961612	0.101639	0.0931658	0.089418	0.370476	0.0983495	0.106351	0.0764634	0.0809193	0.0740313	0.070993	0.314115	0.0578163	0.0847613
C5_C5AR2	0.126411	0.102563	0.0592802	0.214782	0.0778811	0.0659566	0.0862748	0.113377	0.0509858	0.0287713	0.113936	0.0381878	0.032129	0.0425007	0.147252	0.0841313	0.0384645	0.147951	0.0508872	0.0429035	0.05655	0.110394	0.0619254	0.0495528	0.110941	0.0371004	0.0312086	0.0412958	0.152258	0.0872107	0.0701639	0.0399453	0.0528199	0.0445472	0.0586845	0.122039	0.0688535	0.0551781	0.0311971	0.122636	0.0348277	0.0460291	0.0976131	0.0544127	0.0434715	0.0244467	0.0981036	0.0324951	0.0361893
C5_GRM7	0.014959	0.0799469	0.0202948	0.023213	0	0	0	0.00894874	0.0392455	0.00964425	0.0110483	0	0	0	0.0120464	0.00954832	0.0129796	0.0148619	0	0	0	0.00868641	0.00688023	0.0381292	0.0107251	0	0	0	0.0125234	0.00992741	0.0542601	0.013493	0	0	0	0.00971995	0.00770053	0.0425157	0.0104748	0.0119982	0	0	0.00758039	0.00600279	0.0334007	0.00817043	0.00936194	0	0
C6orf15_DDR1	0.0896516	0.103012	0.0666945	0.0802153	0.100392	0.0751735	0.0739056	0	0	0	0	0	0	0	0.0611585	0.0150536	0.0109687	0.013354	0.0170243	0.0124577	0.0122336	0.0899596	0.022667	0.0263339	0.0201253	0.0256084	0.0187832	0.0184475	0	0	0	0	0	0	0	0	0	0	0	0	0	0	0	0	0	0	0	0	0
CALCA_ADCYAP1R1	0.0338648	0.0969391	0	0.00835696	0	0	0.00897428	0.00307918	0.0240758	0	0.00193301	0	0	0.0020768	0.00688348	0.017756	0	0.00432738	0	0	0.00464843	0.00424381	0.0109931	0.0329196	0.00266529	0	0	0.00286338	0.00986446	0.0253254	0.0737083	0	0	0	0.006668	0.00473789	0.0122633	0.0366295	0	0.00297614	0	0.00319727	0.00286915	0.00744857	0.0224659	0	0.00180102	0	0.00193501
CALCA_ADRB2	0.293183	0.101918	0.288509	0.205489	0.212881	0.4371	0.252224	0.0508913	0.0254176	0.0852464	0.0561041	0.0585182	0.151432	0.0719405	0.107403	0.176221	0.172955	0.117687	0.122407	0.285952	0.148177	0.0688901	0.116245	0.0347369	0.0757993	0.0789899	0.197587	0.096626	0.147452	0.23517	0.0775965	0.231119	0.167004	0.365329	0.200023	0.0763336	0.128101	0.0386433	0.125591	0.0839221	0.215715	0.106723	0.0475757	0.0815625	0.0237202	0.079881	0.0524677	0.0547343	0.0673509
CALCA_ADRB3	0	0.0280248	0	0.0539156	0	0	0	0.00291003	0.00658265	0	0.0129275	0	0	0	0.00650671	0	0	0.0285509	0	0	0	0.00401094	0	0.00906035	0.0177507	0	0	0	0.00932605	0	0.0209261	0	0	0	0	0.00447803	0	0.0101095	0	0.0197861	0	0	0.00271151	0	0.00613513	0	0.0120539	0	0
CALCA_CALCR	0.0177528	0	0	0.0570922	0	0	0	0.00365827	0	0	0.0137242	0	0	0	0.00817216	0.00923491	0	0.0302809	0	0	0	0.00504082	0.00569869	0	0.018839	0	0	0	0.0117047	0.0132207	0	0	0	0	0	0.00562717	0.00636107	0	0	0.0209965	0	0	0.00340888	0.00385459	0	0	0.0127974	0	0
CALCA_CALCRL	0.559108	0.230026	0.106967	0.208144	0.105153	0.124279	0.125329	0.019713	0.0642459	0.0267898	0.0569675	0.0262956	0.0315846	0.03188	0.0431781	0.395406	0.0581788	0.119378	0.0571395	0.0681979	0.0688114	0.0269985	0.286803	0.0865371	0.0769411	0.0359248	0.043065	0.043463	0.0609128	0.484549	0.181305	0.0815499	0.0801285	0.0951869	0.0960182	0.0300619	0.309954	0.0956915	0.0406997	0.0851749	0.0478616	0.0483016	0.0183893	0.213529	0.0601153	0.0250031	0.0532783	0.024541	0.0297642
CALCA_GPR20	0.0309321	0.220389	0.0145438	0.0387283	0	0.0186958	0.0355978	0.00858686	0.0610041	0.00338028	0.00917406	0	0.00435939	0.0084116	0.0190657	0.016195	0.00755378	0.0203548	0	0.00972994	0.0186806	0.01181	0.0100206	0.0822694	0.0126148	0	0.00600531	0.0115697	0.027178	0.0231146	0.17325	0.0108219	0	0.0139263	0.0266335	0.0131733	0.0111797	0.0910173	0.00520035	0.0140697	0.0067031	0.0129056	0.00800418	0.00678746	0.0570692	0.00314979	0.00855188	0	0.00784072
CALCA_GPR84	0.0929821	0.0957855	0.078085	0.394629	0.0526575	0.0672063	0.109315	0.0190533	0.0237664	0.0190935	0.130293	0.0126131	0.0162882	0.0274321	0.0417667	0.050214	0.0418528	0.251603	0.0278672	0.0358258	0.0595276	0.0261016	0.0314848	0.0325005	0.171306	0.0173211	0.022337	0.0374615	0.0589575	0.0706254	0.0728088	0.0590768	0.0395734	0.0507007	0.0833924	0.0290662	0.0350388	0.0361648	0.0291269	0.187586	0.0248849	0.0416611	0.0177732	0.0214765	0.0221768	0.0178107	0.122472	0.0117605	0.0256036
CALCA_PTH1R	0.0336582	0.222896	0.037733	0.0200831	0.0169114	0	0.0139135	0.00663509	0.0618416	0.00893123	0.00468795	0.00393781	0	0.00323219	0.0147676	0.0176459	0.0198219	0.010459	0.00879358	0	0.00722415	0.00913234	0.0109244	0.083373	0.00645712	0.00542543	0	0.00445443	0.0210904	0.0251695	0.175341	0.0282467	0.0125913	0	0.0103511	0.0101897	0.0121868	0.0922264	0.013699	0.00720702	0	0.00497291	0.00618403	0.00740189	0.0578561	0.00832537	0.00436867	0.00366943	0.00301175
CALCA_RAMP1	0.0918688	0.319123	0.152041	0.178872	0.131574	0.0725726	0.0824333	0.104874	0.0972396	0.0395759	0.0476757	0.0336475	0.0176658	0.0202289	0.208182	0.0495848	0.084643	0.100997	0.0724732	0.0387906	0.0442803	0.139166	0.0310826	0.129396	0.0646147	0.0458423	0.0242135	0.0276997	0.274264	0.0697592	0.25785	0.117321	0.100971	0.0548266	0.0624383	0.152955	0.0345928	0.142377	0.0597171	0.0716318	0.0269696	0.0308401	0.0984063	0.0211994	0.0911946	0.0369688	0.0445598	0.0314182	0.0188712
CALCA_RAMP2	0.610672	0.276114	0.134452	0.131866	0.144381	0.160355	0.170235	0.0837769	0.0805949	0.0344686	0.0337309	0.0373327	0.0420448	0.0450263	0.170255	0.447185	0.074169	0.0726455	0.0800583	0.089661	0.0956818	0.112033	0.332174	0.107905	0.0459544	0.0507928	0.0571031	0.0610843	0.227761	0.537621	0.220426	0.103259	0.111181	0.124014	0.132007	0.12352	0.357153	0.119025	0.0521518	0.0510556	0.0633597	0.0677458	0.078496	0.251394	0.0754981	0.0321867	0.0314962	0.034868	0.0420759
CALCA_RAMP3	0.539075	0.130554	0.0914493	0.0784998	0.0900946	0.0908725	0.109889	0.0369345	0.0333577	0.022609	0.0192015	0.0222491	0.0224557	0.0275894	0.079242	0.376233	0.0493478	0.0420839	0.0485835	0.0490223	0.0598576	0.0502586	0.27054	0.0454523	0.0263031	0.0304429	0.0307232	0.0376741	0.110085	0.464374	0.100161	0.0694329	0.0683798	0.0689844	0.0838429	0.0558097	0.292917	0.0505007	0.0344249	0.0292899	0.0341942	0.0418965	0.0344952	0.200254	0.0311469	0.0210951	0.0179115	0.0207588	0.0257507
CALCA_TSHR	0.0138377	0.0604983	0.0350549	0.00566856	0.0268465	0.0320583	0.140273	0.00651574	0.014583	0.00827976	0.00130844	0.00630003	0.00755406	0.0361417	0.0145041	0.00718454	0.0183908	0.00293145	0.0140277	0.0167939	0.0776142	0.00896848	0.00442993	0.0200114	0.00180454	0.00867228	0.0103936	0.0491943	0.0207165	0.0102946	0.0455597	0.0262236	0.0200401	0.0239632	0.107898	0.0100071	0.00494558	0.0223001	0.0127043	0.00201521	0.0115953	0.0546346	0.00607274	0.00299517	0.013599	0.00771776	0.00121905	0.00587161	0.0337529
CALCA_VIPR1	0.0445142	0.0878941	0.0636233	0.0734191	0.0485114	0.0252023	0.0480552	0.0401562	0.0216662	0.0153751	0.0178842	0.0115815	0.00590657	0.0114684	0.0858251	0.0234627	0.033855	0.0392597	0.0256203	0.013158	0.0253736	0.0545766	0.0145585	0.0296519	0.0245108	0.0159106	0.00813186	0.0157559	0.1189	0.0333822	0.0666708	0.0479524	0.0364179	0.0188048	0.0360712	0.0605741	0.0162338	0.0330061	0.0235013	0.0272998	0.00907449	0.0175666	0.0375123	0.00987582	0.0202141	0.0143385	0.0166813	0.0107978	0.0106923
CALCB_ADCYAP1R1	0.0116581	0.0348643	0	0.00282796	0	0	0.00303811	0.000478296	0.00380748	0	0.000299968	0	0	0.00032232	0.00188829	0.00490986	0	0.00118488	0	0	0.00127308	0.00541447	0.0139994	0.0416695	0.003402	0	0	0.00365465	0.002435	0.00632586	0.0191233	0	0	0	0.00164197	0.00171159	0.00445168	0.0135091	0	0.00107393	0	0.00115389	0.0044771	0.0115931	0.0346744	0	0.00281205	0	0.00302102
CALCB_ADRB2	0.122489	0.0367848	0.120074	0.0800674	0.0834214	0.207175	0.101937	0.00823881	0.00402435	0.0142324	0.00912473	0.00953777	0.0269041	0.0118671	0.0317985	0.0551674	0.053998	0.0351281	0.0366746	0.0985359	0.0453279	0.0863471	0.143848	0.0439478	0.0948289	0.0987349	0.239276	0.120204	0.0406525	0.0700573	0.0201948	0.0685952	0.0468206	0.1236	0.0577244	0.028904	0.0502561	0.0142706	0.0491854	0.0319405	0.090132	0.0412544	0.0724186	0.121881	0.0365848	0.119477	0.0796515	0.0829896	0.10142
CALCB_ADRB3	0	0.00960959	0	0.0188168	0	0	0	0.000451956	0.00102554	0	0.00202496	0	0	0	0.00178444	0	0	0.00795811	0	0	0	0.00511769	0	0.0115443	0.0225629	0	0	0	0.00230115	0	0.00520936	0	0	0	0	0.00161744	0	0.00366474	0	0.00721754	0	0	0.00423148	0	0.00955587	0	0.0187126	0	0
CALCB_CALCR	0.00604539	0	0	0.0199691	0	0	0	0.000568526	0	0	0.00215122	0	0	0	0.00224391	0.00253769	0	0.00845118	0	0	0	0.00642991	0.00726775	0	0.023939	0	0	0	0.00289329	0.00327181	0	0	0	0	0	0.002034	0.00230037	0	0	0.00766507	0	0	0.00531768	0.00601147	0	0	0.0198586	0	0
CALCB_CALCRL	0.299107	0.0913501	0.0387463	0.0812678	0.0380401	0.0455808	0.0460009	0.00310583	0.0105249	0.00424664	0.00927225	0.00416651	0.00502754	0.00507586	0.0121673	0.15147	0.0165812	0.0356809	0.0162721	0.0195856	0.0197711	0.0342304	0.339354	0.107948	0.0962274	0.045436	0.05436	0.0548563	0.0156435	0.187202	0.0514659	0.0212912	0.0208962	0.0251273	0.0253639	0.0110394	0.139249	0.036712	0.0150503	0.0324448	0.0177824	0.0179511	0.028447	0.297922	0.0908813	0.038536	0.0808462	0.0378335	0.0457531
CALCB_GPR20	0.0106274	0.0868676	0.00494198	0.0133766	0	0.00637054	0.0122692	0.00134007	0.00996496	0.000525201	0.00143242	0	0.000677889	0.00131252	0.0052771	0.00447306	0.00207318	0.00563926	0	0.00267469	0.00516905	0.0150362	0.0127643	0.102743	0.0160573	0	0.00765815	0.0147313	0.0067983	0.00576382	0.0488353	0.00267328	0	0.00344831	0.0066593	0.00478481	0.00405547	0.0348079	0.00187921	0.00511336	0.00242459	0.00468679	0.012454	0.010568	0.0864197	0.00491423	0.0133021	0	0.0122008
CALCB_GPR84	0.0333476	0.0344213	0.0277129	0.179905	0.0183618	0.0236718	0.0396635	0.00300021	0.00375756	0.00300664	0.0226837	0.00197518	0.00255873	0.00435086	0.0117572	0.0142252	0.0117822	0.0840496	0.00776362	0.0100401	0.016983	0.0331014	0.039869	0.0411437	0.208893	0.0220193	0.0283565	0.0473595	0.015118	0.0182784	0.0188763	0.01515	0.00999438	0.0129165	0.0218046	0.0106669	0.012909	0.0133337	0.0106896	0.076776	0.00910755	0.0154156	0.0275033	0.0331657	0.0342337	0.0275608	0.179071	0.0182601	0.0394485
CALCB_PTH1R	0.0115854	0.0880269	0.013024	0.00684964	0.0057556	0	0.00472578	0.00103376	0.0101093	0.00139422	0.000729184	0.000612114	0	0.000502128	0.00407454	0.00487901	0.00548947	0.00287665	0.00241564	0	0.00198223	0.0116358	0.0139122	0.10409	0.00823327	0.00691977	0	0.00568285	0.00525092	0.00628617	0.0495146	0.00707145	0.00311456	0	0.00255608	0.00369402	0.00442369	0.0352993	0.00497747	0.00260771	0	0.00179676	0.00963176	0.0115207	0.0875736	0.0129514	0.00681124	0.0057233	0.00469924
CALCB_RAMP1	0.0329224	0.136237	0.0569052	0.0682996	0.0485121	0.0256576	0.0293454	0.017828	0.016414	0.00634357	0.00769639	0.00536551	0.00277841	0.00318853	0.0669576	0.0140402	0.0246182	0.0297515	0.0208817	0.0108951	0.0124883	0.171158	0.039364	0.159558	0.0810827	0.0578216	0.0307229	0.0351126	0.0847443	0.0180417	0.0784467	0.0315379	0.0267801	0.0140129	0.0160547	0.0610646	0.0127409	0.0564182	0.0223622	0.0270382	0.00988393	0.011331	0.145731	0.0327427	0.135572	0.0566022	0.0679403	0.0482515	0.0291846
CALCB_RAMP2	0.345482	0.113758	0.0496772	0.0486304	0.0537347	0.0603872	0.0645817	0.0139683	0.013399	0.00550037	0.0053792	0.0059723	0.00675389	0.00725177	0.053036	0.180861	0.0213982	0.0209342	0.0232023	0.0261794	0.0280688	0.138794	0.38851	0.133827	0.0579612	0.063979	0.0718036	0.0767263	0.0673916	0.221715	0.0647879	0.0274383	0.0297362	0.0335229	0.0359228	0.0483047	0.166735	0.0464018	0.0194314	0.0190092	0.0237838	0.0255049	0.117493	0.344203	0.113189	0.0494107	0.0483692	0.0534476	0.0642406
CALCB_RAMP3	0.282422	0.0481005	0.0327624	0.0278682	0.0322462	0.0325425	0.0398881	0.00590655	0.00531795	0.003571	0.00302392	0.00351307	0.00354631	0.0043764	0.0229513	0.14136	0.0139707	0.0118493	0.0137463	0.0138751	0.0170814	0.0633154	0.321455	0.0573358	0.033355	0.0385608	0.0389128	0.0476255	0.0294166	0.1752	0.0265478	0.0179527	0.0176656	0.0178303	0.0219303	0.0208448	0.12983	0.0187957	0.0126777	0.0107505	0.0125909	0.0155051	0.052887	0.281277	0.047842	0.0325835	0.0277153	0.03207	0.0396719
CALCB_TSHR	0.00469981	0.0212102	0.0120776	0.00191479	0.00919821	0.0110227	0.0520487	0.00101506	0.00228751	0.00129181	0.000202939	0.000981276	0.00117785	0.00577577	0.00400107	0.00197131	0.00508777	0.000801843	0.00386828	0.00464053	0.0224516	0.0114275	0.00565165	0.0254205	0.00230389	0.011051	0.0132381	0.0619927	0.00515634	0.002542	0.0115601	0.00655475	0.0049854	0.00597933	0.0287803	0.00362738	0.00178685	0.00814785	0.00461306	0.000726736	0.00420737	0.02039	0.00945902	0.00467341	0.0210931	0.0120102	0.001904	0.00914677	0.0517702
CALCB_VIPR1	0.0154358	0.0314098	0.0223541	0.0259721	0.016868	0.00862531	0.0167041	0.00643985	0.00341932	0.00241339	0.00281329	0.00181203	0.000919684	0.00179416	0.0249849	0.00651525	0.00947386	0.0110307	0.00712575	0.00362614	0.00705585	0.068674	0.0185215	0.037567	0.0310976	0.0202341	0.0103639	0.0200382	0.0320043	0.00839035	0.0172006	0.01219	0.00917493	0.00467366	0.00908512	0.022696	0.00590815	0.0121439	0.00859345	0.0100071	0.00328735	0.0063987	0.0574172	0.01535	0.0312381	0.0222308	0.0258293	0.0167744	0.0166114
CALM1_ABCA1	0.746777	0.795897	0.564223	0.841449	0.69756	0.840204	0.516481	0.705552	0.833519	0.624396	0.872025	0.747559	0.870983	0.57832	0.681569	0.771806	0.597573	0.858889	0.725667	0.857758	0.550575	0.706333	0.791698	0.83404	0.872444	0.748269	0.871405	0.579237	0.67923	0.769906	0.815647	0.594983	0.72352	0.856441	0.547911	0.691817	0.780087	0.824266	0.608973	0.864565	0.863472	0.562331	0.664119	0.757542	0.805119	0.578368	0.849004	0.709604	0.530887
CALM1_ADCYAP1R1	0.210041	0.448816	0	0.0600857	0	0	0.0642765	0.115745	0.511117	0	0.0758522	0	0	0.0810478	0.104683	0.233683	0	0.0683082	0	0	0.0730279	0.116131	0.255217	0.512058	0.0761164	0	0	0.0813286	0.103679	0.231762	0.480218	0	0	0	0.0723031	0.109233	0.242321	0.494806	0	0.0714029	0	0.0763189	0.0974816	0.219785	0.463143	0	0.0634317	0	0.067839
CALM1_AQP6	0.0920365	0.0685265	0.0832781	0.190019	0	0.122434	0	0.236551	0.0863045	0.104454	0.231483	0	0.151916	0	0.216773	0.104147	0.0943558	0.212011	0	0.137936	0	0.237231	0.115544	0.0866018	0.232153	0	0.152402	0	0.214952	0.103148	0.0770402	0.0934406	0	0.136662	0	0.22497	0.108676	0.0812961	0.0985058	0.220079	0.143699	0	0.203614	0.0969783	0.0723065	0.087795	0.199068	0	0
CALM1_CACNA1C	0.696208	0.751544	0.340506	0.291206	0.19289	0.301882	0.338725	0.557896	0.795238	0.398647	0.345336	0.234799	0.356997	0.396744	0.529899	0.724392	0.371919	0.320279	0.215127	0.331523	0.370066	0.558824	0.747062	0.79585	0.346187	0.235476	0.357862	0.397646	0.527219	0.722239	0.774369	0.369409	0.213316	0.329143	0.367561	0.541746	0.7338	0.784408	0.383112	0.330737	0.342163	0.381237	0.510112	0.708284	0.762171	0.353593	0.303269	0.202042	0.351781
CALM1_CALCR	0.12057	0	0	0.31474	0	0	0	0.134651	0	0	0.370956	0	0	0	0.122031	0.135873	0	0.345019	0	0	0	0.13509	0.150159	0	0.371834	0	0	0	0.120884	0.134615	0	0	0	0	0	0.127228	0.141563	0	0	0.355862	0	0	0.113788	0.126829	0	0	0.327329	0	0
CALM1_CRHR1	0	0.11445	0	0	0	0	0	0	0.142322	0	0	0	0	0	0	0	0	0	0	0	0	0	0	0.142782	0	0	0	0	0	0	0.127886	0	0	0	0	0	0	0.134541	0	0	0	0	0	0	0.120436	0	0	0	0
CALM1_EGFR	0.551752	0.780305	0.316135	0.302151	0.315207	0.267156	0.385602	0.750414	0.820151	0.372464	0.35729	0.37146	0.318827	0.446232	0.728679	0.585355	0.34648	0.331805	0.345508	0.294827	0.418534	0.751118	0.613357	0.820706	0.358155	0.372339	0.319645	0.447162	0.726547	0.582742	0.801187	0.344048	0.343079	0.292595	0.415919	0.737994	0.596868	0.810325	0.357344	0.34245	0.304826	0.43017	0.712723	0.56599	0.790046	0.328752	0.314467	0.327805	0.399373
CALM1_FAS	0.567787	0.791687	0.804595	0.724501	0.706413	0.519552	0.615966	0.719206	0.82992	0.840934	0.771505	0.755461	0.581316	0.673133	0.695856	0.601057	0.825247	0.750999	0.734011	0.553616	0.647828	0.719966	0.628672	0.83045	0.772168	0.756156	0.582232	0.673961	0.693574	0.598475	0.811749	0.82369	0.731906	0.550956	0.64537	0.705842	0.612423	0.82051	0.832011	0.759799	0.565356	0.658617	0.67882	0.581902	0.801053	0.813517	0.735879	0.718247	0.629534
CALM1_GLP1R	0.209045	0.112299	0	0	0	0	0	0.16818	0.13973	0	0	0	0	0	0.152974	0.232608	0	0	0	0	0	0.168708	0.254075	0.140183	0	0	0	0	0.151585	0.230693	0.125518	0	0	0	0	0.159249	0.241219	0.132069	0	0	0	0	0.142981	0.218756	0.118187	0	0	0	0
CALM1_GLP2R	0	0	0	0.0968382	0	0	0	0.145724	0	0	0.121007	0	0	0	0.132225	0	0	0.109504	0	0	0	0.146193	0	0	0.121408	0	0	0	0.130996	0	0	0	0	0	0	0.137787	0	0	0	0.114236	0	0	0.12339	0	0	0	0.102009	0	0
CALM1_GP6	0.26791	0.147897	0.296876	0.164999	0.249159	0	0.205463	0.30671	0.182238	0.351538	0.202367	0.298768	0	0.249261	0.283243	0.295628	0.326255	0.184756	0.275667	0	0.228739	0.307511	0.320482	0.182799	0.202975	0.299557	0	0.249966	0.281065	0.293393	0.16453	0.323895	0.273524	0	0.226847	0.293013	0.305642	0.172714	0.336811	0.192039	0	0.237251	0.267427	0.279389	0.155325	0.309073	0.173111	0.26012	0.215053
CALM1_GRM3	0.174274	0.187616	0.195556	0	0.211865	0.142805	0.0833352	0.272466	0.228703	0.237874	0	0.256586	0.176207	0.104524	0.250672	0.194883	0.218018	0	0.235651	0.160415	0.0944198	0.273213	0.213839	0.229368	0	0.257305	0.176754	0.104877	0.248657	0.193201	0.207627	0.216189	0.233718	0.158971	0.093504	0.259725	0.202466	0.217397	0.226248	0	0.166935	0.0985723	0.236075	0.182743	0.196578	0.204803	0	0.22167	0.087855
CALM1_GRM4	0.137978	0.18792	0.191645	0.136891	0.191421	0	0.329317	0.637821	0.229055	0.233361	0.169184	0.233103	0	0.386667	0.61136	0.155101	0.213776	0.153904	0.213533	0	0.360261	0.63869	0.17101	0.229721	0.169714	0.233776	0	0.38756	0.608801	0.153697	0.207955	0.211973	0.211732	0	0.357786	0.622616	0.161447	0.217737	0.221891	0.160209	0	0.371311	0.592364	0.144993	0.196893	0.200752	0.14386	0.20052	0.342197
CALM1_GRM5	0.0931981	0.221132	0.0807019	0	0	0	0	0.0648072	0.267146	0.101295	0	0	0	0	0.0582924	0.105444	0.0914711	0	0	0	0	0.0650357	0.116964	0.267883	0	0	0	0	0.0577047	0.104433	0.243645	0.0905811	0	0	0	0.060963	0.110022	0.254567	0.0955076	0	0	0	0.0540895	0.0981955	0.23124	0.0850921	0	0	0
CALM1_GRM7	0.0963717	0.378974	0.127003	0.143025	0	0	0	0.147626	0.439308	0.157388	0.176468	0	0	0	0.133978	0.108984	0.142989	0.160657	0	0	0	0.1481	0.120839	0.440235	0.177016	0	0	0	0.132735	0.107944	0.409117	0.141676	0	0	0	0.139602	0.113697	0.423304	0.148927	0.167185	0	0	0.125043	0.10152	0.39266	0.133546	0.150251	0	0
CALM1_HMMR	0.465306	0.417333	0.592452	0.641403	0.527871	0.474717	0.581723	0.765136	0.479063	0.651138	0.696649	0.589411	0.53711	0.641018	0.744247	0.499511	0.625078	0.672277	0.561843	0.508955	0.614649	0.765812	0.528642	0.480002	0.697444	0.590321	0.538045	0.641883	0.742194	0.496822	0.448325	0.622553	0.559193	0.506267	0.612098	0.753208	0.511418	0.462806	0.636173	0.682685	0.520853	0.625868	0.728865	0.479701	0.431442	0.60632	0.654577	0.542239	0.595707
CALM1_HTR2C	0	0	0	0	0	0	0	0.0788091	0	0	0	0	0	0	0.0709936	0	0	0	0	0	0	0.0790827	0	0	0	0	0	0	0.0702874	0	0	0	0	0	0	0.0742002	0	0	0	0	0	0	0.065939	0	0	0	0	0	0
CALM1_INSR	0.887913	0.739636	0.490824	0.681448	0.528564	0.545064	0.691299	0.8151	0.784825	0.553105	0.733092	0.590084	0.606036	0.741951	0.797479	0.900845	0.525063	0.710431	0.562527	0.578786	0.719755	0.815667	0.910788	0.78546	0.733828	0.590994	0.606934	0.742671	0.795736	0.89988	0.763211	0.52238	0.559878	0.576161	0.71758	0.805063	0.905019	0.773601	0.536926	0.720132	0.590354	0.729262	0.784371	0.893534	0.750604	0.505262	0.693853	0.542929	0.703487
CALM1_KCNN4	0.622156	0.529145	0.690033	0.784175	0.766199	0.609347	0.60463	0.725002	0.590648	0.740814	0.823479	0.807974	0.666967	0.66256	0.701934	0.653793	0.718558	0.806466	0.789849	0.641439	0.636878	0.725752	0.679702	0.591557	0.824025	0.808558	0.667803	0.663401	0.699678	0.651354	0.560453	0.716377	0.788058	0.638961	0.634386	0.711803	0.664494	0.574783	0.72809	0.813793	0.652319	0.647821	0.685084	0.635635	0.543507	0.702249	0.79379	0.776386	0.61835
CALM1_KCNQ1	0.694891	0.313692	0.447414	0.71895	0.651597	0.754944	0.47413	0.567991	0.369822	0.509701	0.766596	0.705992	0.798201	0.536525	0.540106	0.723148	0.481489	0.745794	0.682029	0.779405	0.508367	0.568914	0.745884	0.370699	0.767269	0.706773	0.798807	0.53746	0.537433	0.720989	0.341498	0.478804	0.679691	0.77755	0.505679	0.551914	0.732583	0.354748	0.49339	0.754719	0.787486	0.520266	0.52036	0.706997	0.326259	0.461734	0.730472	0.664592	0.488548
CALM1_KCNQ3	0.611684	0.546531	0.346343	0.513903	0.146223	0	0.255149	0.492629	0.607448	0.404868	0.575801	0.180257	0	0.305466	0.464467	0.643695	0.377986	0.54802	0.164174	0	0.282055	0.49357	0.669979	0.608345	0.57672	0.180814	0	0.306265	0.461792	0.641224	0.577606	0.37546	0.162703	0	0.279882	0.476334	0.654544	0.591784	0.389249	0.559789	0	0.291801	0.444811	0.625311	0.560803	0.359533	0.528316	0.153582	0.26628
CALM1_KCNQ5	0.108426	0.309587	0.465232	0.253386	0.500599	0.10981	0.278643	0.414792	0.365373	0.52763	0.303496	0.562749	0.136726	0.33153	0.387679	0.122403	0.499437	0.280176	0.534804	0.12394	0.307005	0.415706	0.135495	0.366246	0.304292	0.563675	0.137171	0.332365	0.385129	0.121252	0.337208	0.496748	0.532127	0.122777	0.304721	0.399046	0.127612	0.35038	0.511344	0.289882	0.129205	0.317231	0.369034	0.114137	0.322067	0.479627	0.264467	0.515034	0.290399
CALM1_MIP	0.0698301	0.0344032	0.108972	0.188464	0	0.126565	0.115272	0.180013	0.0437442	0.135714	0.229686	0	0.156865	0.143311	0.163947	0.0792737	0.123009	0.210324	0	0.142506	0.130002	0.180569	0.0882167	0.0439019	0.230352	0	0.157363	0.143774	0.162478	0.0784921	0.0388542	0.121853	0	0.141196	0.12879	0.170582	0.082821	0.0410945	0.128241	0.218345	0.148426	0.135485	0.153367	0.0736763	0.0363743	0.114708	0.197458	0	0.121294
CALM1_MYLK	0.811816	0.881555	0.523188	0.543911	0.522293	0.490359	0.577711	0.84472	0.905267	0.584858	0.604925	0.583987	0.552644	0.637219	0.829331	0.831865	0.557214	0.577652	0.556329	0.524599	0.610741	0.845213	0.847555	0.90559	0.605824	0.584901	0.553575	0.638089	0.827803	0.830355	0.89412	0.554558	0.553672	0.521915	0.608181	0.835968	0.838422	0.899522	0.568933	0.589229	0.536463	0.622004	0.817814	0.820482	0.887455	0.537573	0.558199	0.536681	0.591735
CALM1_MYLK2	0.382127	0.13952	0.134488	0.21815	0	0.128609	0.204522	0.20077	0.172309	0.166323	0.263754	0	0.159309	0.248182	0.183266	0.414964	0.151254	0.242424	0	0.144765	0.227722	0.201375	0.443534	0.172846	0.264486	0	0.159813	0.248885	0.181662	0.412355	0.155382	0.149878	0	0.143438	0.225836	0.190504	0.426573	0.163201	0.157471	0.25128	0.150762	0.236208	0.171695	0.395854	0.1466	0.141354	0.228162	0	0.21408
CALM1_OPRM1	0.0542906	0.0804723	0.348385	0.129451	0	0	0.147224	0	0.101013	0.40704	0.160315	0	0	0.181442	0	0.0617723	0.380105	0.145695	0	0	0.165274	0	0.0688886	0.101356	0.160822	0	0	0.182001	0	0.0611518	0.0903262	0.377574	0	0	0.163796	0	0.0645914	0.0952403	0.391391	0.151725	0	0.171951	0	0.0573337	0.0848512	0.361609	0.136101	0	0.154624
CALM1_PDE1A	0.508048	0.779359	0.215553	0.204979	0.245459	0.327871	0.282081	0.330049	0.819338	0.260795	0.248706	0.29462	0.385114	0.335318	0.305583	0.542209	0.239627	0.228216	0.271715	0.358752	0.310643	0.330881	0.570989	0.819894	0.24941	0.295403	0.386006	0.336158	0.303305	0.539538	0.800308	0.237673	0.269592	0.356281	0.308344	0.315784	0.554007	0.809477	0.248414	0.236714	0.369783	0.320935	0.289022	0.522473	0.789131	0.22548	0.214552	0.256313	0.293924
CALM1_PDE1B	0.252265	0.676328	0.466779	0.568393	0.394114	0.39529	0.359889	0.380953	0.728471	0.52918	0.62837	0.455091	0.456312	0.419235	0.354712	0.27898	0.500991	0.60165	0.427268	0.428473	0.392026	0.381841	0.303038	0.729215	0.629249	0.456025	0.457246	0.420151	0.352254	0.276822	0.703336	0.498302	0.424637	0.42584	0.389466	0.365689	0.288662	0.715373	0.512897	0.613009	0.440175	0.403436	0.33678	0.263315	0.688841	0.481179	0.582503	0.407987	0.373299
CALM1_PDE1C	0.515146	0.577685	0.128536	0.202477	0.144209	0.295257	0.190768	0.379778	0.637194	0.159221	0.245835	0.177872	0.349769	0.232349	0.353571	0.549251	0.144684	0.225511	0.16196	0.324549	0.212825	0.380665	0.577934	0.638064	0.246533	0.178423	0.350625	0.233021	0.351117	0.546587	0.608155	0.143357	0.160505	0.322196	0.211028	0.364533	0.561015	0.621979	0.150679	0.233939	0.335078	0.220915	0.335667	0.529555	0.591709	0.135146	0.211965	0.151484	0.199845
CALM1_PLPP6	0.563488	0.514353	0.478494	0.457982	0.430816	0.437591	0.357993	0.636387	0.576241	0.540872	0.520354	0.492853	0.499747	0.41723	0.609886	0.596854	0.512739	0.492144	0.46469	0.471556	0.390065	0.637258	0.624578	0.57716	0.521293	0.493794	0.500687	0.418146	0.607323	0.594263	0.545801	0.510051	0.462015	0.468876	0.387509	0.621158	0.608262	0.560233	0.52463	0.504053	0.48344	0.401455	0.590866	0.577639	0.528765	0.49292	0.47235	0.445033	0.371374
CALM1_PTH2R	0.101417	0.425526	0.246073	0.205354	0.148136	0.45424	0.10109	0.453382	0.487453	0.295309	0.249135	0.182521	0.516588	0.126171	0.425581	0.114606	0.272371	0.22862	0.166277	0.488375	0.114242	0.454315	0.126985	0.488393	0.24984	0.183083	0.517528	0.126587	0.422954	0.113519	0.456649	0.270245	0.164791	0.485687	0.113158	0.437266	0.119529	0.47117	0.281914	0.237129	0.500281	0.119151	0.406323	0.106803	0.439702	0.256944	0.214939	0.155574	0.106461
CALM1_PTPRA	0.8355	0.836838	0.814695	0.78514	0.766058	0.807688	0.715524	0.861095	0.868164	0.849508	0.824307	0.807852	0.843564	0.763561	0.847034	0.85348	0.834499	0.807356	0.789718	0.828083	0.742579	0.861544	0.867475	0.868594	0.824852	0.808436	0.84406	0.764239	0.845635	0.85213	0.853357	0.833008	0.787926	0.826546	0.740517	0.853105	0.859337	0.860514	0.840974	0.814656	0.834759	0.751579	0.836476	0.843285	0.844572	0.823257	0.794723	0.77625	0.727134
CALM1_SCN4A	0.592216	0.276215	0.138147	0.187108	0.276543	0.15781	0.141586	0.143969	0.328852	0.170677	0.228116	0.329214	0.193928	0.174762	0.130608	0.624848	0.155287	0.208851	0.304782	0.176889	0.159074	0.144433	0.65177	0.329683	0.228779	0.330046	0.194517	0.175305	0.129391	0.622323	0.302161	0.153881	0.302508	0.175328	0.15764	0.136113	0.635946	0.314614	0.161639	0.216831	0.183932	0.16555	0.121866	0.606086	0.28791	0.145169	0.196052	0.288247	0.148752
CALM1_SELL	0.662636	0.456995	0.811643	0.781079	0.874314	0.522866	0.593103	0.453939	0.519362	0.846921	0.820817	0.899311	0.584545	0.65175	0.426131	0.692558	0.831706	0.80361	0.888618	0.556896	0.625709	0.454872	0.716823	0.520301	0.82137	0.899651	0.585459	0.652603	0.423503	0.690263	0.488463	0.830195	0.887549	0.55424	0.623186	0.437819	0.702607	0.503059	0.838268	0.811019	0.568617	0.636797	0.406865	0.675424	0.47136	0.820314	0.790795	0.880525	0.606963
CALM1_TRPC3	0.178007	0.425552	0.259348	0	0.0956341	0.117014	0.159982	0.0530716	0.487479	0.310148	0	0.119542	0.145408	0.196482	0.0476764	0.198951	0.286527	0	0.108162	0.131934	0.179268	0.0532611	0.218195	0.48842	0	0.119939	0.145876	0.197077	0.0471904	0.197242	0.456675	0.284333	0.107128	0.130707	0.17769	0.0498865	0.206652	0.471196	0.296363	0	0.137486	0.186384	0.044203	0.186616	0.439728	0.270596	0	0.100748	0.167897
CALM1_TRPC5	0.0787023	0	0	0	0	0	0	0	0	0	0	0	0	0	0	0.0892306	0	0	0	0	0	0	0.0991759	0	0	0	0	0	0	0.0883603	0	0	0	0	0	0	0.0931784	0	0	0	0	0	0	0.0829936	0	0	0	0	0
CALM1_VIPR1	0.261119	0.422292	0.340114	0.375412	0.278889	0.163962	0.276897	0.639377	0.484145	0.398228	0.435576	0.331802	0.201152	0.329605	0.612961	0.288411	0.37151	0.408053	0.307266	0.183622	0.305157	0.640244	0.312928	0.485085	0.436502	0.332637	0.201757	0.330437	0.610405	0.286208	0.453365	0.369002	0.304981	0.182015	0.302881	0.624199	0.298285	0.467871	0.382699	0.419607	0.190871	0.31535	0.593991	0.272415	0.436442	0.353194	0.38905	0.290652	0.28861
CALM2_ABCA1	0.779093	0.823426	0.607594	0.863885	0.733919	0.862788	0.560906	0.649303	0.794599	0.562262	0.840383	0.695876	0.839131	0.51449	0.680589	0.771011	0.596487	0.858341	0.724768	0.857207	0.549458	0.647183	0.743497	0.793077	0.839132	0.693904	0.837872	0.512167	0.647986	0.744168	0.793654	0.560839	0.694651	0.838349	0.513046	0.662488	0.756199	0.803971	0.576586	0.848065	0.846863	0.529068	0.638291	0.736043	0.78665	0.55041	0.833836	0.685618	0.502489
CALM2_AQP6	0.108117	0.0808648	0.097993	0.219087	0	0.142988	0	0.193163	0.0680196	0.0826717	0.188795	0	0.12158	0	0.216008	0.103727	0.0939709	0.211258	0	0.1374	0	0.191718	0.0906036	0.0674324	0.187375	0	0.12059	0	0.192264	0.0908939	0.0676541	0.0822344	0	0.120964	0	0.202432	0.0963406	0.0718181	0.087212	0.197906	0.127959	0	0.185789	0.0874633	0.0650378	0.0791022	0.18155	0	0
CALM2_CACNA1C	0.732668	0.783428	0.381745	0.329457	0.222277	0.340861	0.379873	0.493681	0.750053	0.338719	0.289563	0.191652	0.300205	0.336942	0.528775	0.72349	0.370865	0.319297	0.214366	0.330523	0.369014	0.491357	0.692544	0.748305	0.287654	0.190216	0.298255	0.334868	0.492237	0.693292	0.748967	0.337425	0.190758	0.298992	0.335652	0.508287	0.706773	0.760845	0.351926	0.301729	0.312621	0.350117	0.481684	0.684238	0.740942	0.328047	0.279785	0.184323	0.326299
CALM2_EGFR	0.595475	0.809434	0.356016	0.341148	0.355031	0.303601	0.428752	0.699079	0.778935	0.314414	0.300473	0.313489	0.265598	0.383715	0.727786	0.584259	0.345459	0.330806	0.344488	0.29389	0.417437	0.69712	0.547477	0.77733	0.298522	0.311491	0.263789	0.381519	0.697862	0.548349	0.777938	0.31317	0.312246	0.264473	0.382349	0.711226	0.564196	0.788832	0.327143	0.312895	0.27715	0.397622	0.688882	0.537868	0.770556	0.304156	0.290477	0.303248	0.372425
CALM2_GP6	0.304416	0.171889	0.33552	0.191143	0.284101	0	0.236205	0.254748	0.146895	0.295215	0.163904	0.247671	0	0.204165	0.282328	0.294689	0.325264	0.184077	0.274767	0	0.227944	0.252987	0.264537	0.145734	0.162633	0.245942	0	0.202659	0.253653	0.265222	0.146173	0.294014	0.246595	0	0.203228	0.265999	0.277921	0.154369	0.307515	0.172068	0	0.213823	0.24574	0.257072	0.140979	0.285323	0.157429	0.238832	0.196474
CALM2_GRM5	0.109457	0.25347	0.0950088	0	0	0	0	0.0508234	0.219762	0.0801126	0	0	0	0	0.0580452	0.105019	0.0910968	0	0	0	0	0.0503767	0.0917489	0.218172	0	0	0	0	0.0505453	0.0920425	0.218772	0.0796877	0	0	0	0.0537171	0.0975507	0.229944	0.0845253	0	0	0	0.0485563	0.0885728	0.211639	0.0766443	0	0	0
CALM2_GRM7	0.113115	0.421892	0.148194	0.16638	0	0	0	0.118027	0.3771	0.126122	0.142051	0	0	0	0.133456	0.108547	0.142437	0.160049	0	0	0	0.117063	0.0948783	0.374919	0.140921	0	0	0	0.117427	0.0951809	0.375744	0.125486	0	0	0	0.124246	0.100856	0.39092	0.132703	0.149321	0	0	0.113119	0.0916048	0.365889	0.120923	0.136298	0	0
CALM2_INSR	0.90452	0.772586	0.535486	0.718964	0.572797	0.588953	0.728118	0.773047	0.738099	0.488832	0.679716	0.526577	0.543087	0.689596	0.796749	0.900441	0.523938	0.709502	0.561416	0.577686	0.718844	0.771411	0.886183	0.736297	0.677688	0.524259	0.540779	0.687602	0.772031	0.886537	0.73698	0.487388	0.525136	0.541653	0.688357	0.783134	0.892837	0.749235	0.503437	0.692299	0.557545	0.701962	0.764512	0.882218	0.72871	0.476842	0.669172	0.514593	0.679225
CALM2_KCNQ1	0.731447	0.353424	0.491943	0.753646	0.691034	0.786516	0.518821	0.503939	0.311979	0.445445	0.717337	0.649785	0.753467	0.472143	0.538985	0.722244	0.480363	0.744938	0.681049	0.778629	0.507239	0.501614	0.691217	0.309986	0.715448	0.647666	0.751736	0.469826	0.502494	0.691968	0.31074	0.444017	0.648469	0.752392	0.470703	0.518537	0.705482	0.324656	0.459919	0.729032	0.764159	0.486724	0.491935	0.682892	0.301766	0.433616	0.707499	0.63878	0.460194
CALM2_KCNQ3	0.653234	0.590385	0.387874	0.558363	0.169997	0	0.290606	0.428644	0.544555	0.344541	0.511912	0.145231	0	0.253638	0.463345	0.64266	0.376925	0.546902	0.163556	0	0.281142	0.426368	0.607574	0.542248	0.509588	0.14408	0	0.251881	0.427229	0.608413	0.543121	0.343237	0.144514	0	0.252545	0.443009	0.623599	0.559004	0.357853	0.526496	0	0.264856	0.416926	0.598304	0.532622	0.333779	0.499909	0.13937	0.244655
CALM2_KCNQ5	0.126969	0.349064	0.509898	0.288692	0.545199	0.128556	0.315979	0.353865	0.307886	0.46325	0.251881	0.498607	0.109033	0.277044	0.386609	0.121919	0.498309	0.279266	0.533681	0.123451	0.306046	0.351742	0.106768	0.305908	0.250133	0.496282	0.108133	0.275185	0.352544	0.107104	0.306656	0.461813	0.497162	0.108473	0.275887	0.367335	0.113401	0.320474	0.477804	0.263049	0.11484	0.288897	0.342964	0.103131	0.297749	0.451333	0.24294	0.486605	0.267529
CALM2_MYLK	0.837637	0.898997	0.567513	0.587827	0.566632	0.535023	0.620643	0.807815	0.880721	0.521199	0.541933	0.520304	0.488367	0.575766	0.828691	0.831233	0.5561	0.576551	0.555214	0.523473	0.609668	0.806367	0.809164	0.87974	0.539624	0.517982	0.486044	0.573493	0.806916	0.809707	0.880112	0.519757	0.518861	0.486923	0.574353	0.816723	0.819403	0.886723	0.535757	0.556398	0.502971	0.58997	0.80025	0.803113	0.875583	0.509206	0.529991	0.508309	0.563996
CALM2_MYLK2	0.425158	0.162412	0.156705	0.250192	0	0.150023	0.235165	0.162548	0.138566	0.133563	0.216794	0	0.127719	0.203229	0.182592	0.413869	0.150675	0.241597	0	0.144207	0.226929	0.161286	0.378059	0.13746	0.215219	0	0.126686	0.201727	0.161763	0.378886	0.137877	0.132896	0	0.127076	0.202295	0.170659	0.394109	0.145688	0.14047	0.226878	0.13437	0.212854	0.156117	0.368998	0.132933	0.128103	0.208751	0	0.195564
CALM2_PDE1A	0.552577	0.808583	0.247335	0.23567	0.280075	0.368435	0.319675	0.275705	0.777986	0.214209	0.203684	0.243986	0.326117	0.28047	0.304626	0.541089	0.238806	0.227422	0.270823	0.357715	0.309677	0.273852	0.503731	0.776375	0.20218	0.242274	0.324077	0.278598	0.274552	0.504611	0.776986	0.213237	0.242921	0.324848	0.279305	0.287524	0.520651	0.787913	0.224207	0.213324	0.339085	0.292411	0.26622	0.494051	0.769581	0.206237	0.196006	0.235237	0.270882
CALM2_PDE1B	0.287475	0.714193	0.511451	0.611636	0.437538	0.43875	0.402044	0.32226	0.674581	0.464796	0.566437	0.392212	0.393386	0.358055	0.35368	0.278074	0.499863	0.600568	0.426164	0.427368	0.390951	0.320232	0.249021	0.672536	0.564152	0.389998	0.391169	0.35592	0.320999	0.24968	0.67331	0.463358	0.390835	0.392008	0.356727	0.335151	0.261901	0.687273	0.479356	0.580726	0.407412	0.371592	0.311863	0.241851	0.663952	0.452873	0.554609	0.380826	0.347094
CALM2_PDE1C	0.559589	0.620617	0.14994	0.232903	0.16772	0.333789	0.21992	0.321172	0.575739	0.127646	0.201193	0.143228	0.293601	0.189541	0.352541	0.548134	0.144126	0.224723	0.161348	0.323561	0.21207	0.319148	0.510831	0.573466	0.199703	0.142091	0.291676	0.188117	0.319913	0.511711	0.574327	0.127003	0.14252	0.292404	0.188655	0.33404	0.527736	0.589943	0.134294	0.210747	0.305863	0.198679	0.310793	0.501153	0.563969	0.122393	0.193586	0.137436	0.182274
CALM2_PLPP6	0.606882	0.558807	0.523187	0.502606	0.475114	0.481995	0.400065	0.574887	0.512362	0.476505	0.456004	0.428863	0.43563	0.356163	0.608812	0.595768	0.511611	0.491017	0.463568	0.470431	0.388992	0.572613	0.559236	0.510039	0.453698	0.426587	0.433346	0.354034	0.573474	0.560103	0.510918	0.475063	0.427448	0.43421	0.354839	0.589099	0.575856	0.526945	0.491095	0.470531	0.450045	0.369671	0.563111	0.549671	0.50036	0.464542	0.444119	0.417143	0.345229
CALM2_SCN4A	0.634605	0.313368	0.160856	0.215849	0.313721	0.183064	0.164752	0.115005	0.274625	0.137201	0.185899	0.274952	0.156753	0.14062	0.130096	0.62379	0.154696	0.208106	0.303827	0.176233	0.158471	0.114062	0.588039	0.272776	0.184496	0.273102	0.155528	0.1395	0.114418	0.588891	0.273475	0.136518	0.273801	0.155991	0.139923	0.121086	0.604342	0.286415	0.144265	0.194904	0.164632	0.14783	0.110207	0.578628	0.265163	0.131615	0.178741	0.265483	0.134916
CALM2_SELL	0.701396	0.501612	0.837482	0.81013	0.892693	0.567196	0.635457	0.391105	0.455018	0.810421	0.779713	0.873436	0.520878	0.591178	0.425028	0.691597	0.831073	0.802896	0.888171	0.555782	0.624652	0.388893	0.658764	0.452713	0.778112	0.872405	0.518557	0.588929	0.38973	0.659555	0.453585	0.809532	0.872796	0.519435	0.58978	0.405104	0.673821	0.469541	0.819235	0.789584	0.535437	0.60522	0.379731	0.650007	0.443138	0.802933	0.771354	0.868032	0.579523
CALM2_TRPC5	0.0926905	0	0	0	0	0	0	0	0	0	0	0	0	0	0	0.0888646	0	0	0	0	0	0	0.0774593	0	0	0	0	0	0	0.0777111	0	0	0	0	0	0	0.0824395	0	0	0	0	0	0	0.0747371	0	0	0	0	0
CALM3_ABCA1	0.662059	0.721484	0.462398	0.779033	0.605084	0.777428	0.415066	0.531762	0.70352	0.440678	0.763565	0.583942	0.761881	0.39394	0.571843	0.678507	0.480945	0.79158	0.622725	0.790041	0.433244	0.550194	0.659037	0.718767	0.776704	0.601858	0.775086	0.411797	0.586201	0.69122	0.747472	0.495663	0.636461	0.799646	0.447762	0.475388	0.588804	0.654385	0.386001	0.720426	0.718549	0.341521	0.590513	0.695007	0.750819	0.500115	0.803954	0.640571	0.452169
CALM3_AQP6	0.0630899	0.0465946	0.0569134	0.134832	0	0.0848198	0	0.128046	0.0428492	0.0523841	0.124923	0	0.078254	0	0.147268	0.0676355	0.061043	0.143753	0	0.0907793	0	0.136566	0.0622977	0.0459994	0.133267	0	0.0837792	0	0.154821	0.0714462	0.0528894	0.0645079	0	0.09576	0	0.104885	0.0469095	0.0344889	0.0422456	0.10226	0.0634438	0	0.157165	0.0726366	0.0537886	0.0655909	0.153456	0	0
CALM3_EGFR	0.449855	0.702333	0.234944	0.223379	0.234173	0.194958	0.294247	0.587626	0.683676	0.219545	0.208531	0.21881	0.181558	0.276365	0.626286	0.468337	0.248586	0.236557	0.247785	0.206907	0.309937	0.605491	0.446521	0.699507	0.221049	0.231764	0.192851	0.291455	0.639967	0.483028	0.729439	0.259752	0.258927	0.21674	0.322675	0.53206	0.374087	0.632968	0.183312	0.173711	0.150387	0.233561	0.64406	0.487476	0.732939	0.263191	0.25069	0.262358	0.326579
CALM3_GP6	0.195563	0.103382	0.219047	0.116037	0.180626	0	0.146603	0.173331	0.0955292	0.204412	0.107338	0.168005	0	0.135965	0.197808	0.207539	0.232047	0.123893	0.191905	0	0.156162	0.184227	0.193451	0.102139	0.114662	0.178639	0	0.144924	0.207322	0.217394	0.116412	0.242709	0.201207	0	0.164083	0.143325	0.150879	0.0777252	0.170132	0.0875464	0	0.111554	0.210264	0.220439	0.118256	0.245997	0.132463	0.204084	0.16654
CALM3_GRM5	0.0639118	0.158679	0.0551037	0	0	0	0	0.0317993	0.147316	0.0507108	0	0	0	0	0.0371891	0.0685123	0.0591103	0	0	0	0	0.0341661	0.06311	0.156887	0	0	0	0	0.0393568	0.0723686	0.1773	0.0624728	0	0	0	0.0255375	0.0475313	0.121153	0.0408821	0	0	0	0.0400356	0.0735731	0.179912	0.063524	0	0	0
CALM3_GRM7	0.0661609	0.288452	0.088126	0.0998042	0	0	0	0.0758579	0.270787	0.081327	0.0921953	0	0	0	0.0880364	0.070911	0.0942939	0.106694	0	0	0	0.0812288	0.0653329	0.285693	0.0985996	0	0	0	0.092882	0.0748915	0.316572	0.0994464	0	0	0	0.0614709	0.0492343	0.228575	0.0659768	0.0749612	0	0	0.0943932	0.0761346	0.320437	0.101053	0.114229	0	0
CALM3_INSR	0.840317	0.653638	0.390379	0.586963	0.426871	0.443181	0.598013	0.676304	0.633521	0.369716	0.565548	0.405561	0.421656	0.576757	0.710742	0.850054	0.408231	0.604885	0.445173	0.461619	0.615769	0.692339	0.8385	0.65058	0.583691	0.423576	0.439857	0.594768	0.722701	0.857409	0.683178	0.422535	0.459766	0.476288	0.629608	0.625063	0.793659	0.579716	0.318824	0.50949	0.367786	0.52092	0.726256	0.859572	0.687019	0.426886	0.623065	0.464192	0.633751
CALM3_KCNQ1	0.602065	0.232915	0.349751	0.629541	0.554052	0.671759	0.374588	0.383906	0.217611	0.330074	0.608862	0.53229	0.652134	0.354275	0.422908	0.619756	0.366863	0.646728	0.572361	0.687957	0.392183	0.401609	0.598831	0.230515	0.626392	0.550719	0.668779	0.371436	0.437346	0.633537	0.257581	0.38065	0.586714	0.700461	0.406311	0.33209	0.525132	0.181624	0.282196	0.553985	0.599333	0.304482	0.441733	0.637661	0.261001	0.384857	0.664051	0.591026	0.410613
CALM3_KCNQ3	0.511344	0.444642	0.260348	0.412562	0.102151	0	0.185375	0.315152	0.423099	0.243814	0.391479	0.0943821	0	0.172493	0.35115	0.52992	0.274935	0.430712	0.109183	0	0.19688	0.33139	0.507976	0.441315	0.409299	0.100921	0	0.183348	0.364686	0.544564	0.477764	0.286832	0.115046	0	0.206361	0.26857	0.433379	0.369163	0.204627	0.339204	0	0.142607	0.368822	0.548976	0.482209	0.290489	0.449614	0.116871	0.209293
CALM3_KCNQ5	0.0747492	0.229514	0.366257	0.183975	0.399725	0.0757396	0.204206	0.251458	0.214371	0.346146	0.171169	0.378874	0.0698231	0.19032	0.283189	0.080063	0.383701	0.195414	0.417711	0.0811177	0.216568	0.265688	0.0738221	0.227139	0.18196	0.396494	0.0748013	0.202024	0.295298	0.0845105	0.253939	0.397723	0.432105	0.0856183	0.22673	0.211385	0.0557565	0.178797	0.29697	0.141473	0.0565107	0.157935	0.299017	0.0858984	0.257327	0.401996	0.207758	0.43648	0.229867
CALM3_MYLK	0.741321	0.831771	0.421604	0.442034	0.420729	0.389936	0.476112	0.720535	0.819137	0.400374	0.420523	0.399512	0.369282	0.454292	0.751993	0.755337	0.439854	0.460464	0.43897	0.407782	0.494703	0.735237	0.738727	0.829876	0.438712	0.417448	0.386734	0.472751	0.762816	0.766059	0.849614	0.454415	0.453525	0.422081	0.509429	0.672909	0.676861	0.78326	0.347589	0.366706	0.31842	0.399131	0.766023	0.769235	0.851875	0.458833	0.479571	0.457942	0.513878
CALM3_MYLK2	0.291205	0.0972385	0.0935657	0.15637	0	0.089291	0.145882	0.106391	0.0898057	0.0863868	0.145144	0	0.0824103	0.135288	0.12282	0.306804	0.100073	0.166443	0	0.0955319	0.155403	0.113658	0.288431	0.0960616	0.1546	0	0.0882008	0.14421	0.129309	0.319473	0.109589	0.105504	0	0.100745	0.163293	0.086757	0.230942	0.0729824	0.0701545	0.119313	0.0668705	0.110983	0.131327	0.323357	0.111339	0.107196	0.17736	0	0.16574
CALM3_PDE1A	0.406895	0.701181	0.154363	0.146232	0.177703	0.244745	0.206989	0.189291	0.682484	0.143257	0.135617	0.165245	0.228896	0.19296	0.215435	0.424976	0.164332	0.155772	0.188842	0.258764	0.219474	0.200947	0.403646	0.698348	0.144557	0.175741	0.242262	0.204785	0.225559	0.439431	0.72835	0.172582	0.198031	0.270222	0.229732	0.157047	0.333971	0.631688	0.117716	0.11126	0.191499	0.160215	0.228684	0.443822	0.731859	0.17514	0.166129	0.200874	0.232898
CALM3_PDE1B	0.183086	0.581257	0.367702	0.466622	0.301732	0.30277	0.271929	0.225803	0.559768	0.347554	0.444868	0.283579	0.28458	0.254914	0.255401	0.194483	0.385172	0.485186	0.317643	0.318711	0.286914	0.239044	0.181078	0.577973	0.463269	0.2989	0.299932	0.269268	0.266764	0.203877	0.613318	0.399213	0.330546	0.331636	0.299115	0.188788	0.140754	0.503618	0.29827	0.390033	0.240927	0.214448	0.270262	0.206783	0.617532	0.403492	0.50436	0.334498	0.302862
CALM3_PDE1C	0.413769	0.476085	0.0892379	0.144317	0.100673	0.217721	0.1354	0.224932	0.454265	0.0823608	0.133819	0.0930044	0.203151	0.125455	0.254454	0.431932	0.0954754	0.153754	0.107615	0.230665	0.144353	0.238138	0.410502	0.472724	0.14266	0.0994587	0.215434	0.13383	0.26579	0.44644	0.509401	0.100685	0.113404	0.241284	0.151782	0.188025	0.340319	0.399105	0.0668297	0.109744	0.169038	0.102707	0.269279	0.450845	0.513851	0.102309	0.164003	0.115207	0.154089
CALM3_PLPP6	0.461656	0.412999	0.378696	0.359513	0.334583	0.34075	0.270301	0.453401	0.391908	0.358287	0.339573	0.315345	0.321329	0.253352	0.493804	0.4802	0.396361	0.376826	0.351354	0.357664	0.285231	0.471854	0.458307	0.409735	0.356415	0.331588	0.337728	0.267651	0.50853	0.494916	0.445656	0.410537	0.364894	0.371308	0.297391	0.398268	0.385293	0.339608	0.308199	0.290915	0.2742	0.213063	0.512979	0.499368	0.45006	0.414853	0.395003	0.36903	0.301126
CALM3_SCN4A	0.491032	0.202245	0.096235	0.132628	0.20251	0.110699	0.0987501	0.0738249	0.188461	0.0888714	0.122858	0.188712	0.102354	0.0912134	0.0857072	0.509639	0.102906	0.141427	0.214798	0.118242	0.105575	0.0790642	0.487663	0.200078	0.131085	0.200341	0.109379	0.0975568	0.0904374	0.524347	0.224613	0.108473	0.2249	0.124523	0.111269	0.0597985	0.413542	0.156331	0.0722092	0.100527	0.0833951	0.0741478	0.0919129	0.528787	0.22773	0.110207	0.151001	0.228019	0.113042
CALM3_SELL	0.566123	0.358598	0.741103	0.703278	0.822101	0.42129	0.49195	0.282636	0.338682	0.723921	0.684653	0.808908	0.400064	0.470056	0.316637	0.584309	0.755127	0.718572	0.832728	0.439536	0.510557	0.297927	0.562809	0.355503	0.700457	0.820121	0.418007	0.488581	0.329518	0.598542	0.38981	0.765855	0.840773	0.454095	0.525264	0.239182	0.488149	0.290096	0.676613	0.634018	0.347297	0.414434	0.333464	0.602814	0.394054	0.769033	0.733823	0.843143	0.529702
CALM3_TRPC5	0.0537014	0	0	0	0	0	0	0	0	0	0	0	0	0	0	0.0576121	0	0	0	0	0	0	0.0530204	0	0	0	0	0	0	0.060895	0	0	0	0	0	0	0.0398265	0	0	0	0	0	0	0.0619213	0	0	0	0	0
CALR_HLA-F	0.884892	0.860663	0.894848	0.885101	0.886647	0.851962	0.836505	0.808241	0.863033	0.896707	0.887109	0.888632	0.854454	0.839209	0.810143	0.888133	0.897842	0.888337	0.889845	0.855979	0.840864	0.784024	0.871036	0.844403	0.871266	0.872972	0.834881	0.818023	0.815127	0.891344	0.868272	0.900806	0.893013	0.859968	0.845196	0.780912	0.868968	0.841986	0.880115	0.869201	0.832345	0.815285	0.789646	0.874755	0.848757	0.885475	0.874979	0.876643	0.822959
CALR_ITGA2B	0.36837	0.242855	0.232446	0.358639	0.231281	0.793684	0	0.335438	0.246534	0.236016	0.36323	0.234838	0.796924	0	0.338189	0.375898	0.238244	0.366084	0.237059	0.79891	0	0.303003	0.338797	0.219851	0.32944	0.209071	0.771681	0	0.345555	0.383608	0.254998	0.244236	0.24303	0.804117	0	0.299156	0.334713	0.216731	0.207135	0.325414	0.768444	0	0.310129	0.346346	0.225654	0.215772	0.336887	0.214667	0
CALR_ITGA3	0.802209	0.746657	0.575152	0.41822	0.56246	0.681619	0.535785	0.746839	0.750404	0.580008	0.423071	0.567352	0.685923	0.540732	0.749161	0.807272	0.583005	0.42608	0.570373	0.68857	0.543789	0.717578	0.780865	0.721401	0.387098	0.53039	0.652893	0.503486	0.755262	0.812314	0.758747	0.590942	0.578376	0.695547	0.551898	0.713858	0.77772	0.717711	0.538716	0.382769	0.648738	0.498915	0.724321	0.786547	0.728087	0.551561	0.39508	0.53873	0.511863
CALR_ITGAV	0.861444	0.869187	0.692206	0.814072	0.609245	0.795278	0.6395	0.773049	0.871434	0.69643	0.817065	0.613973	0.7985	0.644075	0.775203	0.865245	0.699028	0.818899	0.616888	0.800474	0.646894	0.745786	0.845259	0.853753	0.793679	0.578031	0.773398	0.609152	0.780856	0.869016	0.876397	0.70587	0.624595	0.805651	0.654335	0.742304	0.842852	0.851455	0.659872	0.790669	0.770178	0.60479	0.752089	0.849593	0.857889	0.671401	0.799114	0.586185	0.617103
CALR_LRP1	0.52009	0.892988	0.544118	0.839364	0.531181	0.536999	0.582767	0.686015	0.894875	0.549051	0.842029	0.536135	0.541943	0.587598	0.688662	0.528127	0.552098	0.843661	0.539196	0.544999	0.59058	0.65299	0.487743	0.879974	0.821135	0.498861	0.504705	0.550996	0.695637	0.536276	0.899039	0.560179	0.547319	0.553104	0.598471	0.648835	0.483176	0.87803	0.507301	0.818434	0.500134	0.546469	0.660546	0.49612	0.88347	0.520241	0.826006	0.50724	0.559274
CALR_SCARF1	0.836965	0.505364	0.391729	0.753627	0.372491	0.542899	0.450778	0.415859	0.510339	0.396482	0.757304	0.377155	0.547834	0.455711	0.418855	0.841314	0.399433	0.759561	0.380053	0.550883	0.458767	0.380096	0.818523	0.47303	0.728813	0.342767	0.510642	0.418978	0.426844	0.845636	0.52159	0.407311	0.387796	0.558968	0.466906	0.375797	0.815791	0.468474	0.357145	0.725184	0.506073	0.414534	0.388025	0.823449	0.481392	0.369125	0.735387	0.350358	0.427159
CALR_TSHR	0.101583	0.341623	0.226446	0.04392	0.181868	0.21066	0.567986	0.190008	0.346113	0.229951	0.0447634	0.184848	0.213989	0.572863	0.191911	0.104561	0.232139	0.045293	0.186711	0.216068	0.575874	0.168079	0.0903634	0.313132	0.0387943	0.163394	0.189941	0.535986	0.197039	0.107666	0.356379	0.238026	0.191733	0.221664	0.583849	0.165538	0.0888718	0.309213	0.201617	0.0381182	0.187143	0.531436	0.172818	0.0931568	0.320387	0.210085	0.0400637	0.168028	0.544312
CAMP_EGFR	0.147529	0.33305	0.0610278	0.0573814	0.060782	0.048755	0.0810845	0.0628419	0.0923163	0.0130645	0.0122465	0.0130092	0.010331	0.0176545	0.063392	0.0343545	0.013185	0.0123595	0.0131292	0.0104266	0.0178165	0.0428099	0.0229691	0.0635257	0.00820156	0.00871455	0.00691434	0.0118447	0.13904	0.078246	0.19675	0.0308954	0.030767	0.024524	0.0414867	0.094912	0.0522417	0.137226	0.0202814	0.0190203	0.0160626	0.0273367	0.0989698	0.0545852	0.142807	0.0212233	0.0199048	0.0211342	0.0285967
CAMP_FPR2	0.0200833	0.0335992	0.0291795	0.209517	0.0375752	0	0.0562378	0.00885584	0.00703129	0.00608437	0.0512177	0.00788901	0	0.011991	0.00893787	0.00419554	0.00614089	0.0516717	0.00796215	0	0.0121017	0.0059241	0.00277636	0.0047007	0.0347537	0.00527563	0	0.00802974	0.0210653	0.00995292	0.0167678	0.0145288	0.0187908	0	0.0283989	0.0137803	0.00648548	0.0109524	0.00948248	0.0778484	0	0.0186261	0.0144248	0.00679112	0.0114662	0.00992795	0.0812422	0.0128579	0.0194927
CAMP_IGF1R	0.315864	0.330238	0.136563	0.131748	0.168659	0.0835818	0.0880353	0.107301	0.0912588	0.0312075	0.0299783	0.0396803	0.018237	0.0192819	0.108195	0.0866853	0.03149	0.03025	0.0400363	0.0184043	0.0194586	0.0742189	0.0590169	0.0627752	0.0201964	0.0268202	0.0122379	0.0129437	0.224493	0.18465	0.194753	0.0719946	0.0905064	0.0428213	0.0452101	0.158228	0.128202	0.13573	0.0479598	0.0461021	0.0282295	0.0298296	0.164501	0.133473	0.141261	0.0501214	0.0481842	0.0633932	0.0312009
CAMP_P2RX7	0.170798	0.157735	0.19435	0.38799	0.163295	0.186212	0.168651	0.0298449	0.0367409	0.0468312	0.114354	0.0382295	0.0445288	0.039678	0.0301154	0.0406237	0.0472483	0.115299	0.038573	0.0449263	0.040034	0.0201056	0.0272192	0.0248088	0.0792906	0.025827	0.0301466	0.0268186	0.0689779	0.0917635	0.0841318	0.105808	0.0873665	0.100913	0.0905015	0.0459004	0.0615669	0.0562909	0.0713527	0.167999	0.0679306	0.0606924	0.0479739	0.0643003	0.0588048	0.0744861	0.174579	0.0611307	0.0633897
CCK_CCKBR	0	0.00616052	0	0.00238611	0	0	0.00413412	0.0144349	0.00314458	0	0.00121571	0	0	0.00210812	0.0233247	0	0	0.00198077	0	0	0.00343286	0.00400546	0	0.000865412	0.000334103	0	0	0.000579733	0.0330023	0	0.00729695	0	0	0	0.00489858	0.0149942	0	0.00326788	0	0.00126347	0	0.00219087	0	0	0	0	0	0	0
CCL11_ACKR1	0.260635	0.0502211	0.0413964	0.0388834	0.0507419	0.042957	0.0437669	0.0540469	0.069458	0.0574575	0.0540244	0.0701635	0.0595859	0.0606895	0.215768	0.705561	0.226936	0.215694	0.266523	0.233785	0.237301	0.0440197	0.286248	0.0567432	0.0440013	0.0573276	0.0485839	0.0494945	0.0513922	0.320584	0.0660993	0.054645	0.0667731	0.0566755	0.0577285	0.0459681	0.295602	0.0592199	0.0488953	0.0459489	0.0507236	0.0516721	0.037147	0.251506	0.0479837	0.0395358	0.0371313	0.0484825	0.0418044
CCL11_ACKR2	0.0374646	0.0277331	0.00895561	0.0107196	0.0108103	0.0433053	0.00647884	0.0304072	0.0387071	0.0125956	0.0150657	0.0151926	0.0600606	0.00912142	0.131204	0.209228	0.057873	0.0686055	0.0691515	0.235301	0.042447	0.0246516	0.0424039	0.0314313	0.0121775	0.0122804	0.0489756	0.00736427	0.0288782	0.0495198	0.0367766	0.0119512	0.0144173	0.0571284	0.00865321	0.0257658	0.0442841	0.0328417	0.0106432	0.0127353	0.0511316	0.0077033	0.0207372	0.0357741	0.0264696	0.0085401	0.0102231	0.0103096	0.00617752
CCL11_ACKR4	0.0339264	0.0699543	0.010293	0.0121632	0.0162488	0.0106604	0.0062968	0.0189711	0.0959859	0.0144687	0.0170844	0.022785	0.0149829	0.0088658	0.0851891	0.192716	0.066029	0.0772357	0.100946	0.0682486	0.0412964	0.0153459	0.0384179	0.0788264	0.0138147	0.0184447	0.0121104	0.00715753	0.0180065	0.0448962	0.0914705	0.0137298	0.0216307	0.0142181	0.0084106	0.0160464	0.0401287	0.0821829	0.0122295	0.0144464	0.0126651	0.00748712	0.0128896	0.0323902	0.0668997	0.00981608	0.0116006	0.0155002	0.0060039
CCL11_CCR2	0.00898937	0.00925612	0.0430745	0.0670003	0.0355358	0.0149528	0.0667541	0.010833	0.0130167	0.0597461	0.0920414	0.0494404	0.0209787	0.0917123	0.0500958	0.0580803	0.234297	0.328028	0.200297	0.0935362	0.327159	0.00874905	0.0102144	0.0105171	0.0755281	0.0402315	0.0169765	0.0752531	0.0102779	0.0119961	0.012351	0.0568284	0.0470007	0.0199141	0.0873785	0.00915124	0.0106832	0.0109997	0.0508613	0.0787562	0.0177502	0.0784705	0.0073408	0.0085723	0.00882679	0.0411417	0.0640657	0.0339293	0.0638296
CCL11_CCR3	0.00202265	0.00359804	0.00897482	0.0118514	0.00486552	0	0.00513617	0.00742726	0.00507161	0.0126225	0.0166487	0.00685461	0	0.0072351	0.0347804	0.0135901	0.057991	0.0753833	0.0321672	0	0.0339047	0.0059945	0.00230049	0.00409139	0.0134612	0.0055317	0	0.00583919	0.0070454	0.00270555	0.00481027	0.0119768	0.006502	0	0.00686305	0.00627086	0.00240696	0.00428039	0.0106659	0.0140769	0	0.00610844	0.00502737	0.00192818	0.00343024	0.00855842	0.0113031	0.00463889	0.00489699
CCL11_CCR5	0.0137265	0.0169452	0.0830048	0.103163	0.0299217	0.0247815	0.0258406	0.0200111	0.0237547	0.113301	0.139696	0.0417246	0.0346292	0.0360935	0.0895278	0.0864308	0.380927	0.438815	0.173331	0.147295	0.15277	0.0161904	0.0155869	0.0192333	0.115723	0.0339017	0.0280976	0.0292941	0.0189946	0.0182885	0.0225525	0.108069	0.0396498	0.0328951	0.0342887	0.0169288	0.0162983	0.0201077	0.0972761	0.120445	0.0293629	0.0306115	0.0136008	0.0130926	0.016165	0.0794289	0.0988123	0.0285615	0.0246611
CCL11_CXCR3	0.0165501	0.0225911	0.140753	0.0591549	0.0824691	0.0269324	0.0646249	0.0234411	0.0315966	0.18781	0.08152	0.112594	0.0376019	0.0888628	0.103614	0.102654	0.526859	0.299427	0.379264	0.158353	0.319568	0.0189782	0.018786	0.0256218	0.0667556	0.09277	0.0305273	0.072874	0.0222544	0.0220296	0.0300096	0.179834	0.10739	0.0357245	0.0846511	0.0198413	0.0196404	0.0267786	0.163186	0.069637	0.0318984	0.075998	0.01595	0.0157879	0.0215567	0.135056	0.0565431	0.0789143	0.0617875
CCL13_ACKR1	0.234564	0.0439466	0.0361824	0.0339747	0.0444053	0.0375541	0.0382662	0.028589	0.0370251	0.0304448	0.0285768	0.0374144	0.0316061	0.0322092	0.107221	0.511242	0.113584	0.107179	0.136899	0.117533	0.119573	0.0314963	0.220722	0.0407543	0.0314829	0.0411812	0.0348093	0.0354713	0.174093	0.647377	0.215921	0.183609	0.217766	0.189471	0.192488	0	0	0	0	0	0	0	0.0219483	0.163495	0.0284823	0.0233834	0.0219389	0.0287845	0.0247491
CCL13_ACKR2	0.0327289	0.0241965	0.00779439	0.00933185	0.00941089	0.0378604	0.00563694	0.0158973	0.0203195	0.00652792	0.00781752	0.00788384	0.0318655	0.00471935	0.061844	0.103537	0.0261137	0.0311511	0.0314091	0.118411	0.0189825	0.0175372	0.0303256	0.0224053	0.00863129	0.00870445	0.035094	0.00521231	0.103702	0.168544	0.12934	0.044947	0.0538505	0.190771	0.0328463	0	0	0	0	0	0	0	0.0121677	0.0211247	0.0155689	0.00498531	0.005972	0.00602275	0.00360257
CCL13_ACKR4	0.0296241	0.0613736	0.00895997	0.0105905	0.0141555	0.00928023	0.00547843	0.0098628	0.0518563	0.00750554	0.00887377	0.0118678	0.00777421	0.00458652	0.0390608	0.0943703	0.029936	0.0352481	0.0467212	0.0309826	0.0184557	0.0108871	0.0274424	0.0569909	0.00979641	0.0130976	0.00858351	0.00506567	0.0665933	0.154616	0.281467	0.0513807	0.0792081	0.0531359	0.0319473	0	0	0	0	0	0	0	0.00753811	0.0190991	0.0400338	0.00573324	0.0067806	0.00907481	0.00350106
CCL13_CCR1	0.0156907	0.0221615	0.0628864	0.126942	0.0476545	0.0167302	0.0421468	0.0103673	0.0186044	0.0531477	0.108431	0.0401735	0.0140323	0.0354983	0.0409969	0.0516034	0.186368	0.331683	0.145883	0.0548894	0.130579	0.0114434	0.0145197	0.0205178	0.118468	0.0442054	0.0154829	0.03908	0.069795	0.0871747	0.119545	0.286748	0.230639	0.0925048	0.208615	0	0	0	0	0	0	0	0.00792463	0.0100646	0.0142489	0.0410435	0.0848649	0.0309277	0.0272978
CCL13_CCR2	0.00782381	0.00805626	0.0376574	0.058759	0.0310361	0.0130242	0.0585412	0.00560959	0.00674752	0.0316936	0.0496257	0.0260924	0.0109173	0.04944	0.0225025	0.0262104	0.117829	0.175655	0.0985546	0.0431011	0.175085	0.00619496	0.00723564	0.00745074	0.0545522	0.0287534	0.0120498	0.0543491	0.0388353	0.0451103	0.0463987	0.18991	0.160996	0.0732643	0.271415	0	0	0	0	0	0	0	0.00428305	0.00500417	0.00515328	0.0243499	0.0382912	0.0200197	0.0381462
CCL13_CCR3	0.00175879	0.00312931	0.00781113	0.0103187	0.00423238	0	0.00446797	0.00383964	0.00261884	0.00654195	0.00864559	0.00354261	0	0.00373995	0.0154854	0.00597798	0.0261687	0.0343652	0.0143004	0	0.015088	0.0042411	0.00162583	0.00289303	0.00954473	0.00391313	0	0.00413103	0.0268651	0.0104451	0.0184591	0.0450399	0.0248313	0	0.0261833	0	0	0	0	0	0	0	0.00293042	0.00112247	0.00199813	0.00499604	0.00660588	0.00270354	0.00285427
CCL13_CCR5	0.0119541	0.0147635	0.0729488	0.090907	0.0261136	0.021613	0.0225398	0.0104088	0.0123787	0.0617546	0.0771865	0.0219363	0.0181423	0.0189231	0.0411559	0.0396593	0.211724	0.254468	0.0838501	0.0701153	0.0729667	0.0114892	0.0110589	0.0136608	0.0846055	0.024184	0.0200091	0.0208686	0.0700575	0.067584	0.0823768	0.320384	0.138406	0.116875	0.121379	0	0	0	0	0	0	0	0.00795642	0.00765746	0.00946669	0.0477891	0.0599542	0.0168142	0.0144941
CCL13_CCR9	0	0	0.00259647	0.0050327	0	0	0	0.000932765	0	0.00217273	0.00421305	0	0	0	0.00379548	0	0.00880742	0.0169722	0	0	0	0.00103061	0	0	0.00465337	0	0	0	0.00664259	0	0	0.0153562	0	0	0	0	0	0	0	0	0	0	0.000711396	0	0	0.00165757	0.0032157	0	0
CCL13_CXCR3	0.0144185	0.019697	0.124652	0.051825	0.0724729	0.0234955	0.0566581	0.0122134	0.0165287	0.106434	0.0437194	0.0613469	0.0197286	0.0478347	0.0480327	0.0475603	0.327083	0.157231	0.210549	0.0758947	0.17013	0.0134786	0.0133412	0.0182326	0.0480893	0.0673545	0.021755	0.0525933	0.0813537	0.0805813	0.107441	0.46037	0.318849	0.125986	0.264609	0	0	0	0	0	0	0	0.0093399	0.00924435	0.0126529	0.0832616	0.0336861	0.047469	0.0368934
CCL14_ACKR1	0.242768	0.0458831	0.0377903	0.0354881	0.0463611	0.0392205	0.0399629	0.3035	0.362764	0.317372	0.303408	0.365279	0.3258	0.330103	0.0360488	0.245687	0.0383697	0.0360335	0.0470655	0.0398209	0.0405742	0.0294384	0.208969	0.0381154	0.0294259	0.0385157	0.0325422	0.0331626	0.0164931	0.127443	0.0214387	0.017578	0.0216679	0.0182577	0.018611	0	0	0	0	0	0	0	0.0387079	0.259645	0.0499763	0.0411927	0.0386916	0.0504947	0.0435521
CCL14_ACKR2	0.0341887	0.0252858	0.00815144	0.00975862	0.00984124	0.0395398	0.00589574	0.193015	0.234945	0.0886627	0.104472	0.105271	0.327657	0.0656013	0.020114	0.0347149	0.00828033	0.00991268	0.00999659	0.0401449	0.00598919	0.016376	0.028342	0.0209286	0.00805493	0.00812324	0.032809	0.00486313	0.0091208	0.015871	0.0116804	0.00373015	0.00450758	0.0184096	0.00269461	0	0	0	0	0	0	0	0.021624	0.0372794	0.0275947	0.00891006	0.0106652	0.0107554	0.0064458
CCL14_CCR1	0.0164034	0.0231613	0.0656002	0.13203	0.0497459	0.0174893	0.0440077	0.13428	0.219166	0.453876	0.642947	0.382607	0.174046	0.352725	0.0131367	0.0166606	0.0665765	0.133854	0.050499	0.0177632	0.044678	0.0106813	0.0135556	0.019163	0.111381	0.0413526	0.0144557	0.0365453	0.00593385	0.00754035	0.0106865	0.0309927	0.0232939	0.00804429	0.020541	0	0	0	0	0	0	0	0.0141305	0.0179162	0.0252812	0.0713209	0.14266	0.0541641	0.047942
CCL14_CCR3	0.00183987	0.00327336	0.00816893	0.0107901	0.00442698	0	0.00467335	0.0539884	0.037422	0.0888376	0.114358	0.0500067	0	0.0526555	0.00487393	0.00186915	0.0082981	0.0109602	0.00449725	0	0.00474751	0.00395672	0.00151654	0.0026988	0.00890792	0.00365067	0	0.003854	0.00219148	0.000839042	0.00149393	0.00373819	0.0020217	0	0.00213449	0	0	0	0	0	0	0	0.00524596	0.00201229	0.00357964	0.00892917	0.0117913	0.00484067	0.00510995
CCL14_CCR5	0.0124993	0.0154348	0.0760616	0.0947078	0.0272867	0.0225887	0.0235562	0.13475	0.15653	0.493551	0.553258	0.249293	0.214812	0.222143	0.0131892	0.0126961	0.0771808	0.0960728	0.0277097	0.0229406	0.0239228	0.010724	0.0103221	0.0127529	0.079362	0.0225927	0.0186873	0.0194911	0.0059577	0.00573341	0.00709129	0.0361487	0.0126186	0.010419	0.0108711	0	0	0	0	0	0	0	0.0141869	0.013657	0.0168597	0.0826139	0.102688	0.0297727	0.0257113
CCL15_CCR1	0.0151144	0.0213528	0.0606836	0.122789	0.0459591	0.0161163	0.040639	0.0112489	0.0201721	0.0574559	0.116669	0.0434783	0.0152207	0.0384339	0.00878592	0.0111559	0.0453399	0.093302	0.0342028	0.0118986	0.0302006	0	0	0	0	0	0	0	0.00252567	0.00321244	0.0045611	0.0133855	0.0100152	0.00342814	0.00881744	0.00553194	0.00703039	0.00996589	0.0289429	0.060662	0.00750052	0.0191688	0	0	0	0	0	0	0
CCL15_CCR3	0.00169332	0.00301297	0.00752204	0.00993769	0.0040752	0	0.00430207	0.00416848	0.00284343	0.00710058	0.00938216	0.00384611	0	0.00406029	0.00325069	0.00124539	0.00554081	0.0073249	0.00299909	0	0.00316624	0	0	0	0	0	0	0	0.000930767	0.00035608	0.000634245	0.0015891	0.000858571	0	0.000906533	0.00204253	0.00078194	0.00139232	0.00348447	0.00460951	0	0.00198941	0	0	0	0	0	0	0
CCL16_ADRA2A	0.00466435	0.0207234	0.00194427	0.00238235	0.00387454	0.0131551	0.0018993	0.106137	0.226081	0.0261874	0.0319132	0.0509572	0.155417	0.0255959	0.00896288	0.00490299	0.00204404	0.00250454	0.00407294	0.0138221	0.00199675	0	0	0	0	0	0	0	0.0111585	0.00611023	0.0270123	0.00254913	0.00507684	0.0171875	0.00249019	0	0	0	0	0	0	0	0	0	0	0	0	0	0
CCL16_CCR1	0.0027513	0.00390712	0.0114808	0.0245466	0.00858595	0.00293612	0.0075578	0.0290527	0.0513653	0.138173	0.257817	0.106784	0.0390625	0.0951246	0.00227386	0.00289235	0.012064	0.0257762	0.00902342	0.00308662	0.0079433	0	0	0	0	0	0	0	0.00283558	0.00360631	0.00511947	0.0150079	0.0112338	0.00384835	0.00989169	0	0	0	0	0	0	0	0	0	0	0	0	0	0
CCL16_CCR2	0.00136289	0.00140366	0.00672689	0.0106888	0.00551293	0.00227865	0.0106472	0.0158574	0.0190344	0.0854959	0.129789	0.0710843	0.0305634	0.129344	0.00122575	0.00143287	0.00707031	0.0112322	0.00579474	0.00239552	0.0111885	0	0	0	0	0	0	0	0.00152895	0.00178721	0.00184064	0.00880646	0.00721994	0.00298721	0.0139217	0	0	0	0	0	0	0	0	0	0	0	0	0	0
CCL16_CCR5	0.00208957	0.0025867	0.0134358	0.0170122	0.00461925	0.00380866	0.00397507	0.0291668	0.0345629	0.158248	0.192836	0.0602046	0.050131	0.0522154	0.00228303	0.00219677	0.0141169	0.0178713	0.0048556	0.0040037	0.0041786	0	0	0	0	0	0	0	0.00284701	0.0027395	0.00339074	0.0175528	0.00605124	0.00499061	0.0052084	0	0	0	0	0	0	0	0	0	0	0	0	0	0
CCL16_CCR8	0.000972334	0.000555324	0.00713027	0.00122097	0.000670136	0.000999274	0.00119744	0	0.00761173	0.0901937	0.0165951	0.00917204	0.01362	0.0162802	0	0.00102228	0.00749413	0.00128366	0.000704567	0.0010506	0.00125893	0	0	0	0	0	0	0	0	0.00127521	0.000728398	0.00933337	0.000878961	0.00131053	0.00157032	0	0	0	0	0	0	0	0	0	0	0	0	0	0
CCL16_GRM7	0.000582029	0.00332119	0.000793766	0.00091051	0	0	0	0.0100658	0.0439765	0.0108471	0.0124241	0	0	0	0.000773863	0.000611936	0.000834544	0.00095728	0	0	0	0	0	0	0	0	0	0	0.000965393	0.00076342	0.00435253	0.00104108	0	0	0	0	0	0	0	0	0	0	0	0	0	0	0	0	0
CCL16_HRH4	0.00109144	0.000995983	0.000956137	0.00118131	0	0.00148881	0.00141626	0.0181282	0.0135757	0.0130392	0.0160642	0	0.0201675	0.0192022	0.00140427	0.00114749	0.00100525	0.00124197	0	0.00156524	0.00148897	0	0	0	0	0	0	0	0.00175155	0.00143137	0.00130622	0.00125397	0	0.00195225	0.00185716	0	0	0	0	0	0	0	0	0	0	0	0	0	0
CCL17_ACKR1	0.435839	0.103847	0.0864572	0.0814411	0.104863	0.0895577	0.0911626	0.0591194	0.0758609	0.0628289	0.059095	0.0766261	0.0651425	0.0663417	0.0440408	0.28635	0.0468513	0.0440223	0.0573546	0.0486071	0.049518	0.0729076	0.406503	0.0931671	0.072878	0.0940891	0.0802157	0.0816682	0.24515	0.738806	0.297893	0.25734	0.300171	0.264793	0.268611	0.0810284	0.434372	0.103293	0.085987	0.0809958	0.0890724	0.0906694	0.0679673	0.388429	0.0869828	0.0721894	0.0679396	0.0878496	0.0761831
CCL17_ACKR2	0.0785963	0.0588338	0.0194193	0.0231962	0.0233899	0.0902483	0.0140898	0.0333393	0.0424044	0.0138347	0.0165437	0.0166828	0.0656584	0.0100222	0.0246636	0.0424243	0.0101811	0.0121836	0.0122865	0.0489989	0.00736793	0.0413793	0.0703094	0.0525119	0.0206197	0.0207924	0.0808407	0.0125119	0.151292	0.23799	0.18625	0.0676074	0.0806207	0.266439	0.0497237	0.0461632	0.0781653	0.0585043	0.019306	0.0230614	0.0897596	0.0140072	0.0384867	0.0655328	0.0488808	0.0160206	0.0191494	0.0193099	0.0116128
CCL17_CCR4	0.0211203	0.0242858	0.160069	0.0283295	0.0350339	0.0630919	0.0393082	0.0151523	0.0173264	0.118942	0.0202353	0.0250736	0.045531	0.0281681	0.0111547	0.0110821	0.0900661	0.014917	0.0185077	0.0337937	0.0208092	0.0188921	0.01877	0.021591	0.0251976	0.0311846	0.0563398	0.0350063	0.0736637	0.0732143	0.0835214	0.41099	0.117333	0.197792	0.130292	0.0211335	0.0209973	0.0241448	0.159268	0.0281657	0.0627401	0.0390834	0.0175427	0.0174292	0.0200528	0.135454	0.0234086	0.0289832	0.0325441
CCL17_CCR8	0.0139788	0.00802846	0.0947003	0.017495	0.00967337	0.0143609	0.0171633	0	0.00570057	0.0689893	0.0124567	0.00687184	0.0102158	0.0122194	0	0.00730948	0.0515313	0.00916369	0.00504766	0.00751067	0.00898849	0	0.0124131	0.00712444	0.0155417	0.00858573	0.012753	0.0152465	0	0.0493459	0.0287803	0.276937	0.034529	0.0506452	0.0600963	0	0.0138968	0.00798108	0.0941899	0.0173927	0.0142767	0.0170629	0	0.0115211	0.0066099	0.0791901	0.0144281	0.00796651	0.0141537
CCL18_CCR8	0.0256735	0.0148199	0.162778	0.0320358	0.0178312	0.0263667	0.0314372	0	0.00599367	0.0722998	0.0130926	0.00722472	0.0107386	0.0128433	0	0.0169323	0.112759	0.0211755	0.0117281	0.0173938	0.0207755	0	0.0192241	0.011066	0.0240275	0.0133249	0.0197467	0.0235749	0	0.0591305	0.0346356	0.31681	0.0415038	0.0606709	0.0718514	0	0.0159957	0.00919483	0.107099	0.0200089	0.016432	0.0196305	0	0.0158185	0.00909225	0.106021	0.0197881	0.0109527	0.0194138
CCL19_ACKR2	0.16111	0.123378	0.0426846	0.0507521	0.0511639	0.182571	0.0311731	0.0656599	0.0827609	0.0277902	0.0331401	0.033414	0.125251	0.0202108	0.196013	0.299299	0.0902209	0.106276	0.107087	0.331885	0.0667839	0.0636919	0.106489	0.0803244	0.0321133	0.032379	0.12173	0.0195764	0.154545	0.242574	0.190087	0.0692079	0.082502	0.271376	0.0509239	0.0665539	0.111046	0.0838668	0.0281841	0.0336073	0.126846	0.0204995	0.0635811	0.106312	0.0801871	0.0268759	0.0320556	0.0323208	0.0195408
CCL19_ACKR4	0.147686	0.270674	0.048811	0.0572746	0.0753572	0.0504831	0.0303184	0.0415332	0.192197	0.03185	0.0374885	0.0496534	0.0329612	0.0196505	0.130687	0.27818	0.10244	0.119039	0.153448	0.105745	0.0650183	0.0402572	0.0970895	0.187196	0.0363321	0.0481404	0.0319398	0.0190335	0.101299	0.224177	0.382291	0.0788276	0.119645	0.0814399	0.0495554	0.0421135	0.10129	0.194455	0.0322996	0.0380146	0.0334259	0.0199314	0.0401854	0.0969266	0.186913	0.0308063	0.036267	0.0480553	0.0189988
CCL19_ADRA2A	0.133213	0.409685	0.0600507	0.0726285	0.11313	0.30419	0.0587406	0.15315	0.307921	0.0393457	0.0478073	0.0755954	0.218913	0.0384688	0.385526	0.254739	0.124414	0.148345	0.221007	0.492983	0.121881	0.148978	0.0870678	0.301031	0.0463479	0.073353	0.2134	0.0372833	0.31992	0.204001	0.536462	0.0962797	0.175406	0.421639	0.0942584	0.155037	0.0908782	0.311015	0.0398967	0.0484708	0.221399	0.039008	0.148742	0.0869201	0.30064	0.0380661	0.0462658	0.0732267	0.0372166
CCL19_CCR10	0.125302	0.324484	0.0913529	0.115041	0.103871	0.0736145	0.341565	0.0665998	0.235442	0.0605503	0.0769273	0.0691689	0.0484739	0.249568	0.198422	0.241624	0.182743	0.224279	0.20496	0.150192	0.535696	0.0646056	0.0816393	0.229636	0.0746486	0.0671032	0.0469951	0.243524	0.156545	0.192822	0.44476	0.143582	0.161981	0.117008	0.463825	0.0675057	0.0852344	0.238059	0.0613793	0.0779619	0.0491462	0.252289	0.0644934	0.0815001	0.229308	0.0586232	0.0745203	0.0669869	0.243182
CCL19_CCR7	0.177038	0.177883	0.500587	0.490919	0.629658	0.228812	0.277633	0.108466	0.121816	0.391206	0.382034	0.521526	0.159813	0.197685	0.296805	0.323619	0.690338	0.68201	0.790858	0.397552	0.46086	0.10536	0.117775	0.118378	0.374383	0.513402	0.155492	0.192576	0.240391	0.264021	0.265148	0.625678	0.739259	0.331002	0.390583	0.109875	0.122748	0.123373	0.39466	0.385459	0.161767	0.199992	0.105185	0.117582	0.118184	0.383046	0.373948	0.512938	0.192287
CCL19_CCRL2	0.329098	0.144019	0.243265	0.510543	0.146893	0.289309	0.20486	0.0781879	0.0973614	0.170873	0.400733	0.0994121	0.206962	0.141756	0.22736	0.521758	0.416901	0.698788	0.276913	0.475174	0.364279	0.0758749	0.233367	0.0945394	0.392945	0.0965369	0.201673	0.137843	0.180752	0.449944	0.219099	0.348988	0.22308	0.404351	0.300521	0.079238	0.241884	0.0986415	0.172934	0.404215	0.209349	0.143526	0.0757446	0.233035	0.0943804	0.166055	0.392502	0.0963749	0.137622
CCL19_CXCR3	0.0766692	0.10237	0.446983	0.236776	0.307235	0.120158	0.254233	0.0510428	0.0681312	0.341311	0.165892	0.221375	0.0805032	0.17935	0.157261	0.15589	0.642559	0.40828	0.496569	0.232976	0.431236	0.0494897	0.0490037	0.0660944	0.161439	0.215818	0.0781275	0.174611	0.12274	0.121627	0.15979	0.574077	0.425141	0.185493	0.36244	0.0517487	0.0512418	0.0690564	0.344574	0.167905	0.0815816	0.181491	0.0494023	0.0489171	0.0659797	0.333621	0.161187	0.215503	0.174344
CCL19_GRM7	0.018741	0.0985161	0.025391	0.0290203	0	0	0	0.0152503	0.0654723	0.0164275	0.0188003	0	0	0	0.0509876	0.0407472	0.0547698	0.0623299	0	0	0	0.0147693	0.0117133	0.0635095	0.0182094	0	0	0	0.0387233	0.0308659	0.154146	0.0416357	0	0	0	0.0154693	0.0122702	0.0663639	0.0166631	0.0190693	0	0	0.0147423	0.0116918	0.063399	0.0158809	0.0181762	0	0
CCL1_CCR8	0.0014358	0.000820185	0.0104981	0.00180273	0.000989702	0.00147556	0.00176802	0	0.000857219	0.0109673	0.00188405	0.00103438	0.00154214	0.00184777	0	0.00338994	0.0244836	0.00425413	0.00233811	0.00348362	0.0041724	0	0.00951231	0.0054527	0.0119186	0.00657337	0.00977354	0.0116914	0	0.00605933	0.0034682	0.0430458	0.00418272	0.00622633	0.00745333	0	0.00414302	0.0023694	0.0297827	0.00519819	0.00425743	0.00509842	0	0.0117213	0.00672533	0.0804703	0.0146781	0.00810543	0.014399
CCL20_ADRA2A	0.162655	0.46729	0.0747167	0.090072	0.138844	0.355905	0.0731116	0.221164	0.411286	0.0604252	0.0730754	0.113795	0.305592	0.0591075	0.211307	0.127372	0.0572059	0.0692318	0.10806	0.29339	0.0559542	0.327533	0.209706	0.545098	0.119114	0.180493	0.430142	0.0972698	0.520441	0.371561	0.727516	0.197291	0.329193	0.627125	0.193603	0.188012	0.112016	0.362916	0.0498264	0.0604003	0.264077	0.0487278	0.179061	0.10621	0.349219	0.0470727	0.0570974	0.0897762	0.0460319
CCL20_CCR6	0.109338	0.112048	0.384209	0.326763	0.487419	0.103358	0.197716	0.145799	0.0913207	0.331957	0.278786	0.430954	0.0840857	0.16407	0.138702	0.0844536	0.319186	0.267242	0.41675	0.0797128	0.156247	0.226461	0.143611	0.147031	0.398684	0.565024	0.136043	0.25186	0.394788	0.272011	0.277498	0.655061	0.743215	0.259729	0.428605	0.122172	0.0738344	0.0757396	0.288347	0.239656	0.0696444	0.137961	0.115908	0.0698515	0.0716618	0.276244	0.228939	0.367773	0.131008
CCL20_CXCR3	0.0949838	0.125986	0.505343	0.28167	0.3592	0.147204	0.30113	0.077881	0.10298	0.448619	0.237974	0.308645	0.120859	0.255489	0.0738048	0.0730984	0.434277	0.227587	0.296372	0.114813	0.244583	0.126534	0.125391	0.164515	0.348808	0.433662	0.190805	0.370514	0.244016	0.242107	0.304949	0.75666	0.630473	0.34443	0.567378	0.0644304	0.0638075	0.0855966	0.398833	0.20296	0.100797	0.218637	0.0609213	0.0603302	0.0810346	0.384599	0.193466	0.255349	0.208602
CCL20_GRM7	0.023571	0.121363	0.0318792	0.0364013	0	0	0	0.0237397	0.0991052	0.0255552	0.0292073	0	0	0	0.0224283	0.0178161	0.0241459	0.0276023	0	0	0	0.0400388	0.0319234	0.158735	0.0490716	0	0	0	0.0850312	0.0684466	0.295983	0.0910964	0	0	0	0.0194425	0.0154346	0.0823162	0.0209364	0.0239447	0	0	0.0183356	0.0145525	0.0779142	0.0197462	0.0225874	0	0
CCL21_ACKR2	0.0776799	0.0581333	0.0191785	0.0229097	0.023101	0.0892093	0.0139142	0.19103	0.232653	0.0876346	0.103281	0.104072	0.324845	0.0648215	0.12605	0.20172	0.0554157	0.0657243	0.0662491	0.227126	0.0406165	0.0359766	0.0613713	0.045725	0.017877	0.0180271	0.0706655	0.0108357	0.0386478	0.0657992	0.049083	0.0160892	0.0193923	0.0757099	0.0116628	0.0594362	0.0996781	0.0750465	0.0250598	0.0299003	0.114069	0.0182111	0.0291273	0.0499377	0.0370912	0.0120561	0.014422	0.0145435	0.00872941
CCL21_ACKR4	0.0706224	0.139973	0.0220087	0.0259517	0.0345072	0.0227847	0.0135261	0.127103	0.444288	0.0995417	0.115731	0.149346	0.102764	0.0631043	0.0816726	0.185662	0.0632487	0.0740209	0.0968474	0.0653814	0.0395134	0.0224944	0.055706	0.112177	0.0202646	0.0269972	0.0177789	0.0105325	0.0241897	0.0597512	0.119803	0.0184721	0.0290217	0.0191258	0.0113367	0.0375046	0.0908187	0.176241	0.0287325	0.0338384	0.0297383	0.0177053	0.0181635	0.045277	0.0922081	0.0138501	0.0163559	0.0218187	0.00848468
CCL21_ADRA2A	0.0631417	0.233336	0.0272535	0.0332045	0.052977	0.160876	0.0266387	0.377991	0.599207	0.120977	0.144357	0.21556	0.485006	0.118506	0.270695	0.168201	0.077542	0.0934192	0.143718	0.365167	0.0758811	0.0876237	0.0497207	0.191119	0.0259704	0.0416206	0.129554	0.0208043	0.0937565	0.0533558	0.202885	0.0228938	0.0446913	0.138177	0.022375	0.139875	0.081386	0.285757	0.0355214	0.0431976	0.201292	0.0347267	0.0716727	0.0403643	0.159624	0.0171848	0.0209846	0.0337344	0.0167932
CCL21_CCR7	0.0862073	0.0866646	0.305348	0.297207	0.427134	0.115135	0.144237	0.290186	0.317925	0.683472	0.675047	0.785528	0.389932	0.452939	0.199808	0.220607	0.568752	0.559241	0.691078	0.280776	0.335855	0.0606882	0.0682408	0.06861	0.24716	0.366622	0.0917447	0.115708	0.0650702	0.0731258	0.0735192	0.268795	0.384062	0.0981349	0.12354	0.0986134	0.110331	0.110901	0.36622	0.35729	0.14606	0.181376	0.0493752	0.0556033	0.0559081	0.215276	0.208814	0.317559	0.0951776
CCL21_GRM7	0.00830607	0.0457329	0.011296	0.0129374	0	0	0	0.0494647	0.190557	0.0531404	0.06049	0	0	0	0.0308052	0.0245136	0.0331427	0.037837	0	0	0	0.00815706	0.00646022	0.0358706	0.0100728	0	0	0	0.0087815	0.00695569	0.0385341	0.00946414	0	0	0	0.0137346	0.0108902	0.0592653	0.0147965	0.0169378	0	0	0.00656801	0.0052	0.0290408	0.00707981	0.00811357	0	0
CCL22_ACKR2	0.0698373	0.0521525	0.0171325	0.0204739	0.0206454	0.0803039	0.0124227	0.0340373	0.0432837	0.0141303	0.0168962	0.0170382	0.0669862	0.0102372	0.0322371	0.0551432	0.0133684	0.0159876	0.0161221	0.0635581	0.00968314	0.0649564	0.108505	0.0818902	0.0327728	0.0330438	0.123994	0.0199838	0.129847	0.207256	0.160789	0.0572245	0.0683858	0.233156	0.0419637	0.0495351	0.0836697	0.0627184	0.0207589	0.0247897	0.0959955	0.0150674	0.0354086	0.0604274	0.0450102	0.0147118	0.0175895	0.0177372	0.0106602
CCL22_CCR4	0.018637	0.0214385	0.143646	0.0250203	0.0309665	0.0559558	0.0347623	0.0154756	0.0176953	0.121208	0.0206649	0.0256031	0.0464719	0.0287611	0.0146422	0.0145472	0.115348	0.0195576	0.0242379	0.0440441	0.0272321	0.0300581	0.0298662	0.0342966	0.0399389	0.0492515	0.0876615	0.0551611	0.0624129	0.0620275	0.0708802	0.368726	0.100133	0.171084	0.111433	0.0227207	0.0225745	0.0259522	0.169434	0.0302648	0.0672375	0.041961	0.0161115	0.0160072	0.0184207	0.125634	0.0215094	0.026644	0.0299264
CCL23_ACKR2	0.0151732	0.0111648	0.00356422	0.00427085	0.00430722	0.0176022	0.00257462	0.12522	0.155256	0.0550218	0.0652622	0.0657835	0.225803	0.0403233	0.0150928	0.0261461	0.00619459	0.00741884	0.0074818	0.0302778	0.00447796	0.0304955	0.0522309	0.0388185	0.0151102	0.0152374	0.0602297	0.0091485	0.0624001	0.104426	0.0787236	0.0263575	0.0317008	0.119411	0.0191611	0.0142722	0.0247397	0.0182508	0.00585493	0.00701252	0.0286557	0.00423202	0.0849067	0.13983	0.106449	0.0363684	0.0432962	0.0436503	0.0265132
CCL23_ADRA2A	0.0121789	0.0527394	0.00509909	0.00624356	0.0101296	0.0338831	0.00498149	0.269207	0.475419	0.0770036	0.0927817	0.142791	0.363418	0.0753533	0.0379395	0.0210327	0.00885212	0.0108298	0.0175201	0.0575954	0.00864872	0.0748854	0.0422375	0.166074	0.021979	0.0353111	0.111465	0.0175925	0.146226	0.085345	0.296449	0.0373401	0.0718802	0.209752	0.0365062	0.0359221	0.0198958	0.0839714	0.00836797	0.0102386	0.0545921	0.0081756	0.192752	0.115112	0.370055	0.0513026	0.0621692	0.0974508	0.0501731
CCL23_CCR1	0.00720615	0.0102143	0.0296501	0.0620947	0.0222771	0.00768793	0.019642	0.084944	0.143823	0.332171	0.518696	0.270545	0.11199	0.245929	0.00983986	0.0124906	0.050555	0.103436	0.0381883	0.0133209	0.0337359	0.0199906	0.0253058	0.0355986	0.19147	0.0753574	0.0269649	0.0668728	0.0413738	0.0520725	0.072443	0.187819	0.147076	0.0553866	0.131667	0.00930218	0.0118098	0.0167073	0.0479002	0.098292	0.0125954	0.0319346	0.0567558	0.0711369	0.0981927	0.2438	0.411261	0.193811	0.174507
CCL23_GRM7	0.00152983	0.00869075	0.00208565	0.00239194	0	0	0	0.0305806	0.124885	0.0329015	0.037563	0	0	0	0.00336564	0.00266285	0.00362882	0.00416079	0	0	0	0.00688405	0.00545058	0.0304051	0.00850335	0	0	0	0.0144545	0.0114628	0.0622211	0.0155712	0	0	0	0.0031806	0.00251635	0.0142292	0.00342935	0.0039322	0	0	0.0200375	0.015909	0.0846691	0.0215761	0.024674	0	0
CCL24_ACKR2	0	0	0	0	0	0	0	0	0	0	0	0	0	0	0	0	0	0	0	0	0	0	0	0	0	0	0	0	0.0028149	0.00492134	0.0036113	0.0011469	0.00138668	0.00571872	0.000827908	0	0	0	0	0	0	0	0	0	0	0	0	0	0
CCL24_CCR2	0	0	0	0	0	0	0	0	0	0	0	0	0	0	0	0	0	0	0	0	0	0	0	0	0	0	0	0	0.000984808	0.00115126	0.0011857	0.00568706	0.00465987	0.00192508	0.00900688	0	0	0	0	0	0	0	0	0	0	0	0	0	0
CCL24_CCR3	0	0	0	0	0	0	0	0	0	0	0	0	0	0	0	0	0	0	0	0	0	0	0	0	0	0	0	0	0.000673091	0.000257461	0.000458621	0.00114938	0.000620869	0	0.000655561	0	0	0	0	0	0	0	0	0	0	0	0	0	0
CCL25_ACKR2	0.0264613	0.01953	0.00627083	0.00751003	0.00757376	0.0306413	0.00453317	0	0	0	0	0	0	0	0.00339106	0.00592609	0.00138212	0.00165686	0.00167101	0.00688515	0.000997774	0.011607	0.0201598	0.0148539	0.00569517	0.00574359	0.0233682	0.0034352	0.0131994	0.0228982	0.016884	0.00541132	0.00653684	0.0265307	0.00391089	0.0227025	0.0391075	0.0289621	0.0093605	0.0112034	0.0451924	0.00677252	0	0	0	0	0	0	0
CCL25_ACKR4	0.0239365	0.0499037	0.00721023	0.00852509	0.0114028	0.00746841	0.00440555	0	0	0	0	0	0	0	0.00209375	0.00534987	0.00159035	0.00188231	0.0025234	0.00164763	0.000969589	0.00718921	0.0182249	0.0382388	0.00646653	0.00865541	0.00566355	0.00333839	0.00818048	0.0207061	0.0433244	0.00622277	0.00984684	0.00644583	0.00380073	0.0141219	0.0354199	0.0729141	0.0107577	0.0127112	0.0111415	0.00658228	0	0	0	0	0	0	0
CCL25_ADRA2A	0.0212877	0.0894371	0.00896077	0.0109624	0.0177332	0.0582671	0.0087549	0	0	0	0	0	0	0	0.0086804	0.00474786	0.00197918	0.00242511	0.00394396	0.0133885	0.0019334	0.0293343	0.0161977	0.0692044	0.00832027	0.0134814	0.0447393	0.00664122	0.0332767	0.018408	0.0780741	0.00773544	0.0153269	0.050644	0.00755751	0.0564086	0.0315414	0.128216	0.013358	0.0163257	0.0847897	0.0130524	0	0	0	0	0	0	0
CCL25_CCR10	0.0198712	0.0636553	0.0140292	0.0180656	0.0161398	0.0111213	0.0683963	0	0	0	0	0	0	0	0.00344289	0.00442695	0.00311104	0.00401894	0.00358505	0.00246056	0.0158473	0.011783	0.0151147	0.0489416	0.0137352	0.0122653	0.00844117	0.0526483	0.0133991	0.0171798	0.0553687	0.0121192	0.0139466	0.00960339	0.0595317	0.0230426	0.0294632	0.09239	0.0208612	0.0268098	0.016561	0.0990447	0	0	0	0	0	0	0
CCL25_CCR9	0	0	0.0020868	0.00404676	0	0	0	0	0	0	0	0	0	0	0.000196617	0	0.000458438	0.000890375	0	0	0	0.000678254	0	0	0.00306624	0	0	0	0.000772472	0	0	0.00179974	0	0	0	0.00134079	0	0	0.00312146	0.00604729	0	0	0	0	0	0	0	0	0
CCL25_GRM7	0.00269574	0.0152309	0.00367359	0.0042121	0	0	0	0	0	0	0	0	0	0	0.000749279	0.000592493	0.000808034	0.000926874	0	0	0	0.00258123	0.0020419	0.011572	0.00319165	0	0	0	0.00293902	0.0023251	0.0131595	0.00316894	0	0	0	0.00509315	0.00403109	0.0226346	0.00549066	0.00629386	0	0	0	0	0	0	0	0	0
CCL26_CCR1	0.0301451	0.0423207	0.115707	0.220884	0.0888951	0.0321109	0.0790165	0.0144158	0.0257857	0.0726755	0.145157	0.0552122	0.0194838	0.0488759	0.100519	0.124525	0.374524	0.56472	0.308672	0.131809	0.281928	0.0124423	0.0157829	0.022291	0.127603	0.0479256	0.0168284	0.042388	0.0161938	0.0205206	0.0289248	0.081048	0.0617068	0.021873	0.0546683	0.00682529	0.00867103	0.0122831	0.0355143	0.073887	0.00924984	0.0235748	0.0100177	0.0127156	0.017982	0.0514303	0.105126	0.0388582	0.0343305
CCL26_CCR2	0.0151427	0.0155892	0.0708905	0.108515	0.0587826	0.0250848	0.108134	0.00781485	0.00939589	0.0437025	0.0679522	0.036058	0.0151773	0.0677028	0.0567625	0.065736	0.258798	0.357751	0.222274	0.105343	0.356845	0.00673886	0.00787018	0.008104	0.0590893	0.0312157	0.013101	0.0588704	0.00878595	0.0102574	0.0105614	0.0489132	0.0403958	0.0170475	0.0755491	0.00368701	0.00430821	0.00443668	0.0210202	0.0331199	0.00718874	0.0329938	0.00541954	0.00633078	0.00651916	0.0306471	0.0480164	0.025226	0.0478364
CCL26_CCR3	0.00342366	0.00608359	0.0151183	0.0199245	0.00821944	0	0.00867503	0.00535283	0.00365269	0.00911038	0.0120299	0.00493933	0	0.00521406	0.0394936	0.0154778	0.0656357	0.0851136	0.0365396	0	0.038504	0.00461425	0.00176928	0.00314795	0.0103797	0.00425756	0	0.00449454	0.00601985	0.00231026	0.00410872	0.0102408	0.0055551	0	0.00586389	0.00252214	0.000965835	0.00171951	0.00430121	0.00568844	0	0.00245657	0.00370932	0.0014215	0.00252986	0.00632051	0.00835354	0.00342234	0.00361301
CCL27_ACKR2	0.0341437	0.0252522	0.00814042	0.00974545	0.00982796	0.039488	0.00588776	0.0118425	0.0151542	0.00485113	0.00581142	0.00586082	0.0238365	0.00350548	0.0230047	0.0396192	0.00948682	0.0113543	0.0114503	0.0457799	0.00686415	0.00853835	0.0148639	0.0109363	0.00418286	0.00421847	0.0172443	0.00252148	0.0123576	0.0214514	0.015811	0.00506368	0.00611733	0.0248601	0.00365929	0.00728158	0.012688	0.00932987	0.00297469	0.00356487	0.0147251	0.00214842	0.00900839	0.0156767	0.0115368	0.00368393	0.00441419	0.00445177	0.00266118
CCL27_ADRA2A	0.0275105	0.113276	0.011623	0.0142108	0.0229413	0.0744771	0.0113566	0.0299186	0.070525	0.00693632	0.00848964	0.0137544	0.0456159	0.00677664	0.0571332	0.0319574	0.0135375	0.0165445	0.0266699	0.0858457	0.0132279	0.0216817	0.01193	0.0517046	0.00611517	0.00992214	0.0332053	0.00487892	0.031195	0.0172399	0.0734028	0.00723957	0.0143514	0.0475293	0.00707296	0.0185265	0.0101791	0.0443785	0.00425678	0.00521319	0.0284219	0.00415853	0.0228586	0.0125843	0.0544205	0.00527008	0.00645268	0.0104676	0.00514856
CCL27_CCR10	0.0256908	0.081235	0.0181695	0.023369	0.0208899	0.014416	0.0871634	0.012022	0.0498962	0.0108722	0.0140132	0.0125139	0.00861297	0.0536712	0.0233492	0.0298526	0.0211394	0.0271651	0.0242933	0.0167828	0.100259	0.00866816	0.0111291	0.0363655	0.0101096	0.00902413	0.00620422	0.0391589	0.0125447	0.0160883	0.0519793	0.0113456	0.0130578	0.00898886	0.0559026	0.00739242	0.00949461	0.0311414	0.00668244	0.00862358	0.00528918	0.0335476	0.00914528	0.01174	0.0383082	0.00826835	0.0106652	0.00952066	0.0412445
CCL27_GRM7	0.0035032	0.0197188	0.00477256	0.00547128	0	0	0	0.00263409	0.0118067	0.00284022	0.00325696	0	0	0	0.00516218	0.00408578	0.00556505	0.00637905	0	0	0	0.00189423	0.00149822	0.00851246	0.00234256	0	0	0	0.00274977	0.00217529	0.0123203	0.00296492	0	0	0	0.00161382	0.00127636	0.00725947	0.00174025	0.00199592	0	0	0.00199924	0.00158132	0.00898109	0.0021558	0.00247237	0	0
CCL28_ACKR2	0.21603	0.168012	0.0601287	0.0712478	0.0718133	0.24269	0.0441296	0.0662401	0.0834787	0.0280458	0.0334433	0.0337196	0.126287	0.0203981	0.0575131	0.0965865	0.0242203	0.0289034	0.0291434	0.110586	0.0175969	0.0843297	0.138936	0.105743	0.0429887	0.0433403	0.158	0.0263216	0.0481664	0.0814385	0.0610087	0.0201684	0.0242883	0.0934692	0.0146364	0.0846596	0.139447	0.106147	0.036257	0.0431645	0.158568	0.0264311	0.0834709	0.137605	0.104691	0.0357214	0.0425313	0.0428794	0.0260367
CCL28_ADRA2A	0.180671	0.498943	0.0839694	0.101019	0.15471	0.385472	0.0821831	0.154375	0.309931	0.0397032	0.0482379	0.0762562	0.220527	0.0388187	0.135725	0.0788121	0.0343438	0.0417765	0.0663033	0.195734	0.0335745	0.191595	0.114355	0.36832	0.0617363	0.0967976	0.26863	0.0498193	0.115221	0.0662473	0.242645	0.028648	0.0556124	0.167927	0.0280026	0.192257	0.114787	0.369313	0.0511478	0.0619838	0.269469	0.0500216	0.189871	0.113228	0.365725	0.0504037	0.0610922	0.095825	0.049293
CCL28_CCR10	0.170496	0.408009	0.126067	0.157199	0.142596	0.102347	0.42671	0.0671877	0.237142	0.0610883	0.0775988	0.0697777	0.0489102	0.251336	0.0583437	0.0738568	0.0530015	0.0674835	0.0606149	0.0423628	0.224075	0.0855124	0.107425	0.287532	0.0984633	0.0887416	0.0625843	0.303541	0.048869	0.0620288	0.181501	0.0443535	0.0507913	0.0353858	0.193208	0.0858465	0.107835	0.288406	0.0781952	0.0988425	0.062835	0.304444	0.0846426	0.106359	0.285248	0.0770896	0.0974758	0.0878421	0.301184
CCL28_CCR3	0.0141457	0.0249275	0.060251	0.0782648	0.0334565	0	0.0352612	0.0166447	0.0113992	0.0281048	0.0368848	0.0153724	0	0.0162179	0.0143513	0.00553625	0.0242715	0.0318932	0.013252	0	0.0139826	0.0215021	0.00833189	0.0147487	0.0473644	0.019866	0	0.0209534	0.0119303	0.00459535	0.00815815	0.0202112	0.0110143	0	0.011623	0.021592	0.0083672	0.0148108	0.0363326	0.0475572	0	0.0210411	0.0212682	0.00824007	0.0145872	0.0357959	0.0468627	0.0196495	0.0207254
CCL28_GRM7	0.0266726	0.135546	0.0360336	0.04112	0	0	0	0.0153924	0.0660509	0.0165804	0.0189748	0	0	0	0.0132693	0.0105203	0.0142958	0.0163658	0	0	0	0.0198918	0.0157927	0.0840935	0.0244953	0	0	0	0.0110287	0.00873978	0.0480262	0.0118839	0	0	0	0.0199751	0.0158592	0.0844226	0.021509	0.0245974	0	0	0.0196751	0.01562	0.0832368	0.0211864	0.0242297	0	0
CCL2_ACKR1	0.754597	0.315648	0.27362	0.260845	0.318	0.281365	0.28533	0.488446	0.555045	0.504646	0.488337	0.557726	0.514301	0.519177	0.497726	0.896165	0.513924	0.497617	0.566864	0.523569	0.528437	0.22118	0.712102	0.270614	0.221104	0.272764	0.239511	0.243085	0.405016	0.855674	0.470706	0.420724	0.473414	0.430168	0.43496	0.210531	0.699032	0.258375	0.221504	0.210458	0.228238	0.231695	0.345081	0.821081	0.407711	0.35987	0.344981	0.410337	0.373374
CCL2_ACKR2	0.253463	0.199239	0.0730653	0.0863569	0.0870311	0.283075	0.0538211	0.343874	0.402241	0.175721	0.203586	0.20497	0.516409	0.133328	0.352299	0.487957	0.181164	0.209672	0.211086	0.525674	0.137677	0.134859	0.21452	0.166766	0.0706586	0.0712198	0.241051	0.0437541	0.272007	0.395633	0.324203	0.13193	0.155263	0.432238	0.0988354	0.127685	0.204108	0.158205	0.0561936	0.0666367	0.229728	0.0411957	0.224334	0.336301	0.270784	0.105258	0.123625	0.12455	0.0782505
CCL2_ACKR4	0.234496	0.396172	0.0831733	0.0969876	0.125933	0.0859162	0.052379	0.244241	0.639565	0.197012	0.225092	0.280399	0.202679	0.130049	0.251159	0.462309	0.202952	0.231634	0.287951	0.208745	0.134307	0.0876918	0.197695	0.345448	0.079525	0.103859	0.0702918	0.0425696	0.187254	0.371318	0.558504	0.148874	0.217402	0.153421	0.09631	0.0827867	0.187904	0.331362	0.064129	0.0750391	0.0662893	0.0400776	0.151347	0.31374	0.494741	0.119246	0.138149	0.176972	0.0762065
CCL2_CCR1	0.137896	0.185278	0.402399	0.593323	0.334265	0.145832	0.306286	0.253663	0.380819	0.645528	0.797806	0.5759	0.315883	0.544229	0.260756	0.309847	0.653977	0.803729	0.584941	0.323961	0.553422	0.0918081	0.113998	0.154641	0.539929	0.287692	0.120751	0.262076	0.195045	0.23571	0.304818	0.564895	0.491895	0.247658	0.459835	0.0866946	0.107795	0.146593	0.33714	0.524264	0.114228	0.250091	0.157934	0.192714	0.253395	0.501232	0.685276	0.428359	0.397203
CCL2_CCR10	0.202073	0.459222	0.150912	0.186868	0.170065	0.123177	0.478373	0.347316	0.69666	0.324637	0.383298	0.356577	0.275326	0.712664	0.35578	0.415484	0.332829	0.392112	0.36514	0.282795	0.720206	0.136645	0.169236	0.405852	0.156019	0.141506	0.101529	0.424524	0.275032	0.328086	0.620827	0.255226	0.283201	0.213132	0.638756	0.12939	0.160573	0.390773	0.11836	0.147911	0.0959314	0.40923	0.226993	0.274287	0.558958	0.209647	0.255387	0.234197	0.577823
CCL2_CCR2	0.0733228	0.0753534	0.281943	0.385147	0.243224	0.116929	0.384213	0.154708	0.180598	0.515014	0.62882	0.465016	0.263681	0.627899	0.159625	0.181727	0.524281	0.637444	0.474264	0.270952	0.636532	0.0516258	0.0598387	0.0615207	0.335052	0.205422	0.0962583	0.334174	0.11542	0.132366	0.135792	0.430868	0.382595	0.203379	0.546076	0.0486305	0.0563953	0.0579865	0.228741	0.321182	0.0909218	0.320322	0.0917329	0.105616	0.108436	0.369482	0.483168	0.324169	0.482183
CCL2_CCR3	0.017372	0.0305367	0.0732118	0.0947101	0.0409044	0	0.0430929	0.111152	0.0785007	0.176034	0.220541	0.103416	0	0.10857	0.114874	0.0472759	0.181484	0.22699	0.106909	0	0.112216	0.0358602	0.0140216	0.0247112	0.0776224	0.0331686	0	0.0349584	0.0818548	0.0329634	0.0572551	0.132178	0.075983	0	0.079892	0.0337471	0.0131778	0.0232392	0.0563084	0.0732353	0	0.0328966	0.0645531	0.0257066	0.0448988	0.105462	0.13505	0.0598416	0.0629768
CCL2_CCR4	0.0790863	0.0901397	0.431344	0.10398	0.126261	0.211377	0.14005	0.189494	0.211316	0.672287	0.238877	0.280999	0.420255	0.305773	0.195262	0.194226	0.680414	0.245693	0.288561	0.429326	0.31371	0.0650166	0.0646162	0.0738093	0.0853774	0.104136	0.177364	0.115829	0.142866	0.142059	0.160381	0.593912	0.217909	0.340714	0.238969	0.0612947	0.0609157	0.0696215	0.364252	0.0805903	0.168369	0.109539	0.114273	0.113607	0.12881	0.530969	0.147624	0.177406	0.19553
CCL2_CCR5	0.108258	0.130706	0.441209	0.500846	0.212011	0.181441	0.187905	0.254427	0.289089	0.681063	0.730725	0.421182	0.374796	0.384909	0.261534	0.254148	0.689073	0.737967	0.430258	0.383536	0.393736	0.0921451	0.0889665	0.107898	0.446634	0.177919	0.151321	0.156917	0.195679	0.189675	0.22475	0.60355	0.341569	0.299416	0.308499	0.0870147	0.0839966	0.101989	0.373591	0.43114	0.143416	0.148772	0.158471	0.153391	0.183273	0.540946	0.599598	0.286501	0.256684
CCL3_ACKR2	0.279598	0.221442	0.0826587	0.097512	0.0982638	0.310991	0.0610543	0.209537	0.253926	0.0973295	0.11449	0.115356	0.350695	0.0721923	0.214734	0.323911	0.100096	0.117681	0.118567	0.357808	0.0743031	0.307037	0.437026	0.362606	0.177706	0.178954	0.474454	0.115089	0.4401	0.579328	0.502296	0.242267	0.278845	0.615616	0.187471	0.213861	0.322777	0.258867	0.09963	0.117143	0.356618	0.0739473	0.20858	0.315887	0.252832	0.0968225	0.113905	0.114767	0.0718058
CCL3_CCR1	0.154582	0.206325	0.434944	0.625156	0.364662	0.163296	0.335421	0.146688	0.237268	0.47946	0.666189	0.407169	0.189325	0.376539	0.150623	0.184146	0.487226	0.673068	0.414696	0.194144	0.383867	0.223202	0.267784	0.342087	0.769361	0.534453	0.280761	0.502362	0.337635	0.393497	0.479823	0.731994	0.670685	0.409161	0.641689	0.149961	0.183368	0.241989	0.485931	0.671926	0.193334	0.382641	0.145966	0.178669	0.236223	0.478017	0.664901	0.405773	0.375182
CCL3_CCR3	0.0198092	0.0347556	0.0828228	0.106818	0.0464869	0	0.0489588	0.059487	0.0413071	0.0975196	0.125192	0.0551234	0	0.0580267	0.0612508	0.0243398	0.100291	0.128637	0.0567656	0	0.0597499	0.0956123	0.0388514	0.0671806	0.193029	0.0888491	0	0.0933532	0.157931	0.0669114	0.11329	0.242664	0.147479	0	0.154451	0.0609534	0.024217	0.0423455	0.0998241	0.128057	0	0.0594594	0.0591642	0.0234792	0.0410786	0.0970117	0.124559	0.0548229	0.0577113
CCL3_CCR4	0.0893941	0.101729	0.464411	0.11712	0.141771	0.234536	0.156949	0.105746	0.119344	0.509225	0.136993	0.165046	0.268279	0.182187	0.108723	0.108085	0.516994	0.140711	0.169376	0.274427	0.186866	0.165035	0.164126	0.184682	0.209693	0.248348	0.379974	0.271329	0.259613	0.258345	0.286654	0.754706	0.369541	0.520886	0.397801	0.108222	0.107586	0.122095	0.515699	0.140086	0.273396	0.18608	0.105201	0.10458	0.118738	0.507779	0.136311	0.16425	0.181327
CCL3_CCR5	0.121865	0.14667	0.474401	0.534235	0.235219	0.202161	0.209174	0.147194	0.170589	0.519245	0.57851	0.269026	0.232662	0.240415	0.15114	0.146255	0.527003	0.586073	0.275185	0.23826	0.246139	0.223902	0.217266	0.255832	0.696433	0.38087	0.336344	0.345994	0.338538	0.329949	0.378836	0.762056	0.521835	0.473432	0.484145	0.150477	0.145608	0.174287	0.52571	0.584815	0.237321	0.245179	0.146469	0.141709	0.169772	0.517801	0.577099	0.26789	0.23936
CCL4_ACKR2	0.309201	0.246998	0.0941349	0.110801	0.111643	0.342338	0.069759	0.22881	0.275857	0.107688	0.126419	0.127362	0.376764	0.0801129	0.219151	0.329631	0.102463	0.120407	0.121312	0.363805	0.0761115	0.404136	0.543021	0.465475	0.248577	0.250171	0.580171	0.16603	0.431758	0.571038	0.493815	0.236094	0.272074	0.607557	0.182358	0.242513	0.359351	0.291314	0.115221	0.135064	0.394791	0.0859027	0.331842	0.465281	0.389378	0.168065	0.195003	0.196343	0.127234
CCL4_CCR1	0.174148	0.230654	0.470257	0.657931	0.398292	0.183726	0.367915	0.161361	0.258258	0.507617	0.69076	0.434625	0.207227	0.403335	0.15398	0.188085	0.493724	0.678764	0.421021	0.198245	0.390035	0.305476	0.3589	0.443182	0.836232	0.637327	0.374036	0.607114	0.33009	0.38543	0.471362	0.725286	0.663149	0.400985	0.633851	0.171925	0.209021	0.2731	0.526616	0.706774	0.220006	0.421774	0.243615	0.290749	0.368219	0.633125	0.78899	0.562711	0.530858
CCL4_CCR3	0.0227761	0.03987	0.0943194	0.121205	0.0532324	0	0.056042	0.066113	0.0460071	0.107896	0.138062	0.061295	0	0.0645011	0.0627631	0.024965	0.102662	0.13158	0.0581741	0	0.0612276	0.139289	0.0582698	0.0992955	0.268019	0.12988	0	0.136153	0.153472	0.0648241	0.109926	0.236484	0.143264	0	0.150072	0.070969	0.0283787	0.0494646	0.115441	0.147369	0	0.0692476	0.105948	0.0433454	0.0746968	0.168368	0.211434	0.0985335	0.103473
CCL4_CCR5	0.137966	0.165431	0.510027	0.569486	0.261831	0.226138	0.23374	0.161907	0.187128	0.547282	0.605715	0.291752	0.253381	0.261588	0.154507	0.149531	0.533479	0.592367	0.280402	0.243011	0.250996	0.306333	0.298192	0.344796	0.778358	0.484978	0.436869	0.447458	0.330983	0.322492	0.370886	0.75585	0.513365	0.464982	0.475678	0.1725	0.16706	0.198979	0.566059	0.623734	0.268044	0.276551	0.244359	0.237302	0.278161	0.669267	0.72001	0.408127	0.372256
CCL4_CCR8	0.0692401	0.0407386	0.354382	0.0854521	0.048756	0.071024	0.0839419	0	0.0470029	0.389301	0.0978901	0.0561808	0.0815492	0.0961833	0	0.0755492	0.376172	0.0930907	0.0533055	0.0774822	0.091459	0	0.164922	0.101322	0.198753	0.119774	0.168724	0.195669	0	0.181165	0.112143	0.620133	0.132274	0.185258	0.214164	0	0.0852747	0.0505312	0.407537	0.104818	0.0874329	0.103004	0	0.126346	0.0762639	0.516226	0.15372	0.0906122	0.151203
CCL5_ACKR1	0.71737	0.275744	0.237187	0.225586	0.277919	0.244248	0.24787	0.248063	0.301183	0.260348	0.247981	0.303474	0.267856	0.271702	0.289981	0.780562	0.303503	0.289891	0.350392	0.311732	0.315936	0.593335	0.927047	0.655898	0.59323	0.658346	0.618034	0.622633	0.402822	0.854545	0.468436	0.418505	0.471142	0.427935	0.432722	0.329232	0.810423	0.390702	0.343699	0.329136	0.352466	0.356935	0.257932	0.751696	0.312287	0.270529	0.257848	0.314625	0.282159
CCL5_ACKR2	0.218906	0.170387	0.0610908	0.0723741	0.0729478	0.24581	0.0448479	0.153316	0.188638	0.0686024	0.0811532	0.0817904	0.269514	0.0504697	0.183123	0.282	0.083565	0.0985636	0.0993227	0.313545	0.0617396	0.444706	0.583871	0.506964	0.280892	0.282615	0.620024	0.190332	0.270206	0.393456	0.322209	0.13089	0.154072	0.430003	0.0980266	0.212234	0.320659	0.257009	0.0987627	0.116143	0.354395	0.0732855	0.160219	0.250522	0.196761	0.0720154	0.0851336	0.0857991	0.053032
CCL5_ACKR4	0.201825	0.351314	0.0696667	0.0814369	0.106288	0.0719991	0.0436352	0.100443	0.380065	0.078145	0.0912073	0.118655	0.0807367	0.0491127	0.121445	0.261645	0.0949767	0.110515	0.14286	0.0980672	0.0600988	0.330578	0.558682	0.730561	0.307413	0.373205	0.279763	0.185951	0.185871	0.369193	0.556255	0.147723	0.215856	0.152241	0.0955196	0.14246	0.298675	0.477026	0.111996	0.129919	0.11557	0.0713612	0.105261	0.231706	0.392445	0.0819911	0.0956295	0.124226	0.0516099
CCL5_ADRA2A	0.183186	0.503168	0.0852783	0.102564	0.156933	0.389483	0.0834667	0.31787	0.534114	0.0954616	0.114552	0.174045	0.419339	0.0934558	0.365845	0.239137	0.115556	0.138052	0.206897	0.472031	0.11318	0.673303	0.528925	0.835265	0.363936	0.482386	0.76156	0.313155	0.48792	0.341714	0.700969	0.177489	0.301118	0.596225	0.174091	0.409443	0.274163	0.630411	0.13571	0.161413	0.517948	0.132983	0.3293	0.211037	0.547084	0.100067	0.119957	0.181681	0.0979753
CCL5_CCR1	0.116633	0.158049	0.357253	0.54634	0.293015	0.123521	0.267104	0.105089	0.175257	0.386201	0.576859	0.319345	0.137584	0.292067	0.126925	0.156143	0.437869	0.627939	0.367422	0.164928	0.338077	0.341823	0.397961	0.484485	0.857739	0.674796	0.413682	0.64597	0.193618	0.234072	0.30289	0.562654	0.489617	0.245964	0.457572	0.148728	0.18192	0.240213	0.483507	0.669783	0.191825	0.380351	0.110102	0.136051	0.182934	0.398652	0.589553	0.330802	0.302981
CCL5_CCR3	0.0143833	0.0253416	0.0612149	0.0794925	0.0340072	0	0.0358405	0.0414167	0.0285914	0.0687406	0.0890522	0.0383247	0	0.040381	0.0507732	0.0200415	0.0837307	0.107958	0.0470169	0	0.0495156	0.16043	0.0680866	0.115179	0.301846	0.149842	0	0.156905	0.0811724	0.0326741	0.0567651	0.131136	0.0753456	0	0.0792246	0.0604003	0.0239888	0.0419537	0.0989553	0.126977	0	0.0589189	0.0435405	0.0171076	0.0300781	0.0721601	0.0933806	0.0402965	0.042454
CCL5_CCR4	0.0661955	0.0755951	0.385043	0.0874167	0.106571	0.181165	0.118501	0.0747407	0.0847292	0.41479	0.097828	0.118966	0.200291	0.132079	0.0909114	0.090367	0.46737	0.118355	0.143224	0.236678	0.158529	0.263218	0.261939	0.290487	0.324131	0.373901	0.525544	0.402283	0.141754	0.140952	0.159157	0.591712	0.216359	0.33867	0.237315	0.107289	0.106658	0.121058	0.513275	0.138921	0.271473	0.184614	0.0784334	0.0779573	0.0888681	0.427521	0.102535	0.12455	0.138181
CCL5_CCR5	0.0910829	0.11041	0.394584	0.453028	0.18173	0.154669	0.160366	0.105469	0.12319	0.424559	0.483895	0.200901	0.171584	0.177773	0.127373	0.123144	0.477368	0.537193	0.237365	0.204086	0.211148	0.342732	0.33409	0.38324	0.805698	0.526492	0.478088	0.48881	0.194249	0.188278	0.223166	0.601367	0.339522	0.297508	0.306558	0.14924	0.144405	0.172895	0.52329	0.582457	0.235568	0.243387	0.110498	0.106761	0.128943	0.437366	0.496945	0.209416	0.185535
CCL5_CXCR3	0.108076	0.142677	0.541174	0.311632	0.392899	0.166172	0.332206	0.121728	0.158527	0.571768	0.338833	0.422836	0.184072	0.360262	0.146455	0.145162	0.623061	0.388171	0.475607	0.218316	0.410782	0.380028	0.377585	0.454504	0.693863	0.764155	0.499435	0.713514	0.220815	0.219034	0.278085	0.731907	0.599674	0.315668	0.535197	0.170957	0.169491	0.218929	0.665161	0.432615	0.2513	0.455886	0.127422	0.126272	0.165619	0.584505	0.350629	0.43563	0.372384
CCL5_GPR75	0.102784	0.0755036	0.0937307	0.0840582	0.0823796	0.101874	0.0293533	0.105087	0.0846277	0.104808	0.0941108	0.0922516	0.113793	0.0331001	0.126922	0.138337	0.126594	0.113956	0.111753	0.13716	0.0406575	0.341819	0.364491	0.290217	0.314815	0.310088	0.362199	0.131494	0.193615	0.209587	0.158982	0.193151	0.172046	0.207951	0.0654175	0.148726	0.161738	0.120919	0.14835	0.133874	0.160399	0.0484644	0.1101	0.12021	0.0887621	0.10981	0.0986586	0.0967191	0.0348129
CCL5_GRM7	0.0271148	0.137539	0.0366252	0.0417914	0	0	0	0.0383735	0.152919	0.0412607	0.047049	0	0	0	0.0470762	0.0375903	0.0505838	0.0576014	0	0	0	0.150011	0.122448	0.44395	0.179221	0	0	0	0.0754379	0.0606004	0.269603	0.0808793	0	0	0	0.0560437	0.0448358	0.211722	0.0601773	0.0684297	0	0	0.0403478	0.0321718	0.159807	0.0433769	0.0494466	0	0
CCL5_SDC1	0.212357	0.520714	0.183142	0.184746	0.250123	0.167619	0.590625	0.572902	0.551542	0.202426	0.204156	0.274092	0.185639	0.620236	0.624148	0.274226	0.239084	0.241032	0.318545	0.220096	0.669084	0.855751	0.574434	0.844703	0.531513	0.625459	0.502035	0.878392	0.732814	0.384254	0.71548	0.341649	0.435681	0.317919	0.769555	0.666192	0.312283	0.64662	0.274106	0.276236	0.253262	0.708449	0.585629	0.243322	0.564422	0.210989	0.212772	0.284605	0.632458
CCL5_SDC4	0.355453	0.439272	0.432217	0.479679	0.318111	0.266812	0.269104	0.657205	0.470006	0.462865	0.510666	0.345593	0.291759	0.294179	0.70357	0.435939	0.516164	0.563693	0.395327	0.337744	0.340362	0.894505	0.734112	0.796834	0.82192	0.700205	0.64563	0.648298	0.796751	0.560722	0.644541	0.63794	0.519186	0.457203	0.460103	0.740424	0.481548	0.568857	0.561807	0.608255	0.380001	0.382756	0.668872	0.396773	0.483033	0.475872	0.523706	0.357498	0.305138
CCL7_ACKR1	0.215504	0.0395747	0.0325566	0.0305631	0.0399897	0.0337957	0.0344391	0.0411171	0.0530481	0.0437495	0.0410998	0.0535966	0.0453946	0.0462483	0.0682566	0.389513	0.0724953	0.0682287	0.0882155	0.0751363	0.0765045	0.0357402	0.244038	0.0461861	0.035725	0.0466671	0.0394813	0.0402285	0.164767	0.632102	0.204911	0.173881	0.206687	0.179501	0.182394	0	0	0	0	0	0	0	0.0308443	0.217031	0.0399186	0.0328416	0.0308312	0.0403371	0.03474
CCL7_ACKR2	0.0294386	0.0217447	0.00699269	0.00837334	0.00844433	0.0340724	0.00505601	0.0229953	0.0293333	0.00948292	0.0113496	0.0114456	0.0457618	0.00686132	0.0386558	0.0658124	0.0160926	0.0192351	0.0193964	0.075725	0.0116652	0.0199389	0.0344173	0.0254564	0.00982553	0.00990872	0.0398027	0.00593633	0.0977015	0.159459	0.122057	0.042186	0.0505715	0.180747	0.0308047	0	0	0	0	0	0	0	0.0171691	0.0296971	0.0219373	0.00705554	0.00844849	0.00852011	0.00510155
CCL7_ACKR4	0.0266374	0.0553684	0.00803935	0.00950397	0.0127078	0.00832697	0.00491375	0.0143057	0.0738057	0.0108982	0.0128769	0.0171981	0.011287	0.00666861	0.0241948	0.0597633	0.018476	0.0218002	0.0290278	0.0191298	0.0113391	0.0123896	0.0311576	0.0644414	0.01115	0.0149005	0.00977121	0.00576944	0.0625898	0.146149	0.268258	0.0482445	0.0745067	0.0498982	0.0299598	0	0	0	0	0	0	0	0.0106571	0.026872	0.0558416	0.00811153	0.00958917	0.0128214	0.00495801
CCL7_CCR1	0.0140883	0.0199117	0.0567421	0.115309	0.0429303	0.0150233	0.0379469	0.015034	0.0268781	0.0756003	0.150526	0.0574778	0.0203148	0.0508955	0.0254135	0.0321234	0.122591	0.23238	0.0943538	0.0342137	0.0839245	0.0130216	0.0165152	0.023318	0.132823	0.0500731	0.0176083	0.0442989	0.0656125	0.0820426	0.112743	0.273385	0.219088	0.0870889	0.197884	0	0	0	0	0	0	0	0.0112017	0.014214	0.0200883	0.0572264	0.116232	0.0433021	0.0382772
CCL7_CCR10	0.0221238	0.0705142	0.0156301	0.0201177	0.0179772	0.0123945	0.0757247	0.0233398	0.0934958	0.0211308	0.0271542	0.0242835	0.016776	0.100221	0.0392253	0.0499245	0.0355676	0.0455149	0.0407846	0.0283236	0.159869	0.0202385	0.0258985	0.081854	0.0235583	0.0210596	0.0145339	0.0878232	0.0990514	0.123963	0.321801	0.0903395	0.102734	0.0727821	0.338811	0	0	0	0	0	0	0	0.0174278	0.0223196	0.0711071	0.0157693	0.0202961	0.0181369	0.0763578
CCL7_CCR2	0.0070191	0.00722781	0.033889	0.0529952	0.027911	0.0116909	0.0527976	0.0081523	0.00980094	0.0455185	0.0707014	0.0375688	0.0158276	0.0704427	0.0138475	0.0161528	0.075335	0.115026	0.0625191	0.0267401	0.114625	0.00705451	0.00823838	0.00848304	0.0617047	0.0326401	0.0137105	0.0614767	0.0364354	0.0423397	0.0435526	0.179922	0.152243	0.0688893	0.258508	0	0	0	0	0	0	0	0.00606344	0.00708218	0.00729276	0.0341853	0.0534493	0.0281566	0.0532501
CCL7_CCR3	0.0015769	0.00280608	0.00700772	0.00925973	0.00379565	0	0.00400702	0.00558457	0.00381111	0.00950324	0.0125471	0.00515326	0	0.00543982	0.00950314	0.00365494	0.0161269	0.0212467	0.00877185	0	0.00925777	0.00483086	0.00185259	0.00329596	0.010864	0.0044575	0	0.00470556	0.0251856	0.00978177	0.0172958	0.0422735	0.0232758	0	0.0245453	0	0	0	0	0	0	0	0.00415089	0.00159115	0.00283141	0.0070707	0.00934277	0.00382987	0.00404315
CCL7_CCR5	0.0107292	0.0132545	0.0658906	0.0822654	0.0234722	0.0194178	0.0202524	0.0150938	0.0179344	0.0875071	0.108629	0.0316441	0.026216	0.0273346	0.0255136	0.0245713	0.140771	0.172322	0.0528758	0.0439711	0.0458116	0.0130736	0.0125848	0.01554	0.0953012	0.0274705	0.0227415	0.0237155	0.0658604	0.063525	0.0775031	0.306127	0.130689	0.110205	0.114486	0	0	0	0	0	0	0	0.0112465	0.0108253	0.0133729	0.0664474	0.0829483	0.0236796	0.0204319
CCL7_CXCR3	0.0129444	0.0176929	0.113202	0.0467077	0.0654575	0.0211132	0.0510892	0.0176962	0.0239019	0.147882	0.0624516	0.0869451	0.0284878	0.0682044	0.0298581	0.0295589	0.228686	0.102173	0.13992	0.0477061	0.111151	0.0153331	0.0151772	0.0207276	0.0544432	0.0760505	0.0247199	0.0595051	0.0765356	0.0758051	0.101248	0.443953	0.30463	0.118867	0.251914	0	0	0	0	0	0	0	0.0131945	0.01306	0.0178502	0.11411	0.0471105	0.0660108	0.0515278
CCL8_ACKR1	0.556094	0.158185	0.133046	0.125699	0.159637	0.137566	0.139899	0.22689	0.277147	0.238458	0.226813	0.279328	0.245545	0.24918	0.283871	0.775404	0.297228	0.283782	0.343625	0.30536	0.309518	0.0877839	0.45597	0.111679	0.0877488	0.112762	0.0964281	0.0981429	0.302596	0.790751	0.361775	0.316445	0.364288	0.32486	0.329158	0.065416	0.378737	0.0837818	0.0694914	0.0653892	0.0720315	0.0733476	0.0970472	0.483493	0.123124	0.102876	0.0970088	0.124302	0.108369
CCL8_ACKR2	0.121513	0.0920372	0.0311141	0.0370795	0.0373847	0.138571	0.0226492	0.138738	0.171381	0.0614942	0.0728463	0.0734235	0.247112	0.0451493	0.178698	0.275993	0.0813062	0.0959418	0.0966828	0.307154	0.0600321	0.0501706	0.0847041	0.0635117	0.0251161	0.0253254	0.0971661	0.0152678	0.192349	0.294412	0.234176	0.0883175	0.104869	0.326714	0.0653394	0.0369981	0.0630666	0.0470098	0.015387	0.0183944	0.0725978	0.0111516	0.0557072	0.0936757	0.0704113	0.0234338	0.0279692	0.0282016	0.0170217
CCL8_ACKR4	0.110952	0.210919	0.0356417	0.0419224	0.0554432	0.0368801	0.0220229	0.0903556	0.352913	0.0701225	0.081963	0.106956	0.0724691	0.0439287	0.118294	0.255917	0.0924406	0.107613	0.139242	0.0954573	0.0584339	0.0315433	0.0770617	0.151704	0.0284426	0.0377874	0.0249794	0.0148425	0.12805	0.273503	0.44639	0.100307	0.150431	0.103551	0.0636094	0.0231423	0.0572544	0.115104	0.0176678	0.0208497	0.0182935	0.0108397	0.0351002	0.0852993	0.166481	0.0268748	0.0316613	0.0420178	0.0165484
CCL8_CCR1	0.0611783	0.0847923	0.215272	0.372798	0.169819	0.0650322	0.152452	0.094584	0.158984	0.358865	0.548077	0.29447	0.124282	0.268479	0.123652	0.152248	0.430532	0.620935	0.360509	0.160856	0.331426	0.0331197	0.041777	0.0583679	0.284523	0.120383	0.0444665	0.107417	0.133783	0.164283	0.218434	0.452815	0.381596	0.173432	0.351748	0.0243094	0.0307369	0.0431409	0.117775	0.224354	0.03274	0.0804881	0.0368476	0.0464325	0.0647474	0.170115	0.307547	0.132586	0.118483
CCL8_CCR2	0.0312288	0.0321341	0.137905	0.203313	0.115778	0.0511835	0.202675	0.0532579	0.0634448	0.246074	0.342409	0.210835	0.0991541	0.341522	0.070616	0.0815902	0.305966	0.412907	0.265167	0.129426	0.411951	0.0181117	0.0211117	0.0217303	0.145839	0.0805469	0.0348342	0.145348	0.0767826	0.0886237	0.0910364	0.325487	0.283147	0.139955	0.434005	0.013239	0.0154446	0.0158999	0.0722226	0.11047	0.0255799	0.110083	0.0201856	0.0235209	0.0242083	0.106769	0.160153	0.0891211	0.159623
CCL8_CCR3	0.00715101	0.01267	0.0311794	0.0408795	0.0170785	0	0.0180162	0.0370134	0.0255154	0.0616191	0.0800071	0.0342384	0	0.0360837	0.0493531	0.0194633	0.0814678	0.105115	0.0456967	0	0.0481288	0.0124464	0.0047957	0.00851251	0.0277253	0.0114912	0	0.012126	0.0537702	0.0212651	0.0372682	0.0884917	0.0498038	0	0.0524424	0.00908381	0.00349276	0.00620604	0.0154198	0.0203198	0	0.00884917	0.0138808	0.00535315	0.00949787	0.0234833	0.0308654	0.012817	0.0135239
CCL8_CCR5	0.0471281	0.0577207	0.243385	0.290168	0.0987851	0.082825	0.0861454	0.0949301	0.111101	0.39626	0.454766	0.182775	0.155588	0.161312	0.12409	0.119955	0.469922	0.529761	0.232002	0.199278	0.206217	0.0332491	0.0320305	0.0393699	0.214759	0.0683255	0.0569755	0.0593266	0.134252	0.129828	0.155966	0.492481	0.248493	0.214091	0.221404	0.0244053	0.0235029	0.0289467	0.135351	0.165922	0.0420955	0.0438611	0.036991	0.0356403	0.0437694	0.193787	0.233985	0.0757058	0.0658036
CD14_ITGA4	0.175276	0.377922	0.595961	0.531859	0.526311	0.480683	0.422121	0.157109	0.394231	0.612416	0.548949	0.54343	0.497878	0.438991	0.131096	0.155608	0.561211	0.496256	0.49069	0.445248	0.387779	0.106199	0.126734	0.293211	0.436876	0.431406	0.387279	0.332803	0.408136	0.457191	0.706544	0.853922	0.814931	0.78579	0.743256	0.0865864	0.10377	0.248671	0.445549	0.382317	0.335227	0.284671	0.0952371	0.113923	0.268751	0.471549	0.407338	0.401974	0.306472
CD14_ITGB1	0.719828	0.734431	0.649956	0.616616	0.613568	0.543384	0.509817	0.641956	0.747635	0.665447	0.632749	0.629752	0.560401	0.526996	0.592054	0.690193	0.616865	0.582398	0.579264	0.507846	0.474195	0.533347	0.63695	0.653795	0.52342	0.520208	0.448314	0.415279	0.868993	0.910572	0.916388	0.880364	0.862874	0.825059	0.804759	0.476945	0.583286	0.601061	0.502879	0.467017	0.393324	0.361685	0.503114	0.608502	0.625891	0.529032	0.493155	0.489938	0.386199
CD14_ITGB2	0.301218	0.332562	0.63759	0.730147	0.535268	0.462411	0.439015	0.327697	0.348009	0.653336	0.74349	0.552339	0.479555	0.456028	0.28292	0.272081	0.604042	0.701151	0.499681	0.427214	0.40426	0.237055	0.227416	0.25387	0.648832	0.440249	0.370027	0.348278	0.643273	0.630772	0.663831	0.874567	0.820294	0.773187	0.756185	0.198647	0.190181	0.213501	0.489398	0.59581	0.319086	0.29891	0.215848	0.206838	0.231616	0.515577	0.620761	0.410649	0.321312
CD14_RIPK1	0.478447	0.435727	0.419548	0.431814	0.371141	0.391281	0.316817	0.432036	0.452715	0.436393	0.448772	0.38734	0.407789	0.331896	0.381083	0.443035	0.385276	0.397226	0.338517	0.357894	0.286791	0.326551	0.385155	0.345251	0.341659	0.287249	0.305044	0.240508	0.73782	0.784277	0.753713	0.741236	0.700507	0.718109	0.647621	0.278945	0.333233	0.296117	0.282527	0.292808	0.259366	0.201689	0.300492	0.356897	0.318405	0.304233	0.314958	0.263101	0.219081
CD14_TLR4	0.44	0.264716	0.101656	0.483152	0.162428	0.294604	0.140304	0.0873049	0.278326	0.108115	0.50035	0.172009	0.309104	0.148812	0.0718643	0.405223	0.0893546	0.447692	0.14395	0.265863	0.123971	0.0574718	0.349185	0.197331	0.389628	0.11694	0.221907	0.10027	0.261386	0.756921	0.587935	0.309615	0.434568	0.623377	0.392758	0.0463911	0.299749	0.163977	0.0580696	0.337434	0.185358	0.0816526	0.0512513	0.322184	0.178845	0.0640711	0.361235	0.105	0.0898589
CD14_TLR6	0.105986	0.14102	0.120532	0.365241	0.353881	0.151751	0.230245	0.211313	0.149564	0.128019	0.381338	0.36977	0.160823	0.242668	0.178223	0.0932151	0.106216	0.332861	0.321998	0.134294	0.20595	0.145878	0.0748916	0.100806	0.282084	0.272202	0.108865	0.169611	0.497797	0.319651	0.394172	0.351975	0.684604	0.414863	0.542425	0.119921	0.0606686	0.082098	0.0694779	0.238663	0.088809	0.140124	0.131423	0.0669196	0.0903446	0.0765626	0.258213	0.248877	0.153226
CD177_PECAM1	0.140622	0.0205804	0.0330285	0.0641568	0.0253025	0.0222877	0.0655708	0.040087	0.0530768	0.0835046	0.154599	0.0647621	0.0573221	0.157671	0.078931	0.472488	0.157516	0.272863	0.124417	0.110937	0.277513	0.101172	0.540544	0.131249	0.330162	0.157286	0.140817	0.335337	0.0243283	0.206741	0.032384	0.0515954	0.0397046	0.0350354	0.100529	0.0310581	0.250952	0.0412479	0.0653625	0.123086	0.0445916	0.125624	0.0383333	0.294102	0.0507849	0.0800098	0.148612	0.0619987	0.151585
CD1D_LILRB2	0.01999	0.0193856	0.0205717	0.157225	0.0246322	0.0330293	0.0346346	0.0818814	0.0805268	0.0851293	0.452498	0.100623	0.131435	0.137144	0.0296691	0.0300504	0.0309157	0.220792	0.0369409	0.0493218	0.0516766	0.0209011	0.0211722	0.0205328	0.165156	0.0260817	0.0349552	0.0366505	0.155768	0.157507	0.153395	0.161431	0.187959	0.238424	0.247457	0.111089	0.112395	0.109308	0.11535	0.536636	0.17495	0.182153	0.0265756	0.0269183	0.02611	0.0276959	0.201918	0.0331151	0.0463982
CD200_CD200R1	0.0287709	0.0382105	0.134639	0.129521	0.100887	0.16199	0.0577544	0.144506	0.228094	0.536444	0.525322	0.454915	0.589787	0.313139	0.0709576	0.0906003	0.343514	0.333514	0.273977	0.393977	0.170909	0.0671183	0.0857963	0.111792	0.320367	0.262253	0.379805	0.162608	0.0452649	0.0582411	0.0765873	0.245176	0.189791	0.287521	0.113445	0.056826	0.0728636	0.0953496	0.292172	0.283022	0.338987	0.139869	0.0178943	0.0232149	0.0308896	0.110975	0.106645	0.0825885	0.0468714
CD22_PTPRC	0.155114	0.14431	0.505319	0.464294	0.439524	0.392939	0.264019	0.103917	0.109404	0.426628	0.386994	0.36355	0.320413	0.207168	0.0802908	0.0914632	0.359029	0.322146	0.300703	0.261954	0.164373	0.071744	0.0818329	0.0756757	0.296144	0.275728	0.239097	0.148319	0.275772	0.305121	0.287423	0.709568	0.652244	0.607552	0.461782	0.518849	0.55427	0.533209	0.873719	0.854446	0.81427	0.708435	0.425885	0.46104	0.440025	0.826376	0.801519	0.785126	0.625674
CD24_SELP	0.835805	0.346157	0.413088	0.245052	0.33555	0.306028	0.328972	0.0852172	0.118119	0.15115	0.0758881	0.113288	0.100367	0.110344	0.085577	0.564034	0.151742	0.0762118	0.113752	0.100784	0.110797	0.0964159	0.595977	0.133012	0.0859761	0.127661	0.11331	0.124396	0.0897654	0.576866	0.124184	0.158607	0.119139	0.105631	0.116063	0.232141	0.806927	0.30298	0.366238	0.210428	0.265821	0.286997	0.0898046	0.576984	0.124237	0.158671	0.0800173	0.11919	0.116112
CD274_CD80	0.0302456	0.0340622	0.0807759	0.204008	0.129491	0.0436749	0.0534352	0.0613302	0.0683862	0.154637	0.347904	0.236439	0.086815	0.105156	0.0526964	0.0523809	0.134753	0.312352	0.208633	0.0748797	0.0909503	0.0774149	0.0769636	0.0861517	0.406592	0.284528	0.108809	0.131129	0.102042	0.101463	0.113217	0.241361	0.350043	0.141887	0.169701	0.0448366	0.044566	0.0500963	0.116156	0.277093	0.0639346	0.0778538	0.0909009	0.0903787	0.100993	0.218714	0.449484	0.32152	0.152426
CD274_PDCD1	0.0328386	0.0358042	0.223765	0.0787279	0.075468	0.0383733	0.0801106	0.0664362	0.0717533	0.375031	0.151024	0.145242	0.0766967	0.153465	0.0571273	0.0567607	0.338144	0.131533	0.126386	0.0660519	0.133708	0.0837406	0.0832182	0.0903087	0.185972	0.179135	0.0963977	0.188852	0.11014	0.109473	0.118511	0.510689	0.22812	0.126237	0.239718	0.0486406	0.0483256	0.0526138	0.301249	0.113321	0.0563186	0.115235	0.0982113	0.0976082	0.105783	0.478716	0.213982	0.206377	0.217181
CD34_SELL	0.134062	0.0622096	0.253534	0.219496	0.354134	0.0795085	0.103052	0.376946	0.440218	0.801053	0.769259	0.866669	0.505924	0.576635	0.171348	0.385483	0.579158	0.532594	0.689601	0.259249	0.317649	0.0690696	0.183725	0.0879589	0.290201	0.443563	0.111566	0.143126	0.050633	0.139262	0.0648314	0.261967	0.36428	0.082795	0.107198	0.0499624	0.137588	0.0639854	0.259261	0.224685	0.0817351	0.105862	0.0527097	0.144421	0.067449	0.270244	0.234667	0.374151	0.111323
CD34_SELP	0.307424	0.0441291	0.0578263	0.0275262	0.0421797	0.0370303	0.0409981	0.275703	0.353712	0.421162	0.251248	0.342994	0.313127	0.336345	0.115123	0.642671	0.199156	0.102888	0.151414	0.134806	0.147644	0.0445992	0.39222	0.0628966	0.0395246	0.0601704	0.0529461	0.0585155	0.0324666	0.316888	0.0460263	0.0602752	0.043997	0.0386347	0.0427667	0.0320285	0.313857	0.0454138	0.0594849	0.0283418	0.0381166	0.0421956	0.0338248	0.326133	0.0479236	0.0627212	0.0299377	0.0458146	0.0445358
CD36_TLR4	0.288348	0.156585	0.0551372	0.325266	0.0909133	0.177207	0.0776274	0.189431	0.485129	0.22849	0.709855	0.336669	0.522228	0.299292	0.10561	0.509565	0.130162	0.552805	0.204103	0.355786	0.177505	0.0285956	0.205733	0.106094	0.235575	0.0600895	0.12102	0.0510551	0.131499	0.571233	0.379057	0.160986	0.247456	0.414576	0.216748	0.0309042	0.219117	0.113925	0.0388429	0.250288	0.129793	0.0550741	0.0330598	0.231268	0.121148	0.0415285	0.263584	0.0691205	0.0588133
CD36_TLR6	0.0576129	0.0780527	0.0660097	0.228827	0.220238	0.0844635	0.133636	0.39562	0.300536	0.263995	0.600946	0.589059	0.3189	0.439097	0.248539	0.135523	0.153426	0.432107	0.420044	0.191313	0.283433	0.0761727	0.0376123	0.0513429	0.159445	0.152944	0.0556925	0.0897573	0.297799	0.167373	0.217755	0.188566	0.481515	0.232744	0.336512	0.081998	0.0406184	0.0553833	0.046661	0.170463	0.0600534	0.096513	0.0873961	0.0434212	0.0591421	0.0498591	0.18054	0.173356	0.10276
CD40LG_CD40	0.164648	0.127541	0.0501364	0.181688	0.203133	0.0529782	0.086142	0.0743395	0.166612	0.0673254	0.232919	0.258501	0.0710686	0.114191	0.0628816	0.18382	0.0568821	0.202363	0.225575	0.0600822	0.0972363	0.340018	0.633593	0.561887	0.660775	0.691017	0.329215	0.452649	0.0746093	0.212976	0.167157	0.0675715	0.259252	0.0713274	0.114588	0.0697476	0.201057	0.157289	0.0631371	0.220869	0.0666642	0.107423	0.103158	0.278535	0.2226	0.0937001	0.303084	0.333027	0.155858
CD40LG_ITGAM	0.0307402	0.0219588	0.0660909	0.134787	0.0683078	0.117871	0.0314617	0.0646542	0.0297903	0.0882416	0.175632	0.091129	0.154505	0.0425349	0.0546011	0.0349723	0.0748142	0.151111	0.0772995	0.132459	0.0357895	0.307207	0.217677	0.164561	0.577477	0.391437	0.539656	0.221782	0.0648913	0.0417265	0.0299036	0.088557	0.0914537	0.155017	0.0426946	0.0606214	0.0389174	0.0278673	0.0828678	0.165905	0.145741	0.039823	0.0900836	0.0584882	0.0421248	0.121741	0.2338	0.125573	0.0598209
CD40LG_ITGB2	0.0558018	0.0639453	0.194332	0.270585	0.136377	0.105489	0.0968973	0.0786081	0.0854428	0.248047	0.336573	0.177604	0.138881	0.127958	0.0665396	0.0632591	0.216066	0.297696	0.152858	0.118752	0.109211	0.353713	0.341453	0.374739	0.764956	0.580783	0.508508	0.484885	0.078892	0.0750515	0.0857491	0.248778	0.178176	0.13935	0.128396	0.0737735	0.0701632	0.0802244	0.235455	0.321407	0.130866	0.120486	0.108887	0.103751	0.118017	0.320864	0.420833	0.236238	0.173663
CD40LG_TRAF3	0.0714146	0.0721122	0.103468	0.11622	0.121034	0.0536157	0.0778609	0.0955982	0.0960734	0.136318	0.15243	0.158474	0.0719072	0.103519	0.081151	0.0807798	0.11651	0.130635	0.135954	0.0607996	0.0879915	0.404086	0.402886	0.405408	0.535686	0.547117	0.332011	0.425541	0.0959371	0.0955053	0.0964138	0.136779	0.158997	0.0721688	0.103883	0.0898206	0.0894135	0.0902699	0.128429	0.143764	0.0674546	0.0973144	0.131487	0.130919	0.132115	0.184377	0.204823	0.212424	0.141916
CD47_SIRPG	0.194849	0.195538	0.674367	0.239275	0.166415	0.23369	0.309392	0.132986	0.159343	0.617582	0.196966	0.134708	0.192119	0.258905	0.140178	0.167074	0.631882	0.206793	0.141978	0.201765	0.27078	0.14926	0.177539	0.17818	0.219091	0.151156	0.213845	0.285514	0.16454	0.19505	0.19574	0.674649	0.166593	0.233919	0.309666	0.172197	0.20378	0.204492	0.686536	0.24961	0.243861	0.321477	0.116344	0.139409	0.139936	0.580932	0.173924	0.11788	0.230699
CD48_CD2	0.168595	0.147676	0.596907	0.273662	0.186624	0.232326	0.256316	0.14836	0.162266	0.623417	0.296371	0.20414	0.252799	0.278137	0.135898	0.169892	0.599125	0.2755	0.188028	0.233976	0.258079	0.468749	0.5345	0.495224	0.680858	0.565065	0.631492	0.661198	0.459101	0.524836	0.485529	0.889696	0.555507	0.622418	0.652454	0.520603	0.58561	0.546991	0.911659	0.72419	0.67836	0.706047	0.404689	0.469394	0.430478	0.865953	0.621736	0.500236	0.60057
CD48_CD244	0.0336135	0.0386133	0.240503	0.14842	0.11408	0.0366143	0.0562718	0.0436513	0.0429715	0.261451	0.16307	0.125841	0.0407564	0.0624935	0.0395762	0.0339144	0.242192	0.14959	0.115016	0.0369412	0.0567638	0.187776	0.164545	0.185286	0.496699	0.42168	0.177093	0.25241	0.18193	0.15928	0.179501	0.633003	0.412249	0.171509	0.245159	0.221507	0.195105	0.218691	0.688163	0.548452	0.2094	0.293555	0.151186	0.131748	0.149093	0.580085	0.431925	0.359697	0.206427
CD52_SIGLEC10	0.0824014	0.0860901	0.103727	0.429169	0.293655	0.341174	0.125573	0.175704	0.121454	0.145185	0.524572	0.378931	0.431813	0.174067	0.130258	0.0847495	0.106612	0.436695	0.300055	0.348099	0.128978	0.49751	0.379711	0.391037	0.836736	0.739175	0.779252	0.494674	0.397798	0.289984	0.299927	0.344841	0.654074	0.701956	0.395084	0.528736	0.409569	0.421181	0.47201	0.853105	0.800008	0.525908	0.488093	0.370878	0.382103	0.431733	0.831523	0.731846	0.485259
CD55_ADGRE2	0.330847	0.493751	0.382155	0.746153	0.350285	0.775609	0.351229	0.36993	0.563474	0.450131	0.795511	0.416413	0.820616	0.417421	0.313974	0.337786	0.389544	0.752013	0.357414	0.780989	0.358367	0.329962	0.35436	0.519847	0.76542	0.374407	0.79326	0.375378	0.372606	0.398283	0.566291	0.45297	0.419201	0.822297	0.420211	0.431658	0.458432	0.625439	0.514318	0.834228	0.855444	0.481023	0.343713	0.368569	0.535191	0.422037	0.776293	0.388935	0.389921
[truncated: 2,281 more rows]
[truncated: 7 more columns]

## Sheet: TM_LR_matrix_autocrine
SingleCellSignalR output: Metacluster LR matrix autocrine
[truncated: 2,712 more rows]

## Sheet: TM_LR_matrix_paracrine
SingleCellSignalR output: Metacluster LR matrix paracrine
[truncated: 2,720 more rows]
[truncated: 161 more columns]

[truncated: 9 more sheets: IE1vsIE2_Epi-Epi, IE1vsIE2_Epi-Myeloid, IE1vsIE2_Epi-T, IE1vsIE2_Myeloid-Epi, IE1vsIE2_Myeloid-Myeloid, IE1vsIE2_Myeloid-T, IE1vsIE2_T-Epithelial, IE1vsIE2_T-Myeloid, IE1vsIE2_T-T]
