# Supplementary material for: A comprehensive single-cell map of T cell exhaustion-associated immune environments in human breast cancer
Source: Nat Commun. 2023 Jan 6;14:98. doi: 10.1038/s41467-022-35238-w (PMC9822999; doi:10.1038/s41467-022-35238-w)
Supplement: Supplementary file 11 — Supplementary Data 8 [file 41467_2022_35238_MOESM11_ESM.xlsx]

## Sheet: LR_interaction_means
CellPhoneDB: Ligand-Receptor interaction means
id_cp_interaction	interacting_pair	partner_a	partner_b	gene_a	gene_b	secreted	receptor_a	receptor_b	annotation_strategy	is_integrin	B cell|B cell	B cell|T/NK cell	B cell|endothelial	B cell|epithelial	B cell|fibroblast	B cell|mast cell/basophil	B cell|myeloid	B cell|plasma cell	T/NK cell|B cell	T/NK cell|T/NK cell	T/NK cell|endothelial	T/NK cell|epithelial	T/NK cell|fibroblast	T/NK cell|mast cell/basophil	T/NK cell|myeloid	T/NK cell|plasma cell	endothelial|B cell	endothelial|T/NK cell	endothelial|endothelial	endothelial|epithelial	endothelial|fibroblast	endothelial|mast cell/basophil	endothelial|myeloid	endothelial|plasma cell	epithelial|B cell	epithelial|T/NK cell	epithelial|endothelial	epithelial|epithelial	epithelial|fibroblast	epithelial|mast cell/basophil	epithelial|myeloid	epithelial|plasma cell	fibroblast|B cell	fibroblast|T/NK cell	fibroblast|endothelial	fibroblast|epithelial	fibroblast|fibroblast	fibroblast|mast cell/basophil	fibroblast|myeloid
CPI-SS0A7B487D4	KLRG2_WNT11	simple:A4D1S0	simple:O96014	KLRG2	WNT11	TRUE	TRUE	FALSE	InnateDB-All	FALSE	0.0025	0.0033	0.0103	0.0151	0.0689	0.0597	0.0022	0.0035	0	0	0	0	0	0	0	0	0	0	0	0	0	0	0	0	0.0095	0.0103	0.0173	0.0221	0.0759	0.0666	0.0092	0.0104	0.002	0.0028	0.0098	0.0146	0.0684	0.0591	0.0017
CPI-SS0FEC87269	KLRG2_TNFSF9	simple:A4D1S0	simple:P41273	KLRG2	TNFSF9	TRUE	TRUE	FALSE	InnateDB-All	FALSE	1.2271	0.9349	0.2886	0.0781	0.1478	0.2326	0.4526	0.1495	0	0	0	0	0	0	0	0	0	0	0	0	0	0	0	0	1.234	0.9419	0.2956	0.0851	0.1547	0.2396	0.4596	0.1565	1.2265	0.9344	0.2881	0.0776	0.1472	0.2321	0.4521
CPI-SS028784FC6	HLA-DPA1_TNFSF9	simple:HLADPA1	simple:P41273	HLA-DPA1	TNFSF9	TRUE	TRUE	FALSE	InnateDB-All	FALSE	9.7839	9.4918	8.8455	8.635	8.7046	8.7895	9.0095	8.7064	2.6506	2.3584	1.7121	1.5016	1.5713	1.6561	1.8761	1.573	3.4671	3.175	2.5286	2.3181	2.3878	2.4727	2.6926	2.3896	1.7532	1.461	0.8147	0.6042	0.6739	0.7587	0.9787	0.6756	1.5712	1.2791	0.6327	0.4223	0.4919	0.5768	0.7967
CPI-SS00A8596B5	PVR_TNFSF9	simple:P15151	simple:P41273	PVR	TNFSF9	TRUE	TRUE	FALSE	InnateDB-All	FALSE	1.2304	0.9383	0.292	0.0815	0.1511	0.236	0.456	0.1529	1.2321	0.94	0.2937	0.0832	0.1528	0.2377	0.4577	0.1546	1.3534	1.0613	0.4149	0.2045	0.2741	0.359	0.5789	0.2759	1.2638	0.9717	0.3253	0.1148	0.1845	0.2693	0.4893	0.1863	1.2643	0.9722	0.3258	0.1153	0.185	0.2698	0.4898
CPI-SS044DF8749	KLRG2_WNT5B	simple:A4D1S0	simple:Q9H1J7	KLRG2	WNT5B	TRUE	TRUE	FALSE	InnateDB-All	FALSE	0.0047	0.0038	0.0037	0.0234	0.0409	0.0017	0.0164	0.0607	0	0	0	0	0	0	0	0	0	0	0	0	0	0	0	0	0.0116	0.0107	0.0107	0.0303	0.0479	0.0086	0.0234	0.0676	0.0041	0.0032	0.0032	0.0228	0.0404	0.0011	0.0159
CPI-SS072B19293	HLA-DPA1_GAL	simple:HLADPA1	simple:P22466	HLA-DPA1	GAL	TRUE	TRUE	FALSE	InnateDB-All	FALSE	8.5581	8.558	8.5591	8.6039	8.6853	8.5579	8.561	8.5618	1.4247	1.4247	1.4258	1.4706	1.5519	1.4245	1.4276	1.4284	2.2413	2.2412	2.2423	2.2871	2.3685	2.241	2.2441	2.245	0.5273	0.5273	0.5284	0.5732	0.6545	0.5271	0.5302	0.531	0.3454	0.3453	0.3464	0.3912	0.4726	0.3451	0.3482
CPI-SS0F8ABC300	GALR2_GAL	simple:O43603	simple:P22466	GALR2	GAL	TRUE	TRUE	FALSE	guidetopharmacology.org	FALSE	0.002	0.0019	0.003	0.0478	0.1292	0.0017	0.0048	0.0057	0.0141	0.0141	0.0152	0.06	0.1413	0.0139	0.017	0.0178	0.0013	0.0012	0.0023	0.0471	0.1285	0.001	0.0041	0.005	0.0016	0.0016	0.0027	0.0475	0.1288	0.0014	0.0045	0.0053	0.0007	0.0007	0.0017	0.0465	0.1279	0.0005	0.0036
CPI-SS0E70DD97F	GALR3_GAL	simple:O60755	simple:P22466	GALR3	GAL	TRUE	TRUE	FALSE	guidetopharmacology.org	FALSE	0.0009	0.0008	0.0019	0.0467	0.1281	0.0007	0.0038	0.0046	0.0009	0.0008	0.0019	0.0467	0.1281	0.0007	0.0038	0.0046	0.0009	0.0009	0.002	0.0468	0.1282	0.0007	0.0038	0.0046	0.0011	0.0011	0.0022	0.047	0.1284	0.0009	0.004	0.0048	0.0007	0.0006	0.0017	0.0465	0.1279	0.0005	0.0036
CPI-SS0B84DAE3D	PVR_CD96	simple:P15151	simple:P40200	PVR	CD96	TRUE	TRUE	TRUE	curated	FALSE	0.0708	0.8319	0.0192	0.0098	0.011	0.0229	0.0166	0.0344	0.0725	0.8336	0.0209	0.0115	0.0127	0.0245	0.0183	0.0361	0.1938	0.9548	0.1421	0.1328	0.134	0.1458	0.1396	0.1574	0.1042	0.8652	0.0525	0.0432	0.0443	0.0562	0.05	0.0677	0.1047	0.8657	0.053	0.0437	0.0448	0.0567	0.0505
CPI-SS0A8627ED6	PVR_CD226	simple:P15151	simple:Q15762	PVR	CD226	TRUE	TRUE	TRUE	curated	FALSE	0.0149	0.2901	0.0124	0.006	0.0088	0.0503	0.0679	0.0213	0.0166	0.2917	0.0141	0.0077	0.0105	0.052	0.0696	0.023	0.1379	0.413	0.1354	0.129	0.1318	0.1733	0.1909	0.1443	0.0482	0.3234	0.0457	0.0393	0.0422	0.0836	0.1012	0.0547	0.0487	0.3239	0.0462	0.0398	0.0427	0.0841	0.1017
CPI-SS00561BBD7	PVR_TIGIT	simple:P15151	simple:Q495A1	PVR	TIGIT	TRUE	TRUE	FALSE	curated	FALSE	0.0255	1.0621	0.0177	0.0074	0.0125	0.0307	0.0211	0.0523	0.0271	1.0637	0.0194	0.0091	0.0141	0.0324	0.0228	0.054	0.1484	1.185	0.1407	0.1304	0.1354	0.1537	0.1441	0.1753	0.0588	1.0954	0.0511	0.0407	0.0458	0.064	0.0544	0.0857	0.0593	1.0959	0.0516	0.0412	0.0463	0.0645	0.0549
CPI-SS0F1A060D4	PVR_NECTIN3	simple:P15151	simple:Q9NQS3	PVR	NECTIN3	TRUE	TRUE	FALSE	curated	FALSE	0.0083	0.1641	0.0617	0.0134	0.1269	0.0084	0.0095	0.017	0.01	0.1658	0.0634	0.0151	0.1285	0.0101	0.0112	0.0186	0.1313	0.2871	0.1847	0.1363	0.2498	0.1314	0.1325	0.1399	0.0417	0.1974	0.095	0.0467	0.1602	0.0418	0.0428	0.0503	0.0422	0.198	0.0955	0.0472	0.1607	0.0423	0.0433
CPI-SS00550260E	CADM3_NECTIN3	simple:Q8N126	simple:Q9NQS3	CADM3	NECTIN3	FALSE	FALSE	FALSE	curated	FALSE	0.0065	0.1623	0.0599	0.0115	0.125	0.0066	0.0077	0.0151	0.0046	0.1604	0.058	0.0097	0.1231	0.0047	0.0058	0.0132	0.1405	0.2963	0.1939	0.1455	0.259	0.1406	0.1416	0.1491	0.0052	0.161	0.0585	0.0102	0.1237	0.0053	0.0063	0.0138	0.0246	0.1804	0.078	0.0297	0.1432	0.0247	0.0258
CPI-SS0B990492C	CADM1_NECTIN3	simple:Q9BY67	simple:Q9NQS3	CADM1	NECTIN3	FALSE	FALSE	FALSE	curated	FALSE	0.0182	0.174	0.0716	0.0233	0.1368	0.0183	0.0194	0.0268	0.0365	0.1923	0.0898	0.0415	0.155	0.0366	0.0376	0.0451	0.0688	0.2246	0.1222	0.0739	0.1874	0.069	0.07	0.0775	0.1232	0.2789	0.1765	0.1282	0.2417	0.1233	0.1243	0.1318	0.1695	0.3253	0.2229	0.1745	0.288	0.1696	0.1706
CPI-SS0C5E9FBFB	NECTIN1_NECTIN3	simple:Q15223	simple:Q9NQS3	NECTIN1	NECTIN3	TRUE	TRUE	FALSE	curated	FALSE	0.0198	0.1756	0.0732	0.0249	0.1384	0.0199	0.021	0.0285	0.0252	0.181	0.0786	0.0303	0.1438	0.0253	0.0264	0.0338	0.0299	0.1857	0.0833	0.035	0.1485	0.03	0.0311	0.0386	0.1177	0.2735	0.1711	0.1228	0.2363	0.1178	0.1189	0.1263	0.0595	0.2153	0.1129	0.0646	0.1781	0.0596	0.0607
CPI-SS03859E16F	TIGIT_NECTIN3	simple:Q495A1	simple:Q9NQS3	TIGIT	NECTIN3	FALSE	FALSE	FALSE	curated	FALSE	0.0258	0.1816	0.0792	0.0309	0.1444	0.0259	0.027	0.0344	1.0624	1.2182	1.1158	1.0674	1.1809	1.0625	1.0636	1.071	0.0181	0.1739	0.0714	0.0231	0.1366	0.0182	0.0192	0.0267	0.0077	0.1635	0.0611	0.0128	0.1263	0.0078	0.0089	0.0164	0.0128	0.1686	0.0662	0.0179	0.1314	0.0129	0.014
CPI-SS02FBD007E	NECTIN2_NECTIN3	simple:Q92692	simple:Q9NQS3	NECTIN2	NECTIN3	FALSE	TRUE	FALSE	curated	FALSE	0.0499	0.2057	0.1033	0.055	0.1685	0.05	0.0511	0.0586	0.031	0.1868	0.0844	0.036	0.1495	0.0311	0.0322	0.0396	1.1141	1.2699	1.1675	1.1192	1.2327	1.1143	1.1153	1.1228	0.7268	0.8826	0.7802	0.7318	0.8453	0.7269	0.7279	0.7354	0.4039	0.5597	0.4573	0.409	0.5224	0.404	0.4051
CPI-SS09C06644C	CADM3_CADM1	simple:Q8N126	simple:Q9BY67	CADM3	CADM1	FALSE	FALSE	FALSE	curated	FALSE	0.016	0.0343	0.0667	0.121	0.1673	0.0169	0.1558	0.2742	0.0142	0.0324	0.0648	0.1191	0.1654	0.015	0.1539	0.2723	0.15	0.1683	0.2007	0.255	0.3013	0.1509	0.2897	0.4082	0.0147	0.033	0.0654	0.1197	0.166	0.0156	0.1544	0.2729	0.0342	0.0524	0.0848	0.1391	0.1855	0.0351	0.1739
CPI-SS0889E281D	CADM1_CADM1	simple:Q9BY67	simple:Q9BY67	CADM1	CADM1	FALSE	FALSE	FALSE	curated	FALSE	0.0278	0.046	0.0784	0.1327	0.179	0.0286	0.1675	0.2859	0.046	0.0643	0.0967	0.151	0.1973	0.0469	0.1857	0.3042	0.0784	0.0967	0.129	0.1833	0.2297	0.0793	0.2181	0.3366	0.1327	0.151	0.1833	0.2376	0.284	0.1336	0.2724	0.3909	0.179	0.1973	0.2297	0.284	0.3303	0.1799	0.3187
CPI-SS0C9696AAA	CRTAM_CADM1	simple:O95727	simple:Q9BY67	CRTAM	CADM1	FALSE	FALSE	FALSE	curated	FALSE	0.0297	0.0479	0.0803	0.1346	0.1809	0.0305	0.1694	0.2878	1.4674	1.4856	1.518	1.5723	1.6187	1.4683	1.6071	1.7255	0.0239	0.0422	0.0746	0.1289	0.1752	0.0248	0.1637	0.2821	0.0271	0.0453	0.0777	0.132	0.1783	0.0279	0.1668	0.2852	0.0297	0.0479	0.0803	0.1346	0.181	0.0306	0.1694
CPI-SS02D18D12B	CADM3_CADM4	simple:Q8N126	simple:Q8NFZ8	CADM3	CADM4	FALSE	FALSE	FALSE	curated	FALSE	0.0043	0.0054	0.0137	0.063	0.0086	0.0035	0.0083	0.0108	0.0024	0.0035	0.0118	0.0611	0.0067	0.0016	0.0064	0.0089	0.1383	0.1394	0.1477	0.1969	0.1426	0.1375	0.1423	0.1448	0.003	0.004	0.0124	0.0616	0.0072	0.0022	0.007	0.0095	0.0225	0.0235	0.0319	0.0811	0.0267	0.0217	0.0265
CPI-SS0B3829651	CADM3_EPB41L1	simple:Q8N126	simple:Q9H4G0	CADM3	EPB41L1	FALSE	FALSE	FALSE	curated	FALSE	0.0086	0.0071	0.0293	0.1179	0.1253	0.2456	0.0098	0.0102	0.0067	0.0052	0.0274	0.116	0.1234	0.2437	0.0079	0.0083	0.1426	0.141	0.1633	0.2519	0.2593	0.3796	0.1438	0.1442	0.0073	0.0057	0.028	0.1166	0.124	0.2443	0.0085	0.0089	0.0268	0.0252	0.0475	0.1361	0.1435	0.2637	0.028
CPI-SS00661A3A4	NECTIN1_CADM3	simple:Q15223	simple:Q8N126	NECTIN1	CADM3	TRUE	TRUE	FALSE	curated	FALSE	0.0177	0.0158	0.1517	0.0164	0.0358	0.0158	0.0165	0.016	0.023	0.0211	0.157	0.0217	0.0412	0.0212	0.0218	0.0214	0.0278	0.0259	0.1618	0.0264	0.0459	0.0259	0.0265	0.0261	0.1155	0.1137	0.2495	0.1142	0.1337	0.1137	0.1143	0.1139	0.0574	0.0555	0.1913	0.056	0.0755	0.0555	0.0561
CPI-SS01E0F2D2C	NECTIN1_NECTIN4	simple:Q15223	simple:Q96NY8	NECTIN1	NECTIN4	TRUE	TRUE	TRUE	curated	FALSE	0.024	0.026	0.02	0.4224	0.0283	0.0173	0.0408	0.0299	0.0294	0.0314	0.0254	0.4278	0.0336	0.0227	0.0461	0.0353	0.0341	0.0361	0.0301	0.4325	0.0384	0.0274	0.0509	0.04	0.1219	0.1239	0.1179	0.5203	0.1261	0.1152	0.1387	0.1278	0.0637	0.0657	0.0597	0.4621	0.0679	0.057	0.0805
CPI-SS0A5DF05C0	TIGIT_NECTIN2	simple:Q495A1	simple:Q92692	TIGIT	NECTIN2	FALSE	FALSE	TRUE	curated	FALSE	0.0671	0.0481	1.1313	0.7439	0.4211	0.1802	0.4849	0.0552	1.1037	1.0847	2.1679	1.7805	1.4576	1.2168	1.5215	1.0918	0.0593	0.0404	1.1236	0.7362	0.4133	0.1725	0.4771	0.0474	0.049	0.0301	1.1132	0.7259	0.403	0.1622	0.4668	0.0371	0.0541	0.0351	1.1183	0.7309	0.4081	0.1672	0.4719
CPI-SS06207F70E	CD226_NECTIN2	simple:Q15762	simple:Q92692	CD226	NECTIN2	FALSE	TRUE	TRUE	curated	FALSE	0.0565	0.0376	1.1207	0.7334	0.4105	0.1697	0.4743	0.0446	0.3317	0.3127	1.3959	1.0085	0.6856	0.4448	0.7495	0.3198	0.054	0.0351	1.1182	0.7308	0.408	0.1671	0.4718	0.0421	0.0476	0.0287	1.1118	0.7244	0.4016	0.1607	0.4654	0.0357	0.0504	0.0315	1.1146	0.7273	0.4044	0.1636	0.4682
CPI-SS0CC5DCE80	CDH1_KLRG1	simple:P12830	simple:Q96E93	CDH1	KLRG1	FALSE	FALSE	TRUE	curated	FALSE	0.0311	0.2736	0.0501	0.0249	0.0243	0.4012	0.0254	0.0302	0.0247	0.2672	0.0437	0.0185	0.0179	0.3948	0.019	0.0238	0.0278	0.2703	0.0468	0.0215	0.021	0.3979	0.0221	0.0269	0.4784	0.7209	0.4974	0.4722	0.4716	0.8485	0.4727	0.4775	0.0259	0.2685	0.0449	0.0197	0.0191	0.396	0.0202
CPI-SS03DA2A820	FGF2_CD44	simple:P09038	simple:P16070	FGF2	CD44	TRUE	FALSE	TRUE	I2D,InnateDB-All	FALSE	1.4171	2.5958	0.1263	0.9787	1.1767	5.666	2.5836	0.6494	1.4201	2.5987	0.1293	0.9817	1.1796	5.6689	2.5866	0.6523	1.6794	2.8581	0.3886	1.241	1.439	5.9283	2.8459	0.9117	1.4239	2.6025	0.1331	0.9855	1.1835	5.6727	2.5904	0.6562	1.4881	2.6667	0.1973	1.0497	1.2477	5.737	2.6546
CPI-SS02AB0C3E0	SPP1_CD44	simple:P10451	simple:P16070	SPP1	CD44	TRUE	FALSE	TRUE	I2D,IMEx,InnateDB-All,IntAct	FALSE	1.5553	2.7339	0.2645	1.1169	1.3149	5.8041	2.7218	0.7876	1.7787	2.9573	0.4879	1.3403	1.5382	6.0275	2.9452	1.0109	1.8311	3.0097	0.5403	1.3927	1.5907	6.0799	2.9976	1.0633	1.6922	2.8708	0.4014	1.2538	1.4518	5.9411	2.8587	0.9245	1.6123	2.7909	0.3214	1.1739	1.3718	5.8611	2.7787
CPI-SS0703338F5	LGALS9_CD44	simple:O00182	simple:P16070	LGALS9	CD44	TRUE	FALSE	TRUE	InnateDB	FALSE	1.7119	2.8906	0.4211	1.2735	1.4715	5.9608	2.8784	0.9442	1.688	2.8666	0.3971	1.2495	1.4475	5.9368	2.8544	0.9202	2.0667	3.2453	0.7759	1.6283	1.8262	6.3155	3.2332	1.2989	1.5045	2.6831	0.2137	1.0661	1.2641	5.7534	2.671	0.7368	1.5185	2.6971	0.2277	1.0801	1.278	5.7673	2.685
CPI-SS03722104E	HGF_CD44	simple:P14210	simple:P16070	HGF	CD44	TRUE	FALSE	TRUE	IMEx,InnateDB-All,IntAct	FALSE	1.4186	2.5973	0.1278	0.9802	1.1782	5.6675	2.5851	0.6509	1.4157	2.5943	0.1249	0.9773	1.1753	5.6646	2.5822	0.648	1.4342	2.6128	0.1434	0.9958	1.1938	5.6831	2.6007	0.6665	1.4186	2.5972	0.1278	0.9802	1.1782	5.6674	2.5851	0.6509	1.5107	2.6893	0.2199	1.0723	1.2703	5.7596	2.6772
CPI-SS008FB916C	FGF2_FGFR4	simple:P09038	simple:P22455	FGF2	FGFR4	TRUE	FALSE	TRUE	curated	FALSE	0.0052	0.0028	0.003	0.0146	0.0052	0	0.0023	0.0026	0.0082	0.0058	0.006	0.0176	0.0081	0	0.0053	0.0056	0.2675	0.2651	0.2654	0.277	0.2675	0	0.2647	0.2649	0.012	0.0096	0.0098	0.0214	0.012	0	0.0091	0.0094	0.0762	0.0738	0.074	0.0856	0.0762	0	0.0733
CPI-SS0D9366D11	FGF1_FGFR4	simple:P05230	simple:P22455	FGF1	FGFR4	TRUE	FALSE	TRUE	I2D,IMEx,InnateDB-All,IntAct	FALSE	0.0055	0.0031	0.0033	0.0149	0.0054	0	0.0026	0.0029	0.0038	0.0014	0.0016	0.0132	0.0038	0	0.0009	0.0012	0.0039	0.0014	0.0017	0.0133	0.0038	0	0.001	0.0012	0.0082	0.0058	0.0061	0.0177	0.0082	0	0.0054	0.0056	0.1004	0.0979	0.0982	0.1098	0.1003	0	0.0975
CPI-SS044CF7EAE	TNFRSF10A_FGFR4	simple:O00220	simple:P22455	TNFRSF10A	FGFR4	TRUE	TRUE	TRUE	InnateDB-All	FALSE	0.1211	0.1187	0.1189	0.1305	0.121	0	0.1182	0.1185	0.1033	0.1009	0.1011	0.1127	0.1033	0	0.1004	0.1007	0.1666	0.1642	0.1645	0.176	0.1666	0	0.1637	0.164	0.035	0.0326	0.0328	0.0444	0.035	0	0.0321	0.0324	0.0132	0.0108	0.011	0.0226	0.0131	0	0.0103
CPI-SS0AC594A8E	FGF17_FGFR4	simple:O60258	simple:P22455	FGF17	FGFR4	TRUE	FALSE	TRUE	I2D	FALSE	0	0	0	0	0	0	0	0	0.0036	0.0012	0.0014	0.013	0.0035	0	0.0007	0.001	0.0043	0.0019	0.0022	0.0138	0.0043	0	0.0015	0.0017	0.0035	0.0011	0.0013	0.0129	0.0034	0	0.0006	0.0009	0.0038	0.0014	0.0016	0.0132	0.0038	0	0.0009
CPI-SS0D4CA5D92	FGF18_FGFR4	simple:O76093	simple:P22455	FGF18	FGFR4	TRUE	FALSE	TRUE	I2D	FALSE	0.0077	0.0053	0.0055	0.0171	0.0077	0	0.0048	0.0051	0.0093	0.0068	0.0071	0.0187	0.0092	0	0.0064	0.0066	0.2004	0.198	0.1982	0.2098	0.2003	0	0.1975	0.1978	0.0225	0.0201	0.0203	0.0319	0.0224	0	0.0196	0.0199	0.0908	0.0884	0.0886	0.1002	0.0907	0	0.0879
CPI-SS07A03C20F	FGF19_FGFR4	simple:O95750	simple:P22455	FGF19	FGFR4	TRUE	FALSE	TRUE	I2D,IMEx,InnateDB-All	FALSE	0.0036	0.0012	0.0014	0.013	0.0036	0	0.0007	0.001	0	0	0	0	0	0	0	0	0	0	0	0	0	0	0	0	0.0181	0.0156	0.0159	0.0275	0.018	0	0.0152	0.0155	0	0	0	0	0	0	0
CPI-SS02896561C	FGF4_FGFR4	simple:P08620	simple:P22455	FGF4	FGFR4	TRUE	FALSE	TRUE	I2D	FALSE	0	0	0	0	0	0	0	0	0	0	0	0	0	0	0	0	0	0	0	0	0	0	0	0	0.0036	0.0011	0.0014	0.013	0.0035	0	0.0007	0.001	0	0	0	0	0	0	0
CPI-SS066347638	FGF5_FGFR4	simple:P12034	simple:P22455	FGF5	FGFR4	TRUE	FALSE	TRUE	I2D,IMEx,InnateDB-All,IntAct	FALSE	0	0	0	0	0	0	0	0	0	0	0	0	0	0	0	0	0.0034	0.001	0.0013	0.0129	0.0034	0	0.0006	0.0008	0.0033	0.0009	0.0012	0.0127	0.0033	0	0.0004	0.0007	0.0136	0.0112	0.0115	0.0231	0.0136	0	0.0108
CPI-SS0D95D41D6	FGF7_FGFR4	simple:P21781	simple:P22455	FGF7	FGFR4	TRUE	FALSE	TRUE	I2D	FALSE	0.014	0.0116	0.0118	0.0234	0.0139	0	0.0111	0.0114	0.016	0.0136	0.0138	0.0254	0.0159	0	0.0131	0.0134	0.0169	0.0144	0.0147	0.0263	0.0168	0	0.014	0.0142	0.0284	0.0259	0.0262	0.0378	0.0283	0	0.0255	0.0257	0.8023	0.7999	0.8001	0.8117	0.8023	0	0.7994
CPI-SS01F67987A	FGF2_FGFR1	simple:P09038	simple:P11362	FGF2	FGFR1	TRUE	FALSE	TRUE	curated	FALSE	0.0409	0.1311	0.3843	0.1047	0.6989	0.1054	0.0745	0.0202	0.0438	0.134	0.3872	0.1077	0.7019	0.1083	0.0775	0.0231	0.3032	0.3934	0.6466	0.367	0.9613	0.3677	0.3368	0.2825	0.0476	0.1378	0.3911	0.1115	0.7057	0.1121	0.0813	0.027	0.1118	0.202	0.4553	0.1757	0.7699	0.1763	0.1455
CPI-SS0755A26DD	FGF1_FGFR1	simple:P05230	simple:P11362	FGF1	FGFR1	TRUE	FALSE	TRUE	curated	FALSE	0.0411	0.1313	0.3845	0.1049	0.6992	0.1056	0.0748	0.0204	0.0395	0.1297	0.3829	0.1033	0.6975	0.1039	0.0731	0.0188	0.0395	0.1297	0.3829	0.1033	0.6976	0.104	0.0731	0.0188	0.0439	0.1341	0.3873	0.1077	0.702	0.1084	0.0775	0.0232	0.136	0.2262	0.4794	0.1998	0.7941	0.2005	0.1696
CPI-SS0467AFD8A	FGF17_FGFR1	simple:O60258	simple:P11362	FGF17	FGFR1	TRUE	FALSE	TRUE	I2D,InnateDB-All	FALSE	0	0	0	0	0	0	0	0	0.0392	0.1294	0.3826	0.1031	0.6973	0.1037	0.0729	0.0185	0.04	0.1302	0.3834	0.1038	0.6981	0.1045	0.0736	0.0193	0.0391	0.1293	0.3826	0.103	0.6972	0.1036	0.0728	0.0185	0.0394	0.1297	0.3829	0.1033	0.6975	0.1039	0.0731
CPI-SS0F2C6A4D4	FGF18_FGFR1	simple:O76093	simple:P11362	FGF18	FGFR1	TRUE	FALSE	TRUE	I2D	FALSE	0.0434	0.1336	0.3868	0.1072	0.7014	0.1079	0.077	0.0227	0.0449	0.1351	0.3883	0.1087	0.703	0.1094	0.0785	0.0242	0.236	0.3262	0.5794	0.2999	0.8941	0.3005	0.2697	0.2153	0.0581	0.1483	0.4016	0.122	0.7162	0.1226	0.0918	0.0375	0.1264	0.2166	0.4698	0.1902	0.7845	0.1909	0.1601
CPI-SS070A3A7E5	FGF19_FGFR1	simple:O95750	simple:P11362	FGF19	FGFR1	TRUE	FALSE	TRUE	IMEx,InnateDB-All	FALSE	0.0393	0.1295	0.3827	0.1031	0.6973	0.1037	0.0729	0.0186	0	0	0	0	0	0	0	0	0	0	0	0	0	0	0	0	0.0537	0.1439	0.3971	0.1175	0.7118	0.1182	0.0873	0.033	0	0	0	0	0	0	0
CPI-SS0FFB9E01B	FGF4_FGFR1	simple:P08620	simple:P11362	FGF4	FGFR1	TRUE	FALSE	TRUE	I2D	FALSE	0	0	0	0	0	0	0	0	0	0	0	0	0	0	0	0	0	0	0	0	0	0	0	0	0.0392	0.1294	0.3826	0.103	0.6973	0.1037	0.0728	0.0185	0	0	0	0	0	0	0
CPI-SS03189F5F6	FGF10_FGFR1	simple:O15520	simple:P11362	FGF10	FGFR1	TRUE	FALSE	TRUE	InnateDB-All	FALSE	0.0395	0.1297	0.383	0.1034	0.6976	0.104	0.0732	0.0189	0.0404	0.1307	0.3839	0.1043	0.6985	0.1049	0.0741	0.0198	0.045	0.1352	0.3884	0.1088	0.7031	0.1095	0.0787	0.0243	0.2028	0.293	0.5463	0.2667	0.8609	0.2673	0.2365	0.1822	0.0779	0.1681	0.4213	0.1417	0.7359	0.1424	0.1115
CPI-SS05A94DE17	FGF2_FGFR2	simple:P09038	simple:P21802	FGF2	FGFR2	TRUE	FALSE	TRUE	curated	FALSE	0.009	0.0041	0.0078	0.0535	0.0164	0.0052	0.0034	0.0021	0.012	0.007	0.0108	0.0564	0.0193	0.0082	0.0064	0.0051	0.2714	0.2664	0.2701	0.3158	0.2787	0.2675	0.2657	0.2644	0.0158	0.0109	0.0146	0.0602	0.0231	0.012	0.0102	0.0089	0.08	0.0751	0.0788	0.1244	0.0873	0.0762	0.0744
CPI-SS04A97448D	FGF1_FGFR2	simple:P05230	simple:P21802	FGF1	FGFR2	TRUE	FALSE	TRUE	I2D,IMEx,InnateDB-All,IntAct,MINT	FALSE	0.0093	0.0043	0.008	0.0537	0.0166	0.0055	0.0036	0.0024	0.0076	0.0027	0.0064	0.0521	0.015	0.0038	0.002	0.0007	0.0077	0.0027	0.0064	0.0521	0.015	0.0039	0.002	0.0007	0.0121	0.0071	0.0108	0.0565	0.0194	0.0082	0.0064	0.0051	0.1042	0.0992	0.1029	0.1486	0.1115	0.1004	0.0985
CPI-SS06B86672A	CD44_FGFR2	simple:P16070	simple:P21802	CD44	FGFR2	TRUE	TRUE	TRUE	InnateDB-All	FALSE	1.4223	1.4174	1.4211	1.4668	1.4296	1.4185	1.4167	1.4154	2.601	2.596	2.5997	2.6454	2.6083	2.5971	2.5953	2.594	0.1315	0.1266	0.1303	0.1759	0.1388	0.1277	0.1259	0.1246	0.9839	0.979	0.9827	1.0284	0.9912	0.9801	0.9783	0.977	1.1819	1.1769	1.1806	1.2263	1.1892	1.1781	1.1762
CPI-SS0330D939A	FGF17_FGFR2	simple:O60258	simple:P21802	FGF17	FGFR2	TRUE	FALSE	TRUE	I2D,InnateDB-All	FALSE	0	0	0	0	0	0	0	0	0.0074	0.0024	0.0062	0.0518	0.0147	0.0036	0.0018	0.0005	0.0082	0.0032	0.0069	0.0526	0.0155	0.0043	0.0025	0.0012	0.0073	0.0024	0.0061	0.0517	0.0146	0.0035	0.0017	0.0004	0.0076	0.0027	0.0064	0.0521	0.0149	0.0038	0.002
CPI-SS0F6A7A4DF	FGF18_FGFR2	simple:O76093	simple:P21802	FGF18	FGFR2	TRUE	FALSE	TRUE	I2D	FALSE	0.0115	0.0066	0.0103	0.056	0.0189	0.0077	0.0059	0.0046	0.0131	0.0081	0.0118	0.0575	0.0204	0.0093	0.0074	0.0061	0.2042	0.1993	0.203	0.2486	0.2115	0.2004	0.1986	0.1973	0.0263	0.0214	0.0251	0.0707	0.0336	0.0225	0.0207	0.0194	0.0946	0.0896	0.0934	0.139	0.1019	0.0908	0.089
CPI-SS0D67110B0	FGF4_FGFR2	simple:P08620	simple:P21802	FGF4	FGFR2	TRUE	FALSE	TRUE	I2D	FALSE	0	0	0	0	0	0	0	0	0	0	0	0	0	0	0	0	0	0	0	0	0	0	0	0	0.0074	0.0024	0.0061	0.0518	0.0147	0.0036	0.0017	0.0004	0	0	0	0	0	0	0
CPI-SS02FEAF02E	FGF5_FGFR2	simple:P12034	simple:P21802	FGF5	FGFR2	TRUE	FALSE	TRUE	I2D,IMEx,InnateDB-All,IntAct	FALSE	0	0	0	0	0	0	0	0	0	0	0	0	0	0	0	0	0.0073	0.0023	0.006	0.0517	0.0146	0.0034	0.0016	0.0003	0.0071	0.0022	0.0059	0.0516	0.0145	0.0033	0.0015	0.0002	0.0175	0.0125	0.0162	0.0619	0.0248	0.0136	0.0118
CPI-SS0E928B8C8	FGF7_FGFR2	simple:P21781	simple:P21802	FGF7	FGFR2	TRUE	FALSE	TRUE	I2D,IMEx,InnateDB-All,IntAct	FALSE	0.0178	0.0129	0.0166	0.0622	0.0251	0.014	0.0122	0.0109	0.0198	0.0148	0.0186	0.0642	0.0271	0.016	0.0142	0.0129	0.0207	0.0157	0.0194	0.0651	0.028	0.0169	0.015	0.0137	0.0322	0.0272	0.0309	0.0766	0.0395	0.0284	0.0265	0.0252	0.8061	0.8012	0.8049	0.8506	0.8135	0.8023	0.8005
CPI-SS0AECC113F	FGF10_FGFR2	simple:O15520	simple:P21802	FGF10	FGFR2	TRUE	FALSE	TRUE	I2D,IMEx,InnateDB-All,IntAct	FALSE	0.0077	0.0028	0.0065	0.0521	0.015	0.0039	0.0021	0.0008	0.0086	0.0037	0.0074	0.0531	0.0159	0.0048	0.003	0.0017	0.0132	0.0082	0.0119	0.0576	0.0205	0.0094	0.0075	0.0063	0.171	0.1661	0.1698	0.2154	0.1783	0.1672	0.1654	0.1641	0.046	0.0411	0.0448	0.0905	0.0534	0.0422	0.0404
CPI-SS0735F5C3A	TIMP1_FGFR2	simple:P01033	simple:P21802	TIMP1	FGFR2	TRUE	FALSE	TRUE	InnateDB-All	FALSE	0.2985	0.2936	0.2973	0.3429	0.3058	0.2947	0.2929	0.2916	0.5731	0.5682	0.5719	0.6176	0.5805	0.5693	0.5675	0.5662	2.1835	2.1785	2.1823	2.2279	2.1908	2.1797	2.1779	2.1766	1.3394	1.3345	1.3382	1.3838	1.3467	1.3356	1.3338	1.3325	13.9083	13.9033	13.9071	13.9527	13.9156	13.9045	13.9027
CPI-SS04640F9C3	TFF1_FGFR2	simple:P04155	simple:P21802	TFF1	FGFR2	TRUE	FALSE	TRUE	IMEx,InnateDB-All,MINT	FALSE	0.0939	0.0889	0.0926	0.1383	0.1012	0.0901	0.0882	0.0869	0.1169	0.1119	0.1156	0.1613	0.1242	0.1131	0.1112	0.11	0.0829	0.078	0.0817	0.1273	0.0902	0.0791	0.0773	0.076	4.7265	4.7215	4.7252	4.7709	4.7338	4.7227	4.7208	4.7196	0.085	0.0801	0.0838	0.1295	0.0924	0.0812	0.0794
CPI-SS0DC322B61	ROS1_FGFR2	simple:P08922	simple:P21802	ROS1	FGFR2	TRUE	TRUE	TRUE	I2D	FALSE	0	0	0	0	0	0	0	0	0	0	0	0	0	0	0	0	0	0	0	0	0	0	0	0	0.0109	0.0059	0.0096	0.0553	0.0182	0.0071	0.0052	0.0039	0.0091	0.0042	0.0079	0.0536	0.0164	0.0053	0.0035
CPI-SS0348DB5E3	FGFR1_FGFR2	simple:P11362	simple:P21802	FGFR1	FGFR2	TRUE	TRUE	TRUE	InnateDB-All	FALSE	0.0461	0.0411	0.0448	0.0905	0.0534	0.0423	0.0404	0.0391	0.1363	0.1313	0.135	0.1807	0.1436	0.1325	0.1306	0.1293	0.3895	0.3845	0.3882	0.4339	0.3968	0.3857	0.3839	0.3826	0.1099	0.105	0.1087	0.1543	0.1172	0.1061	0.1043	0.103	0.7041	0.6992	0.7029	0.7486	0.7115	0.7003	0.6985
CPI-SS0D636A374	FGF2_FGFR3	simple:P09038	simple:P22607	FGF2	FGFR3	TRUE	FALSE	TRUE	curated	FALSE	0.0067	0.0075	0.0297	0.0539	0.012	0.005	0.0048	0.0046	0.0096	0.0105	0.0326	0.0568	0.015	0.0079	0.0077	0.0076	0.269	0.2698	0.292	0.3162	0.2744	0.2673	0.2671	0.2669	0.0134	0.0143	0.0364	0.0606	0.0188	0.0118	0.0115	0.0114	0.0776	0.0785	0.1006	0.1248	0.083	0.076	0.0757
CPI-SS015819E65	FGF1_FGFR3	simple:P05230	simple:P22607	FGF1	FGFR3	TRUE	FALSE	TRUE	I2D,IMEx,InnateDB-All,IntAct	FALSE	0.0069	0.0077	0.0299	0.0541	0.0123	0.0052	0.005	0.0049	0.0053	0.0061	0.0283	0.0525	0.0106	0.0036	0.0034	0.0032	0.0053	0.0061	0.0283	0.0525	0.0107	0.0036	0.0034	0.0032	0.0097	0.0105	0.0327	0.0569	0.0151	0.008	0.0078	0.0076	0.1018	0.1026	0.1248	0.149	0.1072	0.1001	0.0999
CPI-SS0BC9F7E9E	FGF17_FGFR3	simple:O60258	simple:P22607	FGF17	FGFR3	TRUE	FALSE	TRUE	I2D	FALSE	0	0	0	0	0	0	0	0	0.005	0.0059	0.028	0.0522	0.0104	0.0033	0.0031	0.003	0.0058	0.0066	0.0288	0.053	0.0112	0.0041	0.0039	0.0037	0.0049	0.0058	0.0279	0.0521	0.0103	0.0032	0.003	0.0029	0.0052	0.0061	0.0283	0.0524	0.0106	0.0036	0.0033
CPI-SS0E134097C	FGF18_FGFR3	simple:O76093	simple:P22607	FGF18	FGFR3	TRUE	FALSE	TRUE	I2D	FALSE	0.0092	0.01	0.0322	0.0564	0.0145	0.0075	0.0073	0.0071	0.0107	0.0115	0.0337	0.0579	0.0161	0.009	0.0088	0.0086	0.2018	0.2027	0.2248	0.249	0.2072	0.2001	0.1999	0.1998	0.0239	0.0248	0.0469	0.0711	0.0293	0.0222	0.022	0.0219	0.0922	0.093	0.1152	0.1394	0.0976	0.0905	0.0903
CPI-SS013E86AFF	FGF4_FGFR3	simple:P08620	simple:P22607	FGF4	FGFR3	TRUE	FALSE	TRUE	I2D	FALSE	0	0	0	0	0	0	0	0	0	0	0	0	0	0	0	0	0	0	0	0	0	0	0	0	0.005	0.0058	0.028	0.0522	0.0104	0.0033	0.0031	0.0029	0	0	0	0	0	0	0
CPI-SS076D8A297	FGF5_FGFR3	simple:P12034	simple:P22607	FGF5	FGFR3	TRUE	FALSE	TRUE	I2D	FALSE	0	0	0	0	0	0	0	0	0	0	0	0	0	0	0	0	0.0049	0.0057	0.0279	0.0521	0.0103	0.0032	0.003	0.0028	0.0048	0.0056	0.0278	0.052	0.0101	0.0031	0.0029	0.0027	0.0151	0.0159	0.0381	0.0623	0.0205	0.0134	0.0132
CPI-SS00E68BB92	FGF7_FGFR3	simple:P21781	simple:P22607	FGF7	FGFR3	TRUE	FALSE	TRUE	I2D	FALSE	0.0154	0.0163	0.0384	0.0626	0.0208	0.0137	0.0135	0.0134	0.0174	0.0182	0.0404	0.0646	0.0228	0.0157	0.0155	0.0154	0.0183	0.0191	0.0413	0.0655	0.0237	0.0166	0.0164	0.0162	0.0298	0.0306	0.0528	0.077	0.0352	0.0281	0.0279	0.0277	0.8038	0.8046	0.8268	0.851	0.8091	0.8021	0.8019
CPI-SS0BF3ED143	FGFR2_FGFR3	simple:P21802	simple:P22607	FGFR2	FGFR3	TRUE	TRUE	TRUE	IMEx,InnateDB-All	FALSE	0.0119	0.0127	0.0349	0.0591	0.0172	0.0102	0.01	0.0098	0.0069	0.0077	0.0299	0.0541	0.0123	0.0052	0.005	0.0049	0.0106	0.0115	0.0336	0.0578	0.016	0.0089	0.0087	0.0086	0.0563	0.0571	0.0793	0.1035	0.0617	0.0546	0.0544	0.0542	0.0192	0.02	0.0422	0.0664	0.0246	0.0175	0.0173
CPI-SS0CB6968B9	FGF2_FGFRL1	simple:P09038	simple:Q8N441	FGF2	FGFRL1	TRUE	FALSE	TRUE	I2D	FALSE	0.0348	0.0546	0.0284	0.0939	0.0426	0.0156	0.0179	0.015	0.0378	0.0575	0.0314	0.0968	0.0456	0.0186	0.0208	0.0179	0.2972	0.3169	0.2907	0.3562	0.3049	0.278	0.2802	0.2773	0.0416	0.0613	0.0352	0.1006	0.0494	0.0224	0.0247	0.0218	0.1058	0.1255	0.0994	0.1648	0.1136	0.0866	0.0889
CPI-SS04297753E	SPP1_CCR8	simple:P10451	simple:P51685	SPP1	CCR8	TRUE	FALSE	TRUE	IMEx,MINT	FALSE	0	0.1747	0.1405	0	0.1402	0.1406	0.1404	0.1406	0	0.3981	0.3639	0	0.3636	0.364	0.3638	0.364	0	0.4505	0.4163	0	0.416	0.4164	0.4162	0.4164	0	0.3116	0.2774	0	0.2771	0.2775	0.2773	0.2775	0	0.2317	0.1975	0	0.1972	0.1976	0.1973
CPI-SS0ADC886E5	CCL4_CCR8	simple:P13236	simple:P51685	CCL4	CCR8	TRUE	FALSE	TRUE	I2D	FALSE	0	0.6153	0.5811	0	0.5808	0.5813	0.581	0.5812	0	11.5832	11.549	0	11.5487	11.5491	11.5489	11.5491	0	0.4699	0.4357	0	0.4354	0.4358	0.4356	0.4358	0	0.4166	0.3824	0	0.3821	0.3825	0.3823	0.3825	0	0.415	0.3808	0	0.3805	0.3809	0.3807
CPI-SS03A875239	CCL16_CCR8	simple:O15467	simple:P51685	CCL16	CCR8	TRUE	FALSE	TRUE	I2D	FALSE	0	0	0	0	0	0	0	0	0	0	0	0	0	0	0	0	0	0.0423	0.0081	0	0.0078	0.0082	0.008	0.0082	0	0	0	0	0	0	0	0	0	0.0347	0.0005	0	0.0001	0.0006	0.0003
CPI-SS0B784A03E	CCL1_CCR8	simple:P22362	simple:P51685	CCL1	CCR8	TRUE	FALSE	TRUE	curated	FALSE	0	0.0363	0.0021	0	0.0017	0.0022	0.0019	0.0021	0	0.0444	0.0103	0	0.0099	0.0104	0.0101	0.0103	0	0	0	0	0	0	0	0	0	0.0347	0.0005	0	0.0002	0.0006	0.0004	0.0006	0	0.0348	0.0006	0	0.0003	0.0007	0.0005
CPI-SS0C1BD22BC	SPP1_PTGER4	simple:P10451	simple:P35408	SPP1	PTGER4	TRUE	FALSE	TRUE	IMEx,MINT	FALSE	0.3383	1.1147	0.2925	0.1723	0.2404	0.301	1.0878	0.2025	0.5617	1.3381	0.5159	0.3957	0.4638	0.5244	1.3111	0.4259	0.6141	1.3905	0.5683	0.4481	0.5162	0.5768	1.3636	0.4783	0.4752	1.2516	0.4294	0.3092	0.3774	0.4379	1.2247	0.3394	0.3952	1.1717	0.3494	0.2293	0.2974	0.358	1.1447
CPI-SS068C742A1	FGF1_TGFBR3	simple:P05230	simple:Q03167	FGF1	TGFBR3	TRUE	FALSE	TRUE	InnateDB-All	FALSE	0.014	0.1395	0.5552	0.086	0.2462	0.0113	0.0091	0.0164	0.0123	0.1378	0.5535	0.0843	0.2445	0.0096	0.0074	0.0148	0.0123	0.1379	0.5536	0.0843	0.2446	0.0097	0.0075	0.0148	0.0167	0.1423	0.558	0.0887	0.249	0.0141	0.0119	0.0192	0.1088	0.2344	0.6501	0.1808	0.3411	0.1062	0.104
CPI-SS085EE60B1	TGFB1_TGFBR3	simple:P01137	simple:Q03167	TGFB1	TGFBR3	TRUE	FALSE	TRUE	curated	FALSE	1.1371	1.2626	1.6783	1.2091	1.3693	1.1344	1.1322	1.1395	1.9302	2.0557	2.4715	2.0022	2.1624	1.9276	1.9254	1.9327	0.9073	1.0328	1.4485	0.9793	1.1395	0.9046	0.9024	0.9097	0.109	0.2345	0.6502	0.181	0.3412	0.1063	0.1041	0.1115	0.5956	0.7211	1.1368	0.6676	0.8278	0.5929	0.5907
CPI-SS0FB37E079	INHA_TGFBR3	simple:P05111	simple:Q03167	INHA	TGFBR3	TRUE	FALSE	TRUE	I2D	FALSE	0	0	0	0	0	0	0	0	0.012	0.1376	0.5533	0.084	0.2443	0.0094	0.0072	0.0145	0.0125	0.1381	0.5538	0.0846	0.2448	0.0099	0.0077	0.015	0.017	0.1425	0.5582	0.089	0.2492	0.0143	0.0121	0.0195	0.0124	0.138	0.5537	0.0844	0.2447	0.0098	0.0076
CPI-SS0D46E2B45	TGFB3_TGFBR3	simple:P10600	simple:Q03167	TGFB3	TGFBR3	TRUE	FALSE	TRUE	curated	FALSE	0.0218	0.1473	0.563	0.0938	0.254	0.0191	0.0169	0.0243	0.0211	0.1467	0.5624	0.0932	0.2534	0.0185	0.0163	0.0236	0.0929	0.2184	0.6341	0.1649	0.3251	0.0902	0.0881	0.0954	0.0519	0.1774	0.5931	0.1239	0.2841	0.0492	0.047	0.0544	0.3174	0.4429	0.8586	0.3894	0.5496	0.3147	0.3125
CPI-SS0178F5C45	TGFB2_TGFBR3	simple:P61812	simple:Q03167	TGFB2	TGFBR3	TRUE	FALSE	TRUE	curated	FALSE	0.0215	0.147	0.5627	0.0935	0.2537	0.0188	0.0166	0.0239	0.0165	0.1421	0.5578	0.0885	0.2488	0.0139	0.0117	0.019	0.1206	0.2461	0.6618	0.1926	0.3528	0.1179	0.1157	0.123	0.1687	0.2942	0.71	0.2407	0.4009	0.1661	0.1639	0.1712	0.0695	0.195	0.6108	0.1415	0.3017	0.0669	0.0647
CPI-SS000568A0E	FCER2_CR2	simple:P06734	simple:P20023	FCER2	CR2	TRUE	TRUE	TRUE	curated	FALSE	0.4131	0.3465	0.3445	0.346	0	0	0.3446	0.3535	0.0723	0.0058	0.0038	0.0053	0	0	0.0039	0.0127	0.0699	0.0033	0.0013	0.0029	0	0	0.0014	0.0103	0.0725	0.0059	0.0039	0.0055	0	0	0.004	0.0129	0.0695	0.0029	0.0009	0.0025	0	0	0.001
CPI-SS027556893	IFNA1_CR2	simple:P01562	simple:P20023	IFNA1	CR2	TRUE	FALSE	TRUE	I2D,InnateDB,InnateDB-All	FALSE	0	0	0	0	0	0	0	0	0	0	0	0	0	0	0	0	0	0	0	0	0	0	0	0	0	0	0	0	0	0	0	0	0	0	0	0	0	0	0
CPI-SS0ACD487F0	L1CAM_L1CAM	simple:P32004	simple:P32004	L1CAM	L1CAM	FALSE	FALSE	FALSE	curated	FALSE	0.0146	0.021	0.0176	0.0102	0.0098	0.0115	0.0085	0.0075	0.021	0.0274	0.024	0.0166	0.0162	0.0179	0.0149	0.0139	0.0176	0.024	0.0206	0.0132	0.0128	0.0145	0.0115	0.0105	0.0102	0.0166	0.0132	0.0058	0.0054	0.0071	0.0041	0.0031	0.0098	0.0162	0.0128	0.0054	0.005	0.0067	0.0037
CPI-SS087B53ABF	JAM2_JAM3	simple:P57087	simple:Q9BX67	JAM2	JAM3	TRUE	FALSE	FALSE	curated	FALSE	0.0866	0.0309	0.1831	0.0178	0.2196	0.018	0.0091	0.0115	0.0922	0.0364	0.1886	0.0233	0.2252	0.0235	0.0147	0.0171	1.1982	1.1424	1.2946	1.1293	1.3312	1.1295	1.1206	1.123	0.0892	0.0334	0.1856	0.0203	0.2222	0.0205	0.0117	0.0141	0.192	0.1363	0.2884	0.1232	0.325	0.1234	0.1145
CPI-SS0F9D53834	JAM3_JAM3	simple:Q9BX67	simple:Q9BX67	JAM3	JAM3	TRUE	FALSE	FALSE	curated	FALSE	0.1612	0.1055	0.2577	0.0924	0.2942	0.0926	0.0837	0.0861	0.1055	0.0498	0.2019	0.0366	0.2385	0.0368	0.028	0.0304	0.2577	0.2019	0.3541	0.1888	0.3907	0.189	0.1801	0.1825	0.0924	0.0366	0.1888	0.0235	0.2254	0.0237	0.0149	0.0173	0.2942	0.2385	0.3907	0.2254	0.4272	0.2256	0.2167
CPI-SS01158CABF	FFAR2_FAM3C	simple:O15552	simple:Q92520	FFAR2	FAM3C	TRUE	TRUE	FALSE	IMEx,IntAct	FALSE	0	0	0	0	0	0	0	0	0.5266	0.2955	0.4182	0.2876	0.5866	0.1271	0.1389	0.2299	0.5208	0.2897	0.4123	0.2818	0.5808	0.1213	0.1331	0.2241	0.5245	0.2934	0.4161	0.2856	0.5845	0.125	0.1369	0.2279	0.522	0.2908	0.4135	0.283	0.582	0.1225	0.1343
CPI-SS034D36D2F	HLA-C_FAM3C	simple:HLAC	simple:Q92520	HLA-C	FAM3C	TRUE	TRUE	FALSE	InnateDB-All	FALSE	10.4282	10.1971	10.3198	10.1893	10.4882	10.0287	10.0406	10.1315	16.1868	15.9557	16.0784	15.9479	16.2468	15.7873	15.7992	15.8902	12.7928	12.5617	12.6844	12.5539	12.8529	12.3933	12.4052	12.4962	5.5413	5.3101	5.4328	5.3023	5.6013	5.1418	5.1536	5.2446	8.9324	8.7013	8.824	8.6934	8.9924	8.5329	8.5447
CPI-SS0528A694B	GPR42_FAM3C	simple:O15529	simple:Q92520	GPR42	FAM3C	TRUE	TRUE	FALSE	IMEx,IntAct	FALSE	0	0	0	0	0	0	0	0	0.5205	0.2894	0.4121	0.2815	0.5805	0.121	0.1328	0.2238	0.5204	0.2893	0.412	0.2814	0.5804	0.1209	0.1327	0.2237	0	0	0	0	0	0	0	0	0.5201	0.289	0.4116	0.2811	0.5801	0.1206	0.1324
CPI-SS055E061C9	LAMP1_FAM3C	simple:P11279	simple:Q92520	LAMP1	FAM3C	TRUE	TRUE	FALSE	InnateDB-All	FALSE	0.8312	0.6001	0.7228	0.5922	0.8912	0.4317	0.4435	0.5345	0.959	0.7279	0.8505	0.72	1.019	0.5595	0.5713	0.6623	1.4049	1.1738	1.2965	1.166	1.4649	1.0054	1.0172	1.1082	1.3533	1.1222	1.2449	1.1143	1.4133	0.9538	0.9656	1.0566	1.4541	1.223	1.3457	1.2151	1.5141	1.0546	1.0664
CPI-SS02CF96625	KIR2DL3_FAM3C	simple:P43628	simple:Q92520	KIR2DL3	FAM3C	TRUE	TRUE	FALSE	IMEx,IntAct	FALSE	0	0	0	0	0	0	0	0	0.538	0.3068	0.4295	0.299	0.598	0.1385	0.1503	0.2413	0	0	0	0	0	0	0	0	0.5201	0.289	0.4117	0.2811	0.5801	0.1206	0.1324	0.2234	0	0	0	0	0	0	0
CPI-SS033CB0BB2	CXADR_FAM3C	simple:P78310	simple:Q92520	CXADR	FAM3C	TRUE	TRUE	FALSE	IMEx,IntAct	FALSE	0.5251	0.2939	0.4166	0.2861	0.5851	0.1256	0.1374	0.2284	0.5341	0.3029	0.4256	0.2951	0.5941	0.1345	0.1464	0.2374	0.5303	0.2992	0.4219	0.2913	0.5903	0.1308	0.1426	0.2336	0.6966	0.4655	0.5882	0.4577	0.7566	0.2971	0.309	0.4	0.5238	0.2927	0.4154	0.2848	0.5838	0.1243	0.1361
CPI-SS0E2431C09	PDCD1_FAM3C	simple:Q15116	simple:Q92520	PDCD1	FAM3C	TRUE	TRUE	FALSE	InnateDB-All	FALSE	0.5392	0.3081	0.4308	0.3002	0.5992	0.1397	0.1515	0.2425	0.9461	0.7149	0.8376	0.7071	1.0061	0.5466	0.5584	0.6494	0.5224	0.2913	0.4139	0.2834	0.5824	0.1229	0.1347	0.2257	0.5226	0.2915	0.4141	0.2836	0.5826	0.1231	0.1349	0.2259	0.5218	0.2907	0.4134	0.2828	0.5818	0.1223	0.1341
CPI-SS0AFC7BACF	ADGRG5_FAM3C	simple:Q8IZF4	simple:Q92520	ADGRG5	FAM3C	TRUE	TRUE	FALSE	InnateDB-All	FALSE	0.5899	0.3587	0.4814	0.3509	0.6499	0.1904	0.2022	0.2932	0.5575	0.3264	0.4491	0.3185	0.6175	0.158	0.1698	0.2608	0.5208	0.2897	0.4123	0.2818	0.5808	0.1213	0.1331	0.2241	0.5238	0.2926	0.4153	0.2848	0.5838	0.1243	0.1361	0.2271	0.5203	0.2891	0.4118	0.2813	0.5803	0.1207	0.1326
CPI-SS00FB3CB09	FFAR2_CCL4L2	simple:O15552	simple:Q8NHW4	FFAR2	CCL4L2	TRUE	TRUE	FALSE	IMEx,IntAct	FALSE	0	0	0	0	0	0	0	0	0.1932	2.1768	0.2601	0.2328	0.1819	4.3303	8.2848	0.394	0.1874	2.1709	0.2543	0.227	0.1761	4.3245	8.279	0.3882	0.1912	2.1747	0.258	0.2307	0.1798	4.3283	8.2827	0.3919	0.1886	2.1721	0.2554	0.2282	0.1773	4.3257	8.2802
CPI-SS022AE18AF	GPR42_CCL4L2	simple:O15529	simple:Q8NHW4	GPR42	CCL4L2	TRUE	TRUE	FALSE	IMEx,IntAct	FALSE	0	0	0	0	0	0	0	0	0.1871	2.1706	0.254	0.2267	0.1758	4.3242	8.2787	0.3879	0.187	2.1706	0.2539	0.2266	0.1757	4.3242	8.2786	0.3878	0	0	0	0	0	0	0	0	0.1867	2.1702	0.2536	0.2263	0.1754	4.3238	8.2783
CPI-SS0F3D40856	PGRMC2_CCL4L2	simple:O15173	simple:Q8NHW4	PGRMC2	CCL4L2	TRUE	TRUE	FALSE	IMEx,IntAct	FALSE	0.2869	2.2704	0.3538	0.3265	0.2756	4.424	8.3785	0.4877	0.3239	2.3074	0.3907	0.3634	0.3125	4.461	8.4154	0.5246	0.5805	2.564	0.6473	0.62	0.5691	4.7176	8.672	0.7812	0.4318	2.4153	0.4987	0.4714	0.4205	4.5689	8.5234	0.6326	0.4904	2.4739	0.5572	0.5299	0.479	4.6275	8.5819
CPI-SS072E1E27A	FFAR2_TNF	simple:O15552	simple:P01375	FFAR2	TNF	TRUE	TRUE	FALSE	IMEx,IntAct	FALSE	0	0	0	0	0	0	0	0	0.3899	0.7285	0.0405	0.359	0.0394	0.4081	0.783	0.075	0.3841	0.7227	0.0347	0.3532	0.0336	0.4023	0.7771	0.0692	0.3878	0.7264	0.0385	0.3569	0.0373	0.4061	0.7809	0.073	0.3852	0.7238	0.0359	0.3544	0.0348	0.4035	0.7783
CPI-SS0917CBD53	HLA-C_KIR2DL3	simple:HLAC	simple:P43628	HLA-C	KIR2DL3	FALSE	TRUE	TRUE	curated	FALSE	0	9.9262	0	9.9083	0	9.9085	9.9086	9.9087	0	15.6848	0	15.6669	0	15.6671	15.6672	15.6673	0	12.2908	0	12.2729	0	12.2732	12.2732	12.2733	0	5.0392	0	5.0213	0	5.0216	5.0216	5.0218	0	8.4303	0	8.4125	0	8.4127	8.4128
CPI-SS079FD6EC6	GAST_KIR2DL3	simple:P01350	simple:P43628	GAST	KIR2DL3	TRUE	FALSE	TRUE	IMEx,IntAct	FALSE	0	0	0	0	0	0	0	0	0	0	0	0	0	0	0	0	0	0.0204	0	0.0025	0	0.0028	0.0029	0.003	0	0.0181	0	0.0002	0	0.0005	0.0006	0.0007	0	0.0188	0	0.0009	0	0.0011	0.0012
CPI-SS0ABD11350	HLA-C_KIR2DL1	simple:HLAC	simple:P43626	HLA-C	KIR2DL1	FALSE	TRUE	TRUE	curated	FALSE	9.9085	9.9215	9.9085	0	0	0	9.9084	9.9083	15.6671	15.6801	15.6671	0	0	0	15.667	15.6669	12.2731	12.2861	12.2731	0	0	0	12.273	12.2729	5.0215	5.0345	5.0215	0	0	0	5.0215	5.0213	8.4127	8.4256	8.4127	0	0	0	8.4126
CPI-SS064281234	LAMP1_VSTM1	simple:P11279	simple:Q6UX27	LAMP1	VSTM1	TRUE	TRUE	TRUE	IMEx,IntAct	FALSE	0.3114	0.3113	0	0	0.3113	0.3113	0.3262	0.3116	0.4392	0.439	0	0	0.4391	0.4391	0.4539	0.4394	0.8852	0.885	0	0	0.885	0.8851	0.8999	0.8853	0.8335	0.8333	0	0	0.8334	0.8334	0.8483	0.8337	0.9344	0.9342	0	0	0.9342	0.9343	0.9491
CPI-SS0D26F639E	KIR2DL3_CXCL9	simple:P43628	simple:Q07325	KIR2DL3	CXCL9	TRUE	TRUE	FALSE	IMEx,IntAct	FALSE	0	0	0	0	0	0	0	0	0.0424	0.0577	0.3101	0.0544	0.6855	0.0425	1.157	0.0737	0	0	0	0	0	0	0	0	0.0246	0.0399	0.2922	0.0366	0.6676	0.0247	1.1391	0.0558	0	0	0	0	0	0	0
CPI-SS02246DA17	CXCR3_CXCL9	simple:P49682	simple:Q07325	CXCR3	CXCL9	TRUE	TRUE	FALSE	curated	FALSE	0.1248	0.1402	0.3925	0.1368	0.7679	0.1249	1.2394	0.1561	0.4195	0.4348	0.6872	0.4315	1.0626	0.4196	1.5341	0.4508	0.0265	0.0418	0.2942	0.0385	0.6696	0.0266	1.1411	0.0578	0.0275	0.0428	0.2952	0.0395	0.6706	0.0276	1.1421	0.0588	0.03	0.0453	0.2976	0.042	0.673	0.0301	1.1445
CPI-SS0F52745F3	DPP4_CXCL9	simple:P27487	simple:Q07325	DPP4	CXCL9	TRUE	TRUE	FALSE	curated	FALSE	0.0258	0.0411	0.2935	0.0378	0.6689	0.0259	1.1403	0.0571	0.0652	0.0805	0.3328	0.0772	0.7082	0.0653	1.1797	0.0965	0.0588	0.0741	0.3264	0.0708	0.7018	0.0589	1.1733	0.09	0.0276	0.0429	0.2952	0.0396	0.6706	0.0277	1.1421	0.0588	0.1148	0.1301	0.3824	0.1268	0.7578	0.1149	1.2293
CPI-SS0C17BB772	FCGR2A_CXCL9	simple:P12318	simple:Q07325	FCGR2A	CXCL9	TRUE	TRUE	FALSE	IMEx,IntAct	FALSE	0.0622	0.0776	0.3299	0.0742	0.7053	0.0623	1.1768	0.0935	0.0685	0.0838	0.3361	0.0805	0.7115	0.0686	1.183	0.0997	0.0573	0.0727	0.325	0.0693	0.7004	0.0574	1.1719	0.0886	0.0567	0.072	0.3244	0.0687	0.6998	0.0568	1.1712	0.088	0.0814	0.0967	0.349	0.0934	0.7244	0.0815	1.1959
CPI-SS016EE0084	PDCD1_CD274	simple:Q15116	simple:Q9NZQ7	PDCD1	CD274	FALSE	TRUE	TRUE	curated	FALSE	0.0352	0.0835	0.0479	0.0284	0.0351	0.0986	0.0927	0.0323	0.4421	0.4903	0.4547	0.4353	0.442	0.5054	0.4995	0.4391	0.0184	0.0666	0.031	0.0116	0.0183	0.0817	0.0758	0.0154	0.0186	0.0668	0.0312	0.0118	0.0185	0.0819	0.076	0.0156	0.0178	0.0661	0.0305	0.011	0.0177	0.0812	0.0753
CPI-SS08F13AD5C	CD80_CD274	simple:P33681	simple:Q9NZQ7	CD80	CD274	FALSE	TRUE	TRUE	curated	FALSE	0.0826	0.1309	0.0953	0.0758	0.0825	0.146	0.1401	0.0797	0.0428	0.091	0.0554	0.036	0.0427	0.1061	0.1002	0.0398	0.0181	0.0663	0.0307	0.0113	0.018	0.0814	0.0755	0.0151	0.0177	0.066	0.0304	0.0109	0.0176	0.0811	0.0752	0.0148	0.0188	0.067	0.0314	0.0119	0.0187	0.0821	0.0762
CPI-SS0F5B6B186	PDCD1_PDCD1LG2	simple:Q15116	simple:Q9BQ51	PDCD1	PDCD1LG2	TRUE	TRUE	TRUE	curated	FALSE	0.0221	0.0245	0.037	0.0219	0.0479	0.0662	0.0866	0.0244	0.429	0.4313	0.4438	0.4287	0.4548	0.473	0.4934	0.4313	0.0053	0.0076	0.0201	0.005	0.0311	0.0493	0.0697	0.0076	0.0055	0.0078	0.0203	0.0052	0.0313	0.0495	0.0699	0.0078	0.0047	0.0071	0.0196	0.0045	0.0305	0.0488	0.0692
CPI-SS0D795AC00	EGFR_CNTF	simple:P00533	simple:P26441	EGFR	CNTF	TRUE	TRUE	FALSE	InnateDB-All	FALSE	0	0	0.0044	0.0037	0.0037	0.0049	0.0039	0.0037	0	0	0.0028	0.0021	0.0022	0.0034	0.0024	0.0022	0	0	0.019	0.0183	0.0184	0.0196	0.0186	0.0184	0	0	0.0832	0.0825	0.0826	0.0837	0.0828	0.0825	0	0	0.1669	0.1662	0.1663	0.1674	0.1664
CPI-SS0B02DE712	EGFR_NRG1	simple:P00533	simple:Q02297	EGFR	NRG1	TRUE	TRUE	TRUE	I2D,IMEx,InnateDB-All,IntAct	FALSE	0.0052	0.0053	0.0049	0.0072	0.0274	0	0.0445	0.0068	0.0037	0.0038	0.0034	0.0056	0.0259	0	0.043	0.0053	0.0198	0.0199	0.0196	0.0218	0.0421	0	0.0591	0.0215	0.084	0.0841	0.0837	0.086	0.1062	0	0.1233	0.0856	0.1677	0.1678	0.1674	0.1697	0.1899	0	0.207
CPI-SS076BC3BA6	HLA-DPB1_NRG1	simple:HLADPB1	simple:Q02297	HLA-DPB1	NRG1	TRUE	TRUE	TRUE	InnateDB-All	FALSE	7.8302	7.8303	7.8299	7.8322	7.8524	0	7.8695	7.8318	1.3223	1.3224	1.3221	1.3243	1.3446	0	1.3616	1.324	1.5616	1.5617	1.5613	1.5636	1.5839	0	1.6009	1.5632	0.4487	0.4488	0.4484	0.4506	0.4709	0	0.488	0.4503	0.3585	0.3586	0.3583	0.3605	0.3808	0	0.3978
CPI-SS09375CA29	ADGRL1_NRG1	simple:O94910	simple:Q02297	ADGRL1	NRG1	TRUE	TRUE	TRUE	InnateDB-All	FALSE	0.0064	0.0065	0.0061	0.0084	0.0287	0	0.0457	0.008	0.0199	0.02	0.0197	0.0219	0.0422	0	0.0592	0.0216	0.0521	0.0522	0.0518	0.0541	0.0744	0	0.0914	0.0537	0.0502	0.0503	0.0499	0.0522	0.0724	0	0.0895	0.0518	0.0371	0.0372	0.0368	0.039	0.0593	0	0.0764
CPI-SS00A953C3A	EGF_NRG1	simple:P01133	simple:Q02297	EGF	NRG1	TRUE	FALSE	TRUE	I2D	FALSE	0.0025	0.0026	0.0023	0.0045	0.0248	0	0.0418	0.0042	0	0	0	0	0	0	0	0	0	0	0	0	0	0	0	0	0.0114	0.0115	0.0112	0.0134	0.0337	0	0.0508	0.0131	0.0018	0.0019	0.0015	0.0037	0.024	0	0.0411
CPI-SS0BF9FA3F2	ERBB3_NRG1	simple:P21860	simple:Q02297	ERBB3	NRG1	TRUE	TRUE	TRUE	curated	FALSE	0.0216	0.0217	0.0213	0.0235	0.0438	0	0.0609	0.0232	0.025	0.0251	0.0248	0.027	0.0473	0	0.0643	0.0266	0.016	0.0161	0.0157	0.018	0.0382	0	0.0553	0.0176	0.3702	0.3703	0.37	0.3722	0.3925	0	0.4095	0.3719	0.0132	0.0133	0.013	0.0152	0.0355	0	0.0525
CPI-SS0F4D30D5A	EGFR_EGF	simple:P00533	simple:P01133	EGFR	EGF	TRUE	TRUE	FALSE	curated	FALSE	0.0046	0	0	0.0135	0.0038	0	0.0037	0.0037	0.003	0	0	0.012	0.0023	0	0.0022	0.0021	0.0192	0	0	0.0281	0.0184	0	0.0184	0.0183	0.0834	0	0	0.0923	0.0826	0	0.0826	0.0825	0.1671	0	0	0.176	0.1663	0	0.1663
CPI-SS0E25CE362	EGFR_TGFA	simple:P00533	simple:P01135	EGFR	TGFA	TRUE	TRUE	FALSE	curated	FALSE	0.0044	0.0105	0.014	0.0242	0.0041	0.0591	0.0155	0.0065	0.0029	0.009	0.0124	0.0227	0.0025	0.0576	0.014	0.0049	0.0191	0.0252	0.0286	0.0389	0.0187	0.0738	0.0302	0.0211	0.0832	0.0893	0.0928	0.1031	0.0829	0.1379	0.0943	0.0853	0.1669	0.173	0.1765	0.1867	0.1666	0.2216	0.178
CPI-SS0055264F3	EGFR_TGFB1	simple:P00533	simple:P01137	EGFR	TGFB1	TRUE	TRUE	FALSE	IMEx,InnateDB-All,MINT	FALSE	1.1289	1.922	0.8991	0.1008	0.5874	0.9955	1.0643	0.3421	1.1273	1.9205	0.8975	0.0993	0.5859	0.994	1.0627	0.3406	1.1435	1.9367	0.9137	0.1154	0.602	1.0102	1.0789	0.3568	1.2077	2.0009	0.9779	0.1796	0.6662	1.0743	1.1431	0.421	1.2914	2.0846	1.0616	0.2633	0.7499	1.158	1.2268
CPI-SS00EDDD458	EGFR_MIF	simple:P00533	simple:P14174	EGFR	MIF	TRUE	TRUE	FALSE	IMEx,InnateDB-All	FALSE	0.4536	0.5547	0.6125	3.5699	0.873	0.5608	0.5511	0.562	0.452	0.5531	0.6109	3.5684	0.8715	0.5593	0.5495	0.5605	0.4682	0.5693	0.6271	3.5846	0.8876	0.5755	0.5657	0.5767	0.5324	0.6335	0.6913	3.6487	0.9518	0.6397	0.6299	0.6408	0.6161	0.7172	0.775	3.7324	1.0355	0.7234	0.7136
CPI-SS0ABC5C1B8	CD74_MIF	simple:P04233	simple:P14174	CD74	MIF	TRUE	TRUE	FALSE	I2D,InnateDB-All	FALSE	25.5451	25.6462	25.704	28.6615	25.9645	25.6524	25.6426	25.6536	4.0075	4.1086	4.1664	7.1238	4.4269	4.1148	4.105	4.1159	8.9742	9.0753	9.1331	12.0905	9.3936	9.0815	9.0717	9.0826	2.4671	2.5682	2.626	5.5834	2.8865	2.5744	2.5646	2.5756	1.2152	1.3163	1.3741	4.3316	1.6346	1.3225	1.3127
CPI-SS0481D83A4	EGFR_AREG	simple:P00533	simple:P15514	EGFR	AREG	TRUE	TRUE	FALSE	curated	FALSE	1.4499	5.9263	0.212	1.2454	0.1728	6.6751	3.3147	0.651	1.4484	5.9248	0.2105	1.2439	0.1713	6.6736	3.3132	0.6495	1.4646	5.941	0.2267	1.2601	0.1875	6.6898	3.3293	0.6657	1.5287	6.0051	0.2908	1.3242	0.2516	6.754	3.3935	0.7298	1.6124	6.0888	0.3745	1.4079	0.3353	6.8377	3.4772
CPI-SS0D4C221B8	ICAM1_AREG	simple:P05362	simple:P15514	ICAM1	AREG	TRUE	TRUE	FALSE	InnateDB-All	FALSE	1.7781	6.2545	0.5402	1.5736	0.501	7.0034	3.6429	0.9793	1.8122	6.2886	0.5743	1.6077	0.5351	7.0374	3.677	1.0133	5.1129	9.5893	3.875	4.9084	3.8358	10.3382	6.9777	4.3141	2.1128	6.5892	0.8749	1.9083	0.8357	7.338	3.9776	1.3139	2.6135	7.0899	1.3756	2.409	1.3364	7.8387	4.4782
CPI-SS08CA619FE	EGFR_GRN	simple:P00533	simple:P28799	EGFR	GRN	TRUE	TRUE	FALSE	InnateDB-All	FALSE	0.3367	0.2056	1.3539	0.5582	0.7805	0.465	4.8143	0.4891	0.3351	0.2041	1.3524	0.5567	0.7789	0.4634	4.8128	0.4875	0.3513	0.2203	1.3686	0.5729	0.7951	0.4796	4.829	0.5037	0.4155	0.2844	1.4327	0.6371	0.8593	0.5438	4.8931	0.5679	0.4992	0.3681	1.5164	0.7207	0.943	0.6275	4.9768
CPI-SS0DA033F03	TNFRSF1A_GRN	simple:P19438	simple:P28799	TNFRSF1A	GRN	TRUE	TRUE	FALSE	IMEx,InnateDB-All,MINT	FALSE	0.355	0.224	1.3722	0.5766	0.7988	0.4833	4.8327	0.5074	0.4959	0.3648	1.5131	0.7175	0.9397	0.6242	4.9735	0.6483	1.1097	0.9786	2.1269	1.3312	1.5535	1.238	5.5873	1.2621	0.6092	0.4781	1.6264	0.8308	1.053	0.7375	5.0868	0.7616	0.9952	0.8641	2.0124	1.2167	1.439	1.1235	5.4728
CPI-SS054D158CC	NTRK1_GRN	simple:P04629	simple:P28799	NTRK1	GRN	TRUE	TRUE	FALSE	InnateDB-All	FALSE	0.334	0.2029	1.3512	0.5555	0.7778	0.4623	4.8116	0.4863	0.3524	0.2213	1.3696	0.5739	0.7962	0.4807	4.83	0.5048	0.3347	0.2036	1.3519	0.5562	0.7785	0.463	4.8123	0.4871	0.3341	0.203	1.3513	0.5557	0.7779	0.4624	4.8117	0.4865	0.3387	0.2077	1.356	0.5603	0.7825	0.467	4.8164
CPI-SS0C4E86714	TNFRSF1B_GRN	simple:P20333	simple:P28799	TNFRSF1B	GRN	TRUE	TRUE	FALSE	IMEx,InnateDB-All,MINT	FALSE	0.6136	0.4825	1.6308	0.8351	1.0574	0.7419	5.0912	0.7659	1.5787	1.4477	2.596	1.8003	2.0225	1.707	6.0564	1.7311	0.7797	0.6486	1.7969	1.0012	1.2235	0.908	5.2573	0.932	0.3656	0.2345	1.3828	0.5871	0.8094	0.4939	4.8432	0.518	0.3862	0.2551	1.4034	0.6077	0.83	0.5145	4.8638
CPI-SS0A19E9C34	EGFR_BTC	simple:P00533	simple:P35070	EGFR	BTC	TRUE	TRUE	FALSE	curated	FALSE	0	0	0.0171	0.0158	0.0107	0	0.004	0.0038	0	0	0.0155	0.0142	0.0091	0	0.0025	0.0023	0	0	0.0317	0.0304	0.0253	0	0.0187	0.0185	0	0	0.0959	0.0946	0.0895	0	0.0828	0.0827	0	0	0.1796	0.1783	0.1732	0	0.1665
CPI-SS06BC4D123	ERBB3_BTC	simple:P21860	simple:P35070	ERBB3	BTC	TRUE	TRUE	FALSE	curated	FALSE	0	0	0.0335	0.0321	0.027	0	0.0204	0.0202	0	0	0.0369	0.0356	0.0305	0	0.0238	0.0237	0	0	0.0279	0.0266	0.0215	0	0.0148	0.0146	0	0	0.3821	0.3808	0.3757	0	0.369	0.3689	0	0	0.0251	0.0238	0.0187	0	0.0121
CPI-SS088A0A760	EGFR_COPA	simple:P00533	simple:P53621	EGFR	COPA	TRUE	TRUE	FALSE	InnateDB-All	FALSE	0.4145	0.5547	0.3951	0.6453	0.4211	0.4568	0.3913	0.1837	0.413	0.5532	0.3936	0.6438	0.4196	0.4553	0.3897	0.1822	0.4292	0.5694	0.4098	0.66	0.4358	0.4715	0.4059	0.1984	0.4934	0.6336	0.474	0.7241	0.4999	0.5356	0.4701	0.2626	0.5771	0.7172	0.5576	0.8078	0.5836	0.6193	0.5538
CPI-SS0302E8E8F	CD74_COPA	simple:P04233	simple:P53621	CD74	COPA	TRUE	TRUE	FALSE	IMEx,IntAct	FALSE	25.5061	25.6463	25.4867	25.7368	25.5127	25.5484	25.4828	25.2753	3.9685	4.1086	3.949	4.1992	3.975	4.0107	3.9452	3.7377	8.9352	9.0754	8.9158	9.1659	8.9418	8.9775	8.9119	8.7044	2.4281	2.5683	2.4087	2.6588	2.4347	2.4704	2.4048	2.1973	1.1762	1.3164	1.1568	1.4069	1.1828	1.2185	1.1529
CPI-SS0E6E8A727	NTRK1_COPA	simple:P04629	simple:P53621	NTRK1	COPA	TRUE	TRUE	FALSE	InnateDB-All	FALSE	0.4118	0.552	0.3924	0.6426	0.4184	0.4541	0.3886	0.181	0.4302	0.5704	0.4108	0.661	0.4368	0.4725	0.407	0.1995	0.4126	0.5527	0.3931	0.6433	0.4191	0.4548	0.3893	0.1818	0.412	0.5522	0.3926	0.6427	0.4186	0.4543	0.3887	0.1812	0.4166	0.5568	0.3972	0.6473	0.4232	0.4589	0.3933
CPI-SS07F042076	EGFR_EPGN	simple:P00533	simple:Q6UW88	EGFR	EPGN	TRUE	TRUE	FALSE	curated	FALSE	0	0.0041	0.0049	0.0066	0	0	0	0.0037	0	0.0025	0.0033	0.0051	0	0	0	0.0022	0	0.0187	0.0195	0.0213	0	0	0	0.0184	0	0.0829	0.0837	0.0854	0	0	0	0.0826	0	0.1666	0.1674	0.1691	0	0	0
CPI-SS0C10824C7	EGFR_HBEGF	simple:P00533	simple:Q99075	EGFR	HBEGF	TRUE	TRUE	TRUE	curated	FALSE	0.0527	0.1198	0.8804	0.0961	0.1302	0.0705	1.2995	0.0816	0.0512	0.1183	0.8789	0.0946	0.1287	0.0689	1.298	0.08	0.0674	0.1345	0.8951	0.1108	0.1449	0.0851	1.3142	0.0962	0.1316	0.1986	0.9593	0.1749	0.209	0.1493	1.3783	0.1604	0.2153	0.2823	1.043	0.2586	0.2927	0.233	1.462
CPI-SS0632A027A	CD44_HBEGF	simple:P16070	simple:Q99075	CD44	HBEGF	TRUE	TRUE	TRUE	I2D,InnateDB-All	FALSE	1.4644	1.5314	2.292	1.5077	1.5418	1.4821	2.7111	1.4932	2.643	2.71	3.4707	2.6863	2.7204	2.6607	3.8897	2.6718	0.1735	0.2406	1.0012	0.2169	0.251	0.1913	1.4203	0.2024	1.0259	1.093	1.8536	1.0693	1.1034	1.0437	2.2727	1.0548	1.2239	1.291	2.0516	1.2672	1.3014	1.2416	2.4707
CPI-SS03098AC28	ERBB4_HBEGF	simple:Q15303	simple:Q99075	ERBB4	HBEGF	TRUE	TRUE	TRUE	curated	FALSE	0.0529	0.12	0.8806	0.0963	0.1304	0.0706	1.2997	0.0817	0.0525	0.1195	0.8802	0.0958	0.1299	0.0702	1.2992	0.0813	0.0564	0.1235	0.8841	0.0998	0.1339	0.0741	1.3032	0.0852	0.1708	0.2379	0.9985	0.2142	0.2483	0.1886	1.4176	0.1996	0.057	0.1241	0.8847	0.1004	0.1345	0.0748	1.3038
CPI-SS05D23BCE8	HLA-DPB1_TNFSF13B	simple:HLADPB1	simple:Q9Y275	HLA-DPB1	TNFSF13B	TRUE	TRUE	FALSE	InnateDB-All	FALSE	7.8737	7.9927	7.852	7.8559	8.0868	7.8735	8.9674	7.8897	1.3658	1.4849	1.3442	1.3481	1.579	1.3657	2.4595	1.3819	1.6051	1.7242	1.5834	1.5874	1.8182	1.605	2.6988	1.6211	0.4922	0.6112	0.4705	0.4744	0.7053	0.492	1.5859	0.5082	0.402	0.5211	0.3804	0.3843	0.6152	0.4019	1.4957
CPI-SS03C51D352	TNFRSF13B_TNFSF13B	simple:O14836	simple:Q9Y275	TNFRSF13B	TNFSF13B	TRUE	TRUE	FALSE	curated	FALSE	0.9065	1.0255	0.8848	0.8887	1.1196	0.9063	2.0002	0.9225	0.0696	0.1886	0.0479	0.0518	0.2827	0.0694	1.1633	0.0856	0.0463	0.1653	0.0246	0.0285	0.2594	0.0461	1.14	0.0623	0.0464	0.1654	0.0247	0.0286	0.2595	0.0462	1.1401	0.0624	0.0478	0.1668	0.0261	0.03	0.2609	0.0476	1.1415
CPI-SS03133B4F2	TFRC_TNFSF13B	simple:P02786	simple:Q9Y275	TFRC	TNFSF13B	TRUE	TRUE	FALSE	IMEx,IntAct	FALSE	0.3165	0.4356	0.2949	0.2988	0.5297	0.3164	1.4102	0.3326	0.4604	0.5794	0.4387	0.4426	0.6735	0.4602	1.5541	0.4764	0.1266	0.2456	0.1049	0.1088	0.3397	0.1264	1.2203	0.1426	0.2341	0.3532	0.2125	0.2164	0.4473	0.234	1.3278	0.2502	0.1404	0.2594	0.1187	0.1226	0.3535	0.1402	1.2341
CPI-SS0F00D756A	CD40_TNFSF13B	simple:P25942	simple:Q9Y275	CD40	TNFSF13B	TRUE	TRUE	FALSE	I2D,InnateDB	FALSE	1.1943	1.3134	1.1727	1.1766	1.4075	1.1942	2.288	1.2104	0.0885	0.2075	0.0668	0.0707	0.3016	0.0883	1.1822	0.1045	0.5591	0.6782	0.5374	0.5414	0.7722	0.559	1.6528	0.5751	0.0885	0.2075	0.0668	0.0707	0.3016	0.0883	1.1822	0.1045	0.3044	0.4235	0.2827	0.2867	0.5175	0.3043	1.3981
CPI-SS0E2863F09	TNFRSF17_TNFSF13B	simple:Q02223	simple:Q9Y275	TNFRSF17	TNFSF13B	TRUE	TRUE	FALSE	curated	FALSE	0.1152	0.2342	0.0935	0.0974	0.3283	0.115	1.2089	0.1312	0.0507	0.1698	0.0291	0.033	0.2639	0.0506	1.1444	0.0668	0.0455	0.1645	0.0238	0.0277	0.2586	0.0453	1.1392	0.0615	0.0458	0.1649	0.0242	0.0281	0.259	0.0457	1.1395	0.0619	0.0465	0.1656	0.0249	0.0288	0.2597	0.0464	1.1402
CPI-SS09648FAA9	TNFRSF13C_TNFSF13B	simple:Q96RJ3	simple:Q9Y275	TNFRSF13C	TNFSF13B	TRUE	TRUE	FALSE	guidetopharmacology.org	FALSE	1.6597	1.7788	1.6381	1.642	1.8729	1.6596	2.7534	1.6758	0.0612	0.1802	0.0395	0.0434	0.2743	0.061	1.1549	0.0772	0.0469	0.1659	0.0252	0.0291	0.26	0.0467	1.1406	0.0629	0.0539	0.1729	0.0322	0.0361	0.267	0.0537	1.1476	0.0699	0.0489	0.1679	0.0272	0.0311	0.262	0.0487	1.1426
CPI-SS09808DEAE	CD74_APP	simple:P04233	simple:P05067	CD74	APP	FALSE	TRUE	FALSE	curated	FALSE	25.2593	25.203	28.3641	26.1469	26.2269	25.1472	25.3875	25.1595	3.7216	3.6653	6.8264	4.6093	4.6892	3.6095	3.8499	3.6219	8.6883	8.6321	11.7932	9.576	9.6559	8.5763	8.8166	8.5886	2.1813	2.125	5.2861	3.0689	3.1489	2.0692	2.3095	2.0815	0.9294	0.8731	4.0342	1.817	1.897	0.8173	1.0576
CPI-SS09C4FCB90	ICAM1_SPN	simple:P05362	simple:P16150	ICAM1	SPN	FALSE	TRUE	FALSE	curated	FALSE	0.3656	0.8002	0.3367	0.3413	0.3388	0.5318	0.5284	0.37	0.3997	0.8342	0.3707	0.3754	0.3729	0.5658	0.5624	0.404	3.7004	4.135	3.6715	3.6761	3.6736	3.8666	3.8632	3.7048	0.7003	1.1348	0.6713	0.676	0.6735	0.8664	0.863	0.7046	1.2009	1.6355	1.172	1.1767	1.1742	1.3671	1.3637
CPI-SS0E9A581F8	ICAM1_ITGAL	simple:P05362	simple:P20701	ICAM1	ITGAL	FALSE	TRUE	TRUE	curated	FALSE	0.4502	0.7948	0.3436	0.3465	0.3411	0.361	0.4882	0.3935	0.4842	0.8288	0.3776	0.3806	0.3752	0.395	0.5222	0.4276	3.785	4.1296	3.6784	3.6813	3.6759	3.6958	3.823	3.7283	0.7848	1.1294	0.6782	0.6812	0.6758	0.6956	0.8228	0.7282	1.2855	1.6301	1.1789	1.1819	1.1765	1.1963	1.3235
CPI-SS0A4F27388	TNFRSF1A_FASLG	simple:P19438	simple:P48023	TNFRSF1A	FASLG	TRUE	TRUE	FALSE	I2D,InnateDB-All	FALSE	0.0237	0.2402	0.0235	0.0229	0.0223	0.0347	0.0267	0.029	0.1646	0.381	0.1644	0.1638	0.1632	0.1756	0.1675	0.1699	0.7784	0.9948	0.7782	0.7776	0.777	0.7894	0.7813	0.7837	0.2779	0.4943	0.2777	0.2771	0.2765	0.2889	0.2808	0.2832	0.6639	0.8803	0.6637	0.6631	0.6625	0.6749	0.6668
CPI-SS0049FD74F	TNFRSF10B_FASLG	simple:O14763	simple:P48023	TNFRSF10B	FASLG	TRUE	TRUE	FALSE	I2D,InnateDB-All	FALSE	0.1664	0.3829	0.1662	0.1656	0.1651	0.1774	0.1694	0.1717	0.1526	0.3691	0.1524	0.1518	0.1512	0.1636	0.1556	0.1579	0.401	0.6175	0.4008	0.4002	0.3997	0.412	0.404	0.4063	0.2107	0.4272	0.2105	0.21	0.2094	0.2218	0.2137	0.2161	0.1616	0.3781	0.1614	0.1608	0.1602	0.1726	0.1646
CPI-SS03A0C857B	FAS_FASLG	simple:P25445	simple:P48023	FAS	FASLG	TRUE	TRUE	FALSE	curated	FALSE	0.1068	0.3233	0.1066	0.106	0.1054	0.1178	0.1098	0.1121	0.3611	0.5776	0.3609	0.3603	0.3598	0.3721	0.3641	0.3664	0.0245	0.241	0.0243	0.0237	0.0232	0.0355	0.0275	0.0298	0.0512	0.2676	0.051	0.0504	0.0498	0.0622	0.0542	0.0565	0.1992	0.4156	0.199	0.1984	0.1978	0.2102	0.2021
CPI-SS004A073E1	NTRK1_NTF3	simple:P04629	simple:P20783	NTRK1	NTF3	TRUE	TRUE	FALSE	curated	FALSE	0.0014	0.0014	0.0081	0.0015	0.0412	0	0.001	0	0.0199	0.0198	0.0265	0.0199	0.0597	0	0.0194	0	0.0022	0.0021	0.0088	0.0022	0.042	0	0.0017	0	0.0016	0.0016	0.0082	0.0016	0.0414	0	0.0011	0	0.0062	0.0062	0.0129	0.0062	0.046	0	0.0057
CPI-SS0ADA587B4	NGFR_NTF3	simple:P08138	simple:P20783	NGFR	NTF3	TRUE	TRUE	FALSE	curated	FALSE	0.0192	0.0192	0.0259	0.0192	0.059	0	0.0187	0	0.0218	0.0218	0.0285	0.0219	0.0616	0	0.0213	0	0.0055	0.0055	0.0121	0.0055	0.0453	0	0.005	0	0.0109	0.0109	0.0176	0.0109	0.0507	0	0.0104	0	0.1086	0.1086	0.1153	0.1087	0.1484	0	0.1082
CPI-SS0B1AB068C	NTRK1_GPI	simple:P04629	simple:P06744	NTRK1	GPI	TRUE	TRUE	FALSE	InnateDB-All	FALSE	0.1311	0.2385	0.1814	0.4788	0.2386	0.1592	0.2535	0.061	0.1496	0.2569	0.1998	0.4972	0.257	0.1776	0.272	0.0794	0.1319	0.2392	0.1821	0.4795	0.2393	0.1599	0.2543	0.0617	0.1313	0.2386	0.1815	0.4789	0.2387	0.1593	0.2537	0.0611	0.1359	0.2433	0.1861	0.4836	0.2433	0.164	0.2583
CPI-SS0391D4602	NTRK1_NAMPT	simple:P04629	simple:P43490	NTRK1	NAMPT	TRUE	TRUE	FALSE	InnateDB-All	FALSE	0.9992	1.2876	2.0487	1.4755	1.2634	1.1364	4.941	0.4538	1.0177	1.306	2.0671	1.494	1.2818	1.1548	4.9594	0.4722	1	1.2884	2.0494	1.4763	1.2641	1.1371	4.9417	0.4545	0.9994	1.2878	2.0488	1.4757	1.2635	1.1365	4.9412	0.454	1.004	1.2924	2.0535	1.4803	1.2682	1.1412	4.9458
CPI-SS00A6D366F	ADORA2A_NAMPT	simple:P29274	simple:P43490	ADORA2A	NAMPT	TRUE	TRUE	FALSE	I2D,IMEx,InnateDB-All,MINT	FALSE	0.9985	1.2869	2.0479	1.4748	1.2626	1.1356	4.9403	0.4531	0.9989	1.2873	2.0484	1.4752	1.2631	1.1361	4.9407	0.4535	0.9987	1.2871	2.0482	1.475	1.2629	1.1359	4.9405	0.4533	0.9984	1.2868	2.0478	1.4747	1.2625	1.1355	4.9402	0.453	0.9989	1.2872	2.0483	1.4752	1.263	1.136	4.9406
CPI-SS05D1A6BEF	NTRK1_AIMP1	simple:P04629	simple:Q12904	NTRK1	AIMP1	TRUE	TRUE	FALSE	InnateDB-All	FALSE	0.2607	0.3055	0.2825	0.3823	0.2642	0.2829	0.274	0.0842	0.2791	0.3239	0.301	0.4007	0.2826	0.3013	0.2924	0.1026	0.2614	0.3062	0.2833	0.383	0.2649	0.2836	0.2747	0.0849	0.2609	0.3057	0.2827	0.3825	0.2643	0.283	0.2741	0.0843	0.2655	0.3103	0.2873	0.3871	0.269	0.2876	0.2788
CPI-SS06F83AE58	CD44_SELE	simple:P16070	simple:P16581	CD44	SELE	FALSE	TRUE	FALSE	curated	FALSE	1.4315	1.4371	6.5029	1.4464	1.4422	1.4413	1.4267	1.4479	2.6101	2.6157	7.6816	2.625	2.6208	2.6199	2.6053	2.6265	0.1407	0.1463	5.2121	0.1556	0.1514	0.1504	0.1358	0.1571	0.9931	0.9987	6.0645	1.008	1.0038	1.0028	0.9883	1.0095	1.1911	1.1967	6.2625	1.2059	1.2017	1.2008	1.1862
CPI-SS0BDC04683	CEACAM1_SELE	simple:P13688	simple:P16581	CEACAM1	SELE	TRUE	FALSE	FALSE	curated	FALSE	0.0283	0.0339	5.0997	0.0431	0.0389	0.038	0.0234	0.0447	0.0542	0.0598	5.1256	0.069	0.0648	0.0639	0.0493	0.0706	0.0392	0.0449	5.1107	0.0541	0.0499	0.049	0.0344	0.0556	0.0653	0.0709	5.1367	0.0801	0.0759	0.075	0.0604	0.0817	0.017	0.0226	5.0884	0.0319	0.0277	0.0268	0.0122
CPI-SS074CF011C	ERBB4_NRG4	simple:Q15303	simple:Q8WWG1	ERBB4	NRG4	TRUE	TRUE	FALSE	curated	FALSE	0.0058	0	0.0055	0.0069	0.0051	0.0052	0.0053	0	0.0054	0	0.005	0.0065	0.0046	0.0048	0.0048	0	0.0093	0	0.009	0.0104	0.0086	0.0087	0.0087	0	0.1238	0	0.1234	0.1248	0.123	0.1231	0.1232	0	0.01	0	0.0096	0.011	0.0092	0.0093	0.0094
CPI-SS04C8BC444	KLRF2_CLEC2A	simple:D3W0D1	simple:Q6UVW9	KLRF2	CLEC2A	FALSE	TRUE	TRUE	curated	FALSE	0	0	0	0	0	0	0	0	0	0.0032	0	0.0036	0.0032	0	0	0	0	0	0	0	0	0	0	0	0	0	0	0	0	0	0	0	0	0	0	0	0	0	0
CPI-SS0DE0A486F	NRP1_VEGFA	simple:O14786	simple:P15692	NRP1	VEGFA	TRUE	TRUE	FALSE	curated	FALSE	0.1059	0.2396	0.1558	1.0153	0.9273	3.952	1.5146	0.2361	0.1041	0.2378	0.154	1.0135	0.9255	3.9501	1.5128	0.2343	1.4242	1.5579	1.4741	2.3336	2.2456	5.2702	2.8329	1.5544	0.1716	0.3054	0.2216	1.0811	0.9931	4.0177	1.5804	0.3019	0.5273	0.661	0.5772	1.4367	1.3487	4.3734	1.936
CPI-SS0E00478B4	NRP2_VEGFA	simple:O60462	simple:P15692	NRP2	VEGFA	TRUE	TRUE	FALSE	curated	FALSE	0.1235	0.2572	0.1735	1.033	0.9449	3.9696	1.5323	0.2537	0.1087	0.2424	0.1586	1.0181	0.9301	3.9547	1.5174	0.2389	0.8457	0.9794	0.8956	1.7551	1.6671	4.6917	2.2544	0.9759	0.1513	0.2851	0.2013	1.0608	0.9728	3.9974	1.5601	0.2815	0.342	0.4757	0.392	1.2514	1.1634	4.1881	1.7507
CPI-SS0855C0353	NRP1_PGF	simple:O14786	simple:P49763	NRP1	PGF	TRUE	TRUE	FALSE	curated	FALSE	0.0566	0.0637	0.3078	0.0618	0.6471	0.0529	0.0314	0.0291	0.0548	0.0619	0.306	0.06	0.6453	0.051	0.0296	0.0272	1.3748	1.382	1.6261	1.3801	1.9654	1.3711	1.3497	1.3473	0.1223	0.1295	0.3736	0.1276	0.7129	0.1186	0.0971	0.0948	0.478	0.4851	0.7292	0.4832	1.0685	0.4743	0.4528
CPI-SS0D22A09AD	NRP2_PGF	simple:O60462	simple:P49763	NRP2	PGF	TRUE	TRUE	FALSE	curated	FALSE	0.0742	0.0813	0.3255	0.0795	0.6648	0.0705	0.049	0.0467	0.0594	0.0665	0.3106	0.0646	0.6499	0.0556	0.0342	0.0318	0.7964	0.8035	1.0476	0.8016	1.3869	0.7926	0.7712	0.7688	0.102	0.1091	0.3533	0.1073	0.6926	0.0983	0.0768	0.0745	0.2927	0.2998	0.544	0.298	0.8832	0.289	0.2675
CPI-SS0E61DB5DF	FLT1_PGF	simple:P17948	simple:P49763	FLT1	PGF	TRUE	TRUE	FALSE	curated	FALSE	0.0572	0.0643	0.3085	0.0625	0.6478	0.0535	0.032	0.0297	0.0869	0.094	0.3381	0.0921	0.6774	0.0831	0.0617	0.0593	3.1163	3.1234	3.3676	3.1215	3.7068	3.1126	3.0911	3.0888	0.0644	0.0716	0.3157	0.0697	0.655	0.0607	0.0393	0.0369	0.0779	0.085	0.3292	0.0832	0.6684	0.0742	0.0527
CPI-SS033E6DE7E	NRP1_VEGFB	simple:O14786	simple:P49765	NRP1	VEGFB	TRUE	TRUE	FALSE	curated	FALSE	0.3625	0.2314	0.2335	0.506	0.8649	0.5528	0.4664	0.1561	0.3607	0.2295	0.2317	0.5042	0.8631	0.551	0.4646	0.1543	1.6808	1.5496	1.5518	1.8243	2.1832	1.871	1.7846	1.4744	0.4283	0.2971	0.2993	0.5718	0.9307	0.6185	0.5321	0.2219	0.7839	0.6528	0.6549	0.9274	1.2863	0.9742	0.8878
CPI-SS0947A8549	FLT1_VEGFB	simple:P17948	simple:P49765	FLT1	VEGFB	TRUE	TRUE	FALSE	curated	FALSE	0.3632	0.232	0.2341	0.5067	0.8656	0.5534	0.467	0.1568	0.3928	0.2616	0.2638	0.5363	0.8952	0.5831	0.4967	0.1864	3.4222	3.2911	3.2932	3.5657	3.9246	3.6125	3.5261	3.2159	0.3704	0.2392	0.2414	0.5139	0.8728	0.5606	0.4742	0.164	0.3838	0.2527	0.2548	0.5274	0.8862	0.5741	0.4877
CPI-SS098425155	ADRB2_VEGFB	simple:P07550	simple:P49765	ADRB2	VEGFB	TRUE	TRUE	FALSE	InnateDB-All	FALSE	0.4167	0.2856	0.2877	0.5602	0.9191	0.607	0.5206	0.2103	0.5223	0.3911	0.3932	0.6658	1.0247	0.7125	0.6261	0.3159	0.4841	0.3529	0.3551	0.6276	0.9865	0.6743	0.5879	0.2777	0.3867	0.2555	0.2577	0.5302	0.8891	0.5769	0.4905	0.1803	0.3517	0.2206	0.2227	0.4952	0.8541	0.542	0.4556
CPI-SS08083B141	NRP1_SEMA3A	simple:O14786	simple:Q14563	NRP1	SEMA3A	TRUE	TRUE	FALSE	curated	FALSE	0	0.0179	0.0634	0.0221	0.0379	0.0209	0.0225	0.0181	0	0.016	0.0615	0.0203	0.036	0.0191	0.0207	0.0162	0	1.3361	1.3816	1.3403	1.3561	1.3392	1.3408	1.3363	0	0.0836	0.1291	0.0878	0.1036	0.0867	0.0883	0.0838	0	0.4393	0.4848	0.4435	0.4593	0.4423	0.4439
CPI-SS0F15C1AB3	NRP2_SEMA3F	simple:O60462	simple:Q13275	NRP2	SEMA3F	TRUE	TRUE	FALSE	curated	FALSE	0.0481	0.0408	0.5618	0.1193	0.0492	0.0422	0.0376	0.0412	0.0332	0.0259	0.547	0.1044	0.0343	0.0274	0.0228	0.0264	0.7702	0.7629	1.284	0.8414	0.7713	0.7644	0.7598	0.7634	0.0759	0.0686	0.5896	0.1471	0.077	0.07	0.0654	0.069	0.2666	0.2592	0.7803	0.3378	0.2677	0.2607	0.2561
CPI-SS0241A1F57	NRP2_SEMA3C	simple:O60462	simple:Q99985	NRP2	SEMA3C	TRUE	TRUE	FALSE	curated	FALSE	0.0806	0.0464	0.0517	0.3965	0.2926	0.0429	0.0841	0.0437	0.0658	0.0315	0.0368	0.3816	0.2778	0.028	0.0692	0.0288	0.8028	0.7685	0.7738	1.1186	1.0148	0.765	0.8062	0.7658	0.1084	0.0742	0.0795	0.4243	0.3204	0.0707	0.1119	0.0715	0.2991	0.2649	0.2702	0.615	0.5111	0.2614	0.3026
CPI-SS0CBAA9BCC	HLA-A_KIR3DL1	simple:HLAA	simple:P43629	HLA-A	KIR3DL1	FALSE	TRUE	TRUE	curated	FALSE	0	10.7372	10.7269	0	0	0	10.7269	10.7275	0	19.043	19.0326	0	0	0	19.0327	19.0332	0	13.188	13.1777	0	0	0	13.1777	13.1783	0	4.1711	4.1608	0	0	0	4.1608	4.1614	0	8.1923	8.182	0	0	0	8.182
CPI-SS048242083	HLA-F_KIR3DL1	simple:P30511	simple:P43629	HLA-F	KIR3DL1	FALSE	FALSE	TRUE	curated	FALSE	0	1.1164	1.1061	0	0	0	1.1061	1.1067	0	1.5825	1.5722	0	0	0	1.5722	1.5728	0	0.9183	0.908	0	0	0	0.908	0.9086	0	0.27	0.2596	0	0	0	0.2597	0.2602	0	0.5893	0.579	0	0	0	0.579
CPI-SS0A42A3690	CCL4L2_VSIR	simple:Q8NHW4	simple:Q9H7M9	CCL4L2	VSIR	TRUE	FALSE	TRUE	IMEx,IntAct	FALSE	0.3232	0.6456	0.5126	0.2409	0.4008	0.6251	0.8287	0.4751	2.3067	2.6291	2.4961	2.2244	2.3844	2.6086	2.8122	2.4586	0.39	0.7125	0.5795	0.3077	0.4677	0.6919	0.8955	0.542	0.3627	0.6852	0.5522	0.2804	0.4404	0.6646	0.8682	0.5147	0.3118	0.6343	0.5013	0.2295	0.3895	0.6137	0.8173
CPI-SS03FA58286	TNF_VSIR	simple:P01375	simple:Q9H7M9	TNF	VSIR	TRUE	FALSE	TRUE	IMEx,IntAct	FALSE	0.5198	0.8423	0.7092	0.4375	0.5975	0.8217	1.0253	0.6718	0.8584	1.1808	1.0478	0.7761	0.9361	1.1603	1.3639	1.0104	0.1705	0.4929	0.3599	0.0882	0.2481	0.4724	0.676	0.3224	0.489	0.8114	0.6784	0.4067	0.5666	0.7908	0.9945	0.6409	0.1693	0.4918	0.3588	0.087	0.247	0.4712	0.6749
CPI-SS0BDD10277	HLA-F_KIR3DL2	simple:P30511	simple:P43630	HLA-F	KIR3DL2	FALSE	FALSE	TRUE	curated	FALSE	0	1.1345	1.1061	1.1061	1.1064	1.1077	1.1063	1.1074	0	1.6005	1.5722	1.5722	1.5724	1.5738	1.5724	1.5735	0	0.9363	0.908	0.908	0.9082	0.9096	0.9082	0.9093	0	0.288	0.2597	0.2597	0.2599	0.2612	0.2598	0.261	0	0.6074	0.579	0.579	0.5792	0.5806	0.5792
CPI-SS0987A89AE	HLA-B_KIR3DL2	simple:HLAB	simple:P43630	HLA-B	KIR3DL2	FALSE	TRUE	TRUE	curated	FALSE	0	16.2789	16.2506	16.2506	16.2508	16.2522	16.2508	16.2519	0	21.1539	21.1256	21.1256	21.1258	21.1272	21.1258	21.1269	0	18.0091	17.9807	17.9807	17.9809	17.9823	17.9809	17.982	0	4.8631	4.8348	4.8348	4.835	4.8363	4.8349	4.8361	0	10.2597	10.2314	10.2314	10.2316	10.2329	10.2315
CPI-SS0A76A8E97	HLA-F_LILRB2	simple:P30511	simple:Q8N423	HLA-F	LILRB2	FALSE	FALSE	TRUE	curated	FALSE	1.1162	1.117	1.1098	1.1128	1.1108	1.1222	1.528	1.1209	1.5823	1.5831	1.5759	1.5789	1.5769	1.5883	1.994	1.5869	0.918	0.9189	0.9117	0.9147	0.9127	0.9241	1.3298	0.9227	0.2697	0.2706	0.2633	0.2664	0.2644	0.2758	0.6815	0.2744	0.5891	0.5899	0.5827	0.5857	0.5837	0.5951	1.0009
CPI-SS0EAB03260	CD1D_LILRB2	simple:P15813	simple:Q8N423	CD1D	LILRB2	FALSE	FALSE	TRUE	curated	FALSE	0.0817	0.0825	0.0753	0.0783	0.0763	0.0877	0.4935	0.0864	0.0122	0.0131	0.0059	0.0089	0.0069	0.0183	0.424	0.0169	0.0333	0.0341	0.0269	0.03	0.028	0.0394	0.4451	0.038	0.0108	0.0116	0.0044	0.0074	0.0054	0.0168	0.4225	0.0154	0.0137	0.0146	0.0074	0.0104	0.0084	0.0198	0.4255
CPI-SS0DBA81CCF	HLA-G_LILRB2	simple:P17693	simple:Q8N423	HLA-G	LILRB2	FALSE	TRUE	TRUE	curated	FALSE	0.0318	0.0326	0.0254	0.0284	0.0264	0.0378	0.4436	0.0365	0.0471	0.0479	0.0407	0.0437	0.0417	0.0531	0.4588	0.0517	0.0307	0.0315	0.0243	0.0274	0.0254	0.0368	0.4425	0.0354	0.0167	0.0175	0.0103	0.0133	0.0113	0.0227	0.4284	0.0214	0.0236	0.0244	0.0172	0.0202	0.0182	0.0296	0.4353
CPI-SS00150FB64	HLA-F_LILRB1	simple:P30511	simple:Q8NHL6	HLA-F	LILRB1	TRUE	FALSE	TRUE	curated	FALSE	1.2294	1.1403	1.1175	1.1119	1.1086	1.1129	1.4874	1.1722	1.6954	1.6064	1.5836	1.578	1.5747	1.579	1.9534	1.6383	1.0312	0.9422	0.9194	0.9137	0.9104	0.9148	1.2892	0.9741	0.3829	0.2938	0.271	0.2654	0.2621	0.2664	0.6409	0.3257	0.7022	0.6132	0.5904	0.5848	0.5815	0.5858	0.9602
CPI-SS05CE87F88	HLA-G_LILRB1	simple:P17693	simple:Q8NHL6	HLA-G	LILRB1	TRUE	TRUE	TRUE	curated	FALSE	0.1449	0.0559	0.0331	0.0275	0.0242	0.0285	0.4029	0.0878	0.1602	0.0712	0.0484	0.0428	0.0395	0.0438	0.4182	0.1031	0.1439	0.0548	0.032	0.0264	0.0231	0.0274	0.4019	0.0867	0.1298	0.0408	0.018	0.0124	0.0091	0.0134	0.3878	0.0727	0.1367	0.0477	0.0249	0.0192	0.016	0.0203	0.3947
CPI-SS0830AF8E6	GAST_CCKBR	simple:P01350	simple:P32239	GAST	CCKBR	TRUE	FALSE	TRUE	guidetopharmacology.org	FALSE	0	0	0	0	0	0	0	0	0	0	0	0	0	0	0	0	0	0	0	0.0061	0.0025	0	0.0025	0.0025	0	0	0	0.0038	0.0002	0	0.0002	0.0002	0	0	0	0.0045	0.0009	0	0.0009
CPI-SS00AD71822	CCK_CCKBR	simple:P06307	simple:P32239	CCK	CCKBR	TRUE	FALSE	TRUE	guidetopharmacology.org	FALSE	0	0	0	0.006	0.0024	0	0.0024	0.0024	0	0	0	0	0	0	0	0	0	0	0	0.0044	0.0008	0	0.0008	0.0007	0	0	0	0.0107	0.0071	0	0.0071	0.0071	0	0	0	0.007	0.0034	0	0.0034
CPI-SS0D1D95883	CCL4_CCR5	simple:P13236	simple:P51681	CCL4	CCR5	TRUE	FALSE	TRUE	curated	FALSE	0.5901	0.6974	0.583	0.5869	0.5841	0.5917	0.7098	0.5868	11.558	11.6653	11.5509	11.5548	11.552	11.5596	11.6777	11.5547	0.4447	0.552	0.4376	0.4415	0.4387	0.4463	0.5644	0.4413	0.3914	0.4987	0.3843	0.3882	0.3854	0.393	0.5111	0.388	0.3898	0.4971	0.3827	0.3866	0.3838	0.3914	0.5095
CPI-SS0C090A257	CCL3_CCR5	simple:P10147	simple:P51681	CCL3	CCR5	TRUE	FALSE	TRUE	curated	FALSE	0.3889	0.4962	0.3817	0.3857	0.3829	0.3905	0.5086	0.3855	2.2831	2.3904	2.276	2.2799	2.2771	2.2847	2.4028	2.2798	0.3705	0.4778	0.3634	0.3673	0.3646	0.3721	0.4902	0.3672	0.253	0.3603	0.2458	0.2498	0.247	0.2545	0.3727	0.2496	0.4066	0.5139	0.3995	0.4034	0.4006	0.4082	0.5263
CPI-SS0B01D306C	CCL5_CCR5	simple:P13501	simple:P51681	CCL5	CCR5	TRUE	FALSE	TRUE	curated	FALSE	0.3682	0.4755	0.361	0.365	0.3622	0.3697	0.4879	0.3648	10.6716	10.7789	10.6644	10.6684	10.6656	10.6731	10.7913	10.6682	0.1615	0.2688	0.1544	0.1583	0.1555	0.1631	0.2812	0.1582	0.2896	0.3969	0.2824	0.2864	0.2836	0.2911	0.4093	0.2862	0.3338	0.4411	0.3267	0.3306	0.3278	0.3354	0.4535
CPI-SS0795802F6	CCL4_SLC7A1	simple:P13236	simple:P30825	CCL4	SLC7A1	TRUE	FALSE	TRUE	IMEx,IntAct	FALSE	0.626	0.6501	0.7186	0.6558	0.6098	0.6181	0.6438	0.6143	11.5939	11.618	11.6865	11.6237	11.5777	11.586	11.6117	11.5822	0.4806	0.5047	0.5732	0.5104	0.4644	0.4727	0.4983	0.4688	0.4272	0.4514	0.5199	0.4571	0.4111	0.4194	0.445	0.4155	0.4257	0.4498	0.5183	0.4555	0.4095	0.4178	0.4435
CPI-SS03105D292	CSF1_SLC7A1	simple:P09603	simple:P30825	CSF1	SLC7A1	TRUE	FALSE	TRUE	I2D	FALSE	0.0728	0.0969	0.1654	0.1026	0.0566	0.0649	0.0906	0.0611	0.5447	0.5688	0.6373	0.5746	0.5285	0.5368	0.5625	0.533	0.2035	0.2276	0.2961	0.2334	0.1873	0.1956	0.2213	0.1918	0.0944	0.1185	0.187	0.1242	0.0782	0.0865	0.1122	0.0827	0.388	0.4121	0.4806	0.4179	0.3718	0.3801	0.4058
CPI-SS05BA6D9C3	CCL4_CNR2	simple:P13236	simple:P34972	CCL4	CNR2	TRUE	FALSE	TRUE	IMEx,IntAct	FALSE	0.7132	0.5888	0.5816	0.5811	0.5817	0.5819	0.5827	0.5822	11.6811	11.5567	11.5495	11.549	11.5496	11.5498	11.5506	11.5501	0.5678	0.4434	0.4362	0.4357	0.4362	0.4365	0.4373	0.4367	0.5145	0.3901	0.3829	0.3824	0.3829	0.3832	0.384	0.3834	0.5129	0.3885	0.3813	0.3808	0.3814	0.3816	0.3824
CPI-SS008F83E02	CCL4_GPRC5D	simple:P13236	simple:Q9NZD1	CCL4	GPRC5D	TRUE	FALSE	TRUE	IMEx,IntAct	FALSE	0.581	0	0	0	0	0	0	0.5819	11.5489	0	0	0	0	0	0	11.5498	0.4356	0	0	0	0	0	0	0.4365	0.3823	0	0	0	0	0	0	0.3832	0.3807	0	0	0	0	0	0
CPI-SS0A3569604	IGF2_IDE	simple:P01344	simple:P14735	IGF2	IDE	TRUE	FALSE	TRUE	I2D,InnateDB-All	FALSE	0.0406	0.0485	0.0995	0.0631	0.0632	0.0542	0.0561	0.0504	0.0407	0.0486	0.0996	0.0632	0.0632	0.0543	0.0561	0.0505	1.1365	1.1444	1.1954	1.159	1.1591	1.1501	1.152	1.1463	0.0333	0.0412	0.0922	0.0558	0.0559	0.0469	0.0488	0.0431	0.6107	0.6185	0.6696	0.6332	0.6332	0.6243	0.6261
CPI-SS076D8415B	CCL3_IDE	simple:P10147	simple:P14735	CCL3	IDE	TRUE	FALSE	TRUE	IMEx,InnateDB-All,MINT	FALSE	0.4104	0.4183	0.4693	0.4329	0.433	0.424	0.4258	0.4202	2.3046	2.3125	2.3636	2.3271	2.3272	2.3183	2.3201	2.3144	0.3921	0.3999	0.451	0.4145	0.4146	0.4057	0.4075	0.4018	0.2745	0.2823	0.3334	0.297	0.297	0.2881	0.2899	0.2842	0.4281	0.436	0.4871	0.4506	0.4507	0.4418	0.4436
CPI-SS01A29DD97	GCG_IDE	simple:P01275	simple:P14735	GCG	IDE	TRUE	FALSE	TRUE	IMEx	FALSE	0	0	0	0	0	0	0	0	0	0	0	0	0	0	0	0	0.0311	0.039	0.09	0.0536	0.0536	0.0447	0.0465	0.0409	0	0	0	0	0	0	0	0	0	0	0	0	0	0	0
CPI-SS0FC2B68F1	IAPP_IDE	simple:P10997	simple:P14735	IAPP	IDE	TRUE	FALSE	TRUE	IMEx	FALSE	0	0	0	0	0	0	0	0	0	0	0	0	0	0	0	0	0.0315	0.0394	0.0904	0.054	0.0541	0.0451	0.047	0.0413	0.0314	0.0393	0.0903	0.0539	0.0539	0.045	0.0468	0.0412	0.0311	0.0389	0.09	0.0536	0.0536	0.0447	0.0465
CPI-SS0579FA162	IGF2_IGF1R	simple:P01344	simple:P08069	IGF2	IGF1R	TRUE	FALSE	TRUE	curated	FALSE	0.0442	0.0358	0.148	0.2777	0.186	0.0162	0.0235	0.0156	0.0443	0.0359	0.1481	0.2778	0.186	0.0163	0.0236	0.0157	1.1401	1.1317	1.2439	1.3736	1.2819	1.1121	1.1194	1.1115	0.0369	0.0285	0.1407	0.2704	0.1787	0.0089	0.0162	0.0083	0.6142	0.6059	0.718	0.8478	0.756	0.5862	0.5936
CPI-SS0E41702C1	IGF1_IGF1R	simple:P05019	simple:P08069	IGF1	IGF1R	TRUE	FALSE	TRUE	curated	FALSE	0.0473	0.039	0.1511	0.2809	0.1891	0.0193	0.0267	0.0188	0.0442	0.0358	0.148	0.2777	0.1859	0.0161	0.0235	0.0156	0.0819	0.0736	0.1857	0.3155	0.2237	0.0539	0.0613	0.0534	0.0401	0.0317	0.1438	0.2736	0.1818	0.012	0.0194	0.0115	1.0244	1.0161	1.1282	1.258	1.1662	0.9964	1.0038
CPI-SS042A6F835	IGF2_IGF2R	simple:P01344	simple:P11717	IGF2	IGF2R	TRUE	FALSE	TRUE	curated	FALSE	0.0699	0.2125	0.2802	0.1103	0.1965	0.0555	0.2186	0.062	0.07	0.2126	0.2803	0.1104	0.1966	0.0556	0.2187	0.062	1.1658	1.3084	1.3761	1.2062	1.2924	1.1514	1.3145	1.1579	0.0626	0.2052	0.2729	0.103	0.1892	0.0482	0.2113	0.0547	0.64	0.7826	0.8503	0.6804	0.7665	0.6255	0.7886
CPI-SS0BA601DC4	BDNF_NTRK2	simple:P23560	simple:Q16620	BDNF	NTRK2	TRUE	FALSE	TRUE	curated	FALSE	0	0	0	0	0	0	0	0	0	0	0	0	0	0	0	0	0.006	0.0126	0.017	0.0632	0.5325	0.0079	0.0036	0.0109	0.006	0.0127	0.017	0.0632	0.5326	0.0079	0.0036	0.011	0.014	0.0207	0.025	0.0713	0.5406	0.016	0.0117
CPI-SS093E05DD4	NTF3_NTRK2	simple:P20783	simple:Q16620	NTF3	NTRK2	TRUE	FALSE	TRUE	curated	FALSE	0.0061	0.0127	0.0171	0.0633	0.5327	0.008	0.0037	0.0111	0.0061	0.0127	0.0171	0.0633	0.5326	0.008	0.0037	0.011	0.0127	0.0194	0.0237	0.07	0.5393	0.0147	0.0104	0.0177	0.0061	0.0128	0.0171	0.0633	0.5327	0.008	0.0037	0.0111	0.0459	0.0525	0.0569	0.1031	0.5724	0.0478	0.0435
CPI-SS088C1035B	NTF4_NTRK2	simple:P34130	simple:Q16620	NTF4	NTRK2	TRUE	FALSE	TRUE	I2D,IMEx,InnateDB-All,IntAct	FALSE	0	0	0	0	0	0	0	0	0.0058	0.0124	0.0168	0.063	0.5323	0.0077	0.0034	0.0107	0	0	0	0	0	0	0	0	0.0169	0.0235	0.0279	0.0741	0.5434	0.0188	0.0145	0.0218	0.0057	0.0124	0.0167	0.063	0.5323	0.0077	0.0034
CPI-SS09A36B221	BDNF_SORT1	simple:P23560	simple:Q99523	BDNF	SORT1	TRUE	FALSE	TRUE	I2D,IMEx,InnateDB-All,IntAct	FALSE	0	0	0	0	0	0	0	0	0	0	0	0	0	0	0	0	0.0098	0.0052	0.0885	0.1284	0.2109	0.0336	0.101	0.0088	0.0098	0.0052	0.0886	0.1285	0.2109	0.0336	0.101	0.0088	0.0179	0.0133	0.0966	0.1365	0.219	0.0417	0.1091
CPI-SS07CCAD9BF	GRN_SORT1	simple:P28799	simple:Q99523	GRN	SORT1	TRUE	FALSE	TRUE	IMEx,InnateDB-All,MINT	FALSE	0.3424	0.3379	0.4212	0.4611	0.5435	0.3662	0.4336	0.3414	0.2114	0.2068	0.2901	0.33	0.4125	0.2352	0.3026	0.2103	1.3596	1.3551	1.4384	1.4783	1.5607	1.3834	1.4509	1.3586	0.564	0.5594	0.6427	0.6827	0.7651	0.5878	0.6552	0.563	0.7862	0.7817	0.865	0.9049	0.9873	0.81	0.8774
CPI-SS04F3A1E5C	COPA_SORT1	simple:P53621	simple:Q99523	COPA	SORT1	TRUE	FALSE	TRUE	IMEx,InnateDB-All,IntAct,MatrixDB	FALSE	0.4203	0.4157	0.499	0.539	0.6214	0.4441	0.5115	0.4193	0.5605	0.5559	0.6392	0.6791	0.7616	0.5843	0.6517	0.5595	0.4009	0.3963	0.4796	0.5196	0.602	0.4247	0.4921	0.3999	0.651	0.6465	0.7298	0.7697	0.8521	0.6748	0.7423	0.65	0.4269	0.4223	0.5056	0.5455	0.628	0.4507	0.5181
CPI-SS03F0B666C	BDNF_F11R	simple:P23560	simple:Q9Y624	BDNF	F11R	TRUE	FALSE	TRUE	IMEx,InnateDB-All,IntAct	FALSE	0	0	0	0	0	0	0	0	0	0	0	0	0	0	0	0	0.0593	0.0464	0.2047	0.4096	0.0183	0.0863	0.1015	0.0248	0.0594	0.0464	0.2047	0.4096	0.0184	0.0864	0.1015	0.0248	0.0674	0.0545	0.2127	0.4176	0.0264	0.0944	0.1095
CPI-SS0A9E884E0	CD200_CD200R1	simple:P41217	simple:Q8TD46	CD200	CD200R1	TRUE	FALSE	TRUE	curated	FALSE	0.1035	0.1452	0.0752	0.0743	0.0771	0.176	0.1135	0.0807	0.1637	0.2053	0.1353	0.1344	0.1372	0.2361	0.1736	0.1408	0.5242	0.5658	0.4958	0.4949	0.4977	0.5967	0.5341	0.5013	0.0396	0.0812	0.0113	0.0103	0.0132	0.1121	0.0495	0.0167	0.1056	0.1472	0.0772	0.0763	0.0791	0.1781	0.1155
CPI-SS0E292C126	KLRB1_CLEC2D	simple:Q12918	simple:Q9UHP7	KLRB1	CLEC2D	FALSE	TRUE	TRUE	curated	FALSE	0.5201	1.834	0.076	0.058	0.0788	0.1082	0.1027	0.1444	1.8397	3.1536	1.3956	1.3776	1.3984	1.4278	1.4223	1.464	0.5131	1.827	0.069	0.051	0.0719	0.1012	0.0957	0.1374	0.5036	1.8175	0.0595	0.0415	0.0623	0.0917	0.0862	0.1279	0.5102	1.8241	0.0661	0.0481	0.069	0.0983	0.0928
CPI-SS02A0FF87F	FAM3C_CLEC2D	simple:Q92520	simple:Q9UHP7	FAM3C	CLEC2D	TRUE	FALSE	TRUE	IMEx,InnateDB-All,IntAct	FALSE	1.0171	2.331	0.573	0.555	0.5758	0.6052	0.5997	0.6414	0.7859	2.0999	0.3419	0.3239	0.3447	0.374	0.3686	0.4103	0.9086	2.2226	0.4645	0.4465	0.4674	0.4967	0.4913	0.5329	0.7781	2.092	0.334	0.316	0.3369	0.3662	0.3607	0.4024	1.0771	2.391	0.633	0.615	0.6358	0.6652	0.6597
CPI-SS0F8EFEECF	TNF_DAG1	simple:P01375	simple:Q14118	TNF	DAG1	TRUE	FALSE	TRUE	InnateDB-All	FALSE	0.4249	0.4177	0.5612	0.5407	0.5255	0.4348	0.4014	0.3994	0.7634	0.7563	0.8998	0.8793	0.8641	0.7734	0.74	0.738	0.0755	0.0683	0.2118	0.1913	0.1762	0.0854	0.052	0.0501	0.394	0.3868	0.5303	0.5098	0.4947	0.4039	0.3705	0.3686	0.0744	0.0672	0.2107	0.1902	0.175	0.0843	0.0509
CPI-SS0BD9F32BA	LGALS9_DAG1	simple:O00182	simple:Q14118	LGALS9	DAG1	TRUE	FALSE	TRUE	InnateDB-All	FALSE	0.3383	0.3311	0.4746	0.4541	0.439	0.3482	0.3148	0.3129	0.3143	0.3071	0.4506	0.4301	0.415	0.3242	0.2908	0.2889	0.693	0.6859	0.8294	0.8089	0.7937	0.703	0.6696	0.6676	0.1309	0.1237	0.2672	0.2467	0.2315	0.1408	0.1074	0.1054	0.1448	0.1377	0.2812	0.2607	0.2455	0.1548	0.1214
CPI-SS02EBC1BB0	TNF_NOTCH1	simple:P01375	simple:P46531	TNF	NOTCH1	TRUE	FALSE	TRUE	I2D	FALSE	0.4927	0.5122	0.8465	0.4408	0.4866	0.4531	0.4551	0.4043	0.8313	0.8508	1.1851	0.7794	0.8252	0.7917	0.7937	0.7429	0.1433	0.1629	0.4972	0.0915	0.1372	0.1038	0.1057	0.0549	0.4618	0.4814	0.8157	0.41	0.4557	0.4223	0.4242	0.3734	0.1422	0.1618	0.4961	0.0903	0.1361	0.1027	0.1046
CPI-SS04A5D6B6F	DLL1_NOTCH1	simple:O00548	simple:P46531	DLL1	NOTCH1	FALSE	FALSE	TRUE	curated	FALSE	0.1314	0.1509	0.4853	0.0795	0.1253	0.0918	0.0938	0.043	0.1572	0.1767	0.511	0.1053	0.1511	0.1176	0.1196	0.0688	0.2791	0.2987	0.633	0.2273	0.2731	0.2396	0.2415	0.1908	0.1166	0.1362	0.4705	0.0647	0.1105	0.0771	0.079	0.0282	0.1674	0.1869	0.5212	0.1155	0.1613	0.1278	0.1298
CPI-SS0B81F1BF5	TNF_SEMA4C	simple:P01375	simple:Q9C0C4	TNF	SEMA4C	TRUE	FALSE	TRUE	InnateDB-All	FALSE	0.3891	0.4437	0.5454	0.4569	0.5315	0.4169	0.4244	0.3961	0.7277	0.7823	0.884	0.7955	0.8701	0.7555	0.763	0.7347	0.0398	0.0943	0.1961	0.1075	0.1822	0.0676	0.075	0.0467	0.3583	0.4128	0.5146	0.426	0.5007	0.386	0.3935	0.3652	0.0387	0.0932	0.195	0.1064	0.1811	0.0664	0.0739
CPI-SS0AB21032D	PLXNB2_SEMA4C	simple:O15031	simple:Q9C0C4	PLXNB2	SEMA4C	FALSE	TRUE	TRUE	curated	FALSE	0.0315	0.086	0.1878	0.0993	0.1739	0.0593	0.0667	0.0384	0.039	0.0935	0.1952	0.1067	0.1814	0.0667	0.0742	0.0459	0.1579	0.2125	0.3142	0.2257	0.3003	0.1857	0.1932	0.1649	0.1881	0.2426	0.3444	0.2558	0.3305	0.2158	0.2233	0.195	0.2742	0.3287	0.4305	0.342	0.4166	0.302	0.3095
CPI-SS09C917D22	TNF_FLT4	simple:P01375	simple:P35916	TNF	FLT4	TRUE	FALSE	TRUE	InnateDB-All	FALSE	0.3853	0.3896	0.5981	0.384	0.3846	0.3836	0.3842	0.3847	0.7239	0.7282	0.9367	0.7226	0.7232	0.7222	0.7228	0.7233	0.036	0.0403	0.2488	0.0347	0.0353	0.0343	0.0349	0.0354	0.3545	0.3588	0.5672	0.3531	0.3538	0.3528	0.3533	0.3539	0.0349	0.0392	0.2476	0.0335	0.0341	0.0332	0.0337
CPI-SS0D883FFF1	VEGFD_FLT4	simple:O43915	simple:P35916	VEGFD	FLT4	TRUE	FALSE	TRUE	curated	FALSE	0.0024	0.0067	0.2152	0.0011	0.0017	0.0007	0.0013	0.0018	0	0	0	0	0	0	0	0	0.0053	0.0095	0.218	0.0039	0.0045	0.0035	0.0041	0.0046	0.0042	0.0085	0.2169	0.0028	0.0035	0.0025	0.003	0.0036	0.0649	0.0692	0.2777	0.0636	0.0642	0.0632	0.0638
CPI-SS03B8E2D7A	TNF_ICOS	simple:P01375	simple:Q9Y6W8	TNF	ICOS	TRUE	FALSE	TRUE	InnateDB-All	FALSE	0.3969	1.3838	0.3911	0.3876	0.389	0.4131	0.3957	0.4036	0.7355	1.7223	0.7297	0.7262	0.7276	0.7516	0.7343	0.7422	0.0475	1.0344	0.0417	0.0382	0.0397	0.0637	0.0464	0.0543	0.366	1.3529	0.3602	0.3567	0.3582	0.3822	0.3649	0.3727	0.0464	1.0333	0.0406	0.0371	0.0386	0.0626	0.0453
CPI-SS0E4B1484B	ICOSLG_ICOS	simple:O75144	simple:Q9Y6W8	ICOSLG	ICOS	TRUE	FALSE	TRUE	curated	FALSE	0.1287	1.1155	0.1229	0.1194	0.1208	0.1448	0.1275	0.1354	0.0289	1.0158	0.0231	0.0196	0.0211	0.0451	0.0278	0.0356	0.0249	1.0118	0.0192	0.0156	0.0171	0.0411	0.0238	0.0317	0.0459	1.0328	0.0401	0.0366	0.038	0.0621	0.0447	0.0526	0.037	1.0239	0.0312	0.0277	0.0292	0.0532	0.0359
CPI-SS04B4619D0	TNF_TNFRSF1A	simple:P01375	simple:P19438	TNF	TNFRSF1A	TRUE	FALSE	TRUE	curated	FALSE	0.4052	0.5461	1.1599	0.6594	1.0454	0.4086	0.8393	0.4159	0.7438	0.8847	1.4985	0.998	1.384	0.7472	1.1779	0.7545	0.0559	0.1968	0.8106	0.3101	0.696	0.0593	0.4899	0.0666	0.3744	0.5153	1.129	0.6286	1.0145	0.3778	0.8084	0.3851	0.0548	0.1956	0.8094	0.3089	0.6949	0.0582	0.4888
CPI-SS084BE3E4B	LTA_TNFRSF1A	simple:P01374	simple:P19438	LTA	TNFRSF1A	TRUE	FALSE	TRUE	curated	FALSE	0.1142	0.2551	0.8689	0.3684	0.7544	0.1176	0.5482	0.1249	0.1455	0.2863	0.9001	0.3996	0.7856	0.1489	0.5795	0.1561	0.0313	0.1722	0.786	0.2855	0.6714	0.0347	0.4653	0.042	0.0242	0.1651	0.7789	0.2784	0.6644	0.0276	0.4583	0.0349	0.026	0.1669	0.7807	0.2802	0.6662	0.0294	0.4601
CPI-SS0F9B3B259	TNFSF13_TNFRSF1A	simple:O75888	simple:P19438	TNFSF13	TNFRSF1A	TRUE	FALSE	TRUE	I2D,InnateDB-All	FALSE	0.0223	0.1632	0.777	0.2765	0.6624	0.0257	0.4563	0.033	0	0	0	0	0	0	0	0	0.0226	0.1635	0.7773	0.2768	0.6628	0.026	0.4566	0.0333	0.0233	0.1642	0.778	0.2775	0.6635	0.0267	0.4573	0.034	0.0222	0.1631	0.7769	0.2764	0.6624	0.0256	0.4563
CPI-SS08B7D54A3	TNF_FAS	simple:P01375	simple:P25445	TNF	FAS	TRUE	FALSE	TRUE	InnateDB-All	FALSE	0.4883	0.7426	0.4061	0.4327	0.5807	0.4042	0.4658	0.4182	0.8269	1.0812	0.7446	0.7713	0.9193	0.7428	0.8044	0.7568	0.139	0.3933	0.0567	0.0834	0.2314	0.0548	0.1164	0.0688	0.4575	0.7118	0.3752	0.4019	0.5498	0.3733	0.4349	0.3873	0.1379	0.3922	0.0556	0.0823	0.2302	0.0537	0.1153
CPI-SS0A83A7E30	TNFSF13_FAS	simple:O75888	simple:P25445	TNFSF13	FAS	TRUE	FALSE	TRUE	I2D,InnateDB-All	FALSE	0.1054	0.3597	0.0231	0.0498	0.1978	0.0212	0.0828	0.0352	0	0	0	0	0	0	0	0	0.1057	0.36	0.0234	0.0501	0.1981	0.0215	0.0831	0.0355	0.1064	0.3607	0.0241	0.0508	0.1988	0.0222	0.0838	0.0362	0.1053	0.3596	0.023	0.0497	0.1977	0.0211	0.0827
CPI-SS0E7D5974D	TNF_TNFRSF1B	simple:P01375	simple:P20333	TNF	TNFRSF1B	TRUE	FALSE	TRUE	curated	FALSE	0.6638	1.629	0.8299	0.4158	0.4364	0.4475	1.387	0.4469	1.0024	1.9675	1.1685	0.7544	0.775	0.7861	1.7256	0.7855	0.3144	1.2796	0.4805	0.0664	0.087	0.0982	1.0377	0.0975	0.6329	1.5981	0.799	0.3849	0.4055	0.4167	1.3561	0.416	0.3133	1.2785	0.4794	0.0653	0.0859	0.0971	1.0365
CPI-SS07D9A48A2	LTA_TNFRSF1B	simple:P01374	simple:P20333	LTA	TNFRSF1B	TRUE	FALSE	TRUE	curated	FALSE	0.3727	1.3379	0.5388	0.1248	0.1453	0.1565	1.096	0.1558	0.404	1.3692	0.5701	0.156	0.1766	0.1877	1.1272	0.1871	0.2898	1.255	0.4559	0.0418	0.0624	0.0736	1.013	0.0729	0.2828	1.2479	0.4489	0.0348	0.0553	0.0665	1.006	0.0658	0.2846	1.2497	0.4507	0.0366	0.0572	0.0683	1.0078
CPI-SS048A2311A	TNF_RIPK1	simple:P01375	simple:Q13546	TNF	RIPK1	TRUE	FALSE	TRUE	I2D,IMEx,InnateDB,InnateDB-All,IntAct,MINT	FALSE	0.4624	0.5408	0.5523	0.4786	0.5041	0.4951	0.4843	0.4237	0.801	0.8794	0.8909	0.8172	0.8427	0.8337	0.8229	0.7623	0.113	0.1915	0.203	0.1293	0.1547	0.1457	0.1349	0.0743	0.4315	0.5099	0.5214	0.4478	0.4732	0.4642	0.4534	0.3928	0.1119	0.1903	0.2018	0.1282	0.1536	0.1446	0.1338
CPI-SS0D5C54214	LTA_RIPK1	simple:P01374	simple:Q13546	LTA	RIPK1	TRUE	FALSE	TRUE	IMEx,InnateDB-All,MINT	FALSE	0.1714	0.2498	0.2613	0.1876	0.2131	0.204	0.1932	0.1326	0.2026	0.281	0.2925	0.2189	0.2443	0.2353	0.2245	0.1639	0.0884	0.1669	0.1783	0.1047	0.1301	0.1211	0.1103	0.0497	0.0814	0.1598	0.1713	0.0976	0.1231	0.114	0.1032	0.0426	0.0832	0.1616	0.1731	0.0994	0.1249	0.1159	0.1051
CPI-SS0DEDA3567	TNFSF10_RIPK1	simple:P50591	simple:Q13546	TNFSF10	RIPK1	TRUE	FALSE	TRUE	InnateDB-All	FALSE	0.3414	0.4198	0.4313	0.3576	0.3831	0.374	0.3632	0.3026	0.7416	0.82	0.8315	0.7578	0.7833	0.7742	0.7634	0.7028	1.9617	2.0401	2.0516	1.9779	2.0034	1.9944	1.9836	1.923	0.8102	0.8886	0.9001	0.8264	0.8519	0.8428	0.8321	0.7714	0.8756	0.954	0.9655	0.8918	0.9173	0.9083	0.8975
CPI-SS0FBC9234C	TNF_PTPRS	simple:P01375	simple:Q13332	TNF	PTPRS	TRUE	FALSE	TRUE	InnateDB-All	FALSE	0.3944	0.3852	0.3857	0.403	0.4073	0.3849	0.3887	0.3913	0.733	0.7238	0.7243	0.7416	0.7458	0.7235	0.7273	0.7299	0.0451	0.0359	0.0364	0.0536	0.0579	0.0355	0.0393	0.0419	0.3636	0.3544	0.3549	0.3721	0.3764	0.354	0.3578	0.3604	0.0439	0.0347	0.0352	0.0525	0.0568	0.0344	0.0382
CPI-SS00F4DDF4B	PTN_PTPRS	simple:P21246	simple:Q13332	PTN	PTPRS	TRUE	FALSE	TRUE	I2D,IMEx,InnateDB-All,IntAct	FALSE	0.0164	0.0072	0.0077	0.025	0.0292	0.0069	0.0107	0.0133	0.02	0.0108	0.0113	0.0286	0.0329	0.0105	0.0143	0.0169	0.0262	0.017	0.0175	0.0347	0.039	0.0167	0.0204	0.023	0.1779	0.1687	0.1692	0.1865	0.1907	0.1684	0.1722	0.1748	0.4839	0.4747	0.4752	0.4925	0.4967	0.4744	0.4782
CPI-SS034B442CE	TNF_CELSR2	simple:P01375	simple:Q9HCU4	TNF	CELSR2	TRUE	FALSE	TRUE	InnateDB-All	FALSE	0.3987	0.3876	0.3864	0.6049	0.4045	0.3891	0.3896	0.3857	0.7373	0.7262	0.725	0.9435	0.7431	0.7277	0.7282	0.7243	0.0493	0.0382	0.0371	0.2555	0.0552	0.0397	0.0402	0.0364	0.3678	0.3567	0.3556	0.574	0.3737	0.3582	0.3587	0.3548	0.0482	0.0371	0.036	0.2544	0.054	0.0386	0.0391
CPI-SS003610FF9	CXCR3_CCL19	simple:P49682	simple:Q99731	CXCR3	CCL19	TRUE	TRUE	FALSE	guidetopharmacology.org	FALSE	0.1291	0.1247	0.1281	0.2251	1.6552	0.1327	0.4357	0.142	0.4238	0.4194	0.4228	0.5197	1.9499	0.4274	0.7304	0.4367	0.0308	0.0264	0.0298	0.1267	1.5568	0.0344	0.3374	0.0437	0.0318	0.0274	0.0308	0.1277	1.5578	0.0354	0.3384	0.0447	0.0343	0.0299	0.0332	0.1302	1.5603	0.0378	0.3408
CPI-SS056BE1011	CCRL2_CCL19	simple:O00421	simple:Q99731	CCRL2	CCL19	TRUE	TRUE	FALSE	guidetopharmacology.org	FALSE	0.0457	0.0413	0.0446	0.1416	1.5717	0.0492	0.3522	0.0586	0.0874	0.083	0.0864	0.1833	1.6134	0.0909	0.3939	0.1003	0.1259	0.1214	0.1248	0.2218	1.6519	0.1294	0.4324	0.1387	0.038	0.0335	0.0369	0.1339	1.564	0.0415	0.3445	0.0509	0.0364	0.032	0.0354	0.1323	1.5625	0.04	0.343
CPI-SS098EFF959	CCR7_CCL19	simple:P32248	simple:Q99731	CCR7	CCL19	TRUE	TRUE	FALSE	curated	FALSE	3.3618	3.3574	3.3608	3.4577	4.8879	3.3654	3.6684	3.3747	1.1115	1.1071	1.1105	1.2074	2.6375	1.1151	1.4181	1.1244	0.0571	0.0527	0.056	0.153	1.5831	0.0606	0.3636	0.07	0.0531	0.0487	0.0521	0.1491	1.5792	0.0567	0.3597	0.066	0.0544	0.0499	0.0533	0.1503	1.5804	0.0579	0.3609
CPI-SS0F8C664D9	CXCR3_CCL20	simple:P49682	simple:P78556	CXCR3	CCL20	TRUE	TRUE	FALSE	guidetopharmacology.org	FALSE	0.1361	0.3835	0.1643	0.2177	0.1389	0.136	2.0917	0.1552	0.4308	0.6782	0.459	0.5124	0.4336	0.4307	2.3864	0.4499	0.0378	0.2852	0.066	0.1194	0.0405	0.0377	1.9933	0.0569	0.0388	0.2862	0.067	0.1204	0.0415	0.0387	1.9943	0.0579	0.0413	0.2886	0.0694	0.1229	0.044	0.0411	1.9968
CPI-SS07F015051	CCR6_CCL20	simple:P51684	simple:P78556	CCR6	CCL20	TRUE	TRUE	FALSE	curated	FALSE	0.3449	0.5923	0.3731	0.4265	0.3477	0.3448	2.3005	0.364	0.2438	0.4912	0.2719	0.3254	0.2465	0.2437	2.1993	0.2629	0.0407	0.2881	0.0689	0.1223	0.0435	0.0406	1.9963	0.0598	0.045	0.2924	0.0732	0.1266	0.0477	0.0449	2.0005	0.0641	0.0418	0.2891	0.0699	0.1233	0.0445	0.0416	1.9973
CPI-SS0FAF4BB9E	DPP4_CCL11	simple:P27487	simple:P51671	DPP4	CCL11	TRUE	TRUE	FALSE	curated	FALSE	0.0039	0.0063	0.0065	0.0018	0.1495	0.0031	0.0057	0.0023	0.0433	0.0457	0.0459	0.0412	0.1889	0.0425	0.0451	0.0417	0.0369	0.0393	0.0395	0.0348	0.1825	0.0361	0.0386	0.0353	0.0057	0.0081	0.0083	0.0036	0.1513	0.0049	0.0074	0.0041	0.0929	0.0953	0.0955	0.0908	0.2385	0.0921	0.0946
CPI-SS08E13FAF2	ACKR2_CCL11	simple:O00590	simple:P51671	ACKR2	CCL11	TRUE	TRUE	FALSE	curated	FALSE	0.0045	0.0069	0.0071	0.0024	0.1501	0.0037	0.0062	0.0029	0.0036	0.006	0.0062	0.0015	0.1492	0.0028	0.0054	0.002	0.0164	0.0188	0.019	0.0143	0.162	0.0156	0.0181	0.0148	0.0074	0.0098	0.01	0.0053	0.153	0.0066	0.0091	0.0058	0.0115	0.0138	0.014	0.0093	0.1571	0.0106	0.0132
CPI-SS0DD547726	CCR2_CCL11	simple:P41597	simple:P51671	CCR2	CCL11	TRUE	TRUE	FALSE	guidetopharmacology.org	FALSE	0.017	0.0194	0.0196	0.0149	0.1627	0.0162	0.0188	0.0155	0.0211	0.0235	0.0237	0.019	0.1668	0.0203	0.0229	0.0196	0.0048	0.0072	0.0074	0.0027	0.1504	0.0039	0.0065	0.0032	0.0035	0.0059	0.0061	0.0014	0.1491	0.0027	0.0052	0.0019	0.0046	0.0069	0.0071	0.0024	0.1502	0.0037	0.0063
CPI-SS0DBA4D668	DPP4_CXCL12	simple:P27487	simple:P48061	DPP4	CXCL12	TRUE	TRUE	FALSE	curated	FALSE	0.0245	0.0202	1.3714	0.0485	1.3833	0.0346	0.0654	0.0173	0.0639	0.0595	1.4107	0.0879	1.4226	0.074	0.1047	0.0566	0.0575	0.0531	1.4043	0.0814	1.4162	0.0676	0.0983	0.0502	0.0263	0.0219	1.3731	0.0502	1.385	0.0364	0.0671	0.019	0.1135	0.1091	1.4603	0.1374	1.4722	0.1236	0.1543
CPI-SS07155793F	ACKR3_CXCL12	simple:P25106	simple:P48061	ACKR3	CXCL12	TRUE	TRUE	FALSE	guidetopharmacology.org	FALSE	0.0403	0.0359	1.3871	0.0643	1.3991	0.0504	0.0812	0.0331	0.0493	0.0449	1.3961	0.0733	1.4081	0.0594	0.0902	0.0421	0.6343	0.6299	1.9811	0.6582	1.993	0.6443	0.6751	0.627	0.0413	0.0369	1.3881	0.0652	1.4	0.0513	0.0821	0.034	0.8094	0.805	2.1562	0.8334	2.1682	0.8195	0.8503
CPI-SS0DCA69916	TNFRSF13B_TNFSF13	simple:O14836	simple:O75888	TNFRSF13B	TNFSF13	TRUE	TRUE	FALSE	curated	FALSE	0.8617	0	0.862	0.8627	0.8616	0.8637	0.8704	0.8617	0.0248	0	0.0251	0.0258	0.0247	0.0268	0.0334	0.0248	0.0015	0	0.0019	0.0025	0.0015	0.0035	0.0102	0.0015	0.0017	0	0.002	0.0027	0.0016	0.0036	0.0103	0.0016	0.003	0	0.0033	0.004	0.0029	0.005	0.0117
CPI-SS0AA47D179	TNFRSF13B_CD70	simple:O14836	simple:P32970	TNFRSF13B	CD70	TRUE	TRUE	FALSE	InnateDB-All	FALSE	1.3681	1.0219	0.8662	1.0195	0.8844	0.8726	0.8861	0.9517	0.5311	0.185	0.0292	0.1826	0.0474	0.0357	0.0492	0.1148	0.5079	0.1617	0.006	0.1593	0.0242	0.0124	0.0259	0.0915	0.508	0.1618	0.0061	0.1595	0.0243	0.0125	0.026	0.0916	0.5094	0.1632	0.0075	0.1608	0.0256	0.0139	0.0274
CPI-SS0D4BF6CA3	CD27_CD70	simple:P26842	simple:P32970	CD27	CD70	TRUE	TRUE	FALSE	curated	FALSE	1.0189	0.6727	0.517	0.6704	0.5352	0.5234	0.5369	0.6025	1.2006	0.8544	0.6987	0.852	0.7168	0.7051	0.7186	0.7842	0.5188	0.1726	0.0169	0.1702	0.0351	0.0233	0.0368	0.1024	0.5169	0.1707	0.015	0.1683	0.0331	0.0214	0.0349	0.1005	0.5124	0.1662	0.0105	0.1639	0.0287	0.0169	0.0304
CPI-SS083296041	CD40_CD40LG	simple:P25942	simple:P29965	CD40	CD40LG	TRUE	TRUE	FALSE	curated	FALSE	1.1513	1.3685	1.1537	1.1512	1.1535	1.1566	1.1504	1.1613	0.0455	0.2627	0.0479	0.0454	0.0477	0.0508	0.0446	0.0555	0.5161	0.7333	0.5185	0.516	0.5183	0.5214	0.5152	0.5261	0.0455	0.2627	0.0479	0.0454	0.0477	0.0508	0.0446	0.0555	0.2614	0.4786	0.2638	0.2613	0.2636	0.2667	0.2605
CPI-SS05834E385	CD40_INSL3	simple:P25942	simple:P51460	CD40	INSL3	TRUE	TRUE	FALSE	I2D	FALSE	1.1546	1.1677	1.155	1.1495	1.1509	1.1506	1.1528	1.1496	0.0488	0.0618	0.0492	0.0436	0.0451	0.0447	0.047	0.0437	0.5194	0.5324	0.5198	0.5142	0.5157	0.5154	0.5176	0.5143	0.0488	0.0618	0.0492	0.0436	0.0451	0.0447	0.047	0.0437	0.2647	0.2777	0.2651	0.2595	0.261	0.2607	0.2629
CPI-SS026776C89	HLA-DQB2_PRL	simple:HLADQB2	simple:P01236	HLA-DQB2	PRL	TRUE	TRUE	FALSE	InnateDB-All	FALSE	0	0	0.0585	0.0576	0.0577	0	0	0	0	0	0.0152	0.0144	0.0144	0	0	0	0	0	0.0062	0.0054	0.0054	0	0	0	0	0	0.0161	0.0152	0.0153	0	0	0	0	0	0.0075	0.0066	0.0067	0	0
CPI-SS0EF0750A7	HLA-DRB1_OGN	simple:HLADRB1	simple:P20774	HLA-DRB1	OGN	TRUE	TRUE	FALSE	InnateDB-All	FALSE	12.1009	12.1029	12.1011	12.1009	12.5969	12.0973	12.099	12.1007	2.0426	2.0445	2.0427	2.0426	2.5386	2.039	2.0407	2.0423	5.1097	5.1117	5.1099	5.1097	5.6058	5.1061	5.1079	5.1095	1.02	1.022	1.0202	1.02	1.5161	1.0164	1.0182	1.0198	0.4144	0.4163	0.4145	0.4144	0.9104	0.4108	0.4125
CPI-SS09F430F14	NGFR_IL2	simple:P08138	simple:P60568	NGFR	IL2	TRUE	TRUE	FALSE	I2D	FALSE	0.0237	0.0689	0.019	0.019	0.0211	0.021	0.021	0.0252	0.0263	0.0715	0.0217	0.0217	0.0238	0.0236	0.0236	0.0279	0.01	0.0551	0.0053	0.0053	0.0074	0.0073	0.0073	0.0115	0.0154	0.0606	0.0108	0.0107	0.0129	0.0127	0.0127	0.0169	0.1132	0.1583	0.1085	0.1085	0.1106	0.1104	0.1104
CPI-SS0A93C11C8	NGFR_BDNF	simple:P08138	simple:P23560	NGFR	BDNF	TRUE	TRUE	FALSE	curated	FALSE	0	0	0.0191	0.0191	0.0272	0	0.0187	0.0187	0	0	0.0217	0.0217	0.0298	0	0.0214	0.0214	0	0	0.0054	0.0054	0.0134	0	0.005	0.005	0	0	0.0108	0.0108	0.0189	0	0.0105	0.0105	0	0	0.1085	0.1086	0.1166	0	0.1082
CPI-SS01BCB9360	NCAM1_BDNF	simple:P13591	simple:P23560	NCAM1	BDNF	TRUE	TRUE	FALSE	I2D	FALSE	0	0	0.0026	0.0026	0.0107	0	0.0023	0.0023	0	0	0.099	0.0991	0.1071	0	0.0987	0.0987	0	0	0.0069	0.007	0.015	0	0.0066	0.0066	0	0	0.0034	0.0035	0.0115	0	0.0031	0.0031	0	0	0.0125	0.0125	0.0206	0	0.0122
CPI-SS0BA3A1C3A	NGFR_NTF4	simple:P08138	simple:P34130	NGFR	NTF4	TRUE	TRUE	FALSE	curated	FALSE	0	0.0189	0	0.03	0.0189	0	0	0.0187	0	0.0215	0	0.0326	0.0215	0	0	0.0213	0	0.0052	0	0.0163	0.0051	0	0	0.005	0	0.0106	0	0.0217	0.0106	0	0	0.0104	0	0.1083	0	0.1194	0.1083	0	0
CPI-SS0C23EF34B	NCAM1_GDNF	simple:P13591	simple:P39905	NCAM1	GDNF	TRUE	TRUE	FALSE	I2D	FALSE	0.0024	0	0.0023	0.0026	0.0337	0.0027	0.0023	0.0023	0.0989	0	0.0987	0.099	0.1301	0.0992	0.0987	0.0987	0.0068	0	0.0066	0.007	0.0381	0.0071	0.0066	0.0066	0.0033	0	0.0031	0.0035	0.0346	0.0036	0.0031	0.0031	0.0123	0	0.0122	0.0125	0.0436	0.0126	0.0122
CPI-SS07D71C546	NOTCH2_IL24	simple:Q04721	simple:Q13007	NOTCH2	IL24	TRUE	TRUE	FALSE	IMEx,InnateDB-All,MINT	FALSE	0.1248	0.1254	0.1148	0.1369	0.1353	0.1157	0.1204	0.1154	0.1115	0.1121	0.1015	0.1236	0.122	0.1024	0.107	0.1021	0.0263	0.0269	0.0163	0.0384	0.0367	0.0172	0.0218	0.0169	0.1359	0.1364	0.1258	0.1479	0.1463	0.1268	0.1314	0.1264	0.2331	0.2337	0.2231	0.2452	0.2435	0.224	0.2286
CPI-SS027CDEA08	NOTCH2_DLL4	simple:Q04721	simple:Q9NR61	NOTCH2	DLL4	FALSE	TRUE	FALSE	curated	FALSE	0.1177	0.1232	0.8207	0.1187	0.121	0.1202	0.1183	0.1478	0.1043	0.1099	0.8074	0.1054	0.1076	0.1068	0.1049	0.1345	0.0191	0.0246	0.7221	0.0201	0.0224	0.0216	0.0197	0.0492	0.1287	0.1342	0.8317	0.1297	0.132	0.1312	0.1293	0.1588	0.2259	0.2314	0.9289	0.227	0.2292	0.2284	0.2265
CPI-SS012B7C21D	NOTCH1_DLL4	simple:P46531	simple:Q9NR61	NOTCH1	DLL4	FALSE	TRUE	FALSE	curated	FALSE	0.1123	0.1178	0.8153	0.1134	0.1156	0.1148	0.1129	0.1424	0.1319	0.1374	0.8349	0.1329	0.1352	0.1344	0.1325	0.162	0.4662	0.4717	1.1692	0.4672	0.4695	0.4687	0.4668	0.4963	0.0605	0.066	0.7635	0.0615	0.0638	0.063	0.0611	0.0906	0.1062	0.1117	0.8092	0.1073	0.1095	0.1087	0.1068
CPI-SS00D153A8A	NOTCH4_DLL4	simple:Q99466	simple:Q9NR61	NOTCH4	DLL4	FALSE	TRUE	FALSE	curated	FALSE	0.0372	0.0427	0.7402	0.0382	0.0404	0.0397	0.0378	0.0673	0.0147	0.0203	0.7178	0.0158	0.018	0.0172	0.0153	0.0449	1.2247	1.2303	1.9278	1.2258	1.228	1.2272	1.2253	1.2549	0.0205	0.026	0.7235	0.0215	0.0238	0.023	0.0211	0.0506	0.0299	0.0354	0.7329	0.0309	0.0332	0.0324	0.0305
CPI-SS003C9A532	NOTCH2_DLL3	simple:Q04721	simple:Q9NYJ7	NOTCH2	DLL3	FALSE	TRUE	FALSE	curated	FALSE	0.1183	0.1162	0.1152	0.1232	0.1156	0.1149	0.1153	0.1169	0.105	0.1029	0.1018	0.1098	0.1022	0.1016	0.1019	0.1036	0.0198	0.0177	0.0166	0.0246	0.017	0.0163	0.0167	0.0184	0.1293	0.1272	0.1262	0.1342	0.1266	0.1259	0.1263	0.1279	0.2266	0.2245	0.2234	0.2314	0.2238	0.2231	0.2235
CPI-SS0607D1101	NOTCH1_DLL3	simple:P46531	simple:Q9NYJ7	NOTCH1	DLL3	FALSE	TRUE	FALSE	curated	FALSE	0.113	0.1109	0.1098	0.1178	0.1102	0.1095	0.1099	0.1116	0.1326	0.1304	0.1294	0.1374	0.1298	0.1291	0.1295	0.1311	0.4669	0.4648	0.4637	0.4717	0.4641	0.4634	0.4638	0.4654	0.0611	0.059	0.058	0.066	0.0584	0.0577	0.0581	0.0597	0.1069	0.1048	0.1037	0.1117	0.1041	0.1034	0.1038
CPI-SS09D379E5B	NOTCH4_DLL3	simple:Q99466	simple:Q9NYJ7	NOTCH4	DLL3	FALSE	TRUE	FALSE	curated	FALSE	0.0378	0.0357	0.0347	0.0427	0.035	0.0344	0.0348	0.0364	0.0154	0.0133	0.0122	0.0202	0.0126	0.012	0.0123	0.014	1.2254	1.2233	1.2222	1.2302	1.2226	1.222	1.2223	1.224	0.0212	0.019	0.018	0.026	0.0184	0.0177	0.0181	0.0197	0.0306	0.0285	0.0274	0.0354	0.0278	0.0271	0.0275
CPI-SS02770D68F	NOTCH2_JAG2	simple:Q04721	simple:Q9Y219	NOTCH2	JAG2	FALSE	TRUE	FALSE	curated	FALSE	0.1212	0.1754	0.7883	0.1557	0.121	0.134	0.1261	0.1262	0.1079	0.162	0.775	0.1424	0.1077	0.1207	0.1128	0.1129	0.0227	0.0768	0.6898	0.0571	0.0225	0.0355	0.0275	0.0277	0.1322	0.1864	0.7993	0.1667	0.132	0.145	0.1371	0.1372	0.2295	0.2836	0.8966	0.2639	0.2293	0.2423	0.2343
CPI-SS08C3D27F7	NOTCH1_JAG2	simple:P46531	simple:Q9Y219	NOTCH1	JAG2	FALSE	TRUE	FALSE	curated	FALSE	0.1159	0.17	0.783	0.1503	0.1157	0.1287	0.1207	0.1209	0.1354	0.1896	0.8025	0.1699	0.1352	0.1483	0.1403	0.1404	0.4698	0.5239	1.1369	0.5042	0.4695	0.4826	0.4746	0.4748	0.064	0.1182	0.7311	0.0985	0.0638	0.0768	0.0689	0.069	0.1098	0.1639	0.7769	0.1442	0.1096	0.1226	0.1146
CPI-SS05FEE05CB	NOTCH4_JAG2	simple:Q99466	simple:Q9Y219	NOTCH4	JAG2	FALSE	TRUE	FALSE	curated	FALSE	0.0407	0.0949	0.7078	0.0752	0.0405	0.0535	0.0456	0.0457	0.0183	0.0724	0.6854	0.0528	0.0181	0.0311	0.0232	0.0233	1.2283	1.2825	1.8954	1.2628	1.2281	1.2411	1.2332	1.2333	0.0241	0.0782	0.6911	0.0585	0.0238	0.0369	0.0289	0.029	0.0335	0.0876	0.7006	0.0679	0.0332	0.0463	0.0383
CPI-SS0C4D54E39	NOTCH3_JAG2	simple:Q9UM47	simple:Q9Y219	NOTCH3	JAG2	FALSE	TRUE	FALSE	curated	FALSE	0.0184	0.0725	0.6854	0.0528	0.0181	0.0312	0.0232	0.0233	0.019	0.0731	0.6861	0.0534	0.0188	0.0318	0.0238	0.024	0.028	0.0822	0.6951	0.0625	0.0278	0.0409	0.0329	0.033	0.1758	0.2299	0.8429	0.2102	0.1756	0.1886	0.1806	0.1808	1.1719	1.226	1.839	1.2063	1.1716	1.1847	1.1767
CPI-SS0B42AD9EF	NOTCH1_WNT4	simple:P46531	simple:P56705	NOTCH1	WNT4	TRUE	TRUE	FALSE	I2D	FALSE	0.1116	0.1147	0.1173	0.1668	0.1183	0.1123	0.1102	0.1277	0.1312	0.1343	0.1368	0.1864	0.1378	0.1319	0.1298	0.1472	0.4655	0.4686	0.4711	0.5207	0.4721	0.4662	0.4641	0.4815	0.0598	0.0629	0.0654	0.115	0.0664	0.0605	0.0584	0.0758	0.1055	0.1086	0.1112	0.1607	0.1122	0.1063	0.1041
CPI-SS0FA326344	FZD6_WNT4	simple:O60353	simple:P56705	FZD6	WNT4	TRUE	TRUE	FALSE	curated	FALSE	0.0147	0.0179	0.0204	0.07	0.0214	0.0155	0.0133	0.0308	0.0333	0.0364	0.0389	0.0885	0.0399	0.034	0.0319	0.0493	0.3298	0.3329	0.3354	0.385	0.3364	0.3305	0.3284	0.3458	0.1188	0.1219	0.1245	0.174	0.1255	0.1196	0.1174	0.1349	0.0455	0.0486	0.0511	0.1007	0.0521	0.0462	0.0441
CPI-SS0B87FE6E0	NOTCH1_JAG1	simple:P46531	simple:P78504	NOTCH1	JAG1	FALSE	TRUE	FALSE	curated	FALSE	0.1243	0.1915	1.2553	0.2938	0.8978	0.1647	0.1732	0.1303	0.1438	0.211	1.2749	0.3134	0.9173	0.1843	0.1927	0.1499	0.4781	0.5453	1.6092	0.6477	1.2517	0.5186	0.5271	0.4842	0.0724	0.1396	1.2035	0.242	0.8459	0.1128	0.1213	0.0785	0.1182	0.1854	1.2492	0.2877	0.8917	0.1586	0.1671
CPI-SS01A07768A	CD46_JAG1	simple:P15529	simple:P78504	CD46	JAG1	FALSE	TRUE	FALSE	curated	FALSE	0.3343	0.4015	1.4654	0.5039	1.1079	0.3748	0.3832	0.3404	0.4437	0.5109	1.5748	0.6132	1.2172	0.4841	0.4926	0.4498	1.1505	1.2177	2.2816	1.32	1.924	1.1909	1.1994	1.1566	1.0215	1.0887	2.1526	1.1911	1.7951	1.062	1.0704	1.0276	0.48	0.5472	1.6111	0.6496	1.2536	0.5205	0.529
CPI-SS0E5AF12B6	NOTCH1_NOV	simple:P46531	simple:P48745	NOTCH1	NOV	TRUE	TRUE	FALSE	I2D,InnateDB-All	FALSE	0.1157	0.116	0.4615	0.1645	0.1856	0.2199	0.116	0.1133	0.1353	0.1356	0.481	0.1841	0.2052	0.2394	0.1355	0.1329	0.4696	0.4699	0.8154	0.5184	0.5395	0.5737	0.4699	0.4672	0.0639	0.0641	0.4096	0.1127	0.1338	0.168	0.0641	0.0615	0.1096	0.1099	0.4554	0.1584	0.1795	0.2138	0.1099
CPI-SS0A34EE366	NOTCH1_DLK1	simple:P46531	simple:P80370	NOTCH1	DLK1	FALSE	TRUE	FALSE	curated	FALSE	0.1098	0.1097	0.1096	0.1096	0.1365	0	0	0.1094	0.1294	0.1292	0.1291	0.1291	0.156	0	0	0.129	0.4637	0.4636	0.4634	0.4634	0.4903	0	0	0.4633	0.058	0.0578	0.0577	0.0577	0.0846	0	0	0.0576	0.1037	0.1036	0.1035	0.1035	0.1304	0	0
CPI-SS030EDC420	FZD9_WNT7A	simple:O00144	simple:O00755	FZD9	WNT7A	TRUE	TRUE	FALSE	I2D	FALSE	0.002	0.0042	0	0	0	0.0022	0.0018	0	0.0025	0.0047	0	0	0	0.0027	0.0023	0	0.0022	0.0044	0	0	0	0.0024	0.002	0	0.0076	0.0098	0	0	0	0.0078	0.0074	0	0.0019	0.0041	0	0	0	0.0021	0.0017
CPI-SS05C2D0200	FZD9_WNT1	simple:O00144	simple:P04628	FZD9	WNT1	TRUE	TRUE	FALSE	I2D	FALSE	0	0.003	0	0	0	0	0.0018	0	0	0.0035	0	0	0	0	0.0023	0	0	0.0032	0	0	0	0	0.002	0	0	0.0086	0	0	0	0	0.0074	0	0	0.0028	0	0	0	0	0.0016
CPI-SS09FF3A1EA	FZD9_WNT2	simple:O00144	simple:P09544	FZD9	WNT2	TRUE	TRUE	FALSE	curated	FALSE	0.0051	0.0039	0.0033	0.0098	0.1663	0.004	0.0022	0.0025	0.0056	0.0044	0.0038	0.0103	0.1668	0.0045	0.0027	0.003	0.0053	0.0041	0.0035	0.01	0.1665	0.0042	0.0024	0.0027	0.0107	0.0095	0.0089	0.0154	0.1719	0.0096	0.0078	0.0081	0.005	0.0038	0.0032	0.0097	0.1661	0.0039	0.0021
CPI-SS093922D5A	CCL16_CCR2	simple:O15467	simple:P41597	CCL16	CCR2	TRUE	FALSE	TRUE	curated	FALSE	0	0	0	0	0	0	0	0	0	0	0	0	0	0	0	0	0.0221	0.0262	0.0098	0.0086	0.0096	0.0107	0.0599	0.0639	0	0	0	0	0	0	0	0	0.0145	0.0186	0.0022	0.0009	0.002	0.003	0.0522
CPI-SS0CF0E4DE9	CCL2_CCR2	simple:P13500	simple:P41597	CCL2	CCR2	TRUE	FALSE	TRUE	curated	FALSE	0.0902	0.0943	0.0779	0.0766	0.0777	0.0787	0.1279	0.132	0.1417	0.1458	0.1294	0.1281	0.1292	0.1303	0.1794	0.1835	2.848	2.8522	2.8358	2.8345	2.8356	2.8366	2.8858	2.8899	0.3289	0.333	0.3166	0.3153	0.3164	0.3174	0.3666	0.3707	3.4753	3.4794	3.463	3.4617	3.4628	3.4638	3.513
CPI-SS08BFF4F9B	CCL3_CCR3	simple:P10147	simple:P51677	CCL3	CCR3	TRUE	FALSE	TRUE	curated	FALSE	0.3796	0.3795	0	0.3795	0.3797	0	0.3808	0.3797	2.2738	2.2737	0	2.2738	2.2739	0	2.275	2.2739	0.3613	0.3612	0	0.3612	0.3613	0	0.3625	0.3613	0.2437	0.2436	0	0.2436	0.2438	0	0.2449	0.2437	0.3973	0.3972	0	0.3973	0.3974	0	0.3985
CPI-SS0F6B529A1	CCL5_CCR3	simple:P13501	simple:P51677	CCL5	CCR3	TRUE	FALSE	TRUE	curated	FALSE	0.3589	0.3588	0	0.3588	0.359	0	0.3601	0.3589	10.6623	10.6622	0	10.6622	10.6624	0	10.6635	10.6623	0.1522	0.1521	0	0.1522	0.1523	0	0.1534	0.1523	0.2803	0.2802	0	0.2802	0.2804	0	0.2815	0.2803	0.3246	0.3244	0	0.3245	0.3246	0	0.3257
CPI-SS0C6311D2D	CCL3L3_CCR3	simple:P16619	simple:P51677	CCL3L3	CCR3	TRUE	FALSE	TRUE	curated	FALSE	0.1042	0.1041	0	0.1041	0.1043	0	0.1054	0.1042	0.4774	0.4773	0	0.4773	0.4775	0	0.4786	0.4775	0.1394	0.1393	0	0.1393	0.1395	0	0.1406	0.1395	0.122	0.1219	0	0.1219	0.1221	0	0.1232	0.122	0.1004	0.1003	0	0.1003	0.1005	0	0.1016
CPI-SS0F33890C0	CCL11_CCR3	simple:P51671	simple:P51677	CCL11	CCR3	TRUE	FALSE	TRUE	curated	FALSE	0.0027	0.0026	0	0.0027	0.0028	0	0.0039	0.0028	0.0051	0.005	0	0.005	0.0052	0	0.0063	0.0052	0.0053	0.0052	0	0.0052	0.0054	0	0.0065	0.0054	0.0006	0.0005	0	0.0005	0.0007	0	0.0018	0.0007	0.1484	0.1482	0	0.1483	0.1484	0	0.1496
CPI-SS0348B76E5	CCL16_CCR1	simple:O15467	simple:P32246	CCL16	CCR1	TRUE	FALSE	TRUE	curated	FALSE	0	0	0	0	0	0	0	0	0	0	0	0	0	0	0	0	0.0494	0.0899	0.0118	0.0104	0.0118	0.0125	0.2992	0.0344	0	0	0	0	0	0	0	0	0.0418	0.0823	0.0042	0.0027	0.0041	0.0048	0.2916
CPI-SS08DA48A5A	CCL3_CCR1	simple:P10147	simple:P32246	CCL3	CCR1	TRUE	FALSE	TRUE	curated	FALSE	0.4212	0.4617	0.3836	0.3822	0.3836	0.3842	0.671	0.4062	2.3154	2.3559	2.2778	2.2764	2.2778	2.2785	2.5652	2.3004	0.4029	0.4434	0.3652	0.3638	0.3652	0.3659	0.6527	0.3879	0.2853	0.3258	0.2477	0.2462	0.2476	0.2483	0.5351	0.2703	0.4389	0.4795	0.4013	0.3999	0.4013	0.402	0.6888
CPI-SS0A021DB6E	CCL5_CCR1	simple:P13501	simple:P32246	CCL5	CCR1	TRUE	FALSE	TRUE	curated	FALSE	0.4005	0.441	0.3629	0.3615	0.3628	0.3635	0.6503	0.3855	10.7039	10.7444	10.6663	10.6648	10.6662	10.6669	10.9537	10.6889	0.1938	0.2343	0.1562	0.1548	0.1562	0.1569	0.4436	0.1788	0.3219	0.3624	0.2843	0.2829	0.2842	0.2849	0.5717	0.3069	0.3661	0.4067	0.3285	0.3271	0.3285	0.3292	0.616
CPI-SS0817CE2B3	CCL3L3_CCR1	simple:P16619	simple:P32246	CCL3L3	CCR1	TRUE	FALSE	TRUE	curated	FALSE	0.1458	0.1863	0.1082	0.1068	0.1081	0.1088	0.3956	0.1308	0.519	0.5595	0.4814	0.48	0.4814	0.4821	0.7688	0.504	0.181	0.2215	0.1434	0.142	0.1434	0.1441	0.4308	0.166	0.1636	0.2041	0.126	0.1245	0.1259	0.1266	0.4134	0.1486	0.142	0.1825	0.1044	0.103	0.1044	0.1051	0.3918
CPI-SS04587A7C5	CCL16_HRH4	simple:O15467	simple:Q9H3N8	CCL16	HRH4	TRUE	FALSE	TRUE	guidetopharmacology.org	FALSE	0	0	0	0	0	0	0	0	0	0	0	0	0	0	0	0	0	0	0.0084	0.0082	0.0078	0.0087	0.0079	0.0088	0	0	0	0	0	0	0	0	0	0	0.0008	0.0005	0.0001	0.0011	0.0003
CPI-SS0DBFB8BEA	CCL2_ACKR1	simple:P13500	simple:Q16570	CCL2	ACKR1	TRUE	FALSE	TRUE	curated	FALSE	0.1075	0.1008	7.1933	0.0926	0.1116	0.1241	0.0872	0.1228	0.159	0.1523	7.2448	0.1441	0.1631	0.1756	0.1387	0.1743	2.8654	2.8586	9.9512	2.8504	2.8694	2.882	2.845	2.8807	0.3462	0.3395	7.432	0.3312	0.3502	0.3628	0.3258	0.3615	3.4926	3.4859	10.5784	3.4776	3.4966	3.5092	3.4722
CPI-SS05B7D3407	CCL5_ACKR1	simple:P13501	simple:Q16570	CCL5	ACKR1	TRUE	FALSE	TRUE	curated	FALSE	0.3905	0.3838	7.4763	0.3756	0.3946	0.4071	0.3702	0.4058	10.6939	10.6872	17.7797	10.679	10.698	10.7105	10.6736	10.7092	0.1839	0.1771	7.2697	0.1689	0.1879	0.2005	0.1635	0.1992	0.3119	0.3052	7.3977	0.297	0.316	0.3285	0.2916	0.3272	0.3562	0.3495	7.442	0.3412	0.3602	0.3728	0.3358
CPI-SS03821C2C6	PF4_ACKR1	simple:P02776	simple:Q16570	PF4	ACKR1	TRUE	FALSE	TRUE	I2D,InnateDB	FALSE	0	0	0	0	0	0	0	0	0	0	0	0	0	0	0	0	0	0	0	0	0	0	0	0	0	0	0	0	0	0	0	0	0.0332	0.0264	7.119	0.0182	0.0372	0.0498	0.0128
CPI-SS052BBD9F9	CXCL1_ACKR1	simple:P09341	simple:Q16570	CXCL1	ACKR1	TRUE	FALSE	TRUE	curated	FALSE	0.0495	0.0428	7.1353	0.0345	0.0535	0.0661	0.0291	0.0648	0.0651	0.0583	7.1509	0.0501	0.0691	0.0817	0.0447	0.0804	0.3235	0.3167	7.4093	0.3085	0.3275	0.3401	0.3031	0.3388	0.2583	0.2516	7.3441	0.2434	0.2624	0.2749	0.238	0.2737	0.5792	0.5725	7.665	0.5643	0.5833	0.5958	0.5589
CPI-SS0911EECCC	CXCL8_ACKR1	simple:P10145	simple:Q16570	CXCL8	ACKR1	TRUE	FALSE	TRUE	curated	FALSE	0.1264	0.1197	7.2122	0.1114	0.1305	0.143	0.1061	0.1417	0.2072	0.2004	7.293	0.1922	0.2112	0.2238	0.1868	0.2225	0.3518	0.345	7.4376	0.3368	0.3558	0.3684	0.3314	0.3671	0.4485	0.4418	7.5343	0.4335	0.4525	0.4651	0.4281	0.4638	0.4435	0.4368	7.5293	0.4286	0.4476	0.4601	0.4232
CPI-SS0ABF41CAA	CXCL5_ACKR1	simple:P42830	simple:Q16570	CXCL5	ACKR1	TRUE	FALSE	TRUE	I2D	FALSE	0.033	0.0263	7.1188	0.0181	0.0371	0.0496	0.0127	0.0483	0.0344	0.0277	7.1202	0.0195	0.0385	0.051	0.0141	0.0497	0.0327	0.026	7.1185	0.0177	0.0368	0.0493	0.0124	0.048	0.0445	0.0377	7.1302	0.0295	0.0485	0.061	0.0241	0.0598	0.0953	0.0886	7.1811	0.0804	0.0994	0.1119	0.075
CPI-SS008700E67	CCL8_ACKR1	simple:P80075	simple:Q16570	CCL8	ACKR1	TRUE	FALSE	TRUE	I2D	FALSE	0.0376	0.0309	7.1234	0.0226	0.0417	0.0542	0.0172	0.0529	0.0428	0.036	7.1286	0.0278	0.0468	0.0594	0.0224	0.0581	0.2134	0.2066	7.2992	0.1984	0.2174	0.23	0.193	0.2287	0.0662	0.0595	7.152	0.0513	0.0703	0.0828	0.0459	0.0815	0.442	0.4352	7.5278	0.427	0.446	0.4585	0.4216
CPI-SS07EC65CED	CCL7_ACKR1	simple:P80098	simple:Q16570	CCL7	ACKR1	TRUE	FALSE	TRUE	I2D	FALSE	0	0	0	0	0	0	0	0	0.0341	0.0274	7.1199	0.0192	0.0382	0.0507	0.0138	0.0494	0.0349	0.0282	7.1207	0.02	0.039	0.0515	0.0146	0.0502	0.0319	0.0252	7.1177	0.0169	0.036	0.0485	0.0116	0.0472	0.0385	0.0318	7.1243	0.0236	0.0426	0.0551	0.0182
CPI-SS08B249DBA	CCL2_CCR10	simple:P13500	simple:P46092	CCL2	CCR10	TRUE	FALSE	TRUE	I2D	FALSE	0.0815	0.0793	0.0834	0.0793	0.1668	0.0801	0.081	0.1808	0.133	0.1308	0.1349	0.1308	0.2183	0.1316	0.1325	0.2323	2.8393	2.8372	2.8412	2.8371	2.9247	2.838	2.8388	2.9387	0.3201	0.318	0.322	0.3179	0.4055	0.3188	0.3196	0.4195	3.4665	3.4644	3.4684	3.4643	3.5519	3.4652	3.466
CPI-SS0F3BF2B34	CCL5_ACKR4	simple:P13501	simple:Q9NPB9	CCL5	ACKR4	TRUE	FALSE	TRUE	I2D	FALSE	0.3609	0.3592	0.3798	0.3624	0.415	0.3599	0.3594	0.3591	10.6643	10.6625	10.6832	10.6658	10.7184	10.6633	10.6628	10.6625	0.1543	0.1525	0.1731	0.1557	0.2084	0.1532	0.1528	0.1525	0.2823	0.2806	0.3012	0.2838	0.3364	0.2813	0.2809	0.2805	0.3266	0.3248	0.3454	0.328	0.3807	0.3255	0.3251
CPI-SS0CB2E8B21	CCL11_ACKR4	simple:P51671	simple:Q9NPB9	CCL11	ACKR4	TRUE	FALSE	TRUE	I2D	FALSE	0.0048	0.003	0.0236	0.0062	0.0589	0.0037	0.0033	0.003	0.0071	0.0054	0.026	0.0086	0.0613	0.0061	0.0057	0.0054	0.0073	0.0056	0.0262	0.0088	0.0615	0.0063	0.0059	0.0056	0.0026	0.0009	0.0215	0.0041	0.0568	0.0016	0.0012	0.0009	0.1504	0.1486	0.1692	0.1518	0.2045	0.1493	0.1489
CPI-SS0ECD9BB5E	CCL21_ACKR4	simple:O00585	simple:Q9NPB9	CCL21	ACKR4	TRUE	FALSE	TRUE	curated	FALSE	0.0185	0.0168	0.0374	0.02	0.0727	0.0175	0.0171	0.0168	0.0077	0.0059	0.0265	0.0091	0.0618	0.0066	0.0062	0.0059	2.5735	2.5717	2.5924	2.575	2.6276	2.5725	2.572	2.5717	0.024	0.0223	0.0429	0.0255	0.0781	0.023	0.0225	0.0222	0.3626	0.3608	0.3815	0.3641	0.4167	0.3616	0.3611
CPI-SS0CCD89E02	CCL25_ACKR4	simple:O15444	simple:Q9NPB9	CCL25	ACKR4	TRUE	FALSE	TRUE	curated	FALSE	0.0038	0.0021	0.0227	0.0053	0.0579	0.0028	0.0024	0.002	0	0	0	0	0	0	0	0	0	0	0	0	0	0	0	0	0.0027	0.0009	0.0216	0.0042	0.0568	0.0017	0.0012	0.0009	0	0	0	0	0	0	0
CPI-SS083B5EBAB	CXCL13_ACKR4	simple:O43927	simple:Q9NPB9	CXCL13	ACKR4	TRUE	FALSE	TRUE	curated	FALSE	0.036	0.0343	0.0549	0.0375	0.0901	0.035	0.0345	0.0342	2.9603	2.9585	2.9791	2.9617	3.0144	2.9592	2.9588	2.9585	0.0242	0.0224	0.043	0.0256	0.0783	0.0231	0.0227	0.0224	0.0357	0.0339	0.0546	0.0372	0.0898	0.0347	0.0342	0.0339	0.0591	0.0574	0.078	0.0606	0.1132	0.0581	0.0577
CPI-SS00AEC3818	CCL19_ACKR4	simple:Q99731	simple:Q9NPB9	CCL19	ACKR4	TRUE	FALSE	TRUE	curated	FALSE	0.031	0.0292	0.0498	0.0324	0.0851	0.0299	0.0295	0.0292	0.0265	0.0248	0.0454	0.028	0.0806	0.0255	0.0251	0.0247	0.0299	0.0282	0.0488	0.0314	0.084	0.0289	0.0285	0.0281	0.1269	0.1251	0.1457	0.1283	0.181	0.1258	0.1254	0.1251	1.557	1.5552	1.5758	1.5584	1.6111	1.5559	1.5555
CPI-SS0EA05941A	CCL5_CCR4	simple:P13501	simple:P51679	CCL5	CCR4	TRUE	FALSE	TRUE	curated	FALSE	0.3628	0.489	0.3595	0.3608	0.3596	0.3698	0.3603	0.3622	10.6662	10.7924	10.6629	10.6642	10.663	10.6731	10.6637	10.6656	0.1561	0.2824	0.1528	0.1542	0.1529	0.1631	0.1537	0.1555	0.2842	0.4104	0.2809	0.2822	0.281	0.2912	0.2817	0.2836	0.3284	0.4547	0.3251	0.3265	0.3252	0.3354	0.326
CPI-SS052B38F1C	CCL22_CCR4	simple:O00626	simple:P51679	CCL22	CCR4	TRUE	FALSE	TRUE	curated	FALSE	0.0241	0.1504	0.0208	0.0222	0.0209	0.0311	0.0217	0.0235	0.0345	0.1608	0.0312	0.0326	0.0313	0.0415	0.0321	0.0339	0.0088	0.135	0.0055	0.0068	0.0056	0.0158	0.0063	0.0082	0.0116	0.1378	0.0083	0.0096	0.0084	0.0185	0.0091	0.011	0.018	0.1442	0.0147	0.016	0.0147	0.0249	0.0155
CPI-SS04641FE5F	CCL3L3_DPP4	simple:P16619	simple:P27487	CCL3L3	DPP4	TRUE	FALSE	TRUE	I2D	FALSE	0.1054	0.1448	0.1383	0.1072	0.1944	0.1449	0.1218	0.1062	0.4786	0.518	0.5116	0.4804	0.5676	0.5182	0.495	0.4794	0.1406	0.18	0.1736	0.1424	0.2296	0.1802	0.157	0.1414	0.1232	0.1626	0.1561	0.1249	0.2121	0.1627	0.1396	0.124	0.1016	0.141	0.1346	0.1034	0.1906	0.1412	0.118
CPI-SS006FB5198	GCG_DPP4	simple:P01275	simple:P27487	GCG	DPP4	TRUE	FALSE	TRUE	InnateDB-All,MINT	FALSE	0	0	0	0	0	0	0	0	0	0	0	0	0	0	0	0	0.0015	0.0409	0.0345	0.0033	0.0905	0.041	0.0179	0.0023	0	0	0	0	0	0	0	0	0	0	0	0	0	0	0
CPI-SS0AEC33FF1	CCL22_DPP4	simple:O00626	simple:P27487	CCL22	DPP4	TRUE	FALSE	TRUE	curated	FALSE	0.0214	0.0608	0.0544	0.0232	0.1104	0.061	0.0378	0.0222	0.0318	0.0712	0.0648	0.0336	0.1208	0.0714	0.0482	0.0326	0.0061	0.0455	0.0391	0.0079	0.0951	0.0457	0.0225	0.0069	0.0089	0.0483	0.0418	0.0106	0.0978	0.0484	0.0253	0.0097	0.0152	0.0546	0.0482	0.017	0.1042	0.0548	0.0317
CPI-SS0CC738ABC	CXCL11_DPP4	simple:O14625	simple:P27487	CXCL11	DPP4	TRUE	FALSE	TRUE	curated	FALSE	0.0107	0.0501	0.0437	0.0125	0.0997	0.0503	0.0271	0.0115	0.0186	0.0579	0.0515	0.0203	0.1075	0.0581	0.035	0.0194	0.3213	0.3607	0.3542	0.3231	0.4103	0.3608	0.3377	0.3221	0.028	0.0674	0.061	0.0298	0.117	0.0676	0.0444	0.0288	0.1212	0.1606	0.1542	0.123	0.2102	0.1608	0.1376
CPI-SS0F9BBC31B	VIP_DPP4	simple:P01282	simple:P27487	VIP	DPP4	TRUE	FALSE	TRUE	InnateDB-All,MINT	FALSE	0	0	0	0	0	0	0	0	0	0	0	0	0	0	0	0	0.0166	0.056	0.0496	0.0184	0.1056	0.0562	0.0331	0.0175	0	0	0	0	0	0	0	0	0	0	0	0	0	0	0
CPI-SS0FDAB7BA8	CXCL10_DPP4	simple:P02778	simple:P27487	CXCL10	DPP4	TRUE	FALSE	TRUE	curated	FALSE	0.173	0.2124	0.206	0.1748	0.262	0.2126	0.1894	0.1738	0.1403	0.1797	0.1732	0.142	0.2293	0.1798	0.1567	0.1411	0.5697	0.6091	0.6027	0.5715	0.6587	0.6093	0.5862	0.5706	0.5806	0.62	0.6136	0.5824	0.6696	0.6202	0.5971	0.5815	0.9455	0.9849	0.9785	0.9473	1.0345	0.9851	0.9619
CPI-SS018B35889	GIP_DPP4	simple:P09681	simple:P27487	GIP	DPP4	TRUE	FALSE	TRUE	InnateDB-All,MINT	FALSE	0	0	0	0	0	0	0	0	0	0	0	0	0	0	0	0	0	0	0	0	0	0	0	0	0	0	0	0	0	0	0	0	0.002	0.0413	0.0349	0.0037	0.0909	0.0415	0.0184
CPI-SS0FAE7ABEF	PYY_DPP4	simple:P10082	simple:P27487	PYY	DPP4	TRUE	FALSE	TRUE	InnateDB-All,MINT	FALSE	0	0	0	0	0	0	0	0	0	0	0	0	0	0	0	0	0.0014	0.0408	0.0344	0.0032	0.0904	0.0409	0.0178	0.0022	0.0046	0.044	0.0376	0.0064	0.0936	0.0442	0.021	0.0054	0.0015	0.0409	0.0345	0.0033	0.0905	0.0411	0.0179
CPI-SS0D377BBBF	ADCYAP1_DPP4	simple:P18509	simple:P27487	ADCYAP1	DPP4	TRUE	FALSE	TRUE	InnateDB-All,MINT	FALSE	0.0019	0.0413	0.0349	0.0037	0.0909	0.0415	0.0183	0.0027	0.002	0.0414	0.035	0.0038	0.091	0.0416	0.0184	0.0028	0.0021	0.0415	0.035	0.0038	0.0911	0.0416	0.0185	0.0029	0.0022	0.0416	0.0352	0.004	0.0912	0.0418	0.0187	0.003	0.0014	0.0407	0.0343	0.0031	0.0903	0.0409	0.0178
CPI-SS0CDAC688B	CXCL2_DPP4	simple:P19875	simple:P27487	CXCL2	DPP4	TRUE	FALSE	TRUE	curated	FALSE	0.1263	0.1657	0.1592	0.128	0.2153	0.1658	0.1427	0.1271	0.2241	0.2635	0.2571	0.2259	0.3131	0.2637	0.2405	0.2249	3.4607	3.5001	3.4937	3.4625	3.5497	3.5003	3.4771	3.4615	0.5444	0.5838	0.5774	0.5462	0.6334	0.584	0.5608	0.5452	2.3801	2.4194	2.413	2.3818	2.469	2.4196	2.3965
CPI-SS01A6823FA	PF4_CXCR3	simple:P02776	simple:P49682	PF4	CXCR3	TRUE	FALSE	TRUE	curated	FALSE	0	0	0	0	0	0	0	0	0	0	0	0	0	0	0	0	0	0	0	0	0	0	0	0	0	0	0	0	0	0	0	0	0.1018	0.3964	0.0034	0.0044	0.0069	0.011	0.0506
CPI-SS09FAC4977	CXCL11_CXCR3	simple:O14625	simple:P49682	CXCL11	CXCR3	TRUE	FALSE	TRUE	curated	FALSE	0.1098	0.4044	0.0114	0.0124	0.0149	0.019	0.0586	0.0573	0.1176	0.4123	0.0193	0.0203	0.0227	0.0269	0.0664	0.0652	0.4203	0.715	0.322	0.323	0.3254	0.3296	0.3691	0.3679	0.127	0.4217	0.0287	0.0297	0.0322	0.0363	0.0759	0.0746	0.2202	0.5149	0.1219	0.1229	0.1254	0.1295	0.169
CPI-SS080683E15	CXCL10_CXCR3	simple:P02778	simple:P49682	CXCL10	CXCR3	TRUE	FALSE	TRUE	curated	FALSE	0.272	0.5667	0.1737	0.1747	0.1772	0.1813	0.2209	0.2196	0.2393	0.534	0.141	0.142	0.1444	0.1486	0.1881	0.1869	0.6688	0.9635	0.5705	0.5715	0.5739	0.578	0.6176	0.6163	0.6797	0.9744	0.5814	0.5824	0.5848	0.5889	0.6285	0.6272	1.0446	1.3392	0.9462	0.9472	0.9497	0.9538	0.9934
CPI-SS0EFE0B07A	CXCL12_CXCR3	simple:P48061	simple:P49682	CXCL12	CXCR3	TRUE	FALSE	TRUE	guidetopharmacology.org	FALSE	0.1236	0.4182	0.0252	0.0262	0.0287	0.0328	0.0724	0.0711	0.1192	0.4139	0.0209	0.0219	0.0243	0.0284	0.068	0.0667	1.4704	1.7651	1.3721	1.3731	1.3755	1.3796	1.4192	1.4179	0.1475	0.4422	0.0492	0.0502	0.0526	0.0568	0.0963	0.0951	1.4823	1.777	1.384	1.385	1.3874	1.3916	1.4311
CPI-SS0C62E5DD8	CXCL1_CXCR1	simple:P09341	simple:P25024	CXCL1	CXCR1	TRUE	FALSE	TRUE	curated	FALSE	0	0.0204	0	0.0183	0	0	0.0181	0	0	0.036	0	0.0338	0	0	0.0337	0	0	0.2944	0	0.2922	0	0	0.2921	0	0	0.2293	0	0.2271	0	0	0.227	0	0	0.5502	0	0.548	0	0	0.5478
CPI-SS0698C4DC4	CXCL8_CXCR1	simple:P10145	simple:P25024	CXCL8	CXCR1	TRUE	FALSE	TRUE	curated	FALSE	0	0.0973	0	0.0952	0	0	0.095	0	0	0.1781	0	0.1759	0	0	0.1758	0	0	0.3227	0	0.3205	0	0	0.3204	0	0	0.4194	0	0.4173	0	0	0.4171	0	0	0.4145	0	0.4123	0	0	0.4122
CPI-SS040630206	CXCL2_CXCR1	simple:P19875	simple:P25024	CXCL2	CXCR1	TRUE	FALSE	TRUE	I2D	FALSE	0	0.1277	0	0.1255	0	0	0.1253	0	0	0.2255	0	0.2233	0	0	0.2232	0	0	3.4621	0	3.4599	0	0	3.4598	0	0	0.5458	0	0.5436	0	0	0.5435	0	0	2.3815	0	2.3793	0	0	2.3791
CPI-SS07AB1C381	PPBP_CXCR1	simple:P02775	simple:P25024	PPBP	CXCR1	TRUE	FALSE	TRUE	curated	FALSE	0	0	0	0	0	0	0	0	0	0	0	0	0	0	0	0	0	0	0	0	0	0	0	0	0	0	0	0	0	0	0	0	0	0	0	0	0	0	0
CPI-SS0D04AE221	CXCL3_CXCR1	simple:P19876	simple:P25024	CXCL3	CXCR1	TRUE	FALSE	TRUE	I2D	FALSE	0	0.0405	0	0.0383	0	0	0.0382	0	0	0.0572	0	0.0551	0	0	0.0549	0	0	0.713	0	0.7109	0	0	0.7107	0	0	0.1815	0	0.1793	0	0	0.1792	0	0	0.4478	0	0.4457	0	0	0.4455
CPI-SS08102DC9E	CXCL1_CXCR2	simple:P09341	simple:P25025	CXCL1	CXCR2	TRUE	FALSE	TRUE	curated	FALSE	0.0189	0.0219	0.0182	0.0179	0.018	0.0209	0.0263	0.018	0.0345	0.0374	0.0338	0.0335	0.0336	0.0365	0.0419	0.0336	0.2929	0.2958	0.2922	0.2919	0.2919	0.2949	0.3003	0.292	0.2278	0.2307	0.2271	0.2267	0.2268	0.2298	0.2352	0.2269	0.5486	0.5516	0.548	0.5476	0.5477	0.5507	0.5561
CPI-SS0315F51DD	CXCL8_CXCR2	simple:P10145	simple:P25025	CXCL8	CXCR2	TRUE	FALSE	TRUE	curated	FALSE	0.0958	0.0988	0.0952	0.0948	0.0949	0.0979	0.1033	0.0949	0.1766	0.1795	0.1759	0.1756	0.1757	0.1786	0.184	0.1757	0.3212	0.3242	0.3205	0.3202	0.3203	0.3232	0.3286	0.3203	0.4179	0.4209	0.4172	0.4169	0.417	0.4199	0.4253	0.417	0.413	0.4159	0.4123	0.412	0.412	0.415	0.4204
CPI-SS0F562FEA5	CXCL2_CXCR2	simple:P19875	simple:P25025	CXCL2	CXCR2	TRUE	FALSE	TRUE	curated	FALSE	0.1261	0.1291	0.1255	0.1251	0.1252	0.1282	0.1336	0.1252	0.224	0.227	0.2233	0.223	0.2231	0.226	0.2314	0.2231	3.4605	3.4635	3.4599	3.4595	3.4596	3.4626	3.468	3.4597	0.5443	0.5473	0.5436	0.5433	0.5434	0.5463	0.5517	0.5434	2.3799	2.3829	2.3793	2.3789	2.379	2.382	2.3874
CPI-SS0C491A3C1	PPBP_CXCR2	simple:P02775	simple:P25025	PPBP	CXCR2	TRUE	FALSE	TRUE	curated	FALSE	0	0	0	0	0	0	0	0	0	0	0	0	0	0	0	0	0	0	0	0	0	0	0	0	0	0	0	0	0	0	0	0	0	0	0	0	0	0	0
CPI-SS09185EA8F	CXCL3_CXCR2	simple:P19876	simple:P25025	CXCL3	CXCR2	TRUE	FALSE	TRUE	curated	FALSE	0.0389	0.0419	0.0383	0.0379	0.038	0.041	0.0464	0.0381	0.0557	0.0587	0.055	0.0547	0.0548	0.0577	0.0631	0.0548	0.7115	0.7145	0.7109	0.7105	0.7106	0.7136	0.719	0.7106	0.18	0.183	0.1793	0.179	0.1791	0.182	0.1874	0.1791	0.4463	0.4493	0.4456	0.4453	0.4454	0.4483	0.4538
CPI-SS056993231	GCG_GCGR	simple:P01275	simple:P47871	GCG	GCGR	TRUE	FALSE	TRUE	I2D	FALSE	0	0	0	0	0	0	0	0	0	0	0	0	0	0	0	0	0.0009	0.0009	0	0.0007	0	0	0.0011	0	0	0	0	0	0	0	0	0	0	0	0	0	0	0	0
CPI-SS00D9A2FD0	IAPP_CALCR	simple:P10997	simple:P30988	IAPP	CALCR	TRUE	FALSE	TRUE	guidetopharmacology.org	FALSE	0	0	0	0	0	0	0	0	0	0	0	0	0	0	0	0	0	0	0.0034	0.0006	0	0	0.0026	0	0	0	0.0032	0.0005	0	0	0.0025	0	0	0	0.0029	0.0002	0	0	0.0022
CPI-SS015B2F961	CALCA_CALCR	simple:P01258	simple:P30988	CALCA	CALCR	TRUE	FALSE	TRUE	guidetopharmacology.org	FALSE	0	0	0.0047	0.002	0	0	0.0039	0	0	0	0.007	0.0043	0	0	0.0063	0	0	0	0.0032	0.0004	0	0	0.0024	0	0	0	0.0516	0.0489	0	0	0.0509	0	0	0	0.0106	0.0079	0	0	0.0099
CPI-SS0F531DDEB	CALCA_CALCR	simple:P06881	simple:P30988	CALCA	CALCR	TRUE	FALSE	TRUE	guidetopharmacology.org	FALSE	0	0	0.0047	0.002	0	0	0.0039	0	0	0	0.007	0.0043	0	0	0.0063	0	0	0	0.0032	0.0004	0	0	0.0024	0	0	0	0.0516	0.0489	0	0	0.0509	0	0	0	0.0106	0.0079	0	0	0.0099
CPI-SS07CF0C6E7	CALCB_CALCR	simple:P10092	simple:P30988	CALCB	CALCR	TRUE	FALSE	TRUE	guidetopharmacology.org	FALSE	0	0	0.0036	0.0009	0	0	0.0029	0	0	0	0.0063	0.0036	0	0	0.0055	0	0	0	0	0	0	0	0	0	0	0	0.0082	0.0055	0	0	0.0074	0	0	0	0.0032	0.0005	0	0	0.0025
CPI-SS06C0074BD	CCL21_CCR7	simple:O00585	simple:P32248	CCL21	CCR7	TRUE	FALSE	TRUE	curated	FALSE	3.3494	1.0991	0.0447	0.0407	0.042	0.0803	0.915	0.1124	3.3385	1.0882	0.0338	0.0298	0.0311	0.0694	0.9041	0.1015	5.9044	3.6541	2.5996	2.5957	2.5969	2.6353	3.4699	2.6674	3.3549	1.1046	0.0501	0.0462	0.0474	0.0858	0.9205	0.1179	3.6935	1.4432	0.3887	0.3848	0.386	0.4244	1.259
CPI-SS039863E62	CCL25_CCR9	simple:O15444	simple:P51686	CCL25	CCR9	TRUE	FALSE	TRUE	curated	FALSE	0	0	0	0	0	0	0.0017	0	0	0	0	0	0	0	0	0	0	0	0	0	0	0	0	0	0	0	0	0	0	0	0.0006	0	0	0	0	0	0	0	0
CPI-SS0C2437E0D	CXCL13_CXCR5	simple:O43927	simple:P32302	CXCL13	CXCR5	TRUE	FALSE	TRUE	curated	FALSE	0.5706	0.0472	0.0355	0.0364	0.0365	0.0354	0.0378	0.0412	3.4948	2.9715	2.9598	2.9606	2.9608	2.9597	2.9621	2.9655	0.5587	0.0354	0.0236	0.0245	0.0247	0.0235	0.026	0.0294	0.5703	0.0469	0.0352	0.0361	0.0362	0.0351	0.0375	0.0409	0.5937	0.0703	0.0586	0.0595	0.0596	0.0585	0.061
CPI-SS0747FCACD	CXCL11_ACKR3	simple:O14625	simple:P25106	CXCL11	ACKR3	TRUE	FALSE	TRUE	guidetopharmacology.org	FALSE	0.0265	0.0355	0.6205	0.0275	0.7956	0.0209	0.0678	0.0183	0.0344	0.0434	0.6283	0.0353	0.8035	0.0287	0.0757	0.0262	0.3371	0.3461	0.931	0.338	1.1062	0.3315	0.3784	0.3289	0.0438	0.0528	0.6378	0.0448	0.8129	0.0382	0.0851	0.0356	0.137	0.146	0.7309	0.1379	0.9061	0.1314	0.1783
CPI-SS07835EECF	VIP_AVPR1A	simple:P01282	simple:P37288	VIP	AVPR1A	TRUE	FALSE	TRUE	IMEx,IntAct	FALSE	0	0	0	0	0	0	0	0	0	0	0	0	0	0	0	0	0.0193	0.0174	0.0198	0.0165	0.3066	0.0187	0.0161	0.0243	0	0	0	0	0	0	0	0	0	0	0	0	0	0	0
CPI-SS00399ED03	AVP_AVPR1A	simple:P01185	simple:P37288	AVP	AVPR1A	TRUE	FALSE	TRUE	I2D,IMEx,IntAct	FALSE	0.0055	0.0035	0.0059	0.0026	0.2927	0.0048	0.0023	0.0104	0.0048	0.0029	0.0053	0.002	0.2921	0.0042	0.0016	0.0098	0	0	0	0	0	0	0	0	0.0045	0.0025	0.0049	0.0016	0.2918	0.0038	0.0013	0.0094	0	0	0	0	0	0	0
CPI-SS0C8A09915	VIP_VIPR1	simple:P01282	simple:P32241	VIP	VIPR1	TRUE	FALSE	TRUE	guidetopharmacology.org	FALSE	0	0	0	0	0	0	0	0	0	0	0	0	0	0	0	0	0.0176	0.0179	0.0165	0.0379	0.0211	0.016	0.0183	0.0171	0	0	0	0	0	0	0	0	0	0	0	0	0	0	0
CPI-SS062DED513	ADCYAP1_VIPR1	simple:P18509	simple:P32241	ADCYAP1	VIPR1	TRUE	FALSE	TRUE	I2D	FALSE	0.0029	0.0032	0.0018	0.0232	0.0064	0.0013	0.0036	0.0023	0.003	0.0033	0.0019	0.0233	0.0065	0.0014	0.0036	0.0024	0.0031	0.0033	0.002	0.0233	0.0065	0.0015	0.0037	0.0025	0.0032	0.0035	0.0021	0.0235	0.0067	0.0016	0.0039	0.0026	0.0024	0.0026	0.0012	0.0226	0.0058	0.0007	0.003
CPI-SS003AFD9BA	GHRH_VIPR1	simple:P01286	simple:P32241	GHRH	VIPR1	TRUE	FALSE	TRUE	guidetopharmacology.org	FALSE	0	0	0	0	0	0	0	0	0	0	0	0	0	0	0	0	0	0	0	0	0	0	0	0	0.0032	0.0034	0.002	0.0234	0.0066	0.0015	0.0038	0.0026	0	0	0	0	0	0	0
CPI-SS0EC70F078	SCT_VIPR1	simple:P09683	simple:P32241	SCT	VIPR1	TRUE	FALSE	TRUE	I2D,InnateDB-All	FALSE	0.0041	0.0044	0.003	0.0244	0.0076	0.0025	0.0048	0.0035	0.0122	0.0125	0.0111	0.0325	0.0157	0.0106	0.0129	0.0116	0.0028	0.0031	0.0017	0.0231	0.0063	0.0012	0.0035	0.0022	0.0067	0.007	0.0056	0.027	0.0102	0.0051	0.0074	0.0061	0.0542	0.0545	0.0531	0.0745	0.0577	0.0526	0.0549
CPI-SS05B60E59C	VIP_VIPR2	simple:P01282	simple:P41587	VIP	VIPR2	TRUE	FALSE	TRUE	I2D	FALSE	0	0	0	0	0	0	0	0	0	0	0	0	0	0	0	0	0.0161	0.0256	0.0155	0.0292	0.0487	0.0166	0.0196	0.0195	0	0	0	0	0	0	0	0	0	0	0	0	0	0	0
CPI-SS02CCE14A7	ADCYAP1_VIPR2	simple:P18509	simple:P41587	ADCYAP1	VIPR2	TRUE	FALSE	TRUE	I2D	FALSE	0.0014	0.0109	0.0008	0.0145	0.034	0.0019	0.0049	0.0047	0.0015	0.0109	0.0009	0.0146	0.034	0.0019	0.0049	0.0048	0.0015	0.011	0.0009	0.0146	0.0341	0.002	0.005	0.0049	0.0017	0.0112	0.0011	0.0148	0.0343	0.0022	0.0052	0.0051	0.0008	0.0103	0.0002	0.0139	0.0334	0.0013	0.0043
CPI-SS0445D021B	PYY_NPY5R	simple:P10082	simple:Q15761	PYY	NPY5R	TRUE	FALSE	TRUE	I2D	FALSE	0	0	0	0	0	0	0	0	0	0	0	0	0	0	0	0	0	0	0.0005	0.0025	0.0033	0	0	0.0001	0	0	0.0037	0.0058	0.0065	0	0	0.0033	0	0	0.0006	0.0027	0.0034	0	0
CPI-SS0C2000B56	PPY_NPY5R	simple:P01298	simple:Q15761	PPY	NPY5R	TRUE	FALSE	TRUE	guidetopharmacology.org	FALSE	0	0	0	0	0	0	0	0	0	0	0	0	0	0	0	0	0	0	0	0	0	0	0	0	0	0	0	0	0	0	0	0	0	0	0.0005	0.0026	0.0033	0	0
CPI-SS0A9F17199	PYY_NPY1R	simple:P10082	simple:P25929	PYY	NPY1R	TRUE	FALSE	TRUE	guidetopharmacology.org	FALSE	0	0	0	0	0	0	0	0	0	0	0	0	0	0	0	0	0.0231	0.0053	0.0124	0.2149	0.0749	0.0081	0.0024	0.0009	0.0263	0.0085	0.0156	0.2182	0.0781	0.0114	0.0056	0.0041	0.0232	0.0054	0.0125	0.2151	0.075	0.0083	0.0025
CPI-SS0FEF2FF5D	PYY_NPY2R	simple:P10082	simple:P49146	PYY	NPY2R	TRUE	FALSE	TRUE	guidetopharmacology.org	FALSE	0	0	0	0	0	0	0	0	0	0	0	0	0	0	0	0	0	0	0	0.0004	0.0001	0	0	0	0	0	0	0.0037	0.0033	0	0	0	0	0	0	0.0006	0.0003	0	0
CPI-SS0133239EA	ADCYAP1_ADCYAP1R1	simple:P18509	simple:P41586	ADCYAP1	ADCYAP1R1	TRUE	FALSE	TRUE	I2D,IMEx	FALSE	0	0	0.001	0	0.0084	0	0.0007	0.0006	0	0	0.0011	0	0.0084	0	0.0008	0.0007	0	0	0.0011	0	0.0085	0	0.0009	0.0008	0	0	0.0013	0	0.0087	0	0.001	0.0009	0	0	0.0004	0	0.0078	0	0.0002
CPI-SS0BC7CD11B	LGALS9_MET	simple:O00182	simple:P08581	LGALS9	MET	TRUE	FALSE	TRUE	InnateDB-All	FALSE	0.2993	0.3003	0.854	0.3394	0.3032	0.3016	0.3005	0.3054	0.2753	0.2763	0.83	0.3154	0.2792	0.2776	0.2765	0.2814	0.654	0.655	1.2087	0.6941	0.658	0.6564	0.6553	0.6601	0.0919	0.0929	0.6466	0.132	0.0958	0.0942	0.0931	0.098	0.1058	0.1068	0.6605	0.1459	0.1098	0.1082	0.1071
CPI-SS0419B80C4	LGALS9_LRP1	simple:O00182	simple:Q07954	LGALS9	LRP1	TRUE	FALSE	TRUE	InnateDB-All	FALSE	0.3148	0.3209	0.3096	0.3392	1.6356	0.3205	0.6357	0.3228	0.2908	0.2969	0.2856	0.3152	1.6116	0.2965	0.6117	0.2988	0.6695	0.6756	0.6644	0.6939	1.9903	0.6752	0.9904	0.6775	0.1074	0.1135	0.1022	0.1318	1.4281	0.1131	0.4282	0.1154	0.1213	0.1274	0.1162	0.1457	1.4421	0.127	0.4422
CPI-SS02928C71A	PDGFB_LRP1	simple:P01127	simple:Q07954	PDGFB	LRP1	TRUE	FALSE	TRUE	I2D,InnateDB-All	FALSE	0.0267	0.0328	0.0215	0.0511	1.3475	0.0324	0.3476	0.0347	0.0389	0.045	0.0337	0.0633	1.3597	0.0446	0.3598	0.0469	0.3676	0.3737	0.3625	0.392	1.6884	0.3733	0.6885	0.3756	0.0544	0.0605	0.0492	0.0788	1.3752	0.0601	0.3753	0.0624	0.0485	0.0546	0.0434	0.073	1.3693	0.0543	0.3694
CPI-SS006C6537E	MDK_LRP1	simple:P21741	simple:Q07954	MDK	LRP1	TRUE	FALSE	TRUE	I2D,InnateDB-All	FALSE	0.1092	0.1153	0.104	0.1336	1.43	0.1149	0.4301	0.1172	0.0884	0.0945	0.0832	0.1128	1.4092	0.0941	0.4093	0.0964	0.5405	0.5466	0.5353	0.5649	1.8613	0.5462	0.8614	0.5485	1.3481	1.3542	1.343	1.3725	2.6689	1.3538	1.669	1.3561	1.3609	1.367	1.3557	1.3853	2.6817	1.3666	1.6818
CPI-SS0984C2931	WNT3A_LRP1	simple:P56704	simple:Q07954	WNT3A	LRP1	TRUE	FALSE	TRUE	I2D	FALSE	0	0	0	0	0	0	0	0	0	0	0	0	0	0	0	0	0	0	0	0	0	0	0	0	0.0204	0.0265	0.0153	0.0449	1.3412	0.0261	0.3413	0.0284	0.0189	0.025	0.0137	0.0433	1.3397	0.0246	0.3398
CPI-SS014958F32	LGALS9_CD47	simple:O00182	simple:Q08722	LGALS9	CD47	TRUE	FALSE	TRUE	InnateDB-All	FALSE	1.0483	0.8729	0.5962	0.8413	0.6503	0.5913	0.8305	0.4585	1.0243	0.8489	0.5723	0.8173	0.6263	0.5673	0.8065	0.4345	1.403	1.2277	0.951	1.1961	1.005	0.946	1.1852	0.8133	0.8409	0.6655	0.3888	0.6339	0.4428	0.3838	0.623	0.2511	0.8548	0.6795	0.4028	0.6479	0.4568	0.3978	0.637
CPI-SS0339AE950	SIRPA_CD47	simple:P78324	simple:Q08722	SIRPA	CD47	FALSE	TRUE	TRUE	curated	FALSE	0.7894	0.614	0.3373	0.5824	0.3913	0.3324	0.5716	0.1996	0.7651	0.5897	0.313	0.5581	0.367	0.308	0.5472	0.1753	0.9403	0.765	0.4883	0.7334	0.5423	0.4833	0.7225	0.3506	0.82	0.6446	0.3679	0.613	0.4219	0.3629	0.6021	0.2302	0.8286	0.6533	0.3766	0.6217	0.4306	0.3716	0.6108
CPI-SS0A9FB762A	LGALS9_PTPRK	simple:O00182	simple:Q15262	LGALS9	PTPRK	TRUE	FALSE	TRUE	InnateDB-All	FALSE	0.3636	0.3099	0.62	0.4537	0.4789	0.3051	0.3073	0.3063	0.3396	0.2859	0.596	0.4297	0.4549	0.2811	0.2833	0.2823	0.7183	0.6646	0.9748	0.8084	0.8336	0.6598	0.6621	0.661	0.1561	0.1025	0.4126	0.2462	0.2714	0.0976	0.0999	0.0989	0.1701	0.1164	0.4266	0.2602	0.2854	0.1116	0.1139
CPI-SS0472C478C	BMP7_PTPRK	simple:P18075	simple:Q15262	BMP7	PTPRK	TRUE	FALSE	TRUE	InnateDB-All	FALSE	0.0686	0.015	0.3251	0.1588	0.184	0.0102	0.0124	0.0114	0.0698	0.0161	0.3263	0.1599	0.1851	0.0113	0.0136	0.0125	0.0724	0.0187	0.3289	0.1625	0.1877	0.0139	0.0162	0.0151	0.1178	0.0641	0.3743	0.2079	0.2331	0.0593	0.0616	0.0605	0.0808	0.0271	0.3373	0.1709	0.1961	0.0223	0.0246
CPI-SS0CB863B46	WNT5A_PTPRK	simple:P41221	simple:Q15262	WNT5A	PTPRK	TRUE	FALSE	TRUE	InnateDB-All	FALSE	0.0698	0.0162	0.3263	0.1599	0.1851	0.0113	0.0136	0.0126	0.0745	0.0208	0.331	0.1646	0.1898	0.016	0.0183	0.0172	0.0709	0.0173	0.3274	0.161	0.1862	0.0124	0.0147	0.0137	0.1036	0.0499	0.3601	0.1937	0.2189	0.0451	0.0473	0.0463	0.1641	0.1104	0.4205	0.2542	0.2794	0.1056	0.1078
CPI-SS002DF6C31	LGALS9_SLC1A5	simple:O00182	simple:Q15758	LGALS9	SLC1A5	TRUE	FALSE	TRUE	I2D,InnateDB-All	FALSE	0.5054	0.711	0.4853	0.5098	0.4512	0.674	0.4613	0.4402	0.4814	0.687	0.4613	0.4858	0.4272	0.6501	0.4373	0.4162	0.8602	1.0657	0.84	0.8646	0.806	1.0288	0.816	0.795	0.298	0.5036	0.2778	0.3024	0.2438	0.4666	0.2538	0.2328	0.312	0.5175	0.2918	0.3164	0.2578	0.4806	0.2678
CPI-SS08877A081	LGALS9_COLEC12	simple:O00182	simple:Q5KU26	LGALS9	COLEC12	TRUE	FALSE	TRUE	InnateDB-All	FALSE	0.3128	0.3067	0.3573	0.3502	0.704	0.3015	0.3457	0.3029	0.2888	0.2827	0.3333	0.3262	0.6801	0.2775	0.3217	0.2789	0.6676	0.6614	0.712	0.7049	1.0588	0.6562	0.7005	0.6577	0.1054	0.0992	0.1499	0.1428	0.4966	0.0941	0.1383	0.0955	0.1194	0.1132	0.1638	0.1567	0.5106	0.108	0.1523
CPI-SS0E23CEB91	LGALS9_HAVCR2	simple:O00182	simple:Q8TDQ0	LGALS9	HAVCR2	TRUE	FALSE	TRUE	curated	FALSE	0.3131	0.6143	0.3161	0.3171	0.305	0.8434	0.9608	0.3189	0.2891	0.5903	0.2921	0.2931	0.281	0.8195	0.9368	0.2949	0.6679	0.969	0.6708	0.6718	0.6597	1.1982	1.3156	0.6737	0.1057	0.4068	0.1087	0.1097	0.0975	0.636	0.7534	0.1115	0.1196	0.4208	0.1226	0.1236	0.1115	0.65	0.7674
CPI-SS09C52F54E	LGALS9_SORL1	simple:O00182	simple:Q92673	LGALS9	SORL1	TRUE	FALSE	TRUE	InnateDB-All	FALSE	0.4139	0.5838	0.3172	0.4219	0.3176	0.3838	0.6225	0.3236	0.3899	0.5598	0.2932	0.3979	0.2936	0.3598	0.5985	0.2996	0.7687	0.9385	0.672	0.7767	0.6724	0.7385	0.9773	0.6784	0.2065	0.3763	0.1098	0.2145	0.1102	0.1763	0.4151	0.1162	0.2204	0.3903	0.1238	0.2284	0.1242	0.1903	0.4291
CPI-SS083CBFACD	MDK_SORL1	simple:P21741	simple:Q92673	MDK	SORL1	TRUE	FALSE	TRUE	InnateDB-All	FALSE	0.2083	0.3782	0.1116	0.2163	0.112	0.1781	0.4169	0.118	0.1875	0.3574	0.0909	0.1955	0.0912	0.1574	0.3962	0.0972	0.6396	0.8095	0.5429	0.6476	0.5433	0.6094	0.8482	0.5493	1.4472	1.6171	1.3506	1.4552	1.351	1.4171	1.6559	1.357	1.46	1.6299	1.3633	1.468	1.3637	1.4299	1.6686
CPI-SS0D3C90DDA	WISP3_SORL1	simple:O95389	simple:Q92673	WISP3	SORL1	TRUE	FALSE	TRUE	InnateDB-All	FALSE	0.1174	0.2872	0.0207	0.1254	0.0211	0.0872	0.326	0.0271	0.1172	0.2871	0.0206	0.1252	0.021	0.0871	0.3259	0.027	0	0	0	0	0	0	0	0	0.1222	0.292	0.0255	0.1302	0.0259	0.092	0.3308	0.0319	0	0	0	0	0	0	0
CPI-SS048346C2B	LGALS9_MRC2	simple:O00182	simple:Q9UBG0	LGALS9	MRC2	TRUE	FALSE	TRUE	InnateDB-All	FALSE	0.3082	0.32	0.3588	0.3515	0.8574	0.3063	0.3648	0.3063	0.2842	0.296	0.3348	0.3275	0.8334	0.2823	0.3408	0.2823	0.663	0.6748	0.7135	0.7063	1.2122	0.661	0.7196	0.661	0.1008	0.1126	0.1514	0.1441	0.65	0.0988	0.1574	0.0989	0.1148	0.1266	0.1653	0.1581	0.664	0.1128	0.1713
CPI-SS0014DB67C	CER1_MRC2	simple:O95813	simple:Q9UBG0	CER1	MRC2	TRUE	FALSE	TRUE	InnateDB-All	FALSE	0	0	0	0	0	0	0	0	0	0	0	0	0	0	0	0	0	0	0	0	0	0	0	0	0	0	0	0	0	0	0	0	0.0118	0.0236	0.0623	0.0551	0.561	0.0098	0.0684
CPI-SS05A26A1DE	PDGFB_PDGFRB	simple:P01127	simple:P09619	PDGFB	PDGFRB	TRUE	FALSE	TRUE	curated	FALSE	0.0225	0.037	0.0358	0.0261	1.7323	0.0311	0.0369	0.0339	0.0347	0.0493	0.048	0.0383	1.7446	0.0433	0.0492	0.0461	0.3634	0.378	0.3767	0.367	2.0733	0.372	0.3779	0.3748	0.0502	0.0647	0.0635	0.0538	1.76	0.0588	0.0646	0.0616	0.0443	0.0589	0.0576	0.0479	1.7542	0.0529	0.0588
CPI-SS0FEEB187C	PDGFB_PDGFRA	simple:P01127	simple:P16234	PDGFB	PDGFRA	TRUE	FALSE	TRUE	curated	FALSE	0.0154	0.0164	0.0302	0.0167	0.5485	0.0198	0.014	0.0136	0.0276	0.0286	0.0425	0.0289	0.5607	0.032	0.0263	0.0258	0.3563	0.3573	0.3712	0.3576	0.8894	0.3607	0.355	0.3545	0.0431	0.0441	0.058	0.0444	0.5762	0.0475	0.0418	0.0413	0.0372	0.0383	0.0521	0.0385	0.5704	0.0416	0.0359
CPI-SS0B70EB09E	PDGFA_PDGFRA	simple:P04085	simple:P16234	PDGFA	PDGFRA	TRUE	FALSE	TRUE	curated	FALSE	0.0298	0.0308	0.0446	0.031	0.5629	0.0341	0.0284	0.028	0.0757	0.0767	0.0906	0.077	0.6088	0.0801	0.0744	0.0739	0.2165	0.2175	0.2314	0.2178	0.7496	0.2209	0.2152	0.2147	0.0731	0.0741	0.088	0.0744	0.6062	0.0775	0.0718	0.0713	0.9518	0.9528	0.9667	0.9531	1.4849	0.9562	0.9505
CPI-SS0CB4F2FE4	PDGFB_ADGRV1	simple:P01127	simple:Q8WXG9	PDGFB	ADGRV1	TRUE	FALSE	TRUE	InnateDB-All	FALSE	0.0104	0.0104	0.0116	0.0674	0.0104	0.0114	0.0109	0.0094	0.0226	0.0227	0.0238	0.0796	0.0226	0.0237	0.0232	0.0216	0.3514	0.3514	0.3526	0.4083	0.3513	0.3524	0.3519	0.3503	0.0381	0.0382	0.0393	0.0951	0.0381	0.0392	0.0386	0.0371	0.0323	0.0323	0.0335	0.0892	0.0322	0.0333	0.0328
CPI-SS023ABAE18	XCL1_ADGRV1	simple:P47992	simple:Q8WXG9	XCL1	ADGRV1	TRUE	FALSE	TRUE	InnateDB-All	FALSE	0.0146	0.0146	0.0158	0.0716	0.0146	0.0156	0.0151	0.0136	1.053	1.0531	1.0542	1.11	1.053	1.0541	1.0536	1.052	0.0118	0.0118	0.013	0.0687	0.0118	0.0128	0.0123	0.0107	0.0081	0.0082	0.0093	0.0651	0.0081	0.0092	0.0087	0.0071	0.01	0.01	0.0112	0.0669	0.0099	0.011	0.0105
CPI-SS03D887978	IFNE_ADGRV1	simple:Q86WN2	simple:Q8WXG9	IFNE	ADGRV1	TRUE	FALSE	TRUE	InnateDB-All	FALSE	0	0	0	0	0	0	0	0	0	0	0	0	0	0	0	0	0	0	0	0	0	0	0	0	0.0021	0.0021	0.0033	0.059	0.002	0.0031	0.0026	0.001	0.0019	0.0019	0.0031	0.0588	0.0018	0.0029	0.0024
CPI-SS027E12A36	MDK_PTPRZ1	simple:P21741	simple:P23471	MDK	PTPRZ1	TRUE	FALSE	FALSE	curated	FALSE	0	0	0	0.0956	0.0931	0	0.0913	0.0921	0	0	0	0.0748	0.0724	0	0.0705	0.0713	0	0	0	0.5269	0.5244	0	0.5226	0.5234	0	0	0	1.3345	1.3321	0	1.3302	1.3311	0	0	0	1.3473	1.3448	0	1.343
CPI-SS04E690D72	PTN_PTPRZ1	simple:P21246	simple:P23471	PTN	PTPRZ1	TRUE	FALSE	FALSE	curated	FALSE	0	0	0	0.0097	0.0073	0	0.0055	0.0063	0	0	0	0.0134	0.0109	0	0.0091	0.0099	0	0	0	0.0195	0.0171	0	0.0152	0.0161	0	0	0	0.1712	0.1688	0	0.167	0.1678	0	0	0	0.4772	0.4748	0	0.473
CPI-SS012AFC842	MDK_ALK	simple:P21741	simple:Q9UM73	MDK	ALK	TRUE	FALSE	TRUE	curated	FALSE	0	0	0.0912	0.0915	0.0913	0	0.0919	0	0	0	0.0704	0.0707	0.0705	0	0.0711	0	0	0	0.5225	0.5228	0.5226	0	0.5232	0	0	0	1.3301	1.3304	1.3302	0	1.3308	0	0	0	1.3429	1.3432	1.343	0	1.3436
CPI-SS05D7900BF	PTN_ALK	simple:P21246	simple:Q9UM73	PTN	ALK	TRUE	FALSE	TRUE	curated	FALSE	0	0	0.0053	0.0056	0.0055	0	0.006	0	0	0	0.009	0.0093	0.0091	0	0.0097	0	0	0	0.0151	0.0154	0.0152	0	0.0158	0	0	0	0.1668	0.1671	0.167	0	0.1675	0	0	0	0.4728	0.4731	0.473	0	0.4735
CPI-SS048604E28	WNT3A_FZD8	simple:P56704	simple:Q9H461	WNT3A	FZD8	TRUE	FALSE	TRUE	IMEx,IntAct	FALSE	0	0	0	0	0	0	0	0	0	0	0	0	0	0	0	0	0	0	0	0	0	0	0	0	0.0113	0.0057	0.0543	0.0199	0.054	0.0043	0.0076	0.0034	0.0098	0.0042	0.0527	0.0184	0.0525	0.0028	0.0061
CPI-SS0193C3064	WNT1_FZD8	simple:P04628	simple:Q9H461	WNT1	FZD8	TRUE	FALSE	TRUE	I2D,InnateDB-All	FALSE	0	0	0	0	0	0	0	0	0.0102	0.0047	0.0532	0.0188	0.0529	0.0032	0.0065	0.0023	0	0	0	0	0	0	0	0	0	0	0	0	0	0	0	0	0	0	0	0	0	0	0
CPI-SS0D782F60B	WNT4_FZD8	simple:P56705	simple:Q9H461	WNT4	FZD8	TRUE	FALSE	TRUE	I2D	FALSE	0.0112	0.0056	0.0541	0.0198	0.0539	0.0042	0.0074	0.0032	0.0143	0.0087	0.0572	0.0229	0.057	0.0073	0.0105	0.0063	0.0168	0.0113	0.0598	0.0254	0.0595	0.0098	0.0131	0.0089	0.0664	0.0608	0.1093	0.075	0.1091	0.0594	0.0626	0.0584	0.0178	0.0122	0.0608	0.0264	0.0605	0.0108	0.0141
CPI-SS080C0EEB8	WNT3A_FZD1	simple:P56704	simple:Q9UP38	WNT3A	FZD1	TRUE	FALSE	TRUE	I2D,InnateDB-All	FALSE	0	0	0	0	0	0	0	0	0	0	0	0	0	0	0	0	0	0	0	0	0	0	0	0	0.0113	0.0137	0.0282	0.0532	0.2267	0.0739	0.106	0.0081	0.0098	0.0121	0.0267	0.0517	0.2252	0.0723	0.1045
CPI-SS0B2D5BA95	WNT5A_FZD1	simple:P41221	simple:Q9UP38	WNT5A	FZD1	TRUE	FALSE	TRUE	curated	FALSE	0.0119	0.0143	0.0288	0.0538	0.2274	0.0745	0.1066	0.0087	0.0166	0.019	0.0335	0.0585	0.2321	0.0792	0.1113	0.0134	0.013	0.0154	0.0299	0.0549	0.2285	0.0756	0.1077	0.0098	0.0457	0.048	0.0625	0.0876	0.2611	0.1082	0.1404	0.0424	0.1062	0.1085	0.123	0.1481	0.3216	0.1687	0.2008
CPI-SS0DC5ADBF1	WNT1_FZD1	simple:P04628	simple:Q9UP38	WNT1	FZD1	TRUE	FALSE	TRUE	curated	FALSE	0	0	0	0	0	0	0	0	0.0102	0.0126	0.0271	0.0521	0.2257	0.0728	0.1049	0.007	0	0	0	0	0	0	0	0	0	0	0	0	0	0	0	0	0	0	0	0	0	0	0
CPI-SS0CA020C34	WNT4_FZD1	simple:P56705	simple:Q9UP38	WNT4	FZD1	TRUE	FALSE	TRUE	I2D	FALSE	0.0112	0.0135	0.028	0.053	0.2266	0.0737	0.1058	0.0079	0.0143	0.0166	0.0311	0.0562	0.2297	0.0768	0.1089	0.011	0.0168	0.0192	0.0337	0.0587	0.2322	0.0794	0.1115	0.0136	0.0664	0.0687	0.0833	0.1083	0.2818	0.1289	0.1611	0.0631	0.0178	0.0201	0.0347	0.0597	0.2332	0.0803	0.1125
CPI-SS0E4DE8215	WNT2_FZD1	simple:P09544	simple:Q9UP38	WNT2	FZD1	TRUE	FALSE	TRUE	I2D	FALSE	0.0124	0.0147	0.0292	0.0543	0.2278	0.0749	0.1071	0.0091	0.0112	0.0135	0.028	0.0531	0.2266	0.0737	0.1058	0.0079	0.0106	0.0129	0.0275	0.0525	0.226	0.0731	0.1053	0.0074	0.0171	0.0194	0.0339	0.059	0.2325	0.0796	0.1117	0.0138	0.1735	0.1759	0.1904	0.2154	0.3889	0.2361	0.2682
CPI-SS0E7523314	WNT3_FZD1	simple:P56703	simple:Q9UP38	WNT3	FZD1	TRUE	FALSE	TRUE	I2D	FALSE	0.017	0.0194	0.0339	0.0589	0.2325	0.0796	0.1117	0.0138	0.0099	0.0123	0.0268	0.0518	0.2254	0.0725	0.1046	0.0067	0.0134	0.0157	0.0302	0.0552	0.2288	0.0759	0.108	0.0101	0.0293	0.0317	0.0462	0.0712	0.2448	0.0919	0.124	0.0261	0.0144	0.0168	0.0313	0.0563	0.2299	0.077	0.1091
CPI-SS0D81C6C1D	WNT7B_FZD1	simple:P56706	simple:Q9UP38	WNT7B	FZD1	TRUE	FALSE	TRUE	curated	FALSE	0.0131	0.0154	0.03	0.055	0.2285	0.0756	0.1078	0.0099	0.0149	0.0172	0.0317	0.0567	0.2303	0.0774	0.1095	0.0116	0.0097	0.0121	0.0266	0.0516	0.2252	0.0723	0.1044	0.0065	0.0654	0.0677	0.0823	0.1073	0.2808	0.1279	0.1601	0.0621	0.0188	0.0212	0.0357	0.0607	0.2343	0.0814	0.1135
CPI-SS0261EA048	WNT3A_FZD2	simple:P56704	simple:Q14332	WNT3A	FZD2	TRUE	FALSE	TRUE	InnateDB-All	FALSE	0	0	0	0	0	0	0	0	0	0	0	0	0	0	0	0	0	0	0	0	0	0	0	0	0.0047	0.0067	0.0073	0.0085	0.0381	0.0184	0.0674	0.0071	0.0031	0.0052	0.0058	0.007	0.0366	0.0169	0.0659
CPI-SS01C2BA5C8	WNT5A_FZD2	simple:P41221	simple:Q14332	WNT5A	FZD2	TRUE	FALSE	TRUE	curated	FALSE	0.0053	0.0073	0.008	0.0091	0.0387	0.019	0.068	0.0077	0.01	0.012	0.0127	0.0138	0.0434	0.0237	0.0727	0.0124	0.0064	0.0085	0.0091	0.0102	0.0398	0.0201	0.0691	0.0088	0.039	0.0411	0.0417	0.0429	0.0725	0.0527	0.1018	0.0415	0.0995	0.1016	0.1022	0.1034	0.133	0.1132	0.1623
CPI-SS02C418D99	WNT2_FZD2	simple:P09544	simple:Q14332	WNT2	FZD2	TRUE	FALSE	TRUE	curated	FALSE	0.0057	0.0078	0.0084	0.0096	0.0392	0.0194	0.0685	0.0082	0.0045	0.0066	0.0072	0.0084	0.038	0.0182	0.0673	0.0069	0.0039	0.006	0.0066	0.0078	0.0374	0.0177	0.0667	0.0064	0.0104	0.0125	0.0131	0.0143	0.0439	0.0241	0.0732	0.0128	0.1669	0.1689	0.1695	0.1707	0.2003	0.1806	0.2296
CPI-SS0097929A7	BMP7_SLAMF1	simple:P18075	simple:Q13291	BMP7	SLAMF1	TRUE	FALSE	TRUE	InnateDB-All	FALSE	0.1855	0.2713	0.0323	0.0075	0.008	0.0114	0.0219	0.0975	0.1866	0.2725	0.0335	0.0087	0.0092	0.0126	0.0231	0.0987	0.1892	0.2751	0.0361	0.0113	0.0118	0.0152	0.0257	0.1013	0.2346	0.3205	0.0815	0.0567	0.0572	0.0605	0.0711	0.1466	0.1976	0.2835	0.0445	0.0197	0.0202	0.0235	0.0341
CPI-SS0E32BEF02	WNT5A_FZD5	simple:P41221	simple:Q13467	WNT5A	FZD5	TRUE	FALSE	TRUE	curated	FALSE	0.0355	0.0239	0.0707	0.0125	0.0266	0.0302	0.0269	0.0148	0.0402	0.0286	0.0754	0.0172	0.0313	0.0349	0.0316	0.0195	0.0366	0.025	0.0718	0.0136	0.0277	0.0313	0.028	0.0159	0.0693	0.0577	0.1044	0.0462	0.0604	0.0639	0.0607	0.0485	0.1298	0.1182	0.1649	0.1067	0.1209	0.1244	0.1212
CPI-SS05550A895	WNT7A_FZD5	simple:O00755	simple:Q13467	WNT7A	FZD5	TRUE	FALSE	TRUE	curated	FALSE	0.0328	0.0213	0.068	0.0098	0.0239	0.0275	0.0243	0.0121	0.0351	0.0235	0.0702	0.012	0.0262	0.0297	0.0265	0.0143	0	0	0	0	0	0	0	0	0	0	0	0	0	0	0	0	0	0	0	0	0	0	0
CPI-SS0D4F593F1	WNT5A_EPHA7	simple:P41221	simple:Q15375	WNT5A	EPHA7	TRUE	FALSE	TRUE	InnateDB-All	FALSE	0	0	0.0128	0.004	0.0038	0.0031	0.0031	0.0031	0	0	0.0174	0.0086	0.0084	0.0078	0.0078	0.0077	0	0	0.0139	0.0051	0.0049	0.0042	0.0042	0.0042	0	0	0.0465	0.0377	0.0375	0.0368	0.0369	0.0368	0	0	0.107	0.0982	0.098	0.0973	0.0973
CPI-SS01DCC7684	EFNA2_EPHA7	simple:O43921	simple:Q15375	EFNA2	EPHA7	FALSE	FALSE	TRUE	curated	FALSE	0	0	0	0	0	0	0	0	0	0	0	0	0	0	0	0	0	0	0	0	0	0	0	0	0	0	0.0099	0.0011	0.0009	0.0002	0.0002	0.0002	0	0	0	0	0	0	0
CPI-SS03E450F99	EFNA1_EPHA7	simple:P20827	simple:Q15375	EFNA1	EPHA7	TRUE	FALSE	TRUE	curated	FALSE	0	0	0.1641	0.1553	0.1551	0.1544	0.1544	0.1544	0	0	0.0773	0.0685	0.0683	0.0676	0.0676	0.0676	0	0	1.0561	1.0473	1.0471	1.0464	1.0465	1.0464	0	0	1.8723	1.8635	1.8633	1.8627	1.8627	1.8626	0	0	0.1018	0.093	0.0928	0.0921	0.0922
CPI-SS0D5DBB634	EFNA3_EPHA7	simple:P52797	simple:Q15375	EFNA3	EPHA7	FALSE	FALSE	TRUE	curated	FALSE	0	0	0.0184	0.0096	0.0094	0.0088	0.0088	0.0087	0	0	0.0192	0.0104	0.0102	0.0095	0.0096	0.0095	0	0	0.0237	0.0149	0.0147	0.014	0.0141	0.014	0	0	0.1284	0.1196	0.1194	0.1188	0.1188	0.1187	0	0	0.0233	0.0145	0.0143	0.0136	0.0136
CPI-SS0F81DBF22	EFNA4_EPHA7	simple:P52798	simple:Q15375	EFNA4	EPHA7	TRUE	FALSE	TRUE	curated	FALSE	0	0	0.0868	0.078	0.0778	0.0771	0.0772	0.0771	0	0	0.0586	0.0498	0.0496	0.049	0.049	0.0489	0	0	0.0423	0.0335	0.0333	0.0326	0.0327	0.0326	0	0	0.1707	0.1619	0.1617	0.161	0.161	0.161	0	0	0.0575	0.0487	0.0485	0.0478	0.0478
CPI-SS028688B7B	EFNA5_EPHA7	simple:P52803	simple:Q15375	EFNA5	EPHA7	FALSE	FALSE	TRUE	curated	FALSE	0	0	0.0117	0.0029	0.0027	0.002	0.002	0.002	0	0	0.0198	0.011	0.0108	0.0101	0.0102	0.0101	0	0	0.0434	0.0346	0.0343	0.0337	0.0337	0.0337	0	0	0.0842	0.0754	0.0752	0.0745	0.0746	0.0745	0	0	0.0399	0.0311	0.0309	0.0303	0.0303
CPI-SS0C56C483F	WNT5A_ANTXR1	simple:P41221	simple:Q9H6X2	WNT5A	ANTXR1	TRUE	FALSE	TRUE	InnateDB-All	FALSE	0.0144	0.0168	0.0281	0.0552	0.7284	0.0089	0.0339	0.0114	0.0191	0.0215	0.0328	0.0599	0.7331	0.0136	0.0386	0.0161	0.0155	0.0179	0.0292	0.0563	0.7295	0.01	0.035	0.0125	0.0481	0.0506	0.0618	0.089	0.7621	0.0427	0.0676	0.0451	0.1086	0.111	0.1223	0.1495	0.8226	0.1032	0.1281
CPI-SS0331C5A49	GDF11_ANTXR1	simple:O95390	simple:Q9H6X2	GDF11	ANTXR1	TRUE	FALSE	TRUE	InnateDB-All	FALSE	0.086	0.0884	0.0997	0.1268	0.8	0.0805	0.1054	0.0829	0.1177	0.1201	0.1314	0.1585	0.8317	0.1122	0.1371	0.1146	0.0693	0.0717	0.083	0.1101	0.7832	0.0638	0.0887	0.0662	0.0395	0.0419	0.0532	0.0803	0.7535	0.034	0.059	0.0365	0.145	0.1474	0.1587	0.1859	0.859	0.1396	0.1645
CPI-SS0E7CBFD03	WNT5A_ROR2	simple:P41221	simple:Q01974	WNT5A	ROR2	TRUE	FALSE	TRUE	I2D	FALSE	0.0057	0.0045	0.0089	0.0371	0.0999	0.0081	0.0059	0.0118	0.0104	0.0092	0.0136	0.0418	0.1046	0.0128	0.0106	0.0165	0.0068	0.0056	0.01	0.0382	0.101	0.0092	0.0071	0.0129	0.0394	0.0383	0.0426	0.0709	0.1337	0.0419	0.0397	0.0456	0.0999	0.0988	0.1031	0.1314	0.1941	0.1023	0.1002
CPI-SS00A6240B6	WNT1_ROR2	simple:P04628	simple:Q01974	WNT1	ROR2	TRUE	FALSE	TRUE	InnateDB-All	FALSE	0	0	0	0	0	0	0	0	0.004	0.0028	0.0072	0.0354	0.0982	0.0064	0.0042	0.0101	0	0	0	0	0	0	0	0	0	0	0	0	0	0	0	0	0	0	0	0	0	0	0
CPI-SS002673EFE	WNT5A_FZD3	simple:P41221	simple:Q9NPG1	WNT5A	FZD3	TRUE	FALSE	TRUE	curated	FALSE	0.0326	0.0225	0.0098	0.0724	0.0477	0.0219	0.0118	0.0246	0.0373	0.0272	0.0145	0.0771	0.0524	0.0266	0.0165	0.0293	0.0337	0.0236	0.0109	0.0735	0.0488	0.023	0.0129	0.0257	0.0664	0.0562	0.0436	0.1061	0.0814	0.0556	0.0456	0.0584	0.1269	0.1167	0.1041	0.1666	0.1419	0.1161	0.106
CPI-SS014B0FCD2	WNT1_FZD3	simple:P04628	simple:Q9NPG1	WNT1	FZD3	TRUE	FALSE	TRUE	I2D	FALSE	0	0	0	0	0	0	0	0	0.0309	0.0208	0.0081	0.0707	0.046	0.0201	0.0101	0.0229	0	0	0	0	0	0	0	0	0	0	0	0	0	0	0	0	0	0	0	0	0	0	0
CPI-SS0F26BB901	WNT2_FZD3	simple:P09544	simple:Q9NPG1	WNT2	FZD3	TRUE	FALSE	TRUE	curated	FALSE	0.0331	0.0229	0.0103	0.0728	0.0481	0.0223	0.0123	0.0251	0.0318	0.0217	0.0091	0.0716	0.0469	0.0211	0.011	0.0238	0.0313	0.0211	0.0085	0.0711	0.0463	0.0205	0.0105	0.0233	0.0378	0.0276	0.015	0.0775	0.0528	0.027	0.0169	0.0297	0.1942	0.1841	0.1714	0.234	0.2093	0.1834	0.1734
CPI-SS073F3FAD5	WNT5A_ROR1	simple:P41221	simple:Q01973	WNT5A	ROR1	TRUE	FALSE	TRUE	IMEx	FALSE	0.0071	0.0046	0.0197	0.0108	0.053	0.004	0.0083	0.008	0.0118	0.0093	0.0244	0.0155	0.0577	0.0087	0.013	0.0126	0.0082	0.0057	0.0208	0.0119	0.0541	0.0051	0.0094	0.0091	0.0408	0.0383	0.0534	0.0446	0.0868	0.0377	0.042	0.0417	0.1013	0.0988	0.1139	0.1051	0.1472	0.0982	0.1025
CPI-SS0179FBFD3	TNFRSF10A_TNFSF10	simple:O00220	simple:P50591	TNFRSF10A	TNFSF10	TRUE	TRUE	FALSE	curated	FALSE	0.38	0.7802	2.0003	0.8488	0.9143	1.1701	1.1124	0.4054	0.3623	0.7625	1.9826	0.8311	0.8965	1.1524	1.0946	0.3876	0.4256	0.8258	2.0459	0.8944	0.9598	1.2157	1.1579	0.451	0.294	0.6942	1.9143	0.7628	0.8282	1.0841	1.0263	0.3193	0.2721	0.6723	1.8924	0.7409	0.8064	1.0622	1.0045
CPI-SS0AD0ED887	TNFRSF11B_TNFSF10	simple:O00300	simple:P50591	TNFRSF11B	TNFSF10	TRUE	FALSE	FALSE	curated	FALSE	0.2678	0.668	1.8881	0.7366	0.802	1.0579	1.0001	0.2932	0.2635	0.6637	1.8838	0.7323	0.7977	1.0536	0.9958	0.2888	0.2987	0.6989	1.919	0.7675	0.8329	1.0888	1.0311	0.3241	0.3338	0.734	1.9541	0.8026	0.868	1.1239	1.0661	0.3591	0.3277	0.7279	1.9481	0.7966	0.862	1.1178	1.0601
CPI-SS0898D7F7F	TNFRSF10B_TNFSF10	simple:O14763	simple:P50591	TNFRSF10B	TNFSF10	TRUE	TRUE	FALSE	curated	FALSE	0.4269	0.8271	2.0472	0.8957	0.9611	1.217	1.1593	0.4523	0.4131	0.8133	2.0334	0.8819	0.9473	1.2032	1.1454	0.4385	0.6615	1.0617	2.2818	1.1303	1.1957	1.4516	1.3939	0.6869	0.4713	0.8714	2.0916	0.9401	1.0055	1.2613	1.2036	0.4966	0.4221	0.8223	2.0424	0.8909	0.9563	1.2122	1.1544
CPI-SS01ECFDA18	TNFRSF10C_TNFSF10	simple:O14798	simple:P50591	TNFRSF10C	TNFSF10	TRUE	TRUE	FALSE	curated	FALSE	0.2634	0.6636	1.8837	0.7322	0.7976	1.0535	0.9957	0.2888	0	0	0	0	0	0	0	0	0.2859	0.6861	1.9062	0.7547	0.8201	1.076	1.0182	0.3112	0.2691	0.6693	1.8895	0.738	0.8034	1.0592	1.0015	0.2945	0.2643	0.6644	1.8846	0.7331	0.7985	1.0543	0.9966
CPI-SS01F908B16	TFF1_FCRL4	simple:P04155	simple:Q96PJ5	TFF1	FCRL4	TRUE	FALSE	TRUE	IMEx,InnateDB-All,IntAct	FALSE	0.1014	0.1062	0	0	0.087	0.0872	0.0869	0.0943	0.1244	0.1292	0	0	0.11	0.1102	0.1099	0.1174	0.0905	0.0952	0	0	0.076	0.0763	0.0759	0.0834	4.734	4.7388	0	0	4.7196	4.7199	4.7195	4.727	0.0926	0.0974	0	0	0.0781	0.0784	0.078
CPI-SS0E0BCE16F	FGFR1_FGF5	simple:P11362	simple:P12034	FGFR1	FGF5	TRUE	TRUE	FALSE	I2D,InnateDB-All	FALSE	0	0	0.0391	0.039	0.0493	0	0	0.0392	0	0	0.1293	0.1292	0.1395	0	0	0.1294	0	0	0.3825	0.3824	0.3927	0	0	0.3826	0	0	0.1029	0.1028	0.1131	0	0	0.103	0	0	0.6972	0.697	0.7074	0	0
CPI-SS039799099	FGFR1_NCAM1	simple:P11362	simple:P13591	FGFR1	NCAM1	TRUE	TRUE	TRUE	curated	FALSE	0.0411	0.1375	0.0455	0.042	0.051	0.0395	0.0444	0.0435	0.1313	0.2277	0.1357	0.1322	0.1412	0.1297	0.1346	0.1337	0.3845	0.481	0.3889	0.3854	0.3944	0.383	0.3878	0.3869	0.105	0.2014	0.1093	0.1058	0.1148	0.1034	0.1082	0.1074	0.6992	0.7956	0.7035	0.7	0.7091	0.6976	0.7025
CPI-SS07833475A	FGFR1_FGF7	simple:P11362	simple:P21781	FGFR1	FGF7	TRUE	TRUE	FALSE	I2D	FALSE	0.0496	0.0516	0.0525	0.064	0.838	0.0568	0.0468	0.0448	0.1398	0.1418	0.1427	0.1542	0.9282	0.147	0.137	0.135	0.3931	0.395	0.3959	0.4074	1.1814	0.4002	0.3902	0.3882	0.1135	0.1155	0.1163	0.1278	0.9018	0.1206	0.1106	0.1086	0.7077	0.7097	0.7106	0.7221	1.496	0.7149	0.7049
CPI-SS038E93B77	FGFR1_FGF9	simple:P11362	simple:P31371	FGFR1	FGF9	TRUE	TRUE	FALSE	I2D,InnateDB-All	FALSE	0.0611	0.0528	0.0408	0.0397	0.0459	0.0452	0.0407	0.0415	0.1513	0.143	0.131	0.1299	0.1361	0.1354	0.1309	0.1317	0.4045	0.3962	0.3842	0.3831	0.3893	0.3886	0.3841	0.3849	0.1249	0.1167	0.1047	0.1035	0.1097	0.109	0.1045	0.1053	0.7192	0.7109	0.6989	0.6978	0.704	0.7033	0.6988
CPI-SS0907A7598	FGFR2_FGF9	simple:P21802	simple:P31371	FGFR2	FGF9	TRUE	TRUE	FALSE	I2D,InnateDB-All	FALSE	0.0292	0.021	0.009	0.0079	0.0141	0.0134	0.0089	0.0097	0.0243	0.016	0.0041	0.0029	0.0091	0.0084	0.0039	0.0047	0.028	0.0198	0.0078	0.0066	0.0128	0.0121	0.0076	0.0084	0.0737	0.0654	0.0534	0.0523	0.0585	0.0578	0.0533	0.0541	0.0366	0.0283	0.0163	0.0152	0.0214	0.0207	0.0162
CPI-SS0649EA05F	FGFR4_FGF9	simple:P22455	simple:P31371	FGFR4	FGF9	TRUE	TRUE	FALSE	I2D	FALSE	0.0254	0.0172	0.0052	0.0041	0.0103	0.0096	0.005	0.0059	0.023	0.0148	0.0028	0.0017	0.0079	0.0071	0.0026	0.0034	0.0233	0.015	0.003	0.0019	0.0081	0.0074	0.0029	0.0037	0.0349	0.0266	0.0146	0.0135	0.0197	0.019	0.0145	0.0153	0.0254	0.0171	0.0051	0.004	0.0102	0.0095	0.005
CPI-SS07A9A501C	FGFR3_FGF9	simple:P22607	simple:P31371	FGFR3	FGF9	TRUE	TRUE	FALSE	I2D,InnateDB-All	FALSE	0.0269	0.0186	0.0066	0.0055	0.0117	0.011	0.0065	0.0073	0.0277	0.0194	0.0075	0.0063	0.0125	0.0118	0.0073	0.0081	0.0499	0.0416	0.0296	0.0285	0.0347	0.034	0.0295	0.0303	0.0741	0.0658	0.0538	0.0527	0.0589	0.0582	0.0537	0.0545	0.0323	0.024	0.012	0.0109	0.0171	0.0164	0.0119
CPI-SS0769B1FF3	FGFR1_FGF8	simple:P11362	simple:P55075	FGFR1	FGF8	TRUE	TRUE	FALSE	I2D,IMEx,InnateDB-All,IntAct	FALSE	0.0395	0	0	0	0.0391	0	0	0	0.1297	0	0	0	0.1293	0	0	0	0.3829	0	0	0	0.3825	0	0	0	0.1034	0	0	0	0.1029	0	0	0	0.6976	0	0	0	0.6971	0	0
CPI-SS07BA4A3B7	FGFR2_FGF8	simple:P21802	simple:P55075	FGFR2	FGF8	TRUE	TRUE	FALSE	I2D,IMEx,InnateDB-All,IntAct	FALSE	0.0077	0	0	0	0.0072	0	0	0	0.0027	0	0	0	0.0023	0	0	0	0.0065	0	0	0	0.006	0	0	0	0.0521	0	0	0	0.0517	0	0	0	0.015	0	0	0	0.0145	0	0
CPI-SS05C077A1E	FGFR4_FGF8	simple:P22455	simple:P55075	FGFR4	FGF8	TRUE	TRUE	FALSE	I2D	FALSE	0.0039	0	0	0	0.0034	0	0	0	0.0015	0	0	0	0.001	0	0	0	0.0017	0	0	0	0.0012	0	0	0	0.0133	0	0	0	0.0128	0	0	0	0.0038	0	0	0	0.0034	0	0
CPI-SS0D99CC068	FGFR3_FGF8	simple:P22607	simple:P55075	FGFR3	FGF8	TRUE	TRUE	FALSE	I2D,IMEx,InnateDB-All	FALSE	0.0053	0	0	0	0.0048	0	0	0	0.0061	0	0	0	0.0057	0	0	0	0.0283	0	0	0	0.0279	0	0	0	0.0525	0	0	0	0.0521	0	0	0	0.0107	0	0	0	0.0102	0	0
CPI-SS07A0F4D73	FGFR1_FGF23	simple:P11362	simple:Q9GZV9	FGFR1	FGF23	TRUE	TRUE	FALSE	IMEx,InnateDB-All	FALSE	0	0	0.0392	0.039	0.0395	0.0405	0	0.0395	0	0	0.1294	0.1292	0.1297	0.1307	0	0.1297	0	0	0.3826	0.3824	0.3829	0.3839	0	0.3829	0	0	0.1031	0.1028	0.1033	0.1043	0	0.1033	0	0	0.6973	0.6971	0.6976	0.6985	0
CPI-SS01D785DBA	FGFR2_FGF23	simple:P21802	simple:Q9GZV9	FGFR2	FGF23	TRUE	TRUE	FALSE	I2D,IMEx,InnateDB-All,IntAct	FALSE	0	0	0.0074	0.0072	0.0077	0.0086	0	0.0077	0	0	0.0024	0.0022	0.0027	0.0037	0	0.0027	0	0	0.0062	0.0059	0.0064	0.0074	0	0.0064	0	0	0.0518	0.0516	0.0521	0.0531	0	0.0521	0	0	0.0147	0.0145	0.015	0.0159	0
CPI-SS0883B7EE4	FGFR3_FGF23	simple:P22607	simple:Q9GZV9	FGFR3	FGF23	TRUE	TRUE	FALSE	I2D	FALSE	0	0	0.005	0.0048	0.0053	0.0063	0	0.0053	0	0	0.0059	0.0056	0.0061	0.0071	0	0.0061	0	0	0.028	0.0278	0.0283	0.0293	0	0.0283	0	0	0.0522	0.052	0.0525	0.0535	0	0.0525	0	0	0.0104	0.0102	0.0107	0.0116	0
CPI-SS0BF490275	FGFR1_KL	simple:P11362	simple:Q9UEF7	FGFR1	KL	TRUE	TRUE	FALSE	I2D	FALSE	0.0401	0	0.0778	0.0405	0.0438	0.0391	0.0396	0.0391	0.1303	0	0.168	0.1307	0.134	0.1293	0.1298	0.1293	0.3835	0	0.4212	0.3839	0.3872	0.3825	0.383	0.3825	0.1039	0	0.1417	0.1043	0.1077	0.1029	0.1035	0.1029	0.6982	0	0.7359	0.6985	0.7019	0.6972	0.6977
CPI-SS06A0B20BD	FGFR2_EPHA4	simple:P21802	simple:P54764	FGFR2	EPHA4	TRUE	TRUE	TRUE	I2D,InnateDB-All	FALSE	0.0469	0.0821	0.3656	0.0288	0.0422	0.0133	0.011	0.0146	0.0419	0.0771	0.3607	0.0238	0.0372	0.0083	0.006	0.0097	0.0457	0.0809	0.3644	0.0276	0.041	0.012	0.0097	0.0134	0.0913	0.1265	0.4101	0.0732	0.0866	0.0577	0.0554	0.0591	0.0542	0.0894	0.373	0.0361	0.0495	0.0206	0.0183
CPI-SS0E63AB61E	EFNA2_EPHA4	simple:O43921	simple:P54764	EFNA2	EPHA4	FALSE	FALSE	TRUE	curated	FALSE	0	0	0	0	0	0	0	0	0	0	0	0	0	0	0	0	0	0	0	0	0	0	0	0	0.0399	0.0751	0.3586	0.0218	0.0352	0.0063	0.004	0.0076	0	0	0	0	0	0	0
CPI-SS0EBFE1854	EFNA1_EPHA4	simple:P20827	simple:P54764	EFNA1	EPHA4	TRUE	FALSE	TRUE	curated	FALSE	0.1941	0.2293	0.5129	0.176	0.1894	0.1605	0.1582	0.1618	0.1073	0.1425	0.4261	0.0892	0.1026	0.0737	0.0714	0.075	1.0861	1.1214	1.4049	1.0681	1.0815	1.0525	1.0502	1.0539	1.9024	1.9376	2.2211	1.8843	1.8977	1.8687	1.8664	1.8701	0.1318	0.167	0.4506	0.1137	0.1271	0.0982	0.0959
CPI-SS05B4EB419	EFNA3_EPHA4	simple:P52797	simple:P54764	EFNA3	EPHA4	FALSE	FALSE	TRUE	curated	FALSE	0.0485	0.0837	0.3672	0.0304	0.0438	0.0148	0.0125	0.0162	0.0492	0.0844	0.368	0.0311	0.0445	0.0156	0.0133	0.017	0.0537	0.0889	0.3725	0.0356	0.049	0.0201	0.0178	0.0215	0.1585	0.1937	0.4772	0.1404	0.1538	0.1248	0.1225	0.1262	0.0533	0.0885	0.372	0.0352	0.0486	0.0197	0.0174
CPI-SS0659DBE72	EFNA4_EPHA4	simple:P52798	simple:P54764	EFNA4	EPHA4	TRUE	FALSE	TRUE	curated	FALSE	0.1168	0.152	0.4356	0.0987	0.1121	0.0832	0.0809	0.0846	0.0887	0.1239	0.4074	0.0706	0.084	0.055	0.0527	0.0564	0.0723	0.1075	0.3911	0.0542	0.0676	0.0387	0.0364	0.0401	0.2007	0.2359	0.5195	0.1826	0.196	0.1671	0.1648	0.1684	0.0875	0.1227	0.4063	0.0694	0.0828	0.0539	0.0516
CPI-SS0FC01B947	EFNA5_EPHA4	simple:P52803	simple:P54764	EFNA5	EPHA4	FALSE	FALSE	TRUE	curated	FALSE	0.0417	0.0769	0.3605	0.0236	0.037	0.0081	0.0058	0.0094	0.0499	0.0851	0.3686	0.0318	0.0452	0.0162	0.0139	0.0176	0.0734	0.1086	0.3921	0.0553	0.0687	0.0397	0.0375	0.0411	0.1142	0.1494	0.433	0.0961	0.1095	0.0806	0.0783	0.0819	0.07	0.1052	0.3887	0.0519	0.0653	0.0363	0.0341
CPI-SS087E0E3FB	EFNB2_EPHA4	simple:P52799	simple:P54764	EFNB2	EPHA4	FALSE	TRUE	TRUE	curated	FALSE	0.0992	0.1344	0.418	0.0811	0.0945	0.0656	0.0633	0.0669	0.1158	0.151	0.4345	0.0977	0.1111	0.0822	0.0799	0.0835	2.2428	2.278	2.5615	2.2247	2.2381	2.2092	2.2069	2.2105	0.1943	0.2295	0.5131	0.1762	0.1896	0.1607	0.1584	0.162	0.197	0.2322	0.5158	0.1789	0.1923	0.1634	0.1611
CPI-SS0816A4ED4	FGFR4_EPHA4	simple:P22455	simple:P54764	FGFR4	EPHA4	TRUE	TRUE	TRUE	I2D,InnateDB-All	FALSE	0.0431	0.0783	0.3618	0.025	0.0384	0.0094	0.0072	0.0108	0.0407	0.0759	0.3594	0.0226	0.036	0.007	0.0048	0.0084	0.0409	0.0761	0.3597	0.0228	0.0362	0.0073	0.005	0.0086	0.0525	0.0877	0.3713	0.0344	0.0478	0.0189	0.0166	0.0202	0.043	0.0782	0.3618	0.0249	0.0383	0.0094	0.0071
CPI-SS0D1AE5C79	FGFR3_EPHA4	simple:P22607	simple:P54764	FGFR3	EPHA4	TRUE	TRUE	TRUE	I2D,InnateDB-All	FALSE	0.0445	0.0797	0.3633	0.0264	0.0398	0.0109	0.0086	0.0122	0.0453	0.0806	0.3641	0.0273	0.0407	0.0117	0.0094	0.0131	0.0675	0.1027	0.3863	0.0494	0.0628	0.0339	0.0316	0.0353	0.0917	0.1269	0.4105	0.0736	0.087	0.0581	0.0558	0.0594	0.0499	0.0851	0.3687	0.0318	0.0452	0.0163	0.014
CPI-SS00D9A0644	FGFR2_CD83	simple:P21802	simple:Q01151	FGFR2	CD83	TRUE	TRUE	TRUE	InnateDB-All	FALSE	9.9604	2.1029	0.7373	0.3612	0.4311	4.2608	7.4808	0.3523	9.9554	2.098	0.7324	0.3563	0.4261	4.2558	7.4758	0.3473	9.9591	2.1017	0.7361	0.36	0.4298	4.2595	7.4796	0.351	10.0048	2.1473	0.7818	0.4056	0.4755	4.3052	7.5252	0.3967	9.9677	2.1102	0.7447	0.3685	0.4384	4.2681	7.4881
CPI-SS02E314589	FGFR2_NECTIN1	simple:P21802	simple:Q15223	FGFR2	NECTIN1	TRUE	TRUE	TRUE	InnateDB-All	FALSE	0.0226	0.028	0.0327	0.1205	0.0623	0.029	0.0296	0.0206	0.0177	0.023	0.0278	0.1156	0.0574	0.0241	0.0247	0.0156	0.0214	0.0268	0.0315	0.1193	0.0611	0.0278	0.0284	0.0193	0.0671	0.0724	0.0772	0.1649	0.1067	0.0734	0.0741	0.065	0.03	0.0353	0.04	0.1278	0.0696	0.0363	0.0369
CPI-SS02C29C238	FGFR3_NECTIN1	simple:P22607	simple:Q15223	FGFR3	NECTIN1	TRUE	TRUE	TRUE	InnateDB-All	FALSE	0.0203	0.0256	0.0303	0.1181	0.0599	0.0266	0.0272	0.0182	0.0211	0.0265	0.0312	0.119	0.0608	0.0275	0.0281	0.019	0.0433	0.0486	0.0534	0.1411	0.0829	0.0496	0.0503	0.0412	0.0675	0.0728	0.0776	0.1653	0.1071	0.0738	0.0744	0.0654	0.0256	0.031	0.0357	0.1235	0.0653	0.032	0.0326
CPI-SS03F821467	CD96_NECTIN1	simple:P40200	simple:Q15223	CD96	NECTIN1	TRUE	TRUE	TRUE	curated	FALSE	0.0824	0.0877	0.0925	0.1802	0.122	0.0887	0.0894	0.0803	0.8434	0.8488	0.8535	0.9413	0.8831	0.8498	0.8504	0.8413	0.0307	0.0361	0.0408	0.1286	0.0704	0.0371	0.0377	0.0286	0.0213	0.0267	0.0314	0.1192	0.061	0.0277	0.0283	0.0193	0.0225	0.0279	0.0326	0.1204	0.0622	0.0289	0.0295
CPI-SS0CC898553	FGFR2_PTPRR	simple:P21802	simple:Q15256	FGFR2	PTPRR	TRUE	TRUE	TRUE	InnateDB-All	FALSE	0.0076	0.0095	0.0437	0.0104	0.0089	0.0134	0.0079	0.0072	0.0026	0.0046	0.0387	0.0055	0.004	0.0085	0.0029	0.0022	0.0064	0.0083	0.0424	0.0092	0.0077	0.0122	0.0066	0.0059	0.052	0.054	0.0881	0.0549	0.0534	0.0579	0.0523	0.0516	0.0149	0.0168	0.051	0.0178	0.0162	0.0208	0.0152
CPI-SS0658257AC	FGFR4_PTPRR	simple:P22455	simple:Q15256	FGFR4	PTPRR	TRUE	TRUE	TRUE	InnateDB-All	FALSE	0.0038	0.0057	0.0398	0.0066	0.0051	0.0096	0.004	0.0034	0.0014	0.0033	0.0374	0.0042	0.0027	0.0072	0.0016	0.001	0.0016	0.0035	0.0377	0.0045	0.0029	0.0075	0.0019	0.0012	0.0132	0.0151	0.0493	0.016	0.0145	0.019	0.0135	0.0128	0.0037	0.0057	0.0398	0.0066	0.0051	0.0096	0.004
CPI-SS098F416C1	FGFR2_XPR1	simple:P21802	simple:Q9UBH6	FGFR2	XPR1	TRUE	TRUE	TRUE	InnateDB-All	FALSE	0.0477	0.0628	0.1389	0.0743	0.0453	0.0565	0.0469	0.0228	0.0427	0.0578	0.134	0.0694	0.0403	0.0516	0.042	0.0178	0.0464	0.0616	0.1377	0.0731	0.0441	0.0553	0.0457	0.0215	0.0921	0.1072	0.1833	0.1187	0.0897	0.1009	0.0914	0.0672	0.055	0.0701	0.1462	0.0816	0.0526	0.0638	0.0543
CPI-SS0EB136379	WNT1_CD36	simple:P04628	simple:P16671	WNT1	CD36	TRUE	FALSE	TRUE	InnateDB	FALSE	0	0	0	0	0	0	0	0	0.0116	0.0146	1.0117	0.032	0.2348	0.0179	0.2856	0.0245	0	0	0	0	0	0	0	0	0	0	0	0	0	0	0	0	0	0	0	0	0	0	0
CPI-SS0D8972B21	WNT1_RYK	simple:P04628	simple:P34925	WNT1	RYK	TRUE	FALSE	TRUE	I2D	FALSE	0	0	0	0	0	0	0	0	0.1497	0.1519	0.2453	0.2421	0.2439	0.1808	0.0609	0.0273	0	0	0	0	0	0	0	0	0	0	0	0	0	0	0	0	0	0	0	0	0	0	0
CPI-SS0A69F13A3	WNT4_SMO	simple:P56705	simple:Q99835	WNT4	SMO	TRUE	FALSE	TRUE	I2D	FALSE	0.0034	0.0042	0.0047	0.0385	0.0379	0.0033	0.0041	0.0056	0.0065	0.0073	0.0078	0.0416	0.041	0.0064	0.0072	0.0087	0.0091	0.0098	0.0104	0.0441	0.0435	0.009	0.0097	0.0112	0.0586	0.0594	0.0599	0.0937	0.0931	0.0585	0.0593	0.0608	0.0101	0.0108	0.0114	0.0451	0.0445	0.01	0.0107
CPI-SS016B7C7D6	BMP2_SMO	simple:P12643	simple:Q99835	BMP2	SMO	TRUE	FALSE	TRUE	I2D	FALSE	0.0033	0.0041	0.0046	0.0384	0.0378	0.0032	0.004	0.0055	0.0299	0.0307	0.0312	0.065	0.0644	0.0298	0.0306	0.0321	0.208	0.2088	0.2093	0.243	0.2425	0.2079	0.2086	0.2101	0.0144	0.0152	0.0157	0.0494	0.0489	0.0143	0.015	0.0165	0.1123	0.113	0.1136	0.1473	0.1467	0.1122	0.1129
CPI-SS0C2561156	WNT2_FZD4	simple:P09544	simple:Q9ULV1	WNT2	FZD4	TRUE	FALSE	TRUE	curated	FALSE	0.0089	0.0072	0.4191	0.0146	0.0639	0.0072	0.0064	0.0089	0.0076	0.006	0.4179	0.0134	0.0627	0.006	0.0052	0.0077	0.0071	0.0055	0.4174	0.0128	0.0621	0.0054	0.0046	0.0071	0.0135	0.0119	0.4238	0.0193	0.0686	0.0119	0.0111	0.0136	0.17	0.1684	0.5803	0.1757	0.225	0.1684	0.1675
CPI-SS0B8083B44	WNT7B_FZD4	simple:P56706	simple:Q9ULV1	WNT7B	FZD4	TRUE	FALSE	TRUE	curated	FALSE	0.0096	0.0079	0.4199	0.0153	0.0646	0.0079	0.0071	0.0096	0.0113	0.0097	0.4216	0.017	0.0664	0.0097	0.0089	0.0114	0.0062	0.0046	0.4165	0.0119	0.0612	0.0046	0.0037	0.0063	0.0619	0.0602	0.4722	0.0676	0.1169	0.0602	0.0594	0.0619	0.0153	0.0137	0.4256	0.021	0.0704	0.0137	0.0128
CPI-SS01469637C	WNT2B_FZD4	simple:Q93097	simple:Q9ULV1	WNT2B	FZD4	TRUE	FALSE	TRUE	curated	FALSE	0.014	0.0124	0.4243	0.0197	0.069	0.0124	0.0115	0.014	0.0119	0.0102	0.4222	0.0176	0.0669	0.0102	0.0094	0.0119	0.07	0.0684	0.4803	0.0757	0.1251	0.0684	0.0675	0.0701	0.014	0.0124	0.4243	0.0197	0.0691	0.0124	0.0116	0.0141	0.0289	0.0273	0.4392	0.0346	0.084	0.0273	0.0265
CPI-SS0A683CBC1	WNT7B_FZD10	simple:P56706	simple:Q9ULW2	WNT7B	FZD10	TRUE	FALSE	TRUE	curated	FALSE	0.0051	0.0046	0.0161	0.0171	0.0297	0.0047	0.0043	0.0054	0.0069	0.0064	0.0179	0.0188	0.0315	0.0065	0.0061	0.0072	0.0017	0.0012	0.0128	0.0137	0.0263	0.0014	0.0009	0.002	0.0574	0.0569	0.0684	0.0694	0.082	0.057	0.0566	0.0577	0.0108	0.0103	0.0219	0.0228	0.0355	0.0105	0.01
CPI-SS0423580E5	DLL1_NOTCH2	simple:O00548	simple:Q04721	DLL1	NOTCH2	FALSE	FALSE	TRUE	curated	FALSE	0.1367	0.1234	0.0382	0.1477	0.245	0.1245	0.1677	0.0509	0.1625	0.1492	0.0639	0.1735	0.2708	0.1503	0.1935	0.0766	0.2845	0.2712	0.1859	0.2955	0.3927	0.2722	0.3154	0.1986	0.1219	0.1086	0.0234	0.1329	0.2302	0.1097	0.1529	0.0361	0.1727	0.1594	0.0742	0.1837	0.281	0.1605	0.2037
CPI-SS060B82BBC	JAG1_NOTCH2	simple:P78504	simple:Q04721	JAG1	NOTCH2	FALSE	FALSE	TRUE	curated	FALSE	0.1296	0.1163	0.0311	0.1406	0.2379	0.1174	0.1606	0.0437	0.1968	0.1835	0.0982	0.2078	0.3051	0.1846	0.2278	0.1109	1.2607	1.2473	1.1621	1.2717	1.3689	1.2484	1.2916	1.1748	0.2992	0.2858	0.2006	0.3102	0.4074	0.2869	0.3301	0.2133	0.9031	0.8898	0.8046	0.9141	1.0114	0.8909	0.9341
CPI-SS0E1A8414D	DLK1_NOTCH2	simple:P80370	simple:Q04721	DLK1	NOTCH2	FALSE	FALSE	TRUE	curated	FALSE	0.1152	0.1018	0.0166	0.1262	0.2234	0.1029	0.1461	0.0293	0.115	0.1017	0.0165	0.126	0.2233	0.1028	0.146	0.0292	0.1149	0.1016	0.0164	0.1259	0.2232	0.1027	0.1459	0.0291	0.1149	0.1016	0.0164	0.1259	0.2232	0.1027	0.1459	0.029	0.1418	0.1285	0.0432	0.1528	0.2501	0.1296	0.1728
CPI-SS0FB5FE587	DLL1_NOTCH4	simple:O00548	simple:Q99466	DLL1	NOTCH4	FALSE	FALSE	TRUE	curated	FALSE	0.0562	0.0338	1.2438	0.0395	0.049	0.0424	0.0468	0.0322	0.082	0.0596	1.2696	0.0653	0.0747	0.0682	0.0726	0.058	0.204	0.1816	1.3916	0.1873	0.1967	0.1902	0.1946	0.18	0.0414	0.019	1.229	0.0248	0.0342	0.0276	0.032	0.0175	0.0922	0.0698	1.2798	0.0755	0.0849	0.0784	0.0828
CPI-SS0837E9F59	JAG1_NOTCH4	simple:P78504	simple:Q99466	JAG1	NOTCH4	FALSE	FALSE	TRUE	curated	FALSE	0.0491	0.0267	1.2367	0.0324	0.0418	0.0353	0.0397	0.0251	0.1163	0.0939	1.3039	0.0996	0.109	0.1025	0.1069	0.0923	1.1802	1.1577	2.3678	1.1635	1.1729	1.1664	1.1708	1.1562	0.2186	0.1962	1.4062	0.202	0.2114	0.2049	0.2092	0.1947	0.8226	0.8002	2.0102	0.806	0.8154	0.8088	0.8132
CPI-SS0D37C7C70	DLK1_NOTCH4	simple:P80370	simple:Q99466	DLK1	NOTCH4	FALSE	FALSE	TRUE	curated	FALSE	0.0347	0.0122	1.2222	0.018	0.0274	0.0209	0.0253	0.0107	0.0345	0.0121	1.2221	0.0178	0.0272	0.0207	0.0251	0.0105	0.0344	0.012	1.222	0.0177	0.0271	0.0206	0.025	0.0104	0.0344	0.012	1.222	0.0177	0.0271	0.0206	0.025	0.0104	0.0613	0.0389	1.2489	0.0446	0.054	0.0475	0.0519
CPI-SS047232C64	DLL1_NOTCH3	simple:O00548	simple:Q9UM47	DLL1	NOTCH3	FALSE	FALSE	TRUE	curated	FALSE	0.0338	0.0345	0.0435	0.1913	1.1874	0.039	0.0339	0.0383	0.0596	0.0602	0.0693	0.2171	1.2131	0.0647	0.0597	0.064	0.1816	0.1822	0.1913	0.3391	1.3351	0.1867	0.1817	0.186	0.0191	0.0197	0.0288	0.1765	1.1726	0.0242	0.0191	0.0235	0.0698	0.0705	0.0795	0.2273	1.2233	0.075	0.0699
CPI-SS0B99F22A2	JAG1_NOTCH3	simple:P78504	simple:Q9UM47	JAG1	NOTCH3	FALSE	FALSE	TRUE	curated	FALSE	0.0267	0.0273	0.0364	0.1842	1.1802	0.0318	0.0268	0.0311	0.0939	0.0945	0.1036	0.2514	1.2474	0.099	0.094	0.0983	1.1578	1.1584	1.1675	1.3152	2.3113	1.1629	1.1578	1.1622	0.1963	0.1969	0.206	0.3537	1.3498	0.2014	0.1963	0.2007	0.8003	0.8009	0.81	0.9577	1.9538	0.8054	0.8003
CPI-SS007AA9FDE	DLK1_NOTCH3	simple:P80370	simple:Q9UM47	DLK1	NOTCH3	FALSE	FALSE	TRUE	curated	FALSE	0.0123	0.0129	0.022	0.1697	1.1658	0.0174	0.0123	0.0167	0.0121	0.0128	0.0218	0.1696	1.1656	0.0173	0.0122	0.0166	0.012	0.0127	0.0217	0.1695	1.1655	0.0172	0.0121	0.0165	0.012	0.0126	0.0217	0.1695	1.1655	0.0172	0.0121	0.0164	0.0389	0.0395	0.0486	0.1964	1.1924	0.044	0.039
CPI-SS0F21DBF93	SCGB3A1_NOTCH3	simple:Q96QR1	simple:Q9UM47	SCGB3A1	NOTCH3	TRUE	FALSE	TRUE	InnateDB-All	FALSE	0.0265	0.0271	0.0362	0.1839	1.18	0.0316	0.0265	0.0309	0.0238	0.0244	0.0334	0.1812	1.1773	0.0289	0.0238	0.0282	0.0858	0.0864	0.0955	0.2433	1.2393	0.091	0.0859	0.0902	0.1545	0.1551	0.1642	0.312	1.308	0.1596	0.1546	0.1589	0.016	0.0166	0.0257	0.1735	1.1695	0.0211	0.0161
CPI-SS0938C6980	DLL4_NOTCH3	simple:Q9NR61	simple:Q9UM47	DLL4	NOTCH3	FALSE	FALSE	TRUE	curated	FALSE	0.0148	0.0154	0.0245	0.1722	1.1683	0.0199	0.0148	0.0192	0.0203	0.0209	0.03	0.1777	1.1738	0.0254	0.0204	0.0247	0.7178	0.7184	0.7275	0.8752	1.8713	0.7229	0.7179	0.7222	0.0158	0.0164	0.0255	0.1733	1.1693	0.0209	0.0159	0.0202	0.0181	0.0187	0.0278	0.1755	1.1716	0.0232	0.0181
CPI-SS035E5A708	DLL3_NOTCH3	simple:Q9NYJ7	simple:Q9UM47	DLL3	NOTCH3	FALSE	FALSE	TRUE	curated	FALSE	0.0155	0.0161	0.0252	0.1729	1.169	0.0206	0.0155	0.0199	0.0133	0.014	0.023	0.1708	1.1669	0.0185	0.0134	0.0178	0.0123	0.0129	0.022	0.1697	1.1658	0.0174	0.0123	0.0167	0.0203	0.0209	0.03	0.1777	1.1738	0.0254	0.0203	0.0247	0.0127	0.0133	0.0224	0.1701	1.1662	0.0178	0.0127
CPI-SS0BFB29A42	PLXNB2_PTN	simple:O15031	simple:P21246	PLXNB2	PTN	TRUE	TRUE	FALSE	I2D,IMEx,InnateDB-All,IntAct	FALSE	0.0309	0.0346	0.0407	0.1924	0.4984	0.0293	0.0322	0.0311	0.0384	0.042	0.0482	0.1999	0.5059	0.0367	0.0396	0.0386	0.1574	0.161	0.1672	0.3189	0.6249	0.1557	0.1586	0.1576	0.1875	0.1912	0.1973	0.349	0.655	0.1858	0.1888	0.1877	0.2736	0.2773	0.2834	0.4351	0.7411	0.272	0.2749
CPI-SS08FAC0A55	PLXNB2_SEMA4D	simple:O15031	simple:Q92854	PLXNB2	SEMA4D	FALSE	TRUE	TRUE	curated	FALSE	0.2303	0.5835	0.0551	0.0533	0.0435	0.502	0.2244	0.1213	0.2377	0.5909	0.0625	0.0608	0.0509	0.5095	0.2318	0.1287	0.3567	0.7099	0.1815	0.1798	0.1699	0.6285	0.3508	0.2477	0.3868	0.7401	0.2117	0.2099	0.2	0.6586	0.381	0.2779	0.473	0.8262	0.2978	0.296	0.2862	0.7448	0.4671
CPI-SS0CCCF7C69	PLXNB1_SEMA4D	simple:O43157	simple:Q92854	PLXNB1	SEMA4D	TRUE	TRUE	TRUE	curated	FALSE	0.2116	0.5648	0.0364	0.0346	0.0248	0.4834	0.2057	0.1026	0.2116	0.5648	0.0364	0.0346	0.0247	0.4833	0.2057	0.1026	0.2304	0.5836	0.0552	0.0534	0.0436	0.5022	0.2245	0.1214	0.2868	0.6401	0.1117	0.1099	0.1	0.5586	0.281	0.1779	0.2422	0.5954	0.067	0.0653	0.0554	0.514	0.2363
CPI-SS06AA638A8	CD72_SEMA4D	simple:P21854	simple:Q92854	CD72	SEMA4D	FALSE	FALSE	TRUE	curated	FALSE	0.598	0.9512	0.4228	0.4211	0.4112	0.8698	0.5921	0.489	0.266	0.6192	0.0908	0.0891	0.0792	0.5378	0.2601	0.157	0.2147	0.5679	0.0395	0.0377	0.0279	0.4865	0.2088	0.1057	0.2134	0.5666	0.0382	0.0364	0.0266	0.4852	0.2075	0.1044	0.2098	0.563	0.0346	0.0329	0.023	0.4816	0.2039
CPI-SS0C0A61F92	PLXNB2_SEMA4G	simple:O15031	simple:Q9NTN9	PLXNB2	SEMA4G	FALSE	TRUE	FALSE	curated	FALSE	0.0261	0.026	0.0274	0.0311	0.0272	0	0.0264	0.0267	0.0336	0.0335	0.0349	0.0386	0.0347	0	0.0339	0.0342	0.1526	0.1525	0.1539	0.1576	0.1537	0	0.1528	0.1532	0.1827	0.1826	0.184	0.1877	0.1838	0	0.183	0.1833	0.2688	0.2687	0.2701	0.2739	0.27	0	0.2691
CPI-SS0EBA5A4D8	VEGFD_KDR	simple:O43915	simple:P35968	VEGFD	KDR	TRUE	FALSE	TRUE	curated	FALSE	0.0064	0.0058	1.0011	0.0043	0.0089	0.0052	0.0055	0.0073	0	0	0	0	0	0	0	0	0.0092	0.0087	1.0039	0.0072	0.0117	0.008	0.0083	0.0101	0.0081	0.0076	1.0028	0.0061	0.0106	0.0069	0.0072	0.009	0.0688	0.0683	1.0636	0.0668	0.0713	0.0676	0.068
CPI-SS0C03F7CDC	VEGFA_KDR	simple:P15692	simple:P35968	VEGFA	KDR	TRUE	FALSE	TRUE	curated	FALSE	0.095	0.0945	1.0897	0.093	0.0975	0.0938	0.0941	0.0959	0.2287	0.2282	1.2234	0.2267	0.2312	0.2275	0.2278	0.2296	0.1449	0.1444	1.1396	0.1429	0.1474	0.1437	0.144	0.1458	1.0044	1.0039	1.9991	1.0024	1.0069	1.0032	1.0035	1.0053	0.9164	0.9159	1.9111	0.9144	0.9189	0.9152	0.9155
CPI-SS03156A825	LTA_LTBR	simple:P01374	simple:P36941	LTA	LTBR	TRUE	FALSE	TRUE	I2D	FALSE	0.1099	0.1075	0.3927	0.3308	0.3693	0.1378	0.2833	0.1102	0.1412	0.1388	0.4239	0.3621	0.4005	0.169	0.3145	0.1414	0.027	0.0246	0.3097	0.2479	0.2864	0.0549	0.2004	0.0273	0.02	0.0175	0.3027	0.2409	0.2793	0.0478	0.1933	0.0202	0.0218	0.0193	0.3045	0.2427	0.2811	0.0496	0.1951
CPI-SS0859C173B	TNFSF14_LTBR	simple:O43557	simple:P36941	TNFSF14	LTBR	TRUE	FALSE	TRUE	curated	FALSE	0.0534	0.051	0.3362	0.2743	0.3128	0.0813	0.2268	0.0537	1.325	1.3226	1.6078	1.5459	1.5844	1.3529	1.4984	1.3253	0.0302	0.0277	0.3129	0.2511	0.2895	0.058	0.2035	0.0304	0.0384	0.036	0.3211	0.2593	0.2978	0.0663	0.2118	0.0387	0.0603	0.0579	0.343	0.2812	0.3196	0.0881	0.2336
CPI-SS0110361CB	LTA_TNFRSF14	simple:P01374	simple:Q92956	LTA	TNFRSF14	TRUE	FALSE	TRUE	curated	FALSE	0.6551	0.5222	0.384	0.2398	0.2862	0.4406	0.6122	0.2756	0.6864	0.5535	0.4153	0.2711	0.3175	0.4719	0.6434	0.3068	0.5722	0.4393	0.3011	0.1569	0.2033	0.3577	0.5293	0.1927	0.5651	0.4322	0.294	0.1498	0.1962	0.3506	0.5222	0.1856	0.567	0.4341	0.2959	0.1516	0.198	0.3524	0.524
CPI-SS0C28FEC7D	TNFSF13_TNFRSF14	simple:O75888	simple:Q92956	TNFSF13	TNFRSF14	TRUE	FALSE	TRUE	I2D,InnateDB-All	FALSE	0.5632	0.4303	0.2921	0.1479	0.1943	0.3487	0.5203	0.1837	0	0	0	0	0	0	0	0	0.5635	0.4306	0.2924	0.1482	0.1946	0.349	0.5206	0.184	0.5642	0.4313	0.2931	0.1489	0.1953	0.3497	0.5213	0.1847	0.5631	0.4302	0.292	0.1478	0.1942	0.3486	0.5202
CPI-SS019C98396	TNFSF14_TNFRSF14	simple:O43557	simple:Q92956	TNFSF14	TNFRSF14	TRUE	FALSE	TRUE	curated	FALSE	0.5986	0.4657	0.3275	0.1833	0.2297	0.3841	0.5557	0.2191	1.8702	1.7373	1.5991	1.4549	1.5013	1.6557	1.8273	1.4907	0.5753	0.4424	0.3042	0.16	0.2064	0.3608	0.5324	0.1958	0.5836	0.4507	0.3125	0.1683	0.2147	0.3691	0.5407	0.204	0.6055	0.4726	0.3344	0.1902	0.2366	0.391	0.5625
CPI-SS0879B8E95	CD160_TNFRSF14	simple:O95971	simple:Q92956	CD160	TNFRSF14	FALSE	TRUE	TRUE	curated	FALSE	0.5664	0.4335	0.2953	0.1511	0.1975	0.3519	0.5235	0.1869	0.6204	0.4875	0.3493	0.2051	0.2515	0.4059	0.5775	0.2409	0.565	0.4321	0.2939	0.1497	0.1961	0.3505	0.522	0.1854	0.5654	0.4325	0.2943	0.1501	0.1965	0.3509	0.5224	0.1858	0.5645	0.4316	0.2934	0.1491	0.1955	0.3499	0.5215
CPI-SS02ACCF1F7	MIF_TNFRSF14	simple:P14174	simple:Q92956	MIF	TNFRSF14	TRUE	FALSE	TRUE	I2D,IntAct	FALSE	1.0128	0.8799	0.7417	0.5975	0.6439	0.7983	0.9699	0.6333	1.1139	0.981	0.8428	0.6986	0.745	0.8994	1.071	0.7344	1.1717	1.0388	0.9006	0.7564	0.8028	0.9572	1.1288	0.7922	4.1292	3.9963	3.8581	3.7138	3.7602	3.9147	4.0862	3.7496	1.4322	1.2994	1.1611	1.0169	1.0633	1.2177	1.3893
CPI-SS08330207B	BTLA_TNFRSF14	simple:Q7Z6A9	simple:Q92956	BTLA	TNFRSF14	FALSE	TRUE	TRUE	guidetopharmacology.org	FALSE	0.7213	0.5884	0.4502	0.306	0.3524	0.5068	0.6784	0.3417	0.6644	0.5316	0.3934	0.2491	0.2955	0.4499	0.6215	0.2849	0.5639	0.431	0.2928	0.1485	0.1949	0.3493	0.5209	0.1843	0.5657	0.4328	0.2946	0.1503	0.1967	0.3511	0.5227	0.1861	0.5647	0.4318	0.2936	0.1494	0.1958	0.3502	0.5217
CPI-SS0B89DD8C1	TNFSF13_TNFRSF17	simple:O75888	simple:Q02223	TNFSF13	TNFRSF17	TRUE	FALSE	TRUE	curated	FALSE	0.0704	0.006	0.0007	0.0011	0.0018	0	0.004	0.4712	0	0	0	0	0	0	0	0	0.0707	0.0063	0.001	0.0014	0.0021	0	0.0043	0.4715	0.0714	0.007	0.0017	0.0021	0.0028	0	0.005	0.4722	0.0704	0.0059	0.0006	0.001	0.0017	0	0.0039
CPI-SS0C412B7DE	CD70_TNFRSF17	simple:P32970	simple:Q02223	CD70	TNFRSF17	TRUE	FALSE	TRUE	InnateDB-All	FALSE	0.5768	0.5123	0.5071	0.5074	0.5081	0	0.5103	0.9775	0.2306	0.1662	0.1609	0.1612	0.162	0	0.1642	0.6313	0.0749	0.0104	0.0052	0.0055	0.0062	0	0.0084	0.4756	0.2282	0.1638	0.1585	0.1589	0.1596	0	0.1618	0.629	0.0931	0.0286	0.0233	0.0237	0.0244	0	0.0266
CPI-SS095E52E66	TNFSF10_TNFRSF10D	simple:P50591	simple:Q9UBN6	TNFSF10	TNFRSF10D	TRUE	FALSE	TRUE	curated	FALSE	0.3168	0.3161	0.998	0.2694	0.3418	0.3126	0.3127	0.2813	0.717	0.7163	1.3982	0.6696	0.742	0.7128	0.7129	0.6814	1.9371	1.9365	2.6184	1.8898	1.9621	1.9329	1.933	1.9016	0.7856	0.785	1.4668	0.7383	0.8106	0.7814	0.7815	0.7501	0.851	0.8504	1.5323	0.8037	0.876	0.8468	0.8469
CPI-SS059EEFDC6	MIF_TNFRSF10D	simple:P14174	simple:Q9UBN6	MIF	TNFRSF10D	TRUE	FALSE	TRUE	I2D,IntAct	FALSE	0.5045	0.5038	1.1857	0.4571	0.5295	0.5003	0.5004	0.469	0.6056	0.605	1.2868	0.5582	0.6306	0.6014	0.6015	0.5701	0.6634	0.6627	1.3446	0.616	0.6884	0.6592	0.6593	0.6279	3.6208	3.6202	4.3021	3.5735	3.6458	3.6166	3.6167	3.5853	0.9239	0.9233	1.6051	0.8766	0.9489	0.9197	0.9198
CPI-SS0A81A3626	WNT7A_LDLR	simple:O00755	simple:P01130	WNT7A	LDLR	TRUE	FALSE	TRUE	InnateDB-All	FALSE	0.0483	0.3234	0.8729	0.6551	0.2683	0.0851	0.214	0.0952	0.0505	0.3256	0.8751	0.6573	0.2705	0.0874	0.2162	0.0975	0	0	0	0	0	0	0	0	0	0	0	0	0	0	0	0	0	0	0	0	0	0	0
CPI-SS0B34CBA4B	EFNA2_EPHA1	simple:O43921	simple:P21709	EFNA2	EPHA1	FALSE	FALSE	TRUE	curated	FALSE	0	0	0	0	0	0	0	0	0	0	0	0	0	0	0	0	0	0	0	0	0	0	0	0	0.003	0.0669	0.0049	0.0282	0.003	0.0026	0.0014	0.0027	0	0	0	0	0	0	0
CPI-SS0FF49C823	EFNA1_EPHA1	simple:P20827	simple:P21709	EFNA1	EPHA1	TRUE	FALSE	TRUE	curated	FALSE	0.1572	0.2211	0.1592	0.1825	0.1572	0.1568	0.1557	0.1569	0.0704	0.1344	0.0724	0.0957	0.0704	0.07	0.0689	0.0701	1.0492	1.1132	1.0512	1.0745	1.0493	1.0488	1.0477	1.049	1.8655	1.9294	1.8674	1.8907	1.8655	1.865	1.8639	1.8652	0.0949	0.1589	0.0969	0.1202	0.0949	0.0945	0.0934
CPI-SS08A54963F	EFNA2_EPHA2	simple:O43921	simple:P29317	EFNA2	EPHA2	FALSE	FALSE	TRUE	curated	FALSE	0	0	0	0	0	0	0	0	0	0	0	0	0	0	0	0	0	0	0	0	0	0	0	0	0.0067	0.0051	0.1278	0.0734	0.0639	0.0116	0.022	0.004	0	0	0	0	0	0	0
CPI-SS046F6F0C1	EFNA1_EPHA2	simple:P20827	simple:P29317	EFNA1	EPHA2	TRUE	FALSE	TRUE	curated	FALSE	0.1609	0.1593	0.282	0.2276	0.2181	0.1658	0.1762	0.1583	0.0742	0.0725	0.1952	0.1408	0.1313	0.079	0.0894	0.0715	1.053	1.0513	1.174	1.1197	1.1101	1.0578	1.0682	1.0503	1.8692	1.8676	1.9902	1.9359	1.9263	1.874	1.8845	1.8665	0.0987	0.097	0.2197	0.1653	0.1558	0.1035	0.1139
CPI-SS0C875BA24	EFNA2_EPHA3	simple:O43921	simple:P29320	EFNA2	EPHA3	TRUE	FALSE	TRUE	curated	FALSE	0	0	0	0	0	0	0	0	0	0	0	0	0	0	0	0	0	0	0	0	0	0	0	0	0.001	0.0014	0.0065	0.0041	0.0759	0.0012	0	0.0011	0	0	0	0	0	0	0
CPI-SS09CA492BA	EFNA1_EPHA3	simple:P20827	simple:P29320	EFNA1	EPHA3	TRUE	FALSE	TRUE	curated	FALSE	0.1552	0.1557	0.1607	0.1583	0.2301	0.1555	0	0.1553	0.0684	0.0689	0.0739	0.0716	0.1433	0.0687	0	0.0685	1.0472	1.0477	1.0527	1.0504	1.1221	1.0475	0	1.0473	1.8634	1.8639	1.8689	1.8666	1.9384	1.8637	0	1.8635	0.0929	0.0934	0.0984	0.0961	0.1678	0.0932	0
CPI-SS0830C7910	EFNA2_EPHA8	simple:O43921	simple:P29322	EFNA2	EPHA8	FALSE	FALSE	TRUE	curated	FALSE	0	0	0	0	0	0	0	0	0	0	0	0	0	0	0	0	0	0	0	0	0	0	0	0	0	0	0	0.0022	0	0	0	0.0002	0	0	0	0	0	0	0
CPI-SS037E6BEDF	EFNA1_EPHA8	simple:P20827	simple:P29322	EFNA1	EPHA8	TRUE	FALSE	TRUE	curated	FALSE	0	0	0	0.1565	0	0	0	0.1544	0	0	0	0.0697	0	0	0	0.0676	0	0	0	1.0485	0	0	0	1.0465	0	0	0	1.8647	0	0	0	1.8627	0	0	0	0.0942	0	0	0
CPI-SS0D81D9F5E	EFNA2_EPHA5	simple:O43921	simple:P54756	EFNA2	EPHA5	FALSE	FALSE	TRUE	curated	FALSE	0	0	0	0	0	0	0	0	0	0	0	0	0	0	0	0	0	0	0	0	0	0	0	0	0	0	0	0.0003	0.0005	0	0	0	0	0	0	0	0	0	0
CPI-SS0762B455F	EFNA1_EPHA5	simple:P20827	simple:P54756	EFNA1	EPHA5	TRUE	FALSE	TRUE	curated	FALSE	0	0	0	0.1545	0.1547	0	0	0	0	0	0	0.0677	0.0679	0	0	0	0	0	0	1.0465	1.0467	0	0	0	0	0	0	1.8627	1.8629	0	0	0	0	0	0	0.0922	0.0924	0	0
CPI-SS079EF5D9C	EFNA3_EPHA5	simple:P52797	simple:P54756	EFNA3	EPHA5	FALSE	FALSE	TRUE	curated	FALSE	0	0	0	0.0088	0.009	0	0	0	0	0	0	0.0096	0.0098	0	0	0	0	0	0	0.0141	0.0143	0	0	0	0	0	0	0.1188	0.119	0	0	0	0	0	0	0.0137	0.0139	0	0
CPI-SS0008137B6	EFNA4_EPHA5	simple:P52798	simple:P54756	EFNA4	EPHA5	TRUE	FALSE	TRUE	curated	FALSE	0	0	0	0.0772	0.0774	0	0	0	0	0	0	0.049	0.0492	0	0	0	0	0	0	0.0327	0.0329	0	0	0	0	0	0	0.1611	0.1613	0	0	0	0	0	0	0.0479	0.0481	0	0
CPI-SS09E3F5044	EFNA5_EPHA5	simple:P52803	simple:P54756	EFNA5	EPHA5	FALSE	FALSE	TRUE	curated	FALSE	0	0	0	0.0021	0.0023	0	0	0	0	0	0	0.0102	0.0104	0	0	0	0	0	0	0.0338	0.034	0	0	0	0	0	0	0.0746	0.0748	0	0	0	0	0	0	0.0304	0.0306	0	0
CPI-SS073811AB3	TNFRSF11B_TNFSF11	simple:O00300	simple:O14788	TNFRSF11B	TNFSF11	TRUE	FALSE	TRUE	curated	FALSE	0.0074	0.0258	0	0.0061	0.0147	0.0072	0.0067	0.0063	0.003	0.0215	0	0.0018	0.0104	0.0028	0.0023	0.002	0.0383	0.0567	0	0.037	0.0456	0.0381	0.0376	0.0372	0.0733	0.0918	0	0.0721	0.0807	0.0731	0.0726	0.0723	0.0673	0.0858	0	0.066	0.0747	0.0671	0.0666
CPI-SS06CE0CF64	CORT_SSTR1	simple:O00230	simple:P30872	CORT	SSTR1	TRUE	FALSE	TRUE	guidetopharmacology.org	FALSE	0	0	0	0	0	0	0	0	0	0	0.0233	0	0.0011	0	0.0003	0	0	0	0.0259	0	0.0036	0	0.0028	0	0	0	0.0233	0	0.001	0	0.0002	0	0	0	0.0234	0	0.0011	0	0.0003
CPI-SS09CF5B145	AGRP_MC4R	simple:O00253	simple:P32245	AGRP	MC4R	TRUE	FALSE	TRUE	guidetopharmacology.org	FALSE	0	0	0	0	0	0	0	0.0011	0	0	0	0	0	0	0	0.0011	0	0	0	0	0	0	0	0.0006	0	0	0	0	0	0	0	0.001	0	0	0	0	0	0	0
CPI-SS098F8DB82	POMC_MC4R	simple:P01189	simple:P32245	POMC	MC4R	TRUE	FALSE	TRUE	guidetopharmacology.org	FALSE	0	0	0	0	0	0	0	0.0748	0	0	0	0	0	0	0	0.0904	0	0	0	0	0	0	0	0.0518	0	0	0	0	0	0	0	0.0088	0	0	0	0	0	0	0
CPI-SS0CC136A8D	AGRP_MC5R	simple:O00253	simple:P33032	AGRP	MC5R	TRUE	FALSE	TRUE	guidetopharmacology.org	FALSE	0	0	0	0.0008	0	0	0	0	0	0	0	0.0007	0	0	0	0	0	0	0	0.0003	0	0	0	0	0	0	0	0.0007	0	0	0	0	0	0	0	0	0	0	0
CPI-SS0BE6DBE1A	POMC_MC5R	simple:P01189	simple:P33032	POMC	MC5R	TRUE	FALSE	TRUE	guidetopharmacology.org	FALSE	0	0	0	0.0745	0	0	0	0	0	0	0	0.0901	0	0	0	0	0	0	0	0.0515	0	0	0	0	0	0	0	0.0085	0	0	0	0	0	0	0	0.0202	0	0	0
CPI-SS0C0E2C69C	POMC_MC2R	simple:P01189	simple:Q01718	POMC	MC2R	TRUE	FALSE	TRUE	I2D	FALSE	0	0	0	0.0743	0	0	0	0	0	0	0	0.0899	0	0	0	0	0	0	0	0.0513	0	0	0	0	0	0	0	0.0083	0	0	0	0	0	0	0	0.0201	0	0	0
CPI-SS00BD8FF72	POMC_MC1R	simple:P01189	simple:Q01726	POMC	MC1R	TRUE	FALSE	TRUE	guidetopharmacology.org	FALSE	0.0854	0.0831	0.0893	0.0876	0.0984	0.1128	0.079	0.0768	0.1009	0.0987	0.1049	0.1032	0.1139	0.1284	0.0945	0.0924	0.0624	0.0601	0.0663	0.0646	0.0754	0.0898	0.056	0.0538	0.0194	0.0171	0.0233	0.0216	0.0324	0.0468	0.013	0.0108	0.0311	0.0289	0.0351	0.0333	0.0441	0.0585	0.0247
CPI-SS033A27302	LEFTY2_TDGF1	simple:O00292	simple:P13385	LEFTY2	TDGF1	TRUE	FALSE	FALSE	curated	FALSE	0	0	0	0	0	0	0	0	0	0	0	0	0	0	0	0	0.0038	0	0.0192	0.0036	0.0034	0	0.0034	0.0034	0.0018	0	0.0171	0.0015	0.0013	0	0.0013	0.0013	0.0132	0	0.0286	0.013	0.0128	0	0.0128
CPI-SS0E9F84F1F	LEFTY1_TDGF1	simple:O75610	simple:P13385	LEFTY1	TDGF1	TRUE	FALSE	FALSE	curated	FALSE	0	0	0	0	0	0	0	0	0	0	0	0	0	0	0	0	0.0012	0	0.0165	0.001	0.0008	0	0.0007	0.0008	0.0047	0	0.02	0.0044	0.0042	0	0.0042	0.0042	0.0008	0	0.0161	0.0006	0.0003	0	0.0003
CPI-SS0DF5E47DB	SCGB3A1_MARCO	simple:Q96QR1	simple:Q9UEW3	SCGB3A1	MARCO	TRUE	FALSE	TRUE	I2D,InnateDB-All	FALSE	0.016	0.0179	0.016	0.0769	0.0183	0.0219	0.3167	0.0269	0.0133	0.0152	0.0133	0.0742	0.0155	0.0192	0.314	0.0242	0.0753	0.0773	0.0754	0.1363	0.0776	0.0812	0.3761	0.0863	0.144	0.146	0.1441	0.2049	0.1463	0.1499	0.4447	0.155	0.0055	0.0075	0.0056	0.0665	0.0078	0.0114	0.3062
CPI-SS00F282936	CXCR6_CXCL16	simple:O00574	simple:Q9H2A7	CXCR6	CXCL16	TRUE	TRUE	TRUE	guidetopharmacology.org	FALSE	0.0629	0.0575	0.0668	0.2192	0.0876	0.4411	0.9252	0.047	0.4608	0.4554	0.4647	0.6172	0.4855	0.839	1.3231	0.4449	0.0609	0.0554	0.0648	0.2172	0.0855	0.439	0.9231	0.0449	0.0605	0.0551	0.0644	0.2168	0.0852	0.4386	0.9228	0.0446	0.0615	0.0561	0.0654	0.2179	0.0862	0.4397	0.9238
CPI-SS04318D03E	ACKR2_CCL3	simple:O00590	simple:P10147	ACKR2	CCL3	TRUE	TRUE	FALSE	curated	FALSE	0.3813	2.2756	0.363	0.2454	0.3991	0.5354	15.9953	0.6521	0.3805	2.2747	0.3621	0.2446	0.3982	0.5346	15.9944	0.6512	0.3933	2.2875	0.3749	0.2573	0.411	0.5474	16.0072	0.664	0.3843	2.2785	0.3659	0.2483	0.402	0.5383	15.9982	0.655	0.3883	2.2826	0.37	0.2524	0.4061	0.5424	16.0022
CPI-SS0AFE077D8	ACKR2_CCL4	simple:O00590	simple:P13236	ACKR2	CCL4	TRUE	TRUE	FALSE	curated	FALSE	0.5826	11.5505	0.4372	0.3838	0.3823	5.6987	16.3543	0.9142	0.5817	11.5496	0.4363	0.383	0.3814	5.6978	16.3534	0.9134	0.5945	11.5624	0.4491	0.3958	0.3942	5.7106	16.3662	0.9262	0.5855	11.5534	0.4401	0.3868	0.3852	5.7016	16.3572	0.9171	0.5896	11.5574	0.4441	0.3908	0.3892	5.7057	16.3613
CPI-SS03165AD8C	ACKR2_CCL2	simple:O00590	simple:P13500	ACKR2	CCL2	TRUE	TRUE	FALSE	curated	FALSE	0.0776	0.1291	2.8355	0.3163	3.4627	0.8739	1.1739	0.1097	0.0768	0.1283	2.8346	0.3154	3.4618	0.8731	1.173	0.1089	0.0896	0.1411	2.8474	0.3282	3.4746	0.8859	1.1858	0.1216	0.0805	0.132	2.8384	0.3192	3.4656	0.8768	1.1768	0.1126	0.0846	0.1361	2.8425	0.3233	3.4697	0.8809	1.1809
CPI-SS0AE4CF4E7	ACKR2_CCL5	simple:O00590	simple:P13501	ACKR2	CCL5	TRUE	TRUE	FALSE	curated	FALSE	0.3606	10.664	0.154	0.282	0.3263	0.2664	0.8606	0.3531	0.3598	10.6632	0.1531	0.2812	0.3254	0.2656	0.8598	0.3522	0.3726	10.6759	0.1659	0.294	0.3382	0.2783	0.8725	0.365	0.3635	10.6669	0.1569	0.2849	0.3292	0.2693	0.8635	0.356	0.3676	10.671	0.161	0.289	0.3333	0.2734	0.8676
CPI-SS0DA291AD9	GPR75_CCL5	simple:O95800	simple:P13501	GPR75	CCL5	TRUE	TRUE	FALSE	guidetopharmacology.org	FALSE	0.3596	10.663	0.153	0.2811	0.3253	0.2654	0.8596	0.3521	0.3598	10.6632	0.1532	0.2812	0.3255	0.2656	0.8598	0.3523	0.3605	10.6639	0.1539	0.2819	0.3262	0.2663	0.8605	0.3529	0.3603	10.6637	0.1537	0.2817	0.326	0.2661	0.8603	0.3528	0.3608	10.6642	0.1541	0.2822	0.3265	0.2666	0.8608
CPI-SS073B0CE7A	ACKR2_CCL3L3	simple:O00590	simple:P16619	ACKR2	CCL3L3	TRUE	TRUE	FALSE	I2D	FALSE	0.1059	0.4792	0.1411	0.1237	0.1022	0.2662	7.2364	0.2054	0.1051	0.4783	0.1403	0.1229	0.1013	0.2653	7.2355	0.2046	0.1179	0.4911	0.1531	0.1356	0.1141	0.2781	7.2483	0.2174	0.1088	0.4821	0.1441	0.1266	0.1051	0.2691	7.2393	0.2083	0.1129	0.4861	0.1481	0.1307	0.1091	0.2732	7.2434
CPI-SS0BE8BE8E9	ACKR2_CCL8	simple:O00590	simple:P80075	ACKR2	CCL8	TRUE	TRUE	FALSE	curated	FALSE	0.0077	0.0129	0.1835	0.0363	0.4121	0.0176	0.5292	0.0238	0.0069	0.012	0.1826	0.0355	0.4112	0.0167	0.5284	0.0229	0.0196	0.0248	0.1954	0.0483	0.424	0.0295	0.5411	0.0357	0.0106	0.0158	0.1864	0.0392	0.415	0.0205	0.5321	0.0267	0.0147	0.0198	0.1904	0.0433	0.419	0.0246	0.5362
CPI-SS09AFCF898	CCR2_CCL8	simple:P41597	simple:P80075	CCR2	CCL8	TRUE	TRUE	FALSE	curated	FALSE	0.0203	0.0254	0.196	0.0489	0.4246	0.0302	0.5418	0.0363	0.0244	0.0295	0.2001	0.053	0.4287	0.0343	0.5459	0.0404	0.008	0.0132	0.1838	0.0366	0.4124	0.0179	0.5295	0.0241	0.0067	0.0119	0.1825	0.0353	0.4111	0.0166	0.5282	0.0228	0.0078	0.0129	0.1835	0.0364	0.4121	0.0177	0.5293
CPI-SS0F8C2FA91	CCR1_CCL8	simple:P32246	simple:P80075	CCR1	CCL8	TRUE	TRUE	FALSE	curated	FALSE	0.0476	0.0527	0.2233	0.0762	0.4519	0.0574	0.5691	0.0636	0.0881	0.0932	0.2638	0.1167	0.4924	0.098	0.6096	0.1041	0.0099	0.0151	0.1857	0.0386	0.4143	0.0198	0.5315	0.026	0.0085	0.0137	0.1843	0.0372	0.4129	0.0184	0.53	0.0246	0.0099	0.0151	0.1857	0.0385	0.4143	0.0198	0.5314
CPI-SS0E7EDE823	CCR3_CCL8	simple:P51677	simple:P80075	CCR3	CCL8	TRUE	TRUE	FALSE	curated	FALSE	0.006	0.0111	0.1817	0.0346	0.4103	0.0159	0.5275	0.022	0.0059	0.011	0.1816	0.0345	0.4102	0.0157	0.5274	0.0219	0	0	0	0	0	0	0	0	0.0059	0.011	0.1816	0.0345	0.4102	0.0158	0.5274	0.0219	0.006	0.0112	0.1818	0.0347	0.4104	0.0159	0.5276
CPI-SS0DFAF1FE2	CCR5_CCL8	simple:P51681	simple:P80075	CCR5	CCL8	TRUE	TRUE	FALSE	curated	FALSE	0.0152	0.0204	0.191	0.0439	0.4196	0.0251	0.5368	0.0313	0.1225	0.1277	0.2983	0.1512	0.5269	0.1324	0.6441	0.1386	0.0081	0.0133	0.1839	0.0367	0.4125	0.018	0.5296	0.0242	0.012	0.0172	0.1878	0.0407	0.4164	0.0219	0.5336	0.0281	0.0093	0.0144	0.185	0.0379	0.4136	0.0191	0.5308
CPI-SS0ADA38C78	ACKR2_CCL7	simple:O00590	simple:P80098	ACKR2	CCL7	TRUE	TRUE	FALSE	curated	FALSE	0	0.0042	0.005	0.002	0.0086	0.0032	0.0824	0.005	0	0.0034	0.0042	0.0012	0.0078	0.0023	0.0815	0.0042	0	0.0162	0.017	0.0139	0.0206	0.0151	0.0943	0.0169	0	0.0071	0.008	0.0049	0.0115	0.0061	0.0853	0.0079	0	0.0112	0.012	0.009	0.0156	0.0101	0.0894
CPI-SS008EB600F	CCR2_CCL7	simple:P41597	simple:P80098	CCR2	CCL7	TRUE	TRUE	FALSE	curated	FALSE	0	0.0168	0.0176	0.0146	0.0212	0.0157	0.095	0.0176	0	0.0209	0.0217	0.0187	0.0253	0.0198	0.0991	0.0217	0	0.0045	0.0053	0.0023	0.0089	0.0035	0.0827	0.0053	0	0.0032	0.004	0.001	0.0076	0.0022	0.0814	0.004	0	0.0043	0.0051	0.0021	0.0087	0.0032	0.0825
CPI-SS08B91FD2A	CCR1_CCL7	simple:P32246	simple:P80098	CCR1	CCL7	TRUE	TRUE	FALSE	curated	FALSE	0	0.0441	0.0449	0.0419	0.0485	0.043	0.1223	0.0449	0	0.0846	0.0854	0.0824	0.089	0.0835	0.1628	0.0854	0	0.0065	0.0073	0.0043	0.0109	0.0054	0.0846	0.0073	0	0.005	0.0059	0.0028	0.0095	0.004	0.0832	0.0058	0	0.0064	0.0073	0.0042	0.0109	0.0054	0.0846
CPI-SS0CBA3DA0D	CCR3_CCL7	simple:P51677	simple:P80098	CCR3	CCL7	TRUE	TRUE	FALSE	curated	FALSE	0	0.0025	0.0033	0.0003	0.0069	0.0014	0.0807	0.0033	0	0.0024	0.0032	0.0002	0.0068	0.0013	0.0806	0.0032	0	0	0	0	0	0	0	0	0	0.0024	0.0032	0.0002	0.0068	0.0013	0.0806	0.0032	0	0.0026	0.0034	0.0003	0.007	0.0015	0.0807
CPI-SS0B186A32C	CCR5_CCL7	simple:P51681	simple:P80098	CCR5	CCL7	TRUE	TRUE	FALSE	curated	FALSE	0	0.0118	0.0126	0.0096	0.0162	0.0107	0.0899	0.0126	0	0.1191	0.1199	0.1168	0.1235	0.118	0.1972	0.1198	0	0.0046	0.0054	0.0024	0.009	0.0036	0.0828	0.0054	0	0.0086	0.0094	0.0064	0.013	0.0075	0.0867	0.0094	0	0.0058	0.0066	0.0036	0.0102	0.0047	0.084
CPI-SS0638E0E29	CCR10_CCL7	simple:P46092	simple:P80098	CCR10	CCL7	TRUE	TRUE	FALSE	I2D	FALSE	0	0.0081	0.0089	0.0058	0.0125	0.007	0.0862	0.0088	0	0.0059	0.0067	0.0037	0.0103	0.0049	0.0841	0.0067	0	0.01	0.0108	0.0077	0.0144	0.0089	0.0881	0.0107	0	0.0059	0.0067	0.0037	0.0103	0.0048	0.0841	0.0067	0	0.0934	0.0942	0.0912	0.0978	0.0924	0.1716
CPI-SS045A5FC60	ACKR2_CCL14	simple:O00590	simple:Q16627	ACKR2	CCL14	TRUE	TRUE	FALSE	curated	FALSE	0	0.0023	0.2182	0.0047	0.0025	0.0041	0.0021	0.0025	0	0.0014	0.2174	0.0039	0.0017	0.0033	0.0013	0.0017	0	0.0142	0.2301	0.0166	0.0145	0.016	0.0141	0.0144	0	0.0052	0.2211	0.0076	0.0055	0.007	0.0051	0.0054	0	0.0092	0.2252	0.0117	0.0095	0.0111	0.0091
CPI-SS059CC19A3	CCR1_CCL14	simple:P32246	simple:Q16627	CCR1	CCL14	TRUE	TRUE	FALSE	curated	FALSE	0	0.0421	0.2581	0.0446	0.0424	0.044	0.042	0.0424	0	0.0826	0.2986	0.0851	0.0829	0.0845	0.0825	0.0829	0	0.0045	0.2205	0.007	0.0048	0.0063	0.0044	0.0048	0	0.0031	0.219	0.0055	0.0034	0.0049	0.003	0.0033	0	0.0045	0.2204	0.0069	0.0048	0.0063	0.0044
CPI-SS0FA7A69D9	CCR3_CCL14	simple:P51677	simple:Q16627	CCR3	CCL14	TRUE	TRUE	FALSE	curated	FALSE	0	0.0005	0.2165	0.003	0.0008	0.0024	0.0004	0.0008	0	0.0004	0.2164	0.0029	0.0007	0.0023	0.0003	0.0007	0	0	0	0	0	0	0	0	0	0.0004	0.2164	0.0029	0.0007	0.0023	0.0003	0.0007	0	0.0006	0.2166	0.0031	0.0009	0.0024	0.0005
CPI-SS06B0861F1	ACKR2_CCL13	simple:O00590	simple:Q99616	ACKR2	CCL13	TRUE	TRUE	FALSE	curated	FALSE	0	0.0022	0.0022	0.0019	0.0247	0.0025	0.085	0.0036	0	0.0013	0.0014	0.0011	0.0238	0.0016	0.0841	0.0028	0	0.0141	0.0141	0.0139	0.0366	0.0144	0.0969	0.0155	0	0.0051	0.0051	0.0048	0.0276	0.0054	0.0879	0.0065	0	0.0091	0.0092	0.0089	0.0316	0.0095	0.0919
CPI-SS0C98C08DA	CCR2_CCL13	simple:P41597	simple:Q99616	CCR2	CCL13	TRUE	TRUE	FALSE	curated	FALSE	0	0.0147	0.0148	0.0145	0.0372	0.0151	0.0975	0.0162	0	0.0188	0.0189	0.0186	0.0413	0.0192	0.1016	0.0203	0	0.0025	0.0025	0.0022	0.0249	0.0028	0.0853	0.0039	0	0.0012	0.0012	0.0009	0.0237	0.0015	0.084	0.0026	0	0.0022	0.0023	0.002	0.0247	0.0026	0.085
CPI-SS0B887F7AC	CCR1_CCL13	simple:P32246	simple:Q99616	CCR1	CCL13	TRUE	TRUE	FALSE	guidetopharmacology.org	FALSE	0	0.042	0.0421	0.0418	0.0645	0.0423	0.1248	0.0435	0	0.0825	0.0826	0.0823	0.105	0.0829	0.1653	0.084	0	0.0044	0.0045	0.0042	0.0269	0.0047	0.0872	0.0059	0	0.003	0.003	0.0028	0.0255	0.0033	0.0858	0.0044	0	0.0044	0.0044	0.0041	0.0269	0.0047	0.0872
CPI-SS0EDD062F7	CCR3_CCL13	simple:P51677	simple:Q99616	CCR3	CCL13	TRUE	TRUE	FALSE	curated	FALSE	0	0.0004	0.0005	0.0002	0.0229	0.0008	0.0832	0.0019	0	0.0003	0.0004	0.0001	0.0228	0.0006	0.0831	0.0018	0	0	0	0	0	0	0	0	0	0.0003	0.0004	0.0001	0.0228	0.0007	0.0831	0.0018	0	0.0005	0.0005	0.0003	0.023	0.0008	0.0833
CPI-SS091B461CB	ACKR2_CCL28	simple:O00590	simple:Q9NRJ3	ACKR2	CCL28	TRUE	TRUE	FALSE	I2D	FALSE	0.0337	0.0414	0.0159	0.0911	0.0116	0.0311	0.0069	0.0065	0.0328	0.0406	0.015	0.0903	0.0108	0.0302	0.0061	0.0056	0.0456	0.0533	0.0278	0.103	0.0236	0.043	0.0189	0.0184	0.0366	0.0443	0.0188	0.094	0.0145	0.034	0.0098	0.0094	0.0406	0.0484	0.0229	0.0981	0.0186	0.0381	0.0139
CPI-SS05B92CCC4	CCR3_CCL28	simple:P51677	simple:Q9NRJ3	CCR3	CCL28	TRUE	TRUE	FALSE	guidetopharmacology.org	FALSE	0.0319	0.0397	0.0141	0.0894	0.0099	0.0293	0.0052	0.0047	0.0318	0.0396	0.014	0.0893	0.0098	0.0292	0.0051	0.0046	0	0	0	0	0	0	0	0	0.0318	0.0396	0.0141	0.0893	0.0098	0.0292	0.0051	0.0046	0.032	0.0398	0.0142	0.0894	0.01	0.0294	0.0053
CPI-SS064C772FE	CCR10_CCL28	simple:P46092	simple:Q9NRJ3	CCR10	CCL28	TRUE	TRUE	FALSE	guidetopharmacology.org	FALSE	0.0375	0.0452	0.0197	0.0949	0.0155	0.0349	0.0108	0.0103	0.0354	0.0431	0.0176	0.0928	0.0133	0.0328	0.0086	0.0081	0.0394	0.0471	0.0216	0.0968	0.0174	0.0368	0.0127	0.0122	0.0353	0.0431	0.0175	0.0928	0.0133	0.0327	0.0086	0.0081	0.1229	0.1306	0.1051	0.1803	0.1008	0.1203	0.0961
CPI-SS0D34B5517	ACKR2_CCL27	simple:O00590	simple:Q9Y4X3	ACKR2	CCL27	TRUE	TRUE	FALSE	I2D	FALSE	0	0	0.002	0.003	0.0032	0.0021	0.0022	0	0	0	0.0011	0.0021	0.0023	0.0013	0.0014	0	0	0	0.0139	0.0149	0.0151	0.014	0.0141	0	0	0	0.0049	0.0059	0.0061	0.005	0.0051	0	0	0	0.009	0.01	0.0102	0.0091	0.0092
CPI-SS0B2979A10	CCR10_CCL27	simple:P46092	simple:Q9Y4X3	CCR10	CCL27	TRUE	TRUE	FALSE	curated	FALSE	0	0	0.0058	0.0068	0.007	0.0059	0.006	0	0	0	0.0037	0.0047	0.0049	0.0038	0.0039	0	0	0	0.0077	0.0087	0.0089	0.0078	0.0079	0	0	0	0.0036	0.0046	0.0048	0.0038	0.0039	0	0	0	0.0912	0.0922	0.0924	0.0913	0.0914
CPI-SS092C1B321	CCR2_CCL26	simple:P41597	simple:Q9Y258	CCR2	CCL26	TRUE	TRUE	FALSE	curated	FALSE	0.015	0.0149	0.016	0.0194	0.1837	0.0153	0.0157	0.0173	0.0191	0.019	0.0201	0.0235	0.1878	0.0194	0.0198	0.0214	0.0027	0.0026	0.0038	0.0072	0.1714	0.003	0.0034	0.005	0.0014	0.0013	0.0025	0.0059	0.1701	0.0017	0.0021	0.0037	0.0025	0.0024	0.0035	0.0069	0.1712	0.0028	0.0032
CPI-SS04EE957D8	CCR1_CCL26	simple:P32246	simple:Q9Y258	CCR1	CCL26	TRUE	TRUE	FALSE	curated	FALSE	0.0423	0.0422	0.0433	0.0467	0.211	0.0426	0.043	0.0446	0.0828	0.0827	0.0838	0.0872	0.2515	0.0831	0.0835	0.0851	0.0047	0.0046	0.0057	0.0091	0.1734	0.005	0.0054	0.007	0.0032	0.0032	0.0043	0.0077	0.172	0.0035	0.004	0.0056	0.0046	0.0046	0.0057	0.0091	0.1734	0.0049	0.0054
CPI-SS0815A0EE0	CCR3_CCL26	simple:P51677	simple:Q9Y258	CCR3	CCL26	TRUE	TRUE	FALSE	curated	FALSE	0.0007	0.0006	0.0017	0.0051	0.1694	0.001	0.0014	0.003	0.0006	0.0005	0.0016	0.005	0.1693	0.0009	0.0013	0.0029	0	0	0	0	0	0	0	0	0.0006	0.0005	0.0016	0.005	0.1693	0.0009	0.0013	0.0029	0.0007	0.0007	0.0018	0.0052	0.1695	0.001	0.0015
CPI-SS09199F78C	CCR1_CCL23	simple:P32246	simple:P55773	CCR1	CCL23	TRUE	TRUE	FALSE	curated	FALSE	0.0429	0.0551	0.1179	0.0418	0	0.0754	0.0558	0.0423	0.0834	0.0956	0.1585	0.0823	0	0.1159	0.0963	0.0828	0.0053	0.0175	0.0803	0.0042	0	0.0378	0.0182	0.0047	0.0038	0.016	0.0789	0.0028	0	0.0364	0.0168	0.0033	0.0052	0.0174	0.0803	0.0042	0	0.0378	0.0182
CPI-SS0D57FCA8C	IDE_CCL23	simple:P14735	simple:P55773	IDE	CCL23	TRUE	TRUE	FALSE	InnateDB-All	FALSE	0.0321	0.0443	0.1072	0.031	0	0.0646	0.045	0.0315	0.0399	0.0521	0.115	0.0389	0	0.0725	0.0529	0.0394	0.091	0.1032	0.1661	0.09	0	0.1235	0.1039	0.0904	0.0546	0.0668	0.1296	0.0535	0	0.0871	0.0675	0.054	0.0546	0.0668	0.1297	0.0536	0	0.0872	0.0676
CPI-SS041751A4D	CCR1_CCL18	simple:P32246	simple:P55774	CCR1	CCL18	TRUE	TRUE	FALSE	guidetopharmacology.org	FALSE	0.0547	0.0675	0.045	0.0788	0.0507	0.0557	0.6047	0.0564	0.0952	0.108	0.0855	0.1193	0.0912	0.0962	0.6452	0.0969	0.0171	0.0299	0.0074	0.0411	0.0131	0.0181	0.5671	0.0188	0.0157	0.0285	0.006	0.0397	0.0116	0.0167	0.5656	0.0173	0.0171	0.0299	0.0074	0.0411	0.013	0.018	0.567
CPI-SS03188FD02	CCR8_CCL18	simple:P51685	simple:P55774	CCR8	CCL18	TRUE	TRUE	FALSE	curated	FALSE	0	0	0	0	0	0	0	0	0.0476	0.0604	0.0379	0.0716	0.0436	0.0486	0.5976	0.0493	0.0134	0.0262	0.0037	0.0375	0.0094	0.0144	0.5634	0.0151	0	0	0	0	0	0	0	0	0.0131	0.0259	0.0034	0.0371	0.009	0.014	0.563
CPI-SS0C84DF380	CCR1_CCL15	simple:P32246	simple:Q16663	CCR1	CCL15	TRUE	TRUE	FALSE	curated	FALSE	0.0422	0.0429	0.0423	0.0424	0.0419	0	0.0419	0	0.0827	0.0834	0.0828	0.0829	0.0824	0	0.0824	0	0.0045	0.0053	0.0047	0.0048	0.0043	0	0.0042	0	0.0031	0.0038	0.0032	0.0034	0.0028	0	0.0028	0	0.0045	0.0052	0.0046	0.0048	0.0042	0	0.0042
CPI-SS006C89002	CCR3_CCL15	simple:P51677	simple:Q16663	CCR3	CCL15	TRUE	TRUE	FALSE	curated	FALSE	0.0006	0.0013	0.0007	0.0008	0.0003	0	0.0003	0	0.0004	0.0012	0.0006	0.0007	0.0002	0	0.0002	0	0	0	0	0	0	0	0	0	0.0005	0.0012	0.0006	0.0007	0.0002	0	0.0002	0	0.0006	0.0014	0.0007	0.0009	0.0003	0	0.0003
CPI-SS08920B6FF	PODXL_SELL	simple:O00592	simple:P14151	PODXL	SELL	FALSE	FALSE	FALSE	curated	FALSE	1.0018	0.4483	0.0707	0.0197	0.0255	0.0355	0.2143	0.0407	1.002	0.4485	0.0709	0.0199	0.0257	0.0357	0.2145	0.0409	3.0508	2.4973	2.1198	2.0688	2.0746	2.0846	2.2633	2.0898	1.0613	0.5078	0.1302	0.0792	0.085	0.095	0.2738	0.1002	1.005	0.4515	0.074	0.023	0.0288	0.0388	0.2175
CPI-SS0A28DCA72	CXCL12_CXCR4	simple:P48061	simple:P61073	CXCL12	CXCR4	TRUE	FALSE	TRUE	curated	FALSE	13.7938	17.0251	0.3832	0.3284	0.2698	0.8505	4.6449	1.5332	13.7895	17.0207	0.3788	0.324	0.2655	0.8462	4.6406	1.5288	15.1407	18.3719	1.73	1.6752	1.6167	2.1974	5.9918	2.88	13.8178	17.049	0.4071	0.3523	0.2938	0.8745	4.6689	1.5571	15.1526	18.3838	1.7419	1.6871	1.6286	2.2093	6.0037
CPI-SS0C916344D	AVP_OXTR	simple:P01185	simple:P30559	AVP	OXTR	TRUE	FALSE	TRUE	I2D	FALSE	0.0037	0.0022	0.0422	0.0102	0.0104	0.0041	0.005	0.0031	0.0031	0.0016	0.0416	0.0096	0.0098	0.0034	0.0044	0.0025	0	0	0	0	0	0	0	0	0.0027	0.0012	0.0412	0.0093	0.0094	0.0031	0.004	0.0021	0	0	0	0	0	0	0
CPI-SS04B547174	OXT_OXTR	simple:P01178	simple:P30559	OXT	OXTR	TRUE	FALSE	TRUE	I2D	FALSE	0.0081	0.0066	0.0466	0.0146	0.0148	0.0085	0.0094	0.0075	0.006	0.0044	0.0444	0.0125	0.0127	0.0063	0.0072	0.0053	0.0035	0.002	0.042	0.0101	0.0102	0.0039	0.0048	0.0029	0.0042	0.0027	0.0427	0.0107	0.0109	0.0045	0.0055	0.0036	0.0223	0.0208	0.0608	0.0288	0.029	0.0226	0.0236
CPI-SS0FCF733EA	AVP_AVPR2	simple:P01185	simple:P30518	AVP	AVPR2	TRUE	FALSE	TRUE	I2D,InnateDB-All	FALSE	0.002	0.0025	0.0936	0.0036	0.0029	0	0.0038	0.0034	0.0013	0.0018	0.093	0.003	0.0023	0	0.0032	0.0028	0	0	0	0	0	0	0	0	0.001	0.0015	0.0926	0.0026	0.0019	0	0.0029	0.0024	0	0	0	0	0	0	0
CPI-SS074050495	GHRH_GHRHR	simple:P01286	simple:Q02643	GHRH	GHRHR	TRUE	FALSE	TRUE	guidetopharmacology.org	FALSE	0	0	0	0	0	0	0	0	0	0	0	0	0	0	0	0	0	0	0	0	0	0	0	0	0	0.0009	0.0011	0	0	0	0	0	0	0	0	0	0	0	0
CPI-SS053613259	NRG2_ERBB3	simple:O14511	simple:P21860	NRG2	ERBB3	TRUE	FALSE	TRUE	curated	FALSE	0.0231	0.0266	0.0175	0.3718	0.0148	0.0077	0.0112	0.0099	0.0289	0.0324	0.0233	0.3776	0.0206	0.0135	0.017	0.0157	0.0326	0.0361	0.027	0.3813	0.0243	0.0173	0.0207	0.0194	0.03	0.0335	0.0244	0.3787	0.0217	0.0147	0.0181	0.0168	0.0348	0.0382	0.0292	0.3834	0.0264	0.0194	0.0229
CPI-SS0E063192D	NRG2_ERBB4	simple:O14511	simple:Q15303	NRG2	ERBB4	TRUE	FALSE	TRUE	curated	FALSE	0.0069	0.0065	0.0104	0.1248	0.011	0.0056	0.0034	0.0056	0.0127	0.0123	0.0162	0.1306	0.0168	0.0114	0.0092	0.0114	0.0164	0.016	0.0199	0.1343	0.0205	0.0151	0.0129	0.0151	0.0138	0.0134	0.0173	0.1317	0.0179	0.0125	0.0103	0.0125	0.0186	0.0181	0.0221	0.1365	0.0227	0.0172	0.015
CPI-SS0FC42EC80	EREG_ERBB4	simple:O14944	simple:Q15303	EREG	ERBB4	TRUE	FALSE	TRUE	curated	FALSE	0.0217	0.0212	0.0252	0.1396	0.0258	0.0204	0.0181	0.0204	0.0509	0.0505	0.0544	0.1688	0.055	0.0496	0.0474	0.0496	0.0281	0.0277	0.0316	0.146	0.0322	0.0268	0.0246	0.0268	0.0515	0.051	0.055	0.1694	0.0556	0.0501	0.0479	0.0502	0.022	0.0215	0.0255	0.1399	0.0261	0.0207	0.0184
CPI-SS0F0D7F25C	BTC_ERBB4	simple:P35070	simple:Q15303	BTC	ERBB4	TRUE	FALSE	TRUE	curated	FALSE	0	0	0	0	0	0	0	0	0	0	0	0	0	0	0	0	0.0173	0.0168	0.0207	0.1352	0.0214	0.0159	0.0137	0.016	0.0159	0.0155	0.0194	0.1338	0.02	0.0146	0.0124	0.0146	0.0108	0.0104	0.0143	0.1287	0.0149	0.0095	0.0073
CPI-SS0D5E30C6C	NRG3_ERBB4	simple:P56975	simple:Q15303	NRG3	ERBB4	TRUE	FALSE	TRUE	curated	FALSE	0	0	0	0	0	0	0	0	0.0042	0.0037	0.0077	0.1221	0.0083	0.0029	0.0006	0.0029	0.0053	0.0048	0.0088	0.1232	0.0094	0.004	0.0017	0.004	0.0043	0.0038	0.0078	0.1222	0.0084	0.0029	0.0007	0.003	0.0073	0.0069	0.0108	0.1252	0.0114	0.006	0.0038
CPI-SS0BD5C2A23	NRG1_ERBB4	simple:Q02297	simple:Q15303	NRG1	ERBB4	TRUE	TRUE	TRUE	curated	FALSE	0.0054	0.0049	0.0088	0.1233	0.0095	0.004	0.0018	0.0041	0.0055	0.005	0.0089	0.1234	0.0096	0.0041	0.0019	0.0042	0.0051	0.0047	0.0086	0.123	0.0092	0.0038	0.0016	0.0038	0.0073	0.0069	0.0108	0.1252	0.0114	0.006	0.0038	0.006	0.0276	0.0272	0.0311	0.1455	0.0317	0.0263	0.0241
CPI-SS004C23DCE	EREG_EGFR	simple:O14944	simple:P00533	EREG	EGFR	TRUE	FALSE	TRUE	curated	FALSE	0.0215	0.02	0.0362	0.1003	0.184	0.0197	0.0199	0.0247	0.0507	0.0492	0.0654	0.1295	0.2132	0.0489	0.0491	0.0539	0.028	0.0264	0.0426	0.1068	0.1905	0.0262	0.0264	0.0311	0.0513	0.0498	0.066	0.1301	0.2138	0.0495	0.0497	0.0545	0.0218	0.0203	0.0365	0.1006	0.1843	0.02	0.0202
CPI-SS0708FE6FF	NRG1_LSR	simple:Q02297	simple:Q86X29	NRG1	LSR	TRUE	TRUE	TRUE	InnateDB-All	FALSE	0.1112	0.1945	0.2679	0.5228	0.0495	0.122	0.0369	0.0869	0.1113	0.1946	0.268	0.5229	0.0496	0.1221	0.037	0.087	0.111	0.1943	0.2676	0.5225	0.0492	0.1217	0.0366	0.0866	0.1132	0.1965	0.2698	0.5247	0.0514	0.124	0.0389	0.0889	0.1335	0.2168	0.2901	0.545	0.0717	0.1442	0.0592
CPI-SS0E075E5AF	NRG1_NETO2	simple:Q02297	simple:Q8NC67	NRG1	NETO2	TRUE	TRUE	TRUE	InnateDB-All	FALSE	0.0288	0.0499	0.0668	0.031	0.0082	0.0083	0.0731	0.0113	0.0289	0.05	0.0669	0.0311	0.0083	0.0084	0.0732	0.0114	0.0286	0.0497	0.0665	0.0307	0.0079	0.0081	0.0728	0.011	0.0308	0.0519	0.0688	0.033	0.0102	0.0103	0.075	0.0133	0.0511	0.0722	0.089	0.0532	0.0304	0.0306	0.0953
CPI-SS0978D28AB	NRG1_MS4A4A	simple:Q02297	simple:Q96JQ5	NRG1	MS4A4A	TRUE	TRUE	TRUE	IMEx,IntAct	FALSE	0.0052	0.0154	0.0169	0.0074	0.0073	0.0232	0.527	0.028	0.0053	0.0155	0.017	0.0075	0.0074	0.0233	0.5271	0.0281	0.0049	0.0151	0.0167	0.0071	0.007	0.023	0.5267	0.0277	0.0072	0.0173	0.0189	0.0094	0.0093	0.0252	0.529	0.0299	0.0274	0.0376	0.0392	0.0296	0.0295	0.0455	0.5492
CPI-SS02572E1EF	NRG1_LGR4	simple:Q02297	simple:Q9BXB1	NRG1	LGR4	TRUE	TRUE	TRUE	InnateDB-All	FALSE	0.0055	0.0086	0.0052	0.0486	0.0521	0.0067	0.0041	0.0046	0.0056	0.0087	0.0053	0.0487	0.0522	0.0068	0.0042	0.0047	0.0052	0.0084	0.005	0.0484	0.0519	0.0064	0.0038	0.0044	0.0075	0.0106	0.0072	0.0506	0.0541	0.0087	0.0061	0.0066	0.0278	0.0309	0.0275	0.0709	0.0744	0.0289	0.0263
CPI-SS034D3988F	RSPO4_LGR4	simple:Q2I0M5	simple:Q9BXB1	RSPO4	LGR4	TRUE	FALSE	TRUE	guidetopharmacology.org	FALSE	0	0	0	0	0	0	0	0	0.0041	0.0072	0.0038	0.0472	0.0507	0.0052	0.0026	0.0032	0	0	0	0	0	0	0	0	0.0042	0.0074	0.004	0.0474	0.0509	0.0054	0.0028	0.0034	0.0063	0.0094	0.006	0.0494	0.0529	0.0074	0.0048
CPI-SS0057AB387	RSPO1_LGR4	simple:Q2MKA7	simple:Q9BXB1	RSPO1	LGR4	TRUE	FALSE	TRUE	guidetopharmacology.org	FALSE	0.0044	0.0076	0.0042	0.0476	0.0511	0.0056	0.003	0.0036	0	0	0	0	0	0	0	0	0.0041	0.0072	0.0038	0.0473	0.0508	0.0053	0.0027	0.0032	0.0047	0.0078	0.0044	0.0478	0.0513	0.0058	0.0032	0.0038	0.0117	0.0148	0.0114	0.0548	0.0583	0.0129	0.0103
CPI-SS01E3453DB	RSPO2_LGR4	simple:Q6UXX9	simple:Q9BXB1	RSPO2	LGR4	TRUE	FALSE	TRUE	guidetopharmacology.org	FALSE	0	0	0	0	0	0	0	0	0	0	0	0	0	0	0	0	0	0	0	0	0	0	0	0	0.0047	0.0078	0.0044	0.0478	0.0513	0.0058	0.0032	0.0038	0.0048	0.0079	0.0045	0.0479	0.0514	0.0059	0.0033
CPI-SS0609FCF76	RSPO4_LGR6	simple:Q2I0M5	simple:Q9HBX8	RSPO4	LGR6	TRUE	FALSE	TRUE	guidetopharmacology.org	FALSE	0	0	0	0	0	0	0	0	0	0.0093	0.0006	0.002	0.0049	0	0	0.0007	0	0	0	0	0	0	0	0	0	0.0095	0.0008	0.0022	0.005	0	0	0.0009	0	0.0115	0.0028	0.0042	0.0071	0	0
CPI-SS0E5397537	RSPO1_LGR6	simple:Q2MKA7	simple:Q9HBX8	RSPO1	LGR6	TRUE	FALSE	TRUE	guidetopharmacology.org	FALSE	0	0.0097	0.001	0.0024	0.0052	0	0	0.0011	0	0	0	0	0	0	0	0	0	0.0094	0.0007	0.0021	0.0049	0	0	0.0008	0	0.0099	0.0012	0.0026	0.0055	0	0	0.0014	0	0.017	0.0083	0.0097	0.0125	0	0
CPI-SS019104E2E	RSPO2_LGR6	simple:Q6UXX9	simple:Q9HBX8	RSPO2	LGR6	TRUE	FALSE	TRUE	guidetopharmacology.org	FALSE	0	0	0	0	0	0	0	0	0	0	0	0	0	0	0	0	0	0	0	0	0	0	0	0	0	0.0099	0.0012	0.0026	0.0055	0	0	0.0013	0	0.01	0.0013	0.0028	0.0056	0	0
CPI-SS0EB5364D4	RSPO3_LGR6	simple:Q9BXY4	simple:Q9HBX8	RSPO3	LGR6	TRUE	FALSE	TRUE	guidetopharmacology.org	FALSE	0	0.0106	0.0019	0.0034	0.0062	0	0	0.0021	0	0.0107	0.002	0.0034	0.0062	0	0	0.0021	0	0.2318	0.2231	0.2245	0.2273	0	0	0.2232	0	0.017	0.0083	0.0097	0.0125	0	0	0.0084	0	0.1048	0.0961	0.0975	0.1003	0	0
CPI-SS0ED2573CA	TNFSF11_TNFRSF11A	simple:O14788	simple:Q9Y6Q6	TNFSF11	TNFRSF11A	TRUE	TRUE	TRUE	curated	FALSE	0.0041	0.0161	0.019	0.0182	0.0028	0.026	0.0412	0.0037	0.0226	0.0345	0.0374	0.0367	0.0213	0.0445	0.0596	0.0221	0	0	0	0	0	0	0	0	0.0029	0.0148	0.0177	0.0169	0.0015	0.0248	0.0399	0.0024	0.0115	0.0234	0.0263	0.0256	0.0102	0.0334	0.0485
CPI-SS027AFFC0E	NCR3_BAG6	simple:O14931	simple:P46379	NCR3	BAG6	FALSE	TRUE	FALSE	curated	FALSE	0.4191	0.4141	0.5076	0.5313	0.4512	0.456	0.4442	0.3213	0.3771	0.3722	0.4656	0.4893	0.4092	0.414	0.4022	0.2793	0.1796	0.1746	0.268	0.2918	0.2117	0.2165	0.2047	0.0817	0.179	0.1741	0.2675	0.2912	0.2112	0.216	0.2042	0.0812	0.1786	0.1737	0.2671	0.2908	0.2108	0.2156	0.2038
CPI-SS0F94547B2	NCR3_NCR3LG1	simple:O14931	simple:Q68D85	NCR3	NCR3LG1	FALSE	TRUE	FALSE	curated	FALSE	0.2492	0.2759	0.2601	0.2488	0.2515	0.2431	0.3323	0.2441	0.2072	0.2339	0.2182	0.2068	0.2095	0.2011	0.2903	0.2021	0.0097	0.0364	0.0206	0.0093	0.012	0.0036	0.0927	0.0045	0.0092	0.0358	0.0201	0.0088	0.0114	0.003	0.0922	0.004	0.0088	0.0354	0.0197	0.0084	0.011	0.0026	0.0918
CPI-SS06A999D25	PLD2_ARF1	simple:O14939	simple:P84077	PLD2	ARF1	FALSE	FALSE	FALSE	guidetopharmacology.org	FALSE	1.0426	1.1689	1.415	1.7956	1.3373	1.4751	1.1689	0.5696	1.0466	1.1729	1.419	1.7996	1.3414	1.4791	1.173	0.5736	1.0942	1.2204	1.4666	1.8471	1.3889	1.5267	1.2205	0.6212	1.0628	1.1891	1.4352	1.8158	1.3576	1.4953	1.1892	0.5899	1.054	1.1803	1.4264	1.807	1.3488	1.4865	1.1804
CPI-SS0F3A089DE	SEMA3E_PLXND1	simple:O15041	simple:Q9Y4D7	SEMA3E	PLXND1	TRUE	FALSE	TRUE	curated	FALSE	0.0198	0.062	0.8034	0.0366	0.201	0.1112	0.3287	0.0222	0	0	0	0	0	0	0	0	0.0534	0.0956	0.837	0.0702	0.2346	0.1448	0.3623	0.0558	0.0528	0.095	0.8363	0.0695	0.2339	0.1442	0.3616	0.0551	0.0216	0.0638	0.8052	0.0384	0.2027	0.113	0.3304
CPI-SS044C72D0D	SEMA4A_PLXND1	simple:Q9H3S1	simple:Q9Y4D7	SEMA4A	PLXND1	FALSE	FALSE	TRUE	curated	FALSE	0.0654	0.1077	0.849	0.0822	0.2466	0.1569	0.3743	0.0678	0.1345	0.1767	0.9181	0.1513	0.3157	0.2259	0.4434	0.1369	0.3741	0.4163	1.1577	0.3909	0.5553	0.4656	0.683	0.3765	0.4042	0.4464	1.1877	0.4209	0.5853	0.4956	0.713	0.4065	0.2611	0.3034	1.0447	0.2779	0.4423	0.3526	0.57
CPI-SS0BAB460FF	ANGPT2_TEK	simple:O15123	simple:Q02763	ANGPT2	TEK	TRUE	FALSE	TRUE	curated	FALSE	0.0398	0.0395	0.4829	0.0426	0.0459	0.0394	0.0392	0.0428	0.0307	0.0304	0.4738	0.0334	0.0368	0.0303	0.0301	0.0336	1.3031	1.3028	1.7462	1.3058	1.3092	1.3027	1.3025	1.306	0.0125	0.0122	0.4556	0.0152	0.0186	0.0121	0.0119	0.0154	0.5408	0.5405	0.9839	0.5435	0.5469	0.5404	0.5401
CPI-SS090FC28E1	EPHB6_EFNB2	simple:O15197	simple:P52799	EPHB6	EFNB2	TRUE	TRUE	TRUE	curated	FALSE	0.1257	0.1423	2.2693	0.2208	0.2235	0.1923	0.087	0.092	0.1135	0.1301	2.2571	0.2086	0.2113	0.1801	0.0748	0.0798	0.0598	0.0764	2.2034	0.1549	0.1576	0.1264	0.0211	0.0261	0.1697	0.1863	2.3133	0.2648	0.2676	0.2363	0.131	0.136	0.0981	0.1146	2.2416	0.1931	0.1959	0.1646	0.0594
CPI-SS04124F4E1	EPO_EFNB2	simple:P01588	simple:P52799	EPO	EFNB2	TRUE	FALSE	TRUE	IMEx,IntAct	FALSE	0	0	0	0	0	0	0	0	0	0	0	0	0	0	0	0	0	0	0	0	0	0	0	0	0.0609	0.0775	2.2045	0.156	0.1587	0.1275	0.0222	0.0272	0	0	0	0	0	0	0
CPI-SS0B9E8C0DE	EPHB2_EFNB2	simple:P29323	simple:P52799	EPHB2	EFNB2	FALSE	TRUE	TRUE	curated	FALSE	0.0636	0.0802	2.2072	0.1587	0.1614	0.1302	0.0249	0.0299	0.0627	0.0793	2.2063	0.1578	0.1605	0.1293	0.024	0.029	0.0671	0.0837	2.2107	0.1622	0.1649	0.1336	0.0284	0.0333	0.0815	0.098	2.225	0.1766	0.1793	0.148	0.0428	0.0477	0.0926	0.1091	2.2361	0.1877	0.1904	0.1591	0.0539
CPI-SS0DC4D593E	EPHB6_EFNB1	simple:O15197	simple:P98172	EPHB6	EFNB1	TRUE	TRUE	FALSE	curated	FALSE	0.0821	0.1012	0.2094	0.11	0.1508	0.1471	0.1168	0.0704	0.0699	0.089	0.1972	0.0978	0.1386	0.1349	0.1046	0.0582	0.0162	0.0353	0.1435	0.0441	0.0849	0.0812	0.0509	0.0045	0.1262	0.1452	0.2534	0.154	0.1948	0.1911	0.1608	0.1144	0.0545	0.0735	0.1817	0.0824	0.1231	0.1195	0.0891
CPI-SS0111AAD26	EPHB2_EFNB1	simple:P29323	simple:P98172	EPHB2	EFNB1	FALSE	TRUE	FALSE	curated	FALSE	0.02	0.0391	0.1473	0.0479	0.0887	0.085	0.0547	0.0083	0.0191	0.0382	0.1464	0.047	0.0878	0.0841	0.0538	0.0074	0.0235	0.0425	0.1508	0.0514	0.0922	0.0885	0.0581	0.0117	0.0379	0.0569	0.1651	0.0658	0.1065	0.1029	0.0725	0.0261	0.049	0.068	0.1762	0.0769	0.1176	0.114	0.0836
CPI-SS0FF55B42C	EPHB3_EFNB1	simple:P54753	simple:P98172	EPHB3	EFNB1	FALSE	TRUE	FALSE	curated	FALSE	0.0224	0.0414	0.1496	0.0502	0.091	0.0873	0.057	0.0106	0.0237	0.0427	0.151	0.0516	0.0924	0.0887	0.0584	0.0119	0.0258	0.0448	0.1531	0.0537	0.0945	0.0908	0.0604	0.014	0.1134	0.1325	0.2407	0.1413	0.1821	0.1784	0.1481	0.1017	0.065	0.0841	0.1923	0.0929	0.1337	0.13	0.0997
CPI-SS0F21D6CA0	EPHB4_EFNB1	simple:P54760	simple:P98172	EPHB4	EFNB1	FALSE	TRUE	FALSE	curated	FALSE	0.0202	0.0393	0.1475	0.0481	0.0889	0.0852	0.0549	0.0085	0.0193	0.0383	0.1466	0.0472	0.088	0.0843	0.0539	0.0075	0.4326	0.4516	0.5598	0.4604	0.5012	0.4975	0.4672	0.4208	0.1018	0.1208	0.229	0.1297	0.1704	0.1668	0.1364	0.09	0.0457	0.0647	0.1729	0.0736	0.1143	0.1107	0.0803
CPI-SS0470AF83E	EPHB1_EFNB1	simple:P54762	simple:P98172	EPHB1	EFNB1	FALSE	TRUE	FALSE	curated	FALSE	0.0166	0.0356	0.1439	0.0445	0.0853	0.0816	0.0512	0.0048	0.0167	0.0357	0.1439	0.0446	0.0853	0.0817	0.0513	0.0049	0.04	0.0591	0.1673	0.0679	0.1087	0.105	0.0747	0.0283	0.0165	0.0355	0.1438	0.0444	0.0851	0.0815	0.0511	0.0047	0.0168	0.0358	0.1441	0.0447	0.0855	0.0818	0.0514
CPI-SS00046DCF3	EPHA4_EFNB1	simple:P54764	simple:P98172	EPHA4	EFNB1	FALSE	TRUE	FALSE	curated	FALSE	0.0556	0.0747	0.1829	0.0835	0.1243	0.1206	0.0903	0.0439	0.0908	0.1099	0.2181	0.1187	0.1595	0.1558	0.1255	0.0791	0.3744	0.3934	0.5017	0.4023	0.443	0.4394	0.409	0.3626	0.0375	0.0566	0.1648	0.0654	0.1062	0.1025	0.0722	0.0258	0.0509	0.07	0.1782	0.0788	0.1196	0.1159	0.0856
CPI-SS08718E4FB	EPHB6_EFNB3	simple:O15197	simple:Q15768	EPHB6	EFNB3	TRUE	TRUE	TRUE	curated	FALSE	0.0668	0.0664	0.0717	0.0692	0.077	0	0.0669	0	0.0546	0.0542	0.0595	0.057	0.0648	0	0.0547	0	0.0009	0.0005	0.0058	0.0033	0.0111	0	0.001	0	0.1108	0.1104	0.1157	0.1132	0.121	0	0.1109	0	0.0391	0.0387	0.044	0.0415	0.0494	0	0.0393
CPI-SS0DA366C78	EPHB2_EFNB3	simple:P29323	simple:Q15768	EPHB2	EFNB3	FALSE	TRUE	TRUE	curated	FALSE	0.0047	0.0043	0.0096	0.0071	0.0149	0	0.0048	0	0.0038	0.0034	0.0087	0.0062	0.014	0	0.0039	0	0.0081	0.0077	0.0131	0.0106	0.0184	0	0.0083	0	0.0225	0.0221	0.0275	0.0249	0.0328	0	0.0227	0	0.0336	0.0332	0.0385	0.036	0.0439	0	0.0338
CPI-SS0A5B945E3	EPHB3_EFNB3	simple:P54753	simple:Q15768	EPHB3	EFNB3	FALSE	TRUE	TRUE	curated	FALSE	0.007	0.0066	0.0119	0.0094	0.0172	0	0.0071	0	0.0083	0.008	0.0133	0.0108	0.0186	0	0.0085	0	0.0104	0.01	0.0154	0.0128	0.0207	0	0.0106	0	0.0981	0.0977	0.103	0.1005	0.1083	0	0.0982	0	0.0497	0.0493	0.0546	0.0521	0.0599	0	0.0498
CPI-SS0865716E5	EPHB4_EFNB3	simple:P54760	simple:Q15768	EPHB4	EFNB3	FALSE	TRUE	TRUE	curated	FALSE	0.0049	0.0045	0.0098	0.0073	0.0151	0	0.005	0	0.0039	0.0035	0.0089	0.0063	0.0142	0	0.0041	0	0.4172	0.4168	0.4221	0.4196	0.4274	0	0.4173	0	0.0864	0.086	0.0913	0.0888	0.0967	0	0.0865	0	0.0303	0.0299	0.0353	0.0327	0.0406	0	0.0305
CPI-SS0D41C7AF5	EPHB1_EFNB3	simple:P54762	simple:Q15768	EPHB1	EFNB3	FALSE	TRUE	TRUE	curated	FALSE	0.0012	0.0008	0.0062	0.0036	0.0115	0	0.0014	0	0.0013	0.0009	0.0062	0.0037	0.0116	0	0.0015	0	0.0247	0.0243	0.0296	0.0271	0.0349	0	0.0248	0	0.0011	0.0007	0.0061	0.0035	0.0114	0	0.0013	0	0.0014	0.001	0.0064	0.0039	0.0117	0	0.0016
CPI-SS07CA5A6F1	EPHA4_EFNB3	simple:P54764	simple:Q15768	EPHA4	EFNB3	FALSE	TRUE	TRUE	curated	FALSE	0.0403	0.0399	0.0452	0.0427	0.0505	0	0.0404	0	0.0755	0.0751	0.0804	0.0779	0.0857	0	0.0756	0	0.359	0.3586	0.364	0.3614	0.3693	0	0.3592	0	0.0222	0.0218	0.0271	0.0246	0.0324	0	0.0223	0	0.0356	0.0352	0.0405	0.038	0.0458	0	0.0357
CPI-SS087A17AD6	EPO_EPOR	simple:P01588	simple:P19235	EPO	EPOR	TRUE	FALSE	TRUE	curated	FALSE	0	0	0	0	0	0	0	0	0	0	0	0	0	0	0	0	0	0	0	0	0	0	0	0	0.1388	0.1108	0.0238	0.0277	0.0404	0.104	0.0377	0.0158	0	0	0	0	0	0	0
CPI-SS0A0DE9CD6	EPO_EPHB4	simple:P01588	simple:P54760	EPO	EPHB4	TRUE	FALSE	TRUE	IMEx,InnateDB-All,IntAct	FALSE	0	0	0	0	0	0	0	0	0	0	0	0	0	0	0	0	0	0	0	0	0	0	0	0	0.0059	0.0049	0.4182	0.0874	0.0313	0.0066	0.0045	0.0064	0	0	0	0	0	0	0
CPI-SS08D0F9109	EFNB2_EPHB4	simple:P52799	simple:P54760	EFNB2	EPHB4	FALSE	TRUE	TRUE	curated	FALSE	0.0638	0.0629	0.4761	0.1454	0.0893	0.0645	0.0625	0.0643	0.0804	0.0794	0.4927	0.1619	0.1058	0.0811	0.0791	0.0809	2.2074	2.2065	2.6197	2.2889	2.2328	2.2081	2.2061	2.2079	0.1589	0.158	0.5712	0.2404	0.1844	0.1596	0.1576	0.1594	0.1616	0.1607	0.574	0.2432	0.1871	0.1623	0.1603
CPI-SS0586F2596	EPHB2_EFNA5	simple:P29323	simple:P52803	EPHB2	EFNA5	FALSE	TRUE	FALSE	curated	FALSE	0.0061	0.0143	0.0378	0.0786	0.0344	0.0062	0.0052	0.006	0.0052	0.0134	0.0369	0.0777	0.0335	0.0053	0.0043	0.0051	0.0096	0.0177	0.0413	0.0821	0.0378	0.0097	0.0087	0.0095	0.0239	0.0321	0.0556	0.0965	0.0522	0.024	0.023	0.0238	0.035	0.0432	0.0667	0.1076	0.0633	0.0351	0.0341
CPI-SS03A2EFDD5	EPHA1_EFNA5	simple:P21709	simple:P52803	EPHA1	EFNA5	FALSE	TRUE	FALSE	curated	FALSE	0.0048	0.013	0.0365	0.0773	0.0331	0.0049	0.0039	0.0047	0.0687	0.0769	0.1004	0.1413	0.097	0.0688	0.0678	0.0686	0.0068	0.0149	0.0384	0.0793	0.035	0.0068	0.0058	0.0067	0.0301	0.0382	0.0617	0.1026	0.0583	0.0302	0.0292	0.03	0.0048	0.013	0.0365	0.0773	0.0331	0.0049	0.0039
CPI-SS02AFCED82	EPHA2_EFNA5	simple:P29317	simple:P52803	EPHA2	EFNA5	FALSE	TRUE	FALSE	curated	FALSE	0.0085	0.0167	0.0402	0.0811	0.0368	0.0086	0.0076	0.0084	0.0069	0.015	0.0386	0.0794	0.0352	0.007	0.006	0.0068	0.1296	0.1377	0.1613	0.2021	0.1579	0.1297	0.1287	0.1295	0.0752	0.0834	0.1069	0.1477	0.1035	0.0753	0.0743	0.0751	0.0657	0.0738	0.0974	0.1382	0.0939	0.0658	0.0648
CPI-SS0BEAB521F	EPHA3_EFNA5	simple:P29320	simple:P52803	EPHA3	EFNA5	TRUE	TRUE	FALSE	curated	FALSE	0.0028	0.0109	0.0345	0.0753	0.0311	0.0029	0.0019	0.0027	0.0033	0.0114	0.0349	0.0758	0.0315	0.0034	0.0024	0.0032	0.0083	0.0164	0.04	0.0808	0.0365	0.0084	0.0074	0.0082	0.0059	0.0141	0.0376	0.0785	0.0342	0.006	0.005	0.0058	0.0777	0.0858	0.1094	0.1502	0.106	0.0778	0.0768
CPI-SS012CCE326	EPHA8_EFNA5	simple:P29322	simple:P52803	EPHA8	EFNA5	FALSE	TRUE	FALSE	curated	FALSE	0	0	0	0	0	0	0	0	0	0	0	0	0	0	0	0	0	0	0	0	0	0	0	0	0.0041	0.0122	0.0357	0.0766	0.0323	0.0041	0.0031	0.004	0	0	0	0	0	0	0
CPI-SS082ABF1EA	EFNB2_EPHB3	simple:P52799	simple:P54753	EFNB2	EPHB3	FALSE	TRUE	TRUE	curated	FALSE	0.0659	0.0673	0.0694	0.157	0.1086	0.0616	0.0918	0.0668	0.0825	0.0839	0.0859	0.1736	0.1252	0.0781	0.1084	0.0834	2.2095	2.2109	2.213	2.3006	2.2522	2.2051	2.2354	2.2104	0.161	0.1624	0.1645	0.2521	0.2037	0.1566	0.1869	0.1619	0.1638	0.1651	0.1672	0.2548	0.2064	0.1594	0.1897
CPI-SS0BFD8E056	EFNB2_EPHB1	simple:P52799	simple:P54762	EFNB2	EPHB1	FALSE	TRUE	TRUE	curated	FALSE	0.0602	0.0603	0.0836	0.0601	0.0604	0	0.0718	0.0605	0.0768	0.0768	0.1002	0.0766	0.077	0	0.0884	0.0771	2.2038	2.2038	2.2272	2.2036	2.204	0	2.2154	2.2041	0.1553	0.1553	0.1787	0.1552	0.1555	0	0.1669	0.1556	0.158	0.1581	0.1814	0.1579	0.1582	0	0.1696
CPI-SS01A8F745A	EPHA1_EFNA3	simple:P21709	simple:P52797	EPHA1	EFNA3	FALSE	TRUE	FALSE	curated	FALSE	0.0116	0.0123	0.0168	0.1216	0.0164	0.01	0.0081	0.0091	0.0755	0.0763	0.0808	0.1855	0.0803	0.074	0.0721	0.073	0.0135	0.0143	0.0188	0.1235	0.0183	0.012	0.0101	0.011	0.0368	0.0376	0.0421	0.1468	0.0417	0.0353	0.0334	0.0343	0.0116	0.0123	0.0168	0.1216	0.0164	0.01	0.0081
CPI-SS07BECB892	EPHA2_EFNA3	simple:P29317	simple:P52797	EPHA2	EFNA3	FALSE	TRUE	FALSE	curated	FALSE	0.0153	0.0161	0.0206	0.1253	0.0201	0.0138	0.0119	0.0128	0.0137	0.0144	0.0189	0.1237	0.0185	0.0121	0.0102	0.0112	0.1363	0.1371	0.1416	0.2463	0.1412	0.1348	0.1329	0.1339	0.082	0.0827	0.0872	0.192	0.0868	0.0805	0.0786	0.0795	0.0724	0.0732	0.0777	0.1824	0.0773	0.0709	0.069
CPI-SS0AB0604B5	EPHA3_EFNA3	simple:P29320	simple:P52797	EPHA3	EFNA3	TRUE	TRUE	FALSE	curated	FALSE	0.0095	0.0103	0.0148	0.1195	0.0144	0.008	0.0061	0.0071	0.01	0.0108	0.0153	0.12	0.0149	0.0085	0.0066	0.0075	0.015	0.0158	0.0203	0.125	0.0199	0.0135	0.0116	0.0126	0.0127	0.0135	0.018	0.1227	0.0175	0.0112	0.0093	0.0102	0.0845	0.0852	0.0897	0.1945	0.0893	0.0829	0.081
CPI-SS0DF162C10	EPHA8_EFNA3	simple:P29322	simple:P52797	EPHA8	EFNA3	FALSE	TRUE	FALSE	curated	FALSE	0	0	0	0	0	0	0	0	0	0	0	0	0	0	0	0	0	0	0	0	0	0	0	0	0.0108	0.0116	0.0161	0.1208	0.0156	0.0093	0.0074	0.0083	0	0	0	0	0	0	0
CPI-SS05E6D620E	EPHA1_EFNA4	simple:P21709	simple:P52798	EPHA1	EFNA4	TRUE	TRUE	FALSE	curated	FALSE	0.0799	0.0518	0.0354	0.1638	0.0506	0.0394	0.0241	0.0142	0.1439	0.1157	0.0994	0.2277	0.1145	0.1033	0.088	0.0781	0.0819	0.0537	0.0374	0.1657	0.0526	0.0414	0.026	0.0161	0.1052	0.077	0.0607	0.1891	0.0759	0.0647	0.0493	0.0394	0.0799	0.0518	0.0354	0.1638	0.0506	0.0394	0.0241
CPI-SS09F973C1A	EPHA2_EFNA4	simple:P29317	simple:P52798	EPHA2	EFNA4	TRUE	TRUE	FALSE	curated	FALSE	0.0837	0.0555	0.0392	0.1675	0.0543	0.0431	0.0278	0.0179	0.082	0.0539	0.0375	0.1659	0.0527	0.0415	0.0262	0.0163	0.2047	0.1765	0.1602	0.2886	0.1754	0.1642	0.1489	0.139	0.1503	0.1222	0.1058	0.2342	0.121	0.1098	0.0945	0.0846	0.1408	0.1126	0.0963	0.2247	0.1115	0.1003	0.085
CPI-SS041888D39	EPHA3_EFNA4	simple:P29320	simple:P52798	EPHA3	EFNA4	TRUE	TRUE	FALSE	curated	FALSE	0.0779	0.0497	0.0334	0.1618	0.0486	0.0374	0.0221	0.0122	0.0784	0.0502	0.0339	0.1623	0.0491	0.0379	0.0225	0.0126	0.0834	0.0552	0.0389	0.1673	0.0541	0.0429	0.0276	0.0177	0.0811	0.0529	0.0366	0.1649	0.0517	0.0405	0.0252	0.0153	0.1528	0.1247	0.1083	0.2367	0.1235	0.1123	0.097
CPI-SS02B285B4D	EPHA8_EFNA4	simple:P29322	simple:P52798	EPHA8	EFNA4	TRUE	TRUE	FALSE	curated	FALSE	0	0	0	0	0	0	0	0	0	0	0	0	0	0	0	0	0	0	0	0	0	0	0	0	0.0792	0.051	0.0347	0.1631	0.0499	0.0387	0.0233	0.0134	0	0	0	0	0	0	0
CPI-SS04C396C5D	VGF_NTRK1	simple:O15240	simple:P04629	VGF	NTRK1	TRUE	FALSE	TRUE	InnateDB-All	FALSE	0.0048	0.0232	0.0055	0.0049	0.0095	0.4822	0.0044	0.0061	0.0026	0.021	0.0033	0.0027	0.0073	0.48	0.0022	0.0039	0.0027	0.0211	0.0034	0.0029	0.0075	0.4802	0.0023	0.004	0.0151	0.0335	0.0158	0.0152	0.0199	0.4926	0.0147	0.0164	0.0023	0.0207	0.003	0.0024	0.0071	0.4798	0.0019
CPI-SS052127A00	NGF_NTRK1	simple:P01138	simple:P04629	NGF	NTRK1	TRUE	FALSE	TRUE	curated	FALSE	0	0	0	0	0	0	0	0	0.0018	0.0202	0.0025	0.0019	0.0066	0.4793	0.0014	0.0031	0.0027	0.0211	0.0034	0.0028	0.0074	0.4801	0.0023	0.004	0.001	0.0194	0.0017	0.0011	0.0057	0.4784	0.0006	0.0023	0.0807	0.0991	0.0814	0.0808	0.0855	0.5582	0.0803
CPI-SS0EDD4928A	NGF_NGFR	simple:P01138	simple:P08138	NGF	NGFR	TRUE	FALSE	TRUE	curated	FALSE	0	0	0	0	0	0	0	0	0.0195	0.0222	0.0058	0.0113	0.109	0.0141	0.0073	0.0015	0.0204	0.023	0.0067	0.0121	0.1099	0.015	0.0082	0.0024	0.0187	0.0213	0.005	0.0104	0.1082	0.0133	0.0065	0.0007	0.0984	0.1011	0.0847	0.0902	0.1879	0.093	0.0863
CPI-SS08B85996F	TTR_NGFR	simple:P02766	simple:P08138	TTR	NGFR	TRUE	FALSE	TRUE	IMEx,InnateDB-All,MINT	FALSE	0	0	0	0	0	0	0	0	0	0	0	0	0	0	0	0	0	0	0	0	0	0	0	0	0.0187	0.0213	0.005	0.0104	0.1082	0.0133	0.0065	0.0007	0	0	0	0	0	0	0
CPI-SS00D3CD86E	TTR_DDR1	simple:P02766	simple:Q08345	TTR	DDR1	TRUE	FALSE	TRUE	I2D,IMEx,InnateDB-All,IntAct	FALSE	0	0	0	0	0	0	0	0	0	0	0	0	0	0	0	0	0	0	0	0	0	0	0	0	0.0383	0.0241	0.0332	0.5178	0.0412	0.0245	0.0198	0.0169	0	0	0	0	0	0	0
CPI-SS06006F870	TTR_AGER	simple:P02766	simple:Q15109	TTR	AGER	TRUE	FALSE	TRUE	I2D,IMEx,InnateDB-All,MINT	FALSE	0	0	0	0	0	0	0	0	0	0	0	0	0	0	0	0	0	0	0	0	0	0	0	0	0.0104	0.0136	0.0145	0.0107	0.0084	0.008	0.0117	0.0033	0	0	0	0	0	0	0
CPI-SS0AB647854	GPR37_PSAP	simple:O15354	simple:P07602	GPR37	PSAP	TRUE	TRUE	FALSE	guidetopharmacology.org	FALSE	0.5458	0.6728	1.5699	1.0454	2.1367	1.8887	9.1262	0.9801	0	0	0	0	0	0	0	0	0.5466	0.6737	1.5707	1.0463	2.1375	1.8896	9.1271	0.981	0.5628	0.6899	1.5869	1.0625	2.1537	1.9057	9.1432	0.9971	0.5457	0.6727	1.5698	1.0453	2.1366	1.8886	9.1261
CPI-SS082900482	GPR37L1_PSAP	simple:O60883	simple:P07602	GPR37L1	PSAP	TRUE	TRUE	FALSE	guidetopharmacology.org	FALSE	0	0	0	0	0	0	0	0	0.546	0.6731	1.5701	1.0457	2.1369	1.8889	9.1264	0.9803	0.545	0.6721	1.5691	1.0447	2.1359	1.8879	9.1254	0.9793	0.5502	0.6773	1.5743	1.0499	2.1411	1.8931	9.1307	0.9846	0.5453	0.6723	1.5694	1.045	2.1362	1.8882	9.1257
CPI-SS0A915097A	GRIN2D_IL16	simple:O15399	simple:Q14005	GRIN2D	IL16	TRUE	TRUE	FALSE	I2D	FALSE	0.3587	0.3415	0.0354	0.0092	0.0483	0.0777	0.1176	0.1182	0.3591	0.3419	0.0358	0.0096	0.0488	0.0782	0.1181	0.1186	0.3595	0.3423	0.0362	0.01	0.0492	0.0786	0.1185	0.119	0.3661	0.3489	0.0428	0.0166	0.0557	0.0851	0.125	0.1256	0.3691	0.3518	0.0458	0.0196	0.0587	0.0881	0.128
CPI-SS070B0E458	GRIN2A_IL16	simple:Q12879	simple:Q14005	GRIN2A	IL16	TRUE	TRUE	FALSE	I2D	FALSE	0	0	0	0	0	0	0	0	0	0	0	0	0	0	0	0	0.3588	0.3416	0.0355	0.0093	0.0484	0.0778	0.1177	0.1183	0.3604	0.3432	0.0371	0.0109	0.0501	0.0795	0.1193	0.1199	0.3712	0.354	0.0479	0.0217	0.0609	0.0903	0.1302
CPI-SS0D529E576	GRIN2B_IL16	simple:Q13224	simple:Q14005	GRIN2B	IL16	TRUE	TRUE	FALSE	I2D	FALSE	0.359	0.3418	0.0357	0.0095	0.0487	0.0781	0.1179	0.1185	0	0	0	0	0	0	0	0	0.3656	0.3484	0.0423	0.0161	0.0552	0.0846	0.1245	0.1251	0.3615	0.3443	0.0382	0.012	0.0512	0.0806	0.1205	0.121	0.3586	0.3414	0.0353	0.0091	0.0483	0.0777	0.1176
CPI-SS068C129D6	CSF1_SIRPA	simple:P09603	simple:P78324	CSF1	SIRPA	TRUE	FALSE	TRUE	I2D	FALSE	0.0653	0.041	0.2163	0.0959	0.1045	0.1218	0.5994	0.0542	0.5372	0.5129	0.6882	0.5678	0.5765	0.5938	1.0713	0.5262	0.1961	0.1717	0.347	0.2266	0.2353	0.2526	0.7302	0.185	0.0869	0.0626	0.2378	0.1175	0.1261	0.1434	0.621	0.0758	0.3806	0.3562	0.5315	0.4111	0.4198	0.4371	0.9147
CPI-SS086615F9B	CSF1_CELSR3	simple:P09603	simple:Q9NYQ7	CSF1	CELSR3	TRUE	FALSE	TRUE	I2D	FALSE	0.0302	0.0342	0.0297	0.0386	0.028	0.0295	0.0301	0.0291	0.5021	0.5062	0.5016	0.5106	0.4999	0.5014	0.5021	0.501	0.1609	0.165	0.1604	0.1694	0.1587	0.1602	0.1609	0.1598	0.0518	0.0558	0.0513	0.0602	0.0496	0.051	0.0517	0.0507	0.3454	0.3495	0.3449	0.3539	0.3432	0.3447	0.3454
CPI-SS04861AD1A	FGFR4_SCGB3A1	simple:P22455	simple:Q96QR1	FGFR4	SCGB3A1	TRUE	TRUE	FALSE	IMEx,InnateDB-All,MINT	FALSE	0.0179	0.0152	0.0773	0.146	0.0075	0.0069	0.0079	0.0056	0.0155	0.0128	0.0749	0.1436	0.0051	0.0044	0.0055	0.0032	0.0158	0.013	0.0751	0.1438	0.0053	0.0047	0.0057	0.0034	0.0273	0.0246	0.0867	0.1554	0.0169	0.0163	0.0173	0.015	0.0179	0.0152	0.0772	0.1459	0.0074	0.0068	0.0079
CPI-SS055B305F1	CEACAM1_CD209	simple:P13688	simple:Q9NNX6	CEACAM1	CD209	TRUE	FALSE	TRUE	curated	FALSE	0.0123	0.0127	0	0	0.0123	0	0.0385	0.0139	0.0382	0.0386	0	0	0.0382	0	0.0644	0.0398	0.0233	0.0237	0	0	0.0233	0	0.0495	0.0249	0.0493	0.0497	0	0	0.0493	0	0.0755	0.0509	0.0011	0.0015	0	0	0.001	0	0.0272
CPI-SS0A2949959	ICAM3_CD209	simple:P32942	simple:Q9NNX6	ICAM3	CD209	TRUE	FALSE	TRUE	curated	FALSE	0.6962	0.6966	0	0	0.6961	0	0.7223	0.6977	0.7877	0.7881	0	0	0.7876	0	0.8138	0.7892	0.1238	0.1242	0	0	0.1237	0	0.1499	0.1253	0.0945	0.0949	0	0	0.0945	0	0.1207	0.0961	0.0651	0.0654	0	0	0.065	0	0.0912
CPI-SS0A2D7895C	CEACAM1_CEACAM6	simple:P13688	simple:P40199	CEACAM1	CEACAM6	TRUE	FALSE	FALSE	curated	FALSE	0.0215	0.0304	0.0198	0.285	0.025	0.0227	0.0159	0.0154	0.0474	0.0563	0.0457	0.3109	0.0509	0.0486	0.0418	0.0413	0.0325	0.0414	0.0307	0.2959	0.036	0.0337	0.0269	0.0264	0.0585	0.0674	0.0568	0.322	0.062	0.0597	0.0529	0.0524	0.0103	0.0191	0.0085	0.2737	0.0138	0.0115	0.0047
CPI-SS0322747C2	CEACAM5_CEACAM6	simple:P06731	simple:P40199	CEACAM5	CEACAM6	FALSE	FALSE	FALSE	curated	FALSE	0.0114	0.0203	0.0096	0.2748	0.0149	0.0126	0.0058	0.0053	0.0108	0.0196	0.009	0.2742	0.0143	0.012	0.0052	0.0047	0.0107	0.0196	0.009	0.2742	0.0143	0.012	0.0052	0.0046	0.0495	0.0584	0.0478	0.313	0.053	0.0507	0.0439	0.0434	0.0121	0.021	0.0104	0.2756	0.0156	0.0133	0.0065
CPI-SS001BF66E8	CEACAM6_CEACAM6	simple:P40199	simple:P40199	CEACAM6	CEACAM6	FALSE	FALSE	FALSE	curated	FALSE	0.019	0.0279	0.0173	0.2825	0.0226	0.0203	0.0135	0.0129	0.0279	0.0368	0.0262	0.2914	0.0315	0.0292	0.0224	0.0218	0.0173	0.0262	0.0156	0.2808	0.0208	0.0186	0.0118	0.0112	0.2825	0.2914	0.2808	0.546	0.2861	0.2838	0.277	0.2764	0.0226	0.0315	0.0208	0.2861	0.0261	0.0238	0.017
CPI-SS042EB8C7A	TBXA2R_GHRL	simple:P21731	simple:Q9UBU3	TBXA2R	GHRL	TRUE	TRUE	FALSE	InnateDB-All	FALSE	0.0209	0.0149	0.0147	0.0081	0.0081	0.0134	0.0549	0.0112	0.0209	0.0149	0.0146	0.008	0.0081	0.0133	0.0549	0.0111	0.1146	0.1086	0.1084	0.1018	0.1019	0.1071	0.1486	0.1049	0.0187	0.0127	0.0124	0.0058	0.0059	0.0111	0.0527	0.0089	0.0385	0.0325	0.0322	0.0257	0.0257	0.0309	0.0725
CPI-SS043E0F61D	PTGER3_GHRL	simple:P43115	simple:Q9UBU3	PTGER3	GHRL	TRUE	TRUE	FALSE	InnateDB-All	FALSE	0.0195	0.0135	0.0132	0.0067	0.0067	0.012	0.0535	0.0097	0.0217	0.0157	0.0154	0.0089	0.0089	0.0141	0.0557	0.0119	0.0211	0.0151	0.0148	0.0082	0.0083	0.0135	0.0551	0.0113	0.0526	0.0466	0.0463	0.0398	0.0398	0.0451	0.0866	0.0428	0.1237	0.1177	0.1175	0.1109	0.1109	0.1162	0.1577
CPI-SS05D406038	PTGIR_GHRL	simple:P43119	simple:Q9UBU3	PTGIR	GHRL	TRUE	TRUE	FALSE	InnateDB-All	FALSE	0.0245	0.0185	0.0182	0.0117	0.0117	0.0169	0.0585	0.0147	0.0459	0.0399	0.0396	0.0331	0.0331	0.0383	0.0799	0.0361	0.0231	0.0171	0.0168	0.0102	0.0103	0.0155	0.0571	0.0133	0.0218	0.0158	0.0155	0.0089	0.009	0.0142	0.0557	0.012	0.213	0.207	0.2068	0.2002	0.2002	0.2055	0.247
CPI-SS090987D9C	GHRHR_GHRL	simple:Q02643	simple:Q9UBU3	GHRHR	GHRL	TRUE	TRUE	FALSE	I2D	FALSE	0	0	0	0	0	0	0	0	0.0164	0.0104	0.0102	0.0036	0.0037	0.0089	0.0504	0.0067	0.0166	0.0107	0.0104	0.0038	0.0039	0.0091	0.0506	0.0069	0	0	0	0	0	0	0	0	0	0	0	0	0	0	0
CPI-SS085C150CE	ACE2_GHRL	simple:Q9BYF1	simple:Q9UBU3	ACE2	GHRL	TRUE	TRUE	FALSE	I2D	FALSE	0	0	0	0	0	0	0	0	0.0169	0.0109	0.0106	0.0041	0.0041	0.0093	0.0509	0.0071	0.0165	0.0105	0.0102	0.0037	0.0037	0.0089	0.0505	0.0067	0.0182	0.0122	0.0119	0.0053	0.0054	0.0106	0.0522	0.0084	0	0	0	0	0	0	0
CPI-SS079DDF890	TNFSF12_TNFRSF25	simple:O43508	simple:Q93038	TNFSF12	TNFRSF25	TRUE	FALSE	TRUE	I2D	FALSE	0.2065	0.5482	0.2757	0.2219	0.1976	0.2106	0.2103	0.2074	0.2594	0.6011	0.3286	0.2748	0.2505	0.2635	0.2632	0.2603	0.2556	0.5973	0.3248	0.271	0.2467	0.2596	0.2594	0.2565	0.1059	0.4476	0.175	0.1212	0.0969	0.1099	0.1096	0.1068	0.3917	0.7334	0.4609	0.4071	0.3828	0.3958	0.3955
CPI-SS0B0CF0EDF	TNFSF15_TNFRSF25	simple:O95150	simple:Q93038	TNFSF15	TNFRSF25	TRUE	FALSE	TRUE	guidetopharmacology.org	FALSE	0.0204	0.3621	0.0896	0.0358	0.0115	0.0245	0.0242	0.0213	0.0253	0.367	0.0945	0.0407	0.0164	0.0293	0.0291	0.0262	0.0229	0.3646	0.0921	0.0383	0.014	0.027	0.0267	0.0238	0.0839	0.4256	0.1531	0.0993	0.075	0.088	0.0877	0.0848	0.0487	0.3904	0.1178	0.064	0.0397	0.0527	0.0524
CPI-SS02EF3E1BA	TNFSF12_TNFRSF12A	simple:O43508	simple:Q9NP84	TNFSF12	TNFRSF12A	TRUE	FALSE	TRUE	curated	FALSE	0.2934	0.3648	0.3722	1.6129	1.2339	0.6923	0.3085	0.2271	0.3463	0.4177	0.4251	1.6657	1.2868	0.7451	0.3614	0.28	0.3425	0.4139	0.4213	1.6619	1.283	0.7413	0.3575	0.2762	0.1927	0.2641	0.2715	1.5122	1.1332	0.5916	0.2078	0.1264	0.4786	0.55	0.5574	1.798	1.4191	0.8774	0.4937
CPI-SS08A819670	CD70_GPRC5B	simple:P32970	simple:Q9NZH0	CD70	GPRC5B	TRUE	FALSE	TRUE	InnateDB-All	FALSE	0.51	0.5101	0.7385	0.5213	0.5614	0.5083	0.513	0.5109	0.1638	0.1639	0.3923	0.1751	0.2152	0.1621	0.1668	0.1647	0.0081	0.0082	0.2366	0.0194	0.0595	0.0064	0.0111	0.009	0.1615	0.1615	0.3899	0.1727	0.2129	0.1597	0.1644	0.1623	0.0263	0.0264	0.2547	0.0376	0.0777	0.0245	0.0293
CPI-SS084816B12	HCRT_HCRTR1	simple:O43612	simple:O43613	HCRT	HCRTR1	TRUE	FALSE	TRUE	guidetopharmacology.org	FALSE	0	0	0.0031	0	0	0.0081	0.0033	0	0	0	0.0034	0	0	0.0084	0.0037	0	0	0	0.0019	0	0	0.0069	0.0022	0	0	0	0	0	0	0	0	0	0	0	0.0006	0	0	0.0056	0.0009
CPI-SS02461AE98	HCRT_HCRTR2	simple:O43612	simple:O43614	HCRT	HCRTR2	TRUE	FALSE	TRUE	guidetopharmacology.org	FALSE	0	0	0	0	0	0	0.0035	0	0	0	0	0	0	0	0.0039	0	0	0	0	0	0	0	0.0024	0	0	0	0	0	0	0	0	0	0	0	0	0	0	0	0.0011
CPI-SS0B9B3870A	VEGFA_FLT1	simple:P15692	simple:P17948	VEGFA	FLT1	TRUE	FALSE	TRUE	curated	FALSE	0.1065	0.1362	3.1656	0.1138	0.1272	0.1181	0.3305	0.1092	0.2402	0.2699	3.2993	0.2475	0.2609	0.2519	0.4642	0.2429	0.1565	0.1861	3.2155	0.1637	0.1771	0.1681	0.3804	0.1591	1.016	1.0456	4.075	1.0232	1.0366	1.0276	1.2399	1.0186	0.9279	0.9576	3.987	0.9352	0.9486	0.9396	1.1519
CPI-SS02371A6D6	VEGFA_EPHB2	simple:P15692	simple:P29323	VEGFA	EPHB2	TRUE	FALSE	TRUE	I2D	FALSE	0.0932	0.0923	0.0966	0.111	0.1221	0.0942	0.2108	0.0909	0.2269	0.226	0.2304	0.2447	0.2558	0.2279	0.3445	0.2246	0.1431	0.1422	0.1466	0.1609	0.172	0.1441	0.2607	0.1408	1.0026	1.0017	1.0061	1.0204	1.0315	1.0036	1.1202	1.0003	0.9146	0.9137	0.9181	0.9324	0.9435	0.9156	1.0322
CPI-SS0C694CB44	VEGFA_GRIN2B	simple:P15692	simple:Q13224	VEGFA	GRIN2B	TRUE	FALSE	TRUE	I2D	FALSE	0.0896	0	0.0961	0.0921	0.0892	0	0	0	0.2233	0	0.2299	0.2258	0.2229	0	0	0	0.1395	0	0.1461	0.142	0.1391	0	0	0	0.999	0	1.0056	1.0015	0.9986	0	0	0	0.911	0	0.9176	0.9135	0.9106	0	0
CPI-SS082AD7B6A	FZD6_WNT5A	simple:O60353	simple:P41221	FZD6	WNT5A	TRUE	TRUE	FALSE	curated	FALSE	0.0155	0.0202	0.0166	0.0493	0.1098	0.0165	0.0325	0.0248	0.0341	0.0388	0.0352	0.0678	0.1283	0.035	0.0511	0.0433	0.3305	0.3352	0.3317	0.3643	0.4248	0.3315	0.3476	0.3398	0.1196	0.1243	0.1207	0.1533	0.2138	0.1206	0.1366	0.1289	0.0463	0.051	0.0474	0.08	0.1405	0.0472	0.0633
CPI-SS02B567BC7	PLXNC1_SEMA7A	simple:O60486	simple:O75326	PLXNC1	SEMA7A	FALSE	TRUE	FALSE	curated	FALSE	0.4233	0.1622	0.1315	0.098	0.1081	0.2461	0.208	0.1208	0.399	0.1378	0.1071	0.0736	0.0837	0.2218	0.1837	0.0964	0.3416	0.0805	0.0498	0.0162	0.0264	0.1644	0.1263	0.0391	0.3463	0.0851	0.0544	0.0209	0.031	0.1691	0.1309	0.0437	0.4594	0.1982	0.1675	0.134	0.1441	0.2822	0.244
CPI-SS070C51D94	FZD7_WNT3	simple:O75084	simple:P56703	FZD7	WNT3	TRUE	TRUE	FALSE	curated	FALSE	0.0223	0.0152	0.0186	0.0345	0.0196	0.0144	0.0153	0.0144	0.0278	0.0207	0.0241	0.0401	0.0252	0.02	0.0209	0.0199	0.0187	0.0116	0.015	0.031	0.0161	0.0109	0.0118	0.0108	0.0725	0.0654	0.0688	0.0847	0.0698	0.0646	0.0655	0.0646	0.1567	0.1496	0.153	0.169	0.1541	0.1489	0.1498
CPI-SS0A4EE6FE1	LRP5_FAM3B	simple:O75197	simple:P58499	LRP5	FAM3B	TRUE	TRUE	FALSE	InnateDB-All	FALSE	0	0.0109	0.0115	0.0613	0.0126	0.0116	0.0158	0.0108	0	0.0096	0.0102	0.06	0.0113	0.0103	0.0145	0.0095	0	0.1697	0.1704	0.2201	0.1714	0.1704	0.1747	0.1697	0	0.1195	0.1201	0.1699	0.1212	0.1202	0.1244	0.1194	0	0.0665	0.0671	0.1169	0.0682	0.0672	0.0714
CPI-SS05E001125	LGR5_RSPO4	simple:O75473	simple:Q2I0M5	LGR5	RSPO4	TRUE	TRUE	FALSE	guidetopharmacology.org	FALSE	0	0	0	0	0	0	0	0	0	0	0	0	0	0	0	0	0	0	0	0	0	0	0	0	0	0.0004	0	0.0006	0.0027	0	0	0	0	0.0045	0	0.0047	0.0067	0	0
CPI-SS0F102AAC5	LGR5_RSPO1	simple:O75473	simple:Q2MKA7	LGR5	RSPO1	TRUE	TRUE	FALSE	guidetopharmacology.org	FALSE	0	0	0	0	0	0	0	0	0	0	0	0	0	0	0	0	0	0	0	0	0	0	0	0	0.0008	0	0.0005	0.0011	0.0081	0	0.0005	0.0005	0.0049	0	0.0045	0.0051	0.0121	0	0.0045
CPI-SS0FC0CA5ED	LGR5_RSPO2	simple:O75473	simple:Q6UXX9	LGR5	RSPO2	TRUE	TRUE	FALSE	guidetopharmacology.org	FALSE	0	0	0	0	0	0	0	0	0	0	0	0	0	0	0	0	0	0	0	0	0	0	0	0	0	0	0	0.001	0.0012	0	0	0	0	0	0	0.0051	0.0052	0	0
CPI-SS0DCA749B0	LGR5_RSPO3	simple:O75473	simple:Q9BXY4	LGR5	RSPO3	TRUE	TRUE	FALSE	guidetopharmacology.org	FALSE	0	0	0	0	0	0	0	0	0	0	0	0	0	0	0	0	0	0	0	0	0	0	0	0	0.0018	0.0018	0.2229	0.0081	0.0959	0.0068	0.0018	0.003	0.0058	0.0058	0.227	0.0122	0.0999	0.0108	0.0058
CPI-SS0A874F65F	LGR4_RSPO3	simple:Q9BXB1	simple:Q9BXY4	LGR4	RSPO3	TRUE	TRUE	FALSE	guidetopharmacology.org	FALSE	0.0054	0.0054	0.2265	0.0118	0.0995	0.0104	0.0054	0.0066	0.0085	0.0085	0.2296	0.0149	0.1026	0.0135	0.0085	0.0098	0.0051	0.0051	0.2262	0.0115	0.0992	0.0101	0.0051	0.0064	0.0485	0.0486	0.2697	0.0549	0.1427	0.0535	0.0485	0.0498	0.052	0.0521	0.2732	0.0584	0.1462	0.057	0.052
CPI-SS05B1FA8A8	LRP6_CKLF	simple:O75581	simple:Q9UBR5	LRP6	CKLF	TRUE	TRUE	FALSE	IMEx,IntAct	FALSE	0.1874	0.7847	0.1861	0.2214	0.2072	1.3311	1.0071	0.1438	0.1883	0.7856	0.187	0.2223	0.2081	1.332	1.008	0.1447	0.4316	1.0289	0.4303	0.4656	0.4514	1.5753	1.2513	0.388	0.2516	0.8488	0.2503	0.2856	0.2714	1.3953	1.0713	0.208	0.2747	0.872	0.2735	0.3088	0.2946	1.4185	1.0945
CPI-SS05162C56B	NTF3_NTRK3	simple:P20783	simple:Q16288	NTF3	NTRK3	TRUE	FALSE	TRUE	curated	FALSE	0	0.0007	0.0013	0.0044	0.0411	0.0009	0.0028	0.0007	0	0.0006	0.0013	0.0044	0.041	0.0009	0.0028	0.0007	0	0.0073	0.008	0.011	0.0477	0.0076	0.0095	0.0073	0	0.0007	0.0014	0.0044	0.0411	0.001	0.0028	0.0007	0	0.0405	0.0411	0.0442	0.0808	0.0407	0.0426
CPI-SS0829B8FD2	GRN_CLEC4M	simple:P28799	simple:Q9H2X3	GRN	CLEC4M	TRUE	FALSE	TRUE	InnateDB-All	FALSE	0	0	0.3333	0.3332	0.3332	0	0.3331	0	0	0	0.2023	0.2022	0.2022	0	0.2021	0	0	0	1.3506	1.3504	1.3505	0	1.3504	0	0	0	0.5549	0.5548	0.5548	0	0.5547	0	0	0	0.7771	0.777	0.777	0	0.7769
CPI-SS00F979E99	ICAM3_CLEC4M	simple:P32942	simple:Q9H2X3	ICAM3	CLEC4M	TRUE	FALSE	TRUE	curated	FALSE	0	0	0.6961	0.696	0.696	0	0.6959	0	0	0	0.7876	0.7875	0.7875	0	0.7874	0	0	0	0.1237	0.1236	0.1236	0	0.1235	0	0	0	0.0944	0.0943	0.0943	0	0.0942	0	0	0	0.065	0.0648	0.0649	0	0.0648
CPI-SS065F7DA2A	COPA_P2RY6	simple:P53621	simple:Q15077	COPA	P2RY6	TRUE	FALSE	TRUE	IMEx,IntAct	FALSE	0.4125	0.4176	0.542	0.4148	0.4212	0.4156	0.6057	0.4372	0.5526	0.5577	0.6822	0.555	0.5614	0.5558	0.7459	0.5774	0.3931	0.3982	0.5226	0.3954	0.4018	0.3962	0.5863	0.4178	0.6432	0.6483	0.7727	0.6456	0.652	0.6463	0.8364	0.6679	0.419	0.4241	0.5486	0.4214	0.4278	0.4222	0.6123
CPI-SS09A3FA737	NAMPT_P2RY6	simple:P43490	simple:Q15077	NAMPT	P2RY6	TRUE	FALSE	TRUE	IMEx,IntAct	FALSE	0.9999	1.005	1.1294	1.0022	1.0086	1.003	1.1931	1.0246	1.2883	1.2934	1.4178	1.2906	1.297	1.2914	1.4815	1.313	2.0493	2.0544	2.1788	2.0517	2.0581	2.0524	2.2426	2.074	1.4762	1.4813	1.6057	1.4785	1.4849	1.4793	1.6694	1.5009	1.264	1.2691	1.3935	1.2664	1.2728	1.2671	1.4573
CPI-SS0BE567EFB	GAL_GALR1	simple:P22466	simple:P47211	GAL	GALR1	TRUE	FALSE	TRUE	guidetopharmacology.org	FALSE	0	0	0.0018	0.0007	0.0006	0	0.0008	0.001	0	0	0.0017	0.0007	0.0006	0	0.0007	0.001	0	0	0.0028	0.0018	0.0017	0	0.0018	0.0021	0	0	0.0476	0.0466	0.0465	0	0.0466	0.0469	0	0	0.129	0.1279	0.1279	0	0.128
CPI-SS00EC753E6	GLP2R_GCG	simple:O95838	simple:P01275	GLP2R	GCG	TRUE	TRUE	FALSE	guidetopharmacology.org	FALSE	0	0	0	0	0	0	0	0	0	0	0	0	0	0	0	0	0	0	0	0	0	0	0	0	0	0	0.0003	0	0	0	0	0	0	0	0	0	0	0	0
CPI-SS03E48EFEA	C3_C3AR1	simple:P01024	simple:Q16581	C3	C3AR1	TRUE	FALSE	TRUE	guidetopharmacology.org	FALSE	0.0446	0.1056	0.0482	0.0573	0.0471	0.3404	0.672	0.0588	0.0642	0.1252	0.0678	0.0769	0.0667	0.36	0.6916	0.0784	0.0465	0.1075	0.0501	0.0592	0.049	0.3423	0.6739	0.0607	0.1858	0.2468	0.1894	0.1985	0.1883	0.4816	0.8132	0.2	2.3519	2.4129	2.3555	2.3646	2.3544	2.6477	2.9794
CPI-SS03E273233	ADORA2A_ENTPD1	simple:P29274	simple:P49961	ADORA2A	ENTPD1	FALSE	TRUE	FALSE	curated	FALSE	0.1583	0.3125	0.7495	0.012	0.2141	0.0227	0.2381	0.0682	0.1588	0.3129	0.7499	0.0125	0.2145	0.0231	0.2385	0.0686	0.1586	0.3127	0.7497	0.0123	0.2143	0.0229	0.2383	0.0684	0.1582	0.3124	0.7494	0.0119	0.214	0.0226	0.238	0.0681	0.1587	0.3128	0.7499	0.0124	0.2145	0.0231	0.2384
CPI-SS0FF6CFDCA	ADORA3_ENTPD1	simple:P0DMS8	simple:P49961	ADORA3	ENTPD1	FALSE	TRUE	FALSE	curated	FALSE	0.1586	0.3128	0.7498	0.0123	0.2144	0.023	0.2384	0.0685	0.159	0.3132	0.7502	0.0127	0.2148	0.0234	0.2388	0.0689	0.1601	0.3142	0.7513	0.0138	0.2159	0.0245	0.2398	0.07	0.1583	0.3124	0.7495	0.012	0.2141	0.0227	0.238	0.0682	0.1588	0.3129	0.7499	0.0125	0.2145	0.0231	0.2385
CPI-SS079728E8B	ADORA2B_ENTPD1	simple:P29275	simple:P49961	ADORA2B	ENTPD1	FALSE	TRUE	FALSE	curated	FALSE	0.1586	0.3127	0.7497	0.0122	0.2143	0.0229	0.2383	0.0684	0.1616	0.3158	0.7528	0.0153	0.2174	0.026	0.2413	0.0715	0.1587	0.3128	0.7498	0.0123	0.2144	0.023	0.2384	0.0685	0.1712	0.3253	0.7624	0.0249	0.227	0.0356	0.2509	0.0811	0.1705	0.3246	0.7617	0.0242	0.2263	0.0349	0.2502
CPI-SS03E7587E4	ADORA1_ENTPD1	simple:P30542	simple:P49961	ADORA1	ENTPD1	FALSE	TRUE	FALSE	curated	FALSE	0.1597	0.3139	0.7509	0.0134	0.2155	0.0241	0.2395	0.0696	0.1593	0.3135	0.7505	0.013	0.2151	0.0237	0.2391	0.0692	0.1585	0.3126	0.7496	0.0122	0.2142	0.0228	0.2382	0.0683	0.1792	0.3333	0.7703	0.0329	0.2349	0.0435	0.2589	0.089	0.1656	0.3197	0.7567	0.0193	0.2213	0.0299	0.2453
CPI-SS05996C8FD	AGT_AGTR1	simple:P01019	simple:P30556	AGT	AGTR1	TRUE	FALSE	TRUE	guidetopharmacology.org	FALSE	0.0056	0.0071	0.0089	0.1327	0.0763	0.0071	0.0059	0.0056	0.0034	0.0049	0.0067	0.1305	0.0741	0.0049	0.0038	0.0034	0.0059	0.0074	0.0092	0.133	0.0766	0.0074	0.0062	0.0059	0.0935	0.0951	0.0968	0.2206	0.1643	0.095	0.0939	0.0935	0.0798	0.0813	0.0831	0.2069	0.1505	0.0813	0.0802
CPI-SS00581282E	C5_C5AR1	simple:P01031	simple:P21730	C5	C5AR1	TRUE	FALSE	TRUE	guidetopharmacology.org	FALSE	0.0233	0.0389	0.0371	0.0465	0.033	0.055	1.7891	0.0552	0.0243	0.0399	0.0381	0.0475	0.0339	0.056	1.7901	0.0561	0.0211	0.0368	0.035	0.0443	0.0308	0.0529	1.787	0.053	0.0451	0.0607	0.0589	0.0683	0.0548	0.0768	1.8109	0.077	0.03	0.0456	0.0438	0.0532	0.0397	0.0617	1.7958
CPI-SS0A7E3A1AF	C5_C5AR2	simple:P01031	simple:Q9P296	C5	C5AR2	TRUE	FALSE	TRUE	guidetopharmacology.org	FALSE	0.0135	0.0117	0.0201	0.048	0.0147	0.0111	0.0586	0.0143	0.0144	0.0126	0.021	0.0489	0.0156	0.012	0.0596	0.0152	0.0113	0.0095	0.0179	0.0458	0.0125	0.0089	0.0564	0.0121	0.0353	0.0335	0.0419	0.0698	0.0365	0.0329	0.0804	0.0361	0.0202	0.0184	0.0268	0.0547	0.0214	0.0178	0.0653
CPI-SS075D9B9AD	KNG1_BDKRB1	simple:P01042	simple:P46663	KNG1	BDKRB1	TRUE	FALSE	TRUE	guidetopharmacology.org	FALSE	0	0	0	0	0	0	0	0	0.0028	0.0038	0.0268	0.0098	0.0736	0.0009	0.001	0.0009	0	0	0	0	0	0	0	0	0	0	0	0	0	0	0	0	0	0	0	0	0	0	0
CPI-SS00689751B	PRL_PRLR	simple:P01236	simple:P16471	PRL	PRLR	TRUE	FALSE	TRUE	I2D,IMEx,InnateDB,IntAct	FALSE	0	0	0	0	0	0	0	0	0	0	0	0	0	0	0	0	0.0148	0.0057	0.0121	0.3885	0.0223	0.0075	0.0136	0.0082	0.014	0.0048	0.0112	0.3877	0.0214	0.0066	0.0128	0.0073	0.0141	0.0049	0.0113	0.3877	0.0215	0.0067	0.0129
CPI-SS0A606E2DA	GH1_PRLR	simple:P01241	simple:P16471	GH1	PRLR	TRUE	FALSE	TRUE	I2D,InnateDB-All,IntAct	FALSE	0.015	0.0058	0.0122	0.3886	0.0224	0.0076	0.0138	0.0083	0	0	0	0	0	0	0	0	0.0177	0.0086	0.0149	0.3914	0.0252	0.0104	0.0165	0.0111	0	0	0	0	0	0	0	0	0.0142	0.005	0.0114	0.3879	0.0216	0.0068	0.013
CPI-SS0ACD3CCEE	GH1_GHR	simple:P01241	simple:P10912	GH1	GHR	TRUE	FALSE	TRUE	guidetopharmacology.org	FALSE	0.0015	0.0026	0.0296	0.0184	0.0538	0	0.0018	0.004	0	0	0	0	0	0	0	0	0.0043	0.0054	0.0324	0.0211	0.0566	0	0.0045	0.0068	0	0	0	0	0	0	0	0	0.0007	0.0018	0.0289	0.0176	0.0531	0	0.001
CPI-SS01963C4CA	TG_ASGR1	simple:P01266	simple:P07306	TG	ASGR1	TRUE	FALSE	TRUE	I2D	FALSE	0.0022	0.0022	0.0562	0.0082	0.009	0.0093	0.1238	0.0049	0.0038	0.0038	0.0578	0.0098	0.0106	0.0109	0.1254	0.0065	0.0045	0.0045	0.0585	0.0105	0.0113	0.0117	0.1261	0.0072	0.0023	0.0023	0.0563	0.0083	0.0092	0.0095	0.1239	0.005	0.0035	0.0034	0.0575	0.0094	0.0103	0.0106	0.125
CPI-SS012B216F6	PTHLH_PTH2R	simple:P12272	simple:P49190	PTHLH	PTH2R	TRUE	FALSE	TRUE	guidetopharmacology.org	FALSE	0.007	0.0089	0	0.0126	0.0119	0.0182	0.007	0.0067	0.01	0.0119	0	0.0156	0.0149	0.0212	0.01	0.0097	0.0527	0.0546	0	0.0583	0.0577	0.064	0.0528	0.0524	0.0764	0.0783	0	0.082	0.0813	0.0876	0.0764	0.0761	0.0706	0.0726	0	0.0763	0.0756	0.0819	0.0707
CPI-SS0483CE4ED	PTHLH_PTH1R	simple:P12272	simple:Q03431	PTHLH	PTH1R	TRUE	FALSE	TRUE	guidetopharmacology.org	FALSE	0	0.0069	0.0091	0.0077	0.0646	0	0.0084	0.0067	0	0.0099	0.0121	0.0107	0.0676	0	0.0115	0.0097	0	0.0526	0.0548	0.0534	0.1104	0	0.0542	0.0524	0	0.0763	0.0785	0.0771	0.134	0	0.0779	0.0761	0	0.0706	0.0728	0.0714	0.1283	0	0.0721
CPI-SS058E608D0	PTHLH_PRLHR	simple:P12272	simple:P49683	PTHLH	PRLHR	TRUE	FALSE	TRUE	guidetopharmacology.org	FALSE	0	0.007	0.0067	0.0076	0	0	0	0	0	0.01	0.0097	0.0106	0	0	0	0	0	0.0528	0.0525	0.0534	0	0	0	0	0	0.0764	0.0761	0.077	0	0	0	0	0	0.0707	0.0704	0.0713	0	0	0
CPI-SS0C6448B94	IL1B_ADRB2	simple:P01584	simple:P07550	IL1B	ADRB2	TRUE	FALSE	TRUE	I2D	FALSE	0.2032	0.3087	0.2705	0.1731	0.1382	0.8756	0.1856	0.2395	0.342	0.4476	0.4094	0.312	0.277	1.0144	0.3244	0.3783	0.2207	0.3262	0.288	0.1906	0.1557	0.8931	0.2031	0.2569	0.2372	0.3428	0.3046	0.2072	0.1722	0.9096	0.2196	0.2735	0.2074	0.3129	0.2748	0.1774	0.1424	0.8798	0.1898
CPI-SS0C1F25516	CD8A_CEACAM5	simple:P01732	simple:P06731	CD8A	CEACAM5	TRUE	TRUE	FALSE	curated	FALSE	0.0216	0.021	0.021	0.0597	0.0223	0.0201	0.02	0.0202	0.9775	0.9768	0.9768	1.0156	0.9782	0.9759	0.9758	0.9761	0.0146	0.014	0.014	0.0527	0.0153	0.0131	0.013	0.0132	0.0103	0.0096	0.0096	0.0484	0.011	0.0087	0.0086	0.0089	0.0105	0.0098	0.0098	0.0486	0.0112	0.0089	0.0088
CPI-SS0F739D3DB	ANXA1_FPR1	simple:P04083	simple:P21462	ANXA1	FPR1	TRUE	FALSE	TRUE	guidetopharmacology.org	FALSE	0.248	0.2457	0.2471	0.2463	0.2482	0.2479	0.5736	0.2511	6.5127	6.5104	6.5118	6.511	6.5129	6.5126	6.8383	6.5158	2.3708	2.3686	2.3699	2.3692	2.3711	2.3707	2.6965	2.3739	1.1554	1.1532	1.1545	1.1538	1.1557	1.1553	1.4811	1.1585	2.7453	2.743	2.7444	2.7436	2.7455	2.7452	3.0709
CPI-SS06CCF5A54	ANXA1_FPR3	simple:P04083	simple:P25089	ANXA1	FPR3	TRUE	FALSE	TRUE	guidetopharmacology.org	FALSE	0.2548	0.2667	0.2622	0.2508	0.2551	0.2674	1.0829	0.2659	6.5195	6.5314	6.5269	6.5155	6.5198	6.5322	7.3476	6.5306	2.3777	2.3895	2.3851	2.3737	2.3779	2.3903	3.2057	2.3888	1.1623	1.1741	1.1697	1.1582	1.1625	1.1749	1.9903	1.1734	2.7521	2.764	2.7595	2.7481	2.7524	2.7647	3.5802
CPI-SS030BB46BB	ANXA1_FPR2	simple:P04083	simple:P25090	ANXA1	FPR2	TRUE	FALSE	TRUE	curated	FALSE	0.2446	0.2452	0.2444	0.2455	0.2462	0	0.3004	0.2469	6.5093	6.5099	6.5091	6.5102	6.5109	0	6.5651	6.5116	2.3674	2.368	2.3673	2.3684	2.369	0	2.4233	2.3698	1.152	1.1526	1.1518	1.153	1.1536	0	1.2079	1.1544	2.7419	2.7425	2.7417	2.7428	2.7435	0	2.7977
CPI-SS0F66EA6BE	APP_FPR2	simple:P05067	simple:P25090	APP	FPR2	FALSE	FALSE	TRUE	guidetopharmacology.org	FALSE	0.1646	0.1652	0.1644	0.1656	0.1662	0	0.2205	0.167	0.1083	0.109	0.1082	0.1093	0.11	0	0.1642	0.1107	3.2694	3.2701	3.2693	3.2704	3.2711	0	3.3253	3.2718	1.0523	1.0529	1.0521	1.0532	1.0539	0	1.1081	1.0546	1.1322	1.1328	1.132	1.1332	1.1338	0	1.1881
CPI-SS05F45873A	SAA1_FPR2	simple:P0DJI8	simple:P25090	SAA1	FPR2	TRUE	FALSE	TRUE	guidetopharmacology.org	FALSE	0.0177	0.0183	0.0175	0.0186	0.0193	0	0.0735	0.02	0.0103	0.0109	0.0102	0.0113	0.0119	0	0.0662	0.0127	0.0052	0.0058	0.005	0.0062	0.0068	0	0.0611	0.0076	0.7002	0.7008	0.7	0.7012	0.7018	0	0.7561	0.7026	0.0962	0.0969	0.0961	0.0972	0.0979	0	0.1521
CPI-SS045EC4F7D	RLN2_RXFP1	simple:P04090	simple:Q9HBX9	RLN2	RXFP1	TRUE	FALSE	TRUE	guidetopharmacology.org	FALSE	0	0	0.0155	0	0.0172	0	0.0152	0	0	0	0.0146	0	0.0163	0	0.0142	0	0	0	0.0023	0	0.004	0	0.0019	0	0	0	0.0276	0	0.0292	0	0.0272	0	0	0	0.0011	0	0.0028	0	0.0007
CPI-SS0FAE75A75	RLN1_RXFP1	simple:P04808	simple:Q9HBX9	RLN1	RXFP1	TRUE	FALSE	TRUE	guidetopharmacology.org	FALSE	0	0	0.0035	0	0.0051	0	0.0031	0	0	0	0.0073	0	0.009	0	0.007	0	0	0	0.0012	0	0.0028	0	0.0008	0	0	0	0.0038	0	0.0054	0	0.0034	0	0	0	0.0034	0	0.005	0	0.003
CPI-SS08805BBC2	INSL3_RXFP1	simple:P51460	simple:Q9HBX9	INSL3	RXFP1	TRUE	FALSE	TRUE	guidetopharmacology.org	FALSE	0	0	0.0063	0	0.008	0	0.006	0	0	0	0.0194	0	0.021	0	0.019	0	0	0	0.0068	0	0.0084	0	0.0064	0	0	0	0.0012	0	0.0028	0	0.0008	0	0	0	0.0027	0	0.0043	0	0.0023
CPI-SS092E57263	CSF2_CSF1R	simple:P04141	simple:P07333	CSF2	CSF1R	TRUE	FALSE	TRUE	guidetopharmacology.org	FALSE	0.0224	0.0278	0.0227	0.0223	0.0237	0.0279	1.0515	0.0412	0.0702	0.0755	0.0704	0.07	0.0714	0.0757	1.0992	0.089	0.0194	0.0247	0.0196	0.0192	0.0206	0.0249	1.0485	0.0382	0.0138	0.0192	0.014	0.0137	0.0151	0.0193	1.0429	0.0326	0.0156	0.021	0.0159	0.0155	0.0169	0.0212	1.0447
CPI-SS01AD399A0	IL4_IL13RA2	simple:P05112	simple:Q14627	IL4	IL13RA2	TRUE	FALSE	TRUE	I2D	FALSE	0	0	0	0	0	0	0	0	0	0.0054	0.0231	0.005	0.0145	0.0048	0	0.0053	0	0	0	0	0	0	0	0	0	0	0	0	0	0	0	0	0	0.0006	0.0184	0.0003	0.0097	0.0001	0
CPI-SS066FBE098	IL13_IL13RA2	simple:P35225	simple:Q14627	IL13	IL13RA2	TRUE	FALSE	TRUE	curated	FALSE	0	0.0009	0.0187	0.0006	0.01	0.0004	0	0.0009	0	0.0345	0.0522	0.0341	0.0436	0.034	0	0.0345	0	0.0011	0.0189	0.0008	0.0102	0.0006	0	0.0011	0	0.0012	0.019	0.0009	0.0103	0.0007	0	0.0012	0	0.0012	0.0189	0.0008	0.0103	0.0006	0
CPI-SS0186F8AED	TNFSF9_IL13RA2	simple:P41273	simple:Q14627	TNFSF9	IL13RA2	TRUE	FALSE	TRUE	InnateDB-All	FALSE	0	1.2271	1.2448	1.2267	1.2361	1.2265	0	1.227	0	0.9349	0.9527	0.9346	0.944	0.9344	0	0.9349	0	0.2886	0.3063	0.2882	0.2977	0.288	0	0.2885	0	0.0781	0.0958	0.0777	0.0872	0.0776	0	0.0781	0	0.1478	0.1655	0.1474	0.1568	0.1472	0
CPI-SS0BCCDFA7A	NAMPT_IL13RA2	simple:P43490	simple:Q14627	NAMPT	IL13RA2	TRUE	FALSE	TRUE	InnateDB-All	FALSE	0	0.9989	1.0167	0.9986	1.008	0.9984	0	0.9989	0	1.2873	1.3051	1.287	1.2964	1.2868	0	1.2873	0	2.0484	2.0661	2.0481	2.0575	2.0479	0	2.0484	0	1.4753	1.493	1.4749	1.4843	1.4747	0	1.4752	0	1.2631	1.2809	1.2628	1.2722	1.2626	0
CPI-SS0073098F3	IL13_TMEM219	simple:P35225	simple:Q86XT9	IL13	TMEM219	TRUE	FALSE	TRUE	IMEx,IntAct	FALSE	0.3411	0.3239	0.7693	0.9464	0.5341	0.6198	0.6182	0.2353	0.3747	0.3575	0.8029	0.98	0.5677	0.6534	0.6518	0.2689	0.3413	0.3241	0.7695	0.9466	0.5343	0.62	0.6184	0.2355	0.3415	0.3242	0.7696	0.9467	0.5344	0.6201	0.6185	0.2356	0.3414	0.3242	0.7695	0.9467	0.5343	0.62	0.6185
CPI-SS0431D2256	TNFSF9_TNFRSF9	simple:P41273	simple:Q07011	TNFSF9	TNFRSF9	TRUE	FALSE	TRUE	curated	FALSE	1.2424	2.1642	1.2471	1.2399	1.2451	1.8918	1.4408	1.271	0.9503	1.872	0.955	0.9477	0.953	1.5997	1.1487	0.9789	0.3039	1.2257	0.3086	0.3014	0.3066	0.9534	0.5023	0.3325	0.0934	1.0152	0.0981	0.0909	0.0961	0.7429	0.2918	0.1221	0.1631	1.0849	0.1678	0.1606	0.1658	0.8125	0.3615
CPI-SS047CD2E9F	TNFSF9_ADGRG5	simple:P41273	simple:Q8IZF4	TNFSF9	ADGRG5	TRUE	FALSE	TRUE	InnateDB-All	FALSE	1.2963	1.2639	1.2272	1.2302	1.2267	1.2309	1.2542	1.2644	1.0042	0.9718	0.9351	0.9381	0.9346	0.9388	0.9621	0.9722	0.3578	0.3255	0.2887	0.2917	0.2882	0.2924	0.3157	0.3259	0.1473	0.115	0.0783	0.0812	0.0777	0.0819	0.1052	0.1154	0.217	0.1846	0.1479	0.1509	0.1474	0.1516	0.1749
CPI-SS0DC2A6D35	IL6_HRH1	simple:P05231	simple:P35367	IL6	HRH1	TRUE	FALSE	TRUE	IMEx,InnateDB-All,IntAct	FALSE	0.2383	0.2384	0.4755	0.243	0.3288	0.2456	0.2628	0.2398	0.0382	0.0382	0.2753	0.0429	0.1286	0.0455	0.0626	0.0396	1.0935	1.0935	1.3306	1.0982	1.1839	1.1008	1.1179	1.0949	0.0388	0.0389	0.276	0.0435	0.1293	0.0462	0.0633	0.0403	0.7259	0.7259	0.963	0.7306	0.8164	0.7332	0.7504
CPI-SS00B1BEE64	CD2_CD58	simple:P06729	simple:P19256	CD2	CD58	FALSE	TRUE	FALSE	curated	FALSE	0.1678	0.3357	0.1858	0.0917	0.1124	0.2202	0.3452	0.0698	3.019	3.1869	3.0371	2.9429	2.9636	3.0715	3.1965	2.9211	0.1592	0.3271	0.1772	0.083	0.1038	0.2116	0.3366	0.0612	0.1443	0.3123	0.1624	0.0682	0.089	0.1968	0.3218	0.0464	0.1506	0.3186	0.1687	0.0745	0.0953	0.2031	0.3281
CPI-SS0B537DD3F	CEACAM5_CEACAM1	simple:P06731	simple:P13688	CEACAM5	CEACAM1	TRUE	FALSE	FALSE	curated	FALSE	0.0138	0.0397	0.0248	0.0508	0.0026	0.0323	0.0047	0.0069	0.0132	0.0391	0.0242	0.0502	0.002	0.0317	0.0041	0.0062	0.0132	0.0391	0.0242	0.0502	0.0019	0.0317	0.0041	0.0062	0.052	0.0779	0.0629	0.0889	0.0407	0.0704	0.0428	0.045	0.0145	0.0404	0.0255	0.0515	0.0033	0.033	0.0054
CPI-SS0AC66088D	CEACAM5_CD1D	simple:P06731	simple:P15813	CEACAM5	CD1D	FALSE	FALSE	FALSE	curated	FALSE	0.0734	0.0039	0.025	0.0025	0.0054	0.0054	0.114	0.0137	0.0728	0.0033	0.0244	0.0018	0.0048	0.0048	0.1134	0.0131	0.0727	0.0033	0.0244	0.0018	0.0048	0.0048	0.1134	0.0131	0.1115	0.0421	0.0631	0.0406	0.0435	0.0435	0.1522	0.0519	0.0741	0.0046	0.0257	0.0032	0.0061	0.0061	0.1147
CPI-SS0A05319F5	CRH_CRHR2	simple:P06850	simple:Q13324	CRH	CRHR2	TRUE	FALSE	TRUE	I2D,InnateDB-All	FALSE	0	0	0	0	0	0	0	0	0	0	0	0	0	0	0	0	0	0	0	0	0	0	0	0	0	0	0	0	0.0057	0	0	0	0	0	0	0	0	0	0
CPI-SS0E654708F	UCN_CRHR2	simple:P55089	simple:Q13324	UCN	CRHR2	TRUE	FALSE	TRUE	guidetopharmacology.org	FALSE	0	0	0	0	0.0065	0	0	0	0	0	0	0	0.005	0	0	0	0	0	0	0	0.005	0	0	0	0	0	0	0	0.0223	0	0	0	0	0	0	0	0.0108	0	0
CPI-SS0C85BC9AF	PROS1_AXL	simple:P07225	simple:P30530	PROS1	AXL	TRUE	FALSE	TRUE	guidetopharmacology.org	FALSE	0.0163	0.0364	0.0164	0.0282	0.5634	0.0236	0.5358	0.0268	0.0162	0.0363	0.0164	0.0281	0.5634	0.0235	0.5358	0.0268	0.3125	0.3326	0.3127	0.3244	0.8597	0.3198	0.8321	0.3231	0.0212	0.0414	0.0214	0.0332	0.5684	0.0286	0.5408	0.0318	0.228	0.2481	0.2281	0.2399	0.7751	0.2353	0.7475
CPI-SS09C4988F8	PROS1_TYRO3	simple:P07225	simple:Q06418	PROS1	TYRO3	TRUE	FALSE	TRUE	guidetopharmacology.org	FALSE	0.0046	0.0099	0.0201	0.0257	0.0266	0.005	0.0062	0.0054	0.0045	0.0099	0.02	0.0256	0.0266	0.005	0.0061	0.0053	0.3008	0.3062	0.3164	0.3219	0.3229	0.3013	0.3025	0.3017	0.0095	0.0149	0.0251	0.0306	0.0316	0.01	0.0112	0.0104	0.2163	0.2217	0.2318	0.2374	0.2383	0.2168	0.2179
CPI-SS0B01CF3AB	CSF1R_CSF1	simple:P07333	simple:P09603	CSF1R	CSF1	TRUE	TRUE	FALSE	curated	FALSE	0.0405	0.5124	0.1712	0.062	0.3557	3.6308	0.1747	0.0359	0.0458	0.5177	0.1765	0.0674	0.361	3.6362	0.18	0.0412	0.0407	0.5126	0.1714	0.0623	0.3559	3.631	0.1749	0.0361	0.0403	0.5122	0.171	0.0619	0.3555	3.6307	0.1745	0.0357	0.0417	0.5136	0.1724	0.0633	0.3569	3.6321	0.1759
CPI-SS05BE83BC6	CSF1R_CSF3	simple:P07333	simple:P09919	CSF1R	CSF3	TRUE	TRUE	FALSE	guidetopharmacology.org	FALSE	0.0169	0.0151	0.7254	0.0215	0.0495	0.02	0.0185	0.0198	0.0222	0.0205	0.7308	0.0269	0.0549	0.0253	0.0239	0.0251	0.0171	0.0153	0.7257	0.0218	0.0497	0.0202	0.0188	0.02	0.0167	0.015	0.7253	0.0214	0.0494	0.0198	0.0184	0.0196	0.0181	0.0164	0.7267	0.0228	0.0508	0.0212	0.0198
CPI-SS0DFA98A14	CSF1R_IL34	simple:P07333	simple:Q6ZMJ4	CSF1R	IL34	TRUE	TRUE	FALSE	curated	FALSE	0.0138	0.0147	0.027	0.0533	0.1094	0.0138	0.0151	0.0172	0.0191	0.0201	0.0324	0.0586	0.1148	0.0192	0.0204	0.0226	0.014	0.015	0.0272	0.0535	0.1096	0.0141	0.0153	0.0174	0.0136	0.0146	0.0269	0.0531	0.1092	0.0137	0.0149	0.0171	0.015	0.016	0.0283	0.0545	0.1107	0.0151	0.0163
CPI-SS07AF9303D	GRP_GRPR	simple:P07492	simple:P30550	GRP	GRPR	TRUE	FALSE	TRUE	guidetopharmacology.org	FALSE	0.0034	0	0.0033	0.0116	0	0	0.0016	0.0015	0.0052	0	0.0052	0.0134	0	0	0.0035	0.0033	0.0061	0	0.006	0.0143	0	0	0.0043	0.0042	0.0044	0	0.0043	0.0126	0	0	0.0026	0.0025	0.197	0	0.1969	0.2052	0	0	0.1952
CPI-SS061A7E099	CD55_ADGRE5	simple:P08174	simple:P48960	CD55	ADGRE5	TRUE	TRUE	TRUE	curated	FALSE	3.4386	4.577	2.6428	2.6264	2.7435	3.2769	3.1633	2.8103	1.8127	2.9511	1.0169	1.0004	1.1175	1.6509	1.5374	1.1843	2.1145	3.2529	1.3187	1.3022	1.4193	1.9527	1.8392	1.4862	1.4024	2.5408	0.6066	0.5902	0.7072	1.2406	1.1271	0.7741	1.5277	2.6661	0.7319	0.7155	0.8326	1.3659	1.2524
CPI-SS0CBC7840D	PTPRC_CD22	simple:P08575	simple:P20273	PTPRC	CD22	FALSE	FALSE	TRUE	curated	FALSE	2.3213	1.7487	1.7504	1.7542	1.7483	2.0165	1.7902	1.7496	5.4488	4.8761	4.8779	4.8817	4.8758	5.1439	4.9177	4.8771	0.6478	0.0752	0.0769	0.0807	0.0748	0.3429	0.1167	0.0761	0.6193	0.0467	0.0484	0.0522	0.0463	0.3144	0.0882	0.0476	0.6312	0.0586	0.0603	0.0641	0.0583	0.3264	0.1002
CPI-SS0822AEF5F	PTPRC_MRC1	simple:P08575	simple:P22897	PTPRC	MRC1	FALSE	FALSE	TRUE	curated	FALSE	1.7517	1.7671	1.8235	1.7596	1.7507	1.7559	2.2269	1.7527	4.8791	4.8946	4.951	4.8871	4.8781	4.8833	5.3544	4.8802	0.0782	0.0936	0.15	0.0861	0.0772	0.0824	0.5534	0.0792	0.0497	0.0651	0.1215	0.0576	0.0487	0.0539	0.5249	0.0507	0.0616	0.077	0.1334	0.0695	0.0606	0.0658	0.5368
CPI-SS07F60834D	MET_HGF	simple:P08581	simple:P14210	MET	HGF	TRUE	TRUE	FALSE	curated	FALSE	0.006	0.0031	0.0216	0.0059	0.098	0.0366	0.0567	0.009	0.007	0.0041	0.0226	0.007	0.0991	0.0376	0.0577	0.01	0.5607	0.5578	0.5763	0.5606	0.6527	0.5913	0.6114	0.5637	0.0461	0.0432	0.0616	0.046	0.1381	0.0767	0.0968	0.0491	0.0099	0.007	0.0255	0.0099	0.102	0.0405	0.0606
CPI-SS056FF4363	CD48_CD244	simple:P09326	simple:Q9BZW8	CD48	CD244	FALSE	FALSE	TRUE	curated	FALSE	2.8789	2.9272	2.8689	2.87	2.8688	2.8699	2.8859	2.8698	1.6834	1.7316	1.6733	1.6744	1.6733	1.6744	1.6903	1.6743	0.0545	0.1028	0.0445	0.0456	0.0444	0.0455	0.0615	0.0454	0.0557	0.1039	0.0456	0.0467	0.0455	0.0467	0.0626	0.0465	0.0457	0.094	0.0357	0.0368	0.0356	0.0367	0.0527
CPI-SS0D954EA1C	PDGFRB_PDGFD	simple:P09619	simple:Q9GZP0	PDGFRB	PDGFD	TRUE	TRUE	FALSE	curated	FALSE	0.0232	0.0694	0.2956	0.0185	0.1313	0.0179	0.0151	0.0246	0.0377	0.0839	0.3101	0.0331	0.1458	0.0324	0.0297	0.0392	0.0364	0.0826	0.3089	0.0318	0.1446	0.0311	0.0284	0.0379	0.0268	0.0729	0.2992	0.0221	0.1349	0.0214	0.0187	0.0282	1.733	1.7792	2.0054	1.7284	1.8411	1.7277	1.7249
CPI-SS080611C5B	ALOX5_ALOX5AP	simple:P09917	simple:P20292	ALOX5	ALOX5AP	FALSE	FALSE	FALSE	guidetopharmacology.org	FALSE	0.5285	1.2315	0.2086	0.2252	0.2221	2.9839	1.6591	0.2856	0.3613	1.0644	0.0415	0.0581	0.0549	2.8168	1.492	0.1185	0.3585	1.0615	0.0386	0.0552	0.052	2.8139	1.4891	0.1156	0.3871	1.0901	0.0672	0.0838	0.0806	2.8425	1.5177	0.1442	0.3613	1.0644	0.0415	0.0581	0.0549	2.8168	1.492
CPI-SS08376F0E6	CSF3_CSF3R	simple:P09919	simple:Q99062	CSF3	CSF3R	TRUE	FALSE	TRUE	curated	FALSE	0.0115	0.012	0.0073	0.0985	0.0082	0.0151	0.2728	0.0167	0.0098	0.0102	0.0055	0.0967	0.0064	0.0133	0.271	0.0149	0.7201	0.7205	0.7159	0.8071	0.7168	0.7237	0.9814	0.7253	0.0162	0.0166	0.0119	0.1031	0.0129	0.0198	0.2774	0.0214	0.0442	0.0446	0.0399	0.1311	0.0408	0.0478	0.3054
CPI-SS08719F19E	APELA_APLNR	simple:P0DMC3	simple:P35414	APELA	APLNR	TRUE	FALSE	TRUE	guidetopharmacology.org	FALSE	0.0033	0.0039	0.6803	0.0019	0.0285	0.0067	0.0023	0.0056	0.0033	0.0039	0.6803	0.0019	0.0285	0.0067	0.0023	0.0057	0.003	0.0036	0.68	0.0016	0.0282	0.0064	0.002	0.0054	0.003	0.0036	0.68	0.0016	0.0282	0.0064	0.002	0.0053	0.0142	0.0148	0.6911	0.0128	0.0394	0.0175	0.0132
CPI-SS02D7A1DDE	KIT_KITLG	simple:P10721	simple:P21583	KIT	KITLG	TRUE	TRUE	FALSE	curated	FALSE	0.0056	0.0077	0.326	0.0782	0.1376	0.014	0.0058	0.0049	0.031	0.033	0.3513	0.1035	0.163	0.0393	0.0312	0.0303	0.0173	0.0193	0.3376	0.0898	0.1492	0.0256	0.0174	0.0165	0.023	0.025	0.3434	0.0955	0.155	0.0314	0.0232	0.0223	0.0105	0.0125	0.3309	0.083	0.1425	0.0189	0.0107
CPI-SS0EDAE16B6	EPOR_KITLG	simple:P19235	simple:P21583	EPOR	KITLG	TRUE	TRUE	FALSE	I2D	FALSE	0.1413	0.1433	0.4616	0.2138	0.2733	0.1496	0.1415	0.1406	0.1133	0.1153	0.4337	0.1858	0.2453	0.1217	0.1135	0.1126	0.0263	0.0283	0.3467	0.0988	0.1583	0.0347	0.0265	0.0256	0.0302	0.0322	0.3505	0.1027	0.1622	0.0385	0.0304	0.0295	0.0429	0.0449	0.3632	0.1154	0.1749	0.0512	0.0431
CPI-SS07327E587	CD28_CD80	simple:P10747	simple:P33681	CD28	CD80	FALSE	FALSE	TRUE	curated	FALSE	0.0748	0.035	0.0103	0.0099	0.0109	0.0167	0.1795	0.0169	0.3567	0.3169	0.2922	0.2918	0.2929	0.2986	0.4614	0.2988	0.0709	0.031	0.0063	0.006	0.007	0.0127	0.1755	0.013	0.0672	0.0273	0.0026	0.0023	0.0033	0.009	0.1719	0.0093	0.0741	0.0342	0.0095	0.0091	0.0102	0.0159	0.1787
CPI-SS0320FFAFC	CTLA4_CD80	simple:P16410	simple:P33681	CTLA4	CD80	FALSE	FALSE	TRUE	curated	FALSE	0.0843	0.0445	0.0198	0.0194	0.0205	0.0262	0.189	0.0264	1.0565	1.0166	0.9919	0.9916	0.9926	0.9983	1.1611	0.9986	0.0789	0.039	0.0143	0.014	0.015	0.0207	0.1836	0.021	0.0751	0.0353	0.0106	0.0102	0.0113	0.017	0.1798	0.0172	0.0765	0.0366	0.0119	0.0116	0.0126	0.0183	0.1812
CPI-SS077D7365D	CD28_CD86	simple:P10747	simple:P42081	CD28	CD86	FALSE	FALSE	TRUE	curated	FALSE	0.213	0.0287	0.0217	0.0208	0.0186	0.0247	0.8273	0.0413	0.4949	0.3106	0.3036	0.3027	0.3005	0.3066	1.1093	0.3232	0.2091	0.0247	0.0177	0.0169	0.0146	0.0207	0.8234	0.0374	0.2054	0.021	0.014	0.0132	0.0109	0.017	0.8197	0.0337	0.2123	0.0279	0.0209	0.02	0.0178	0.0239	0.8266
CPI-SS0B0E09B1C	CTLA4_CD86	simple:P16410	simple:P42081	CTLA4	CD86	FALSE	FALSE	TRUE	curated	FALSE	0.2225	0.0382	0.0312	0.0303	0.0281	0.0342	0.8369	0.0508	1.1947	1.0103	1.0033	1.0025	1.0002	1.0063	1.809	1.023	0.2171	0.0327	0.0257	0.0249	0.0226	0.0287	0.8314	0.0454	0.2133	0.029	0.022	0.0211	0.0189	0.025	0.8277	0.0416	0.2147	0.0303	0.0233	0.0225	0.0202	0.0263	0.829
CPI-SS03EF699C7	HLA-E_KLRC1	simple:P13747	simple:P26715	HLA-E	KLRC1	FALSE	FALSE	TRUE	curated	FALSE	7.6168	8.1296	7.6143	7.6106	7.612	7.6236	7.6115	7.614	7.9808	8.4936	7.9784	7.9746	7.976	7.9876	7.9755	7.978	9.9302	10.4431	9.9278	9.9241	9.9255	9.937	9.925	9.9275	1.2166	1.7294	1.2141	1.2104	1.2118	1.2234	1.2113	1.2138	3.8434	4.3563	3.841	3.8373	3.8386	3.8502	3.8381
CPI-SS0C4FA643F	HLA-E_KLRC2	simple:P13747	simple:P26717	HLA-E	KLRC2	FALSE	FALSE	TRUE	curated	FALSE	7.6099	7.8267	7.6074	7.6127	7.608	7.6086	7.6076	7.61	7.974	8.1907	7.9715	7.9767	7.972	7.9726	7.9716	7.9741	9.9234	10.1402	9.9209	9.9262	9.9214	9.9221	9.9211	9.9235	1.2097	1.4265	1.2072	1.2125	1.2078	1.2084	1.2074	1.2098	3.8366	4.0534	3.8341	3.8393	3.8346	3.8353	3.8343
CPI-SS03339363E	HLA-E_KLRK1	simple:P13747	simple:P26718	HLA-E	KLRK1	FALSE	FALSE	TRUE	curated	FALSE	7.6069	7.6327	7.6064	7.6074	0	7.6069	7.6065	7.6071	7.9709	7.9967	7.9704	7.9714	0	7.9709	7.9705	7.9711	9.9204	9.9462	9.9199	9.9209	0	9.9204	9.9199	9.9206	1.2067	1.2325	1.2062	1.2072	0	1.2067	1.2063	1.2069	3.8336	3.8594	3.8331	3.834	0	3.8336	3.8331
CPI-SS0EB5AEC83	SELL_CD34	simple:P14151	simple:P28906	SELL	CD34	FALSE	FALSE	FALSE	curated	FALSE	0.9993	1.0043	2.6322	0.9918	1.1156	0.9986	0.9937	1.0011	0.4458	0.4508	2.0787	0.4383	0.5621	0.4451	0.4402	0.4476	0.0682	0.0733	1.7011	0.0608	0.1846	0.0676	0.0627	0.0701	0.0172	0.0223	1.6501	0.0098	0.1336	0.0166	0.0117	0.0191	0.023	0.0281	1.6559	0.0156	0.1394	0.0224	0.0175
CPI-SS015E1E2C6	SELP_CD34	simple:P16109	simple:P28906	SELP	CD34	FALSE	FALSE	FALSE	curated	FALSE	0.016	0.021	1.6489	0.0085	0.1323	0.0153	0.0104	0.0178	0.0159	0.0209	1.6488	0.0084	0.1322	0.0152	0.0103	0.0177	0.6477	0.6528	2.2806	0.6403	0.7641	0.6471	0.6422	0.6496	0.0187	0.0238	1.6516	0.0113	0.1351	0.0181	0.0132	0.0206	0.0157	0.0207	1.6486	0.0082	0.132	0.015	0.0101
CPI-SS087321EB5	SELL_SELPLG	simple:P14151	simple:Q14242	SELL	SELPLG	FALSE	FALSE	TRUE	curated	FALSE	1.0021	1.2841	0.9945	0.9903	0.9913	1.0509	1.1969	1.0641	0.4487	0.7306	0.441	0.4368	0.4378	0.4974	0.6434	0.5106	0.0711	0.3531	0.0634	0.0593	0.0603	0.1198	0.2658	0.1331	0.0201	0.3021	0.0124	0.0083	0.0093	0.0688	0.2148	0.0821	0.0259	0.3079	0.0182	0.0141	0.0151	0.0746	0.2206
CPI-SS02B7540B0	SELP_SELPLG	simple:P16109	simple:Q14242	SELP	SELPLG	FALSE	FALSE	TRUE	curated	FALSE	0.0189	0.3008	0.0112	0.007	0.008	0.0676	0.2136	0.0808	0.0187	0.3007	0.0111	0.0069	0.0079	0.0675	0.2135	0.0807	0.6506	0.9326	0.6429	0.6388	0.6398	0.6993	0.8453	0.7126	0.0216	0.3036	0.0139	0.0098	0.0108	0.0703	0.2163	0.0836	0.0185	0.3005	0.0109	0.0067	0.0077	0.0673	0.2133
CPI-SS086A1C18B	SELE_SELPLG	simple:P16581	simple:Q14242	SELE	SELPLG	FALSE	FALSE	TRUE	curated	FALSE	0.031	0.313	0.0233	0.0192	0.0202	0.0797	0.2257	0.093	0.0366	0.3186	0.0289	0.0248	0.0258	0.0853	0.2313	0.0986	5.1024	5.3844	5.0947	5.0906	5.0916	5.1511	5.2972	5.1644	0.0459	0.3278	0.0382	0.0341	0.0351	0.0946	0.2406	0.1078	0.0417	0.3236	0.034	0.0299	0.0308	0.0904	0.2364
CPI-SS06ABF2F5A	SELP_CD24	simple:P16109	simple:P25063	SELP	CD24	FALSE	FALSE	FALSE	curated	FALSE	0.9848	0.1251	0.0777	2.7162	0.0986	0.1168	0.1142	0.0782	0.9847	0.125	0.0776	2.7161	0.0985	0.1167	0.1141	0.0781	1.6165	0.7569	0.7094	3.3479	0.7304	0.7486	0.746	0.71	0.9875	0.1279	0.0804	2.7189	0.1014	0.1196	0.117	0.081	0.9845	0.1248	0.0774	2.7159	0.0983	0.1165	0.1139
CPI-SS04F90EE0D	SELE_GLG1	simple:P16581	simple:Q92896	SELE	GLG1	FALSE	FALSE	FALSE	curated	FALSE	0.216	0.3456	0.4764	0.2159	0.552	0.047	0.2295	0.1998	0.2216	0.3512	0.482	0.2215	0.5576	0.0526	0.2351	0.2054	5.2874	5.417	5.5478	5.2873	5.6234	5.1184	5.3009	5.2712	0.2309	0.3605	0.4913	0.2308	0.5668	0.0619	0.2444	0.2146	0.2267	0.3563	0.4871	0.2266	0.5626	0.0577	0.2402
CPI-SS01560CA22	CD99_PILRA	simple:P14209	simple:Q9UKJ1	CD99	PILRA	TRUE	FALSE	TRUE	curated	FALSE	0.8051	0.7945	0.7958	0.7959	0.7907	0.8022	1.32	0.8033	1.2671	1.2565	1.2577	1.2579	1.2526	1.2642	1.782	1.2653	2.0705	2.0599	2.0612	2.0613	2.0561	2.0676	2.5854	2.0688	0.5404	0.5298	0.5311	0.5313	0.526	0.5376	1.0553	0.5387	3.0193	3.0087	3.01	3.0102	3.0049	3.0164	3.5342
CPI-SS0A1864A37	NPR1_NPPC	simple:P16066	simple:P23582	NPR1	NPPC	TRUE	TRUE	FALSE	InnateDB-All	FALSE	0.0053	0.0128	0.0386	0.0323	0.0123	0.0049	0.0058	0.0049	0.0065	0.014	0.0399	0.0336	0.0136	0.0061	0.0071	0.0062	0.2417	0.2492	0.275	0.2687	0.2488	0.2413	0.2422	0.2413	0.0063	0.0138	0.0396	0.0333	0.0133	0.0059	0.0068	0.0059	0.03	0.0375	0.0634	0.057	0.0371	0.0296	0.0305
CPI-SS0EB4002A2	NPR3_NPPC	simple:P17342	simple:P23582	NPR3	NPPC	TRUE	TRUE	FALSE	I2D,InnateDB-All	FALSE	0.0063	0.0138	0.0397	0.0333	0.0134	0.0059	0.0068	0.006	0.0047	0.0123	0.0381	0.0318	0.0118	0.0044	0.0053	0.0044	0.0663	0.0738	0.0997	0.0933	0.0734	0.0659	0.0669	0.066	0.0207	0.0282	0.0541	0.0477	0.0278	0.0203	0.0212	0.0204	0.0673	0.0749	0.1007	0.0944	0.0744	0.067	0.0679
CPI-SS06B94F144	NPR2_NPPC	simple:P20594	simple:P23582	NPR2	NPPC	TRUE	TRUE	FALSE	guidetopharmacology.org	FALSE	0.0081	0.0156	0.0415	0.0351	0.0152	0.0077	0.0086	0.0078	0.0067	0.0142	0.0401	0.0337	0.0138	0.0063	0.0072	0.0064	0.0272	0.0348	0.0606	0.0543	0.0343	0.0269	0.0278	0.0269	0.0065	0.014	0.0398	0.0335	0.0136	0.0061	0.007	0.0061	0.0348	0.0423	0.0682	0.0618	0.0419	0.0344	0.0353
CPI-SS05F0AFA81	NPR3_OSTN	simple:P17342	simple:P61366	NPR3	OSTN	TRUE	TRUE	FALSE	guidetopharmacology.org	FALSE	0	0	0.0018	0	0.0021	0	0	0	0	0	0.0003	0	0.0006	0	0	0	0	0	0.0618	0	0.0621	0	0	0	0	0	0.0162	0	0.0165	0	0	0	0	0	0.0629	0	0.0632	0	0
CPI-SS02A170A99	SPN_SIGLEC1	simple:P16150	simple:Q9BZZ2	SPN	SIGLEC1	TRUE	FALSE	FALSE	curated	FALSE	0.0423	0.0539	0.0453	0.0442	0.0461	0.0422	0.4033	0.0461	0.4768	0.4884	0.4799	0.4787	0.4806	0.4768	0.8379	0.4807	0.0133	0.0249	0.0164	0.0152	0.0171	0.0133	0.3744	0.0172	0.018	0.0296	0.021	0.0199	0.0218	0.0179	0.379	0.0218	0.0155	0.0271	0.0185	0.0174	0.0193	0.0154	0.3765
CPI-SS03CC15FF3	PDGFRA_PDGFC	simple:P16234	simple:Q9NRA1	PDGFRA	PDGFC	TRUE	TRUE	FALSE	curated	FALSE	0.0112	0.0111	0.0203	0.0365	0.1603	0.0198	0.0433	0.0145	0.0122	0.0122	0.0213	0.0376	0.1614	0.0208	0.0443	0.0155	0.026	0.026	0.0352	0.0514	0.1752	0.0346	0.0582	0.0293	0.0125	0.0124	0.0216	0.0378	0.1616	0.0211	0.0446	0.0158	0.5443	0.5443	0.5534	0.5697	0.6934	0.5529	0.5764
CPI-SS03A3EE72E	FLT4_PDGFC	simple:P35916	simple:Q9NRA1	FLT4	PDGFC	TRUE	TRUE	FALSE	guidetopharmacology.org	FALSE	0.0065	0.0064	0.0156	0.0318	0.1556	0.0151	0.0386	0.0098	0.0108	0.0107	0.0199	0.0361	0.1599	0.0194	0.0429	0.0141	0.2193	0.2192	0.2284	0.2446	0.3684	0.2278	0.2514	0.2225	0.0051	0.0051	0.0143	0.0305	0.1543	0.0137	0.0373	0.0084	0.0058	0.0057	0.0149	0.0311	0.1549	0.0144	0.0379
CPI-SS0F972435E	FLT4_VEGFC	simple:P35916	simple:P49767	FLT4	VEGFC	TRUE	TRUE	FALSE	curated	FALSE	0.0078	0.0098	0.8535	0.018	0.0879	0.006	0.0056	0.0081	0.0121	0.0141	0.8578	0.0223	0.0922	0.0103	0.0099	0.0124	0.2206	0.2226	1.0662	0.2308	0.3007	0.2188	0.2184	0.2209	0.0065	0.0085	0.8521	0.0167	0.0866	0.0047	0.0043	0.0068	0.0071	0.0091	0.8527	0.0173	0.0872	0.0053	0.0049
CPI-SS0273C9AED	KDR_VEGFC	simple:P35968	simple:P49767	KDR	VEGFC	TRUE	TRUE	FALSE	curated	FALSE	0.0118	0.0138	0.8574	0.022	0.0919	0.01	0.0096	0.0121	0.0113	0.0132	0.8569	0.0214	0.0914	0.0094	0.009	0.0116	1.0065	1.0085	1.8521	1.0167	1.0866	1.0047	1.0043	1.0068	0.0097	0.0117	0.8554	0.0199	0.0898	0.0079	0.0075	0.01	0.0143	0.0162	0.8599	0.0245	0.0944	0.0124	0.012
CPI-SS0E0DEA7D5	PECAM1_CD38	simple:P16284	simple:P28907	PECAM1	CD38	FALSE	TRUE	TRUE	curated	FALSE	0.1117	0.221	0.0596	0.0546	0.0587	0.1979	0.2257	0.5451	0.1783	0.2876	0.1262	0.1213	0.1253	0.2646	0.2924	0.6118	5.4079	5.5172	5.3558	5.3508	5.3549	5.4941	5.522	5.8414	0.0855	0.1948	0.0334	0.0284	0.0325	0.1717	0.1996	0.5189	0.0916	0.2009	0.0395	0.0345	0.0386	0.1778	0.2057
CPI-SS081AD39D7	PECAM1_CD177	simple:P16284	simple:Q8N6Q3	PECAM1	CD177	FALSE	TRUE	FALSE	curated	FALSE	0.0538	0.072	0.0546	0.0527	0.0635	0.0545	0.0529	0.054	0.1204	0.1386	0.1213	0.1193	0.1301	0.1211	0.1195	0.1207	5.35	5.3682	5.3508	5.3489	5.3597	5.3507	5.3491	5.3503	0.0276	0.0458	0.0284	0.0265	0.0373	0.0283	0.0267	0.0278	0.0337	0.0519	0.0346	0.0326	0.0434	0.0344	0.0328
CPI-SS0362EFFDE	PMCH_MCHR1	simple:P20382	simple:Q99705	PMCH	MCHR1	TRUE	FALSE	TRUE	I2D	FALSE	0	0	0	0	0	0	0	0	0	0	0.0553	0.0555	0.0632	0	0.0552	0.0552	0	0	0.0036	0.0038	0.0115	0	0.0036	0.0036	0	0	0.0025	0.0027	0.0104	0	0.0024	0.0025	0	0	0.0007	0.0009	0.0086	0	0.0006
CPI-SS056AA08CF	EDN2_EDNRA	simple:P20800	simple:P25101	EDN2	EDNRA	TRUE	FALSE	TRUE	guidetopharmacology.org	FALSE	0.0072	0.0113	0.0106	0.0072	0.3524	0.0087	0.007	0.013	0.0112	0.0153	0.0146	0.0112	0.3564	0.0127	0.011	0.017	0.0045	0.0086	0.0078	0.0045	0.3497	0.0059	0.0043	0.0103	0.2788	0.2829	0.2822	0.2788	0.624	0.2803	0.2786	0.2846	0.0083	0.0124	0.0117	0.0083	0.3535	0.0098	0.0081
CPI-SS01946BE5C	C5AR1_RPS19	simple:P21730	simple:P39019	C5AR1	RPS19	FALSE	TRUE	FALSE	guidetopharmacology.org	FALSE	20.1401	17.6268	10.7583	16.5864	12.3224	10.608	15.61	7.4778	20.1557	17.6424	10.7739	16.6021	12.338	10.6236	15.6256	7.4934	20.1539	17.6406	10.7721	16.6003	12.3362	10.6218	15.6238	7.4916	20.1633	17.65	10.7815	16.6096	12.3456	10.6312	15.6332	7.501	20.1497	17.6365	10.7679	16.5961	12.332	10.6177	15.6197
CPI-SS04456F441	TNFSF4_TNFRSF4	simple:P23510	simple:P43489	TNFSF4	TNFRSF4	FALSE	FALSE	TRUE	curated	FALSE	0.0429	1.5598	0.715	0.0308	0.05	0.2873	0.1212	0.1338	0.1713	1.6882	0.8434	0.1592	0.1784	0.4157	0.2496	0.2622	0.0392	1.5561	0.7113	0.0271	0.0463	0.2836	0.1175	0.1301	0.0368	1.5537	0.7089	0.0247	0.0439	0.2812	0.1151	0.1277	0.0906	1.6076	0.7628	0.0786	0.0978	0.3351	0.169
CPI-SS05E63FBEC	CXCR1_CXCL5	simple:P25024	simple:P42830	CXCR1	CXCL5	TRUE	TRUE	FALSE	curated	FALSE	0	0	0	0	0	0	0	0	0.004	0.0054	0.0037	0.0154	0.0663	0.0042	0.0238	0.0032	0	0	0	0	0	0	0	0	0.0018	0.0032	0.0015	0.0132	0.0641	0.002	0.0217	0.001	0	0	0	0	0	0	0
CPI-SS087BD262F	CXCR2_CXCL5	simple:P25025	simple:P42830	CXCR2	CXCL5	TRUE	TRUE	FALSE	curated	FALSE	0.0024	0.0038	0.0021	0.0139	0.0648	0.0026	0.0223	0.0016	0.0054	0.0068	0.0051	0.0168	0.0677	0.0056	0.0253	0.0046	0.0018	0.0032	0.0015	0.0132	0.0641	0.002	0.0216	0.001	0.0014	0.0028	0.0011	0.0129	0.0638	0.0016	0.0213	0.0006	0.0015	0.0029	0.0012	0.0129	0.0638	0.0017	0.0214
CPI-SS0C7012011	CXCR1_YARS	simple:P25024	simple:P54577	CXCR1	YARS	FALSE	TRUE	FALSE	guidetopharmacology.org	FALSE	0	0	0	0	0	0	0	0	0.0899	0.2299	0.1418	0.1761	0.1349	0.1687	0.1291	0.0865	0	0	0	0	0	0	0	0	0.0877	0.2278	0.1396	0.1739	0.1327	0.1665	0.1269	0.0843	0	0	0	0	0	0	0
CPI-SS0288E42FB	CXCR1_CXCL6	simple:P25024	simple:P80162	CXCR1	CXCL6	TRUE	TRUE	FALSE	curated	FALSE	0	0	0	0	0	0	0	0	0	0.0039	0.0044	0.008	0.0486	0	0.0042	0.0033	0	0	0	0	0	0	0	0	0	0.0017	0.0023	0.0058	0.0464	0	0.002	0.0012	0	0	0	0	0	0	0
CPI-SS0C7915758	CXCR2_CXCL6	simple:P25025	simple:P80162	CXCR2	CXCL6	TRUE	TRUE	FALSE	curated	FALSE	0	0.0024	0.0029	0.0064	0.0471	0	0.0026	0.0018	0	0.0053	0.0059	0.0094	0.05	0	0.0056	0.0048	0	0.0017	0.0022	0.0058	0.0464	0	0.002	0.0011	0	0.0014	0.0019	0.0054	0.0461	0	0.0016	0.0008	0	0.0014	0.002	0.0055	0.0461	0	0.0017
CPI-SS0D2539AEB	FPR3_HEBP1	simple:P25089	simple:Q9NRV9	FPR3	HEBP1	FALSE	TRUE	FALSE	guidetopharmacology.org	FALSE	0.0805	0.0534	0.4182	0.4561	0.3198	0.1105	0.2101	0.0449	0.0923	0.0652	0.4301	0.468	0.3316	0.1223	0.2219	0.0568	0.0879	0.0608	0.4256	0.4636	0.3272	0.1179	0.2175	0.0523	0.0764	0.0493	0.4142	0.4521	0.3157	0.1065	0.2061	0.0409	0.0807	0.0536	0.4185	0.4564	0.32	0.1108	0.2104
CPI-SS0C321CE6D	FPR2_CAMP	simple:P25090	simple:P49913	FPR2	CAMP	TRUE	TRUE	FALSE	guidetopharmacology.org	FALSE	0.0021	0.0014	0.001	0.0204	0.0011	0.0031	0.0075	0.0026	0.0027	0.002	0.0016	0.0211	0.0017	0.0037	0.0081	0.0032	0.0019	0.0012	0.0008	0.0203	0.0009	0.0029	0.0073	0.0024	0.0031	0.0023	0.0019	0.0214	0.002	0.0041	0.0084	0.0035	0.0037	0.003	0.0026	0.0221	0.0027	0.0047	0.0091
CPI-SS09A3A441F	GUCY2C_GUCA2A	simple:P25092	simple:Q02747	GUCY2C	GUCA2A	TRUE	TRUE	FALSE	guidetopharmacology.org	FALSE	0.0311	0	0.0312	0.0308	0	0	0	0	0.0006	0	0.0006	0.0003	0	0	0	0	0.0006	0	0.0007	0.0004	0	0	0	0	0	0	0	0	0	0	0	0	0	0	0	0	0	0	0
CPI-SS0231B999D	GUCY2C_GUCA2B	simple:P25092	simple:Q16661	GUCY2C	GUCA2B	TRUE	TRUE	FALSE	guidetopharmacology.org	FALSE	0	0	0	0	0	0	0.0316	0	0	0	0	0	0	0	0.0011	0	0	0	0	0	0	0	0.0011	0	0	0	0	0	0	0	0	0	0	0	0	0	0	0	0
CPI-SS03EACE0E0	MST1_MST1R	simple:P26927	simple:Q04912	MST1	MST1R	TRUE	FALSE	TRUE	curated	FALSE	0.0075	0.0048	0.0121	0.0371	0.009	0.0047	0.006	0.0051	0.0108	0.0081	0.0154	0.0405	0.0124	0.008	0.0094	0.0085	0.0167	0.014	0.0213	0.0463	0.0182	0.0139	0.0152	0.0143	0.0202	0.0176	0.0248	0.0499	0.0218	0.0175	0.0188	0.0179	0.0178	0.0151	0.0224	0.0474	0.0194	0.015	0.0164
CPI-SS099C401F7	ACVR2A_INHBE	simple:P27037	simple:P58166	ACVR2A	INHBE	TRUE	TRUE	FALSE	curated	FALSE	0	0	0	0.0117	0.0118	0	0	0.0126	0	0	0	0.028	0.0282	0	0	0.029	0	0	0	0.0482	0.0484	0	0	0.0492	0	0	0	0.0141	0.0143	0	0	0.0151	0	0	0	0.0739	0.0741	0	0
CPI-SS0412C803A	TNFRSF8_TNFSF8	simple:P28908	simple:P32971	TNFRSF8	TNFSF8	FALSE	TRUE	FALSE	curated	FALSE	0.0204	0.1045	0.0042	0.0032	0.0055	0.0065	0.0276	0.0146	0.0515	0.1357	0.0354	0.0344	0.0366	0.0377	0.0587	0.0458	0.043	0.1272	0.0269	0.0259	0.0281	0.0292	0.0502	0.0373	0.0173	0.1015	0.0012	0.0002	0.0024	0.0035	0.0245	0.0116	0.0211	0.1053	0.005	0.004	0.0062	0.0073	0.0283
CPI-SS08991B378	CD6_ALCAM	simple:P30203	simple:Q13740	CD6	ALCAM	TRUE	FALSE	FALSE	curated	FALSE	0.1485	0.0662	0.1149	0.3164	0.1399	0.0932	0.4865	0.091	0.5566	0.4743	0.5229	0.7245	0.548	0.5012	0.8945	0.4991	0.1296	0.0473	0.0959	0.2975	0.121	0.0742	0.4675	0.0721	0.1231	0.0408	0.0894	0.291	0.1145	0.0677	0.461	0.0656	0.1232	0.0409	0.0896	0.2911	0.1146	0.0679	0.4612
CPI-SS0D0252D87	AXL_IL15RA	simple:P30530	simple:Q13261	AXL	IL15RA	TRUE	TRUE	TRUE	I2D	FALSE	0.0436	0.074	0.1278	0.0401	0.1457	0.0269	0.0847	0.0408	0.0638	0.0941	0.1479	0.0603	0.1659	0.047	0.1048	0.0609	0.0438	0.0741	0.128	0.0403	0.1459	0.027	0.0849	0.041	0.0556	0.0859	0.1397	0.0521	0.1577	0.0388	0.0967	0.0528	0.5908	0.6211	0.675	0.5873	0.6929	0.574	0.6319
CPI-SS077B160B9	IL15_IL15RA	simple:P40933	simple:Q13261	IL15	IL15RA	TRUE	FALSE	TRUE	guidetopharmacology.org	FALSE	0.097	0.1273	0.1811	0.0935	0.1991	0.0802	0.1381	0.0942	0.0601	0.0904	0.1442	0.0566	0.1622	0.0433	0.1012	0.0573	0.1467	0.177	0.2308	0.1432	0.2488	0.1299	0.1878	0.1439	0.057	0.0874	0.1412	0.0535	0.1591	0.0403	0.0981	0.0542	0.058	0.0883	0.1421	0.0545	0.1601	0.0412	0.099
CPI-SS03A4F7DC8	AXL_GAS6	simple:P30530	simple:Q14393	AXL	GAS6	TRUE	TRUE	FALSE	guidetopharmacology.org	FALSE	0.0353	0.0423	0.8289	0.2636	1.3082	0.0436	0.3253	0.3544	0.0554	0.0625	0.8491	0.2838	1.3283	0.0637	0.3454	0.3745	0.0354	0.0425	0.8291	0.2638	1.3084	0.0438	0.3254	0.3546	0.0472	0.0543	0.8409	0.2756	1.3201	0.0555	0.3372	0.3663	0.5824	0.5895	1.3761	0.8108	1.8554	0.5908	0.8724
CPI-SS085195142	TYRO3_GAS6	simple:Q06418	simple:Q14393	TYRO3	GAS6	TRUE	TRUE	FALSE	guidetopharmacology.org	FALSE	0.0236	0.0306	0.8172	0.2519	1.2965	0.0319	0.3136	0.3427	0.029	0.036	0.8226	0.2573	1.3019	0.0373	0.319	0.3481	0.0391	0.0462	0.8328	0.2675	1.3121	0.0475	0.3291	0.3583	0.0447	0.0517	0.8384	0.273	1.3176	0.053	0.3347	0.3638	0.0456	0.0527	0.8393	0.274	1.3186	0.054	0.3356
CPI-SS0415CC75D	MERTK_GAS6	simple:Q12866	simple:Q14393	MERTK	GAS6	TRUE	TRUE	FALSE	guidetopharmacology.org	FALSE	0.0288	0.0358	0.8225	0.2571	1.3017	0.0371	0.3188	0.3479	0.0323	0.0393	0.8259	0.2606	1.3052	0.0406	0.3223	0.3514	0.1005	0.1075	0.8942	0.3289	1.3734	0.1088	0.3905	0.4196	0.0259	0.033	0.8196	0.2543	1.2988	0.0342	0.3159	0.345	0.0537	0.0607	0.8473	0.282	1.3266	0.062	0.3437
CPI-SS0B27088B4	CALCR_ADM	simple:P30988	simple:P35318	CALCR	ADM	TRUE	TRUE	FALSE	guidetopharmacology.org	FALSE	0	0	0	0	0	0	0	0	0	0	0	0	0	0	0	0	0.0463	0.0352	0.1935	0.2311	0.6566	0.028	0.3538	0.1837	0.0436	0.0325	0.1907	0.2284	0.6539	0.0253	0.3511	0.181	0	0	0	0	0	0	0
CPI-SS032CFAE42	CALCR_ADM2	simple:P30988	simple:Q7Z4H4	CALCR	ADM2	TRUE	TRUE	FALSE	guidetopharmacology.org	FALSE	0	0	0	0	0	0	0	0	0	0	0	0	0	0	0	0	0.0086	0.0158	0.0099	0.019	0.0104	0.0062	0.0051	0.0246	0.0059	0.013	0.0072	0.0163	0.0077	0.0035	0.0024	0.0219	0	0	0	0	0	0	0
CPI-SS083319328	NTSR1_NTS	simple:P30989	simple:P30990	NTSR1	NTS	TRUE	TRUE	FALSE	guidetopharmacology.org	FALSE	0	0	0	0	0	0	0	0	0.0032	0	0.1169	0.0043	0.0012	0.0067	0.0022	0.0018	0	0	0	0	0	0	0	0	0	0	0	0	0	0	0	0	0	0	0	0	0	0	0
CPI-SS073C1B796	CD52_SIGLEC10	simple:P31358	simple:Q96LC7	CD52	SIGLEC10	TRUE	FALSE	FALSE	curated	FALSE	4.3906	4.291	4.2827	4.29	4.283	4.4588	4.6138	4.2892	3.5031	3.4035	3.3952	3.4025	3.3955	3.5713	3.7263	3.4017	0.1743	0.0747	0.0664	0.0737	0.0666	0.2425	0.3974	0.0729	0.1492	0.0496	0.0413	0.0486	0.0415	0.2173	0.3723	0.0477	0.1493	0.0497	0.0414	0.0487	0.0416	0.2174	0.3724
CPI-SS0E5593D5C	BMP8B_PLAUR	simple:P34820	simple:Q03405	BMP8B	PLAUR	TRUE	FALSE	TRUE	InnateDB-All	FALSE	0.0903	0.2653	0.2232	0.2667	0.5249	2.6814	5.1491	0.2194	0.0909	0.2659	0.2238	0.2672	0.5254	2.682	5.1497	0.22	0.0808	0.2558	0.2137	0.2571	0.5153	2.6719	5.1396	0.2099	0.0879	0.2629	0.2208	0.2643	0.5225	2.6791	5.1467	0.217	0.0929	0.2679	0.2258	0.2692	0.5274	2.684	5.1516
CPI-SS0A91954A0	RYK_WNT3A	simple:P34925	simple:P56704	RYK	WNT3A	TRUE	TRUE	FALSE	I2D	FALSE	0	0	0	0.1508	0.1492	0	0	0	0	0	0	0.153	0.1514	0	0	0	0	0	0	0.2464	0.2449	0	0	0	0	0	0	0.2432	0.2417	0	0	0	0	0	0	0.245	0.2434	0	0
CPI-SS0D8148841	APLNR_APLN	simple:P35414	simple:Q9ULZ1	APLNR	APLN	TRUE	TRUE	FALSE	guidetopharmacology.org	FALSE	0.0034	0.004	0.0545	0.0053	0.0134	0	0.0036	0.0038	0.004	0.0046	0.0551	0.0058	0.014	0	0.0042	0.0044	0.6804	0.6809	0.7315	0.6822	0.6904	0	0.6806	0.6807	0.002	0.0026	0.0531	0.0039	0.0121	0	0.0022	0.0024	0.0286	0.0292	0.0797	0.0304	0.0386	0	0.0288
CPI-SS08833E2DA	CHRNA7_SLURP1	simple:P36544	simple:P55000	CHRNA7	SLURP1	TRUE	TRUE	FALSE	IMEx,InnateDB-All,UniProt	FALSE	0	0	0	0	0	0	0	0	0	0	0	0.0063	0.0005	0.0004	0	0	0	0	0	0.0198	0.0141	0.0139	0	0	0	0	0	0.0084	0.0026	0.0025	0	0	0	0	0	0.0089	0.0032	0.0031	0
CPI-SS076FEB261	FLT3_FLT3LG	simple:P36888	simple:P49771	FLT3	FLT3LG	TRUE	TRUE	FALSE	curated	FALSE	0.032	0.2218	0.0347	0.0128	0.043	0.026	0.0195	0.0162	0.029	0.2188	0.0317	0.0098	0.04	0.023	0.0165	0.0133	0.0284	0.2182	0.0312	0.0092	0.0395	0.0224	0.0159	0.0127	0.0337	0.2235	0.0365	0.0145	0.0447	0.0277	0.0212	0.018	0.0294	0.2192	0.0321	0.0101	0.0404	0.0234	0.0169
CPI-SS06CBC985C	LTBR_LTB	simple:P36941	simple:Q06643	LTBR	LTB	FALSE	TRUE	FALSE	curated	FALSE	4.7159	2.5322	0.0792	0.1996	0.0592	0.1055	0.5087	0.1514	4.7134	2.5298	0.0768	0.1971	0.0568	0.1031	0.5063	0.149	4.9986	2.8149	0.3619	0.4823	0.3419	0.3882	0.7915	0.4341	4.9368	2.7531	0.3001	0.4205	0.2801	0.3264	0.7296	0.3723	4.9752	2.7916	0.3385	0.4589	0.3185	0.3648	0.7681
CPI-SS066FE05CA	LEP_LEPR	simple:P41159	simple:P48357	LEP	LEPR	TRUE	FALSE	TRUE	curated	FALSE	0.0066	0.0099	0.2366	0.0246	0.1306	0.0276	0.0133	0.0078	0	0	0	0	0	0	0	0	0	0	0	0	0	0	0	0	0.0062	0.0094	0.2362	0.0242	0.1302	0.0271	0.0129	0.0074	0.0063	0.0096	0.2363	0.0244	0.1304	0.0273	0.0131
CPI-SS04CD88411	GPR1_RARRES2	simple:P46091	simple:Q99969	GPR1	RARRES2	TRUE	TRUE	FALSE	guidetopharmacology.org	FALSE	0.0424	0.0489	0.0973	0.188	4.0785	0.0444	0.0348	0.0369	0.0429	0.0493	0.0977	0.1884	4.0789	0.0448	0.0352	0.0373	0.0445	0.051	0.0994	0.1901	4.0806	0.0464	0.0368	0.039	0.0423	0.0488	0.0972	0.1879	4.0784	0.0442	0.0346	0.0368	0.0629	0.0693	0.1177	0.2084	4.0989	0.0648	0.0552
CPI-SS07D56EB05	CMKLR1_RARRES2	simple:Q99788	simple:Q99969	CMKLR1	RARRES2	TRUE	TRUE	FALSE	guidetopharmacology.org	FALSE	0.045	0.0515	0.0999	0.1906	4.0811	0.047	0.0373	0.0395	0.0503	0.0568	0.1051	0.1959	4.0864	0.0522	0.0426	0.0447	0.1058	0.1122	0.1606	0.2513	4.1418	0.1077	0.0981	0.1002	0.0455	0.0519	0.1003	0.191	4.0815	0.0474	0.0378	0.0399	0.0795	0.0859	0.1343	0.225	4.1155	0.0814	0.0718
CPI-SS0B6643F31	XCR1_XCL1	simple:P46094	simple:P47992	XCR1	XCL1	TRUE	TRUE	FALSE	curated	FALSE	0.0132	1.0516	0.0103	0.0067	0.0085	0.039	0.016	0.0262	0.0136	1.052	0.0108	0.0071	0.009	0.0394	0.0164	0.0266	0	0	0	0	0	0	0	0	0.0129	1.0513	0.0101	0.0064	0.0082	0.0387	0.0157	0.0259	0.0134	1.0518	0.0105	0.0069	0.0087	0.0392	0.0162
CPI-SS052D34F0B	XCR1_XCL2	simple:P46094	simple:Q9UBD3	XCR1	XCL2	TRUE	TRUE	FALSE	curated	FALSE	0.0159	1.2302	0.008	0.0032	0.0089	0.0262	0.0209	0.0139	0.0163	1.2307	0.0085	0.0036	0.0093	0.0266	0.0213	0.0144	0	0	0	0	0	0	0	0	0.0156	1.2299	0.0077	0.0029	0.0086	0.0259	0.0206	0.0136	0.0161	1.2304	0.0082	0.0034	0.0091	0.0264	0.0211
CPI-SS07B3139A0	NMU_NMUR2	simple:P48645	simple:Q9GZQ4	NMU	NMUR2	TRUE	FALSE	TRUE	guidetopharmacology.org	FALSE	0	0	0	0	0	0	0	0	0	0	0.0052	0	0	0	0	0	0	0	0	0	0	0	0	0	0	0	0.0179	0	0	0	0	0	0	0	0.0092	0	0	0	0
CPI-SS018BD4882	NMU_NMUR1	simple:P48645	simple:Q9HB89	NMU	NMUR1	TRUE	FALSE	TRUE	guidetopharmacology.org	FALSE	0	0	0	0	0	0	0	0	0.005	0.0267	0.0072	0.0048	0.0123	0.0103	0.0049	0.0059	0	0	0	0	0	0	0	0	0.0177	0.0394	0.0199	0.0174	0.025	0.023	0.0176	0.0185	0.009	0.0307	0.0112	0.0088	0.0163	0.0143	0.0089
CPI-SS032E9A219	CX3CR1_CX3CL1	simple:P49238	simple:P78423	CX3CR1	CX3CL1	TRUE	TRUE	TRUE	curated	FALSE	0.0053	0.0102	0.4549	0.1124	0.0591	0.004	0.0061	0.0084	0.0668	0.0717	0.5164	0.1739	0.1206	0.0655	0.0677	0.0699	0.0049	0.0097	0.4544	0.1119	0.0586	0.0035	0.0057	0.0079	0.0049	0.0097	0.4544	0.1119	0.0587	0.0035	0.0057	0.008	0.007	0.0119	0.4566	0.114	0.0608	0.0057	0.0078
CPI-SS04ACF8F99	PRLHR_PRLH	simple:P49683	simple:P81277	PRLHR	PRLH	TRUE	TRUE	FALSE	guidetopharmacology.org	FALSE	0	0	0	0	0	0	0	0	0	0	0	0.0015	0	0.0008	0.0006	0	0	0	0	0.0012	0	0.0005	0.0003	0	0	0	0	0.0021	0	0.0014	0.0012	0	0	0	0	0	0	0	0
CPI-SS0EF1A7415	CCR4_CCL17	simple:P51679	simple:Q92583	CCR4	CCL17	TRUE	TRUE	FALSE	curated	FALSE	0.0146	0.012	0.0082	0.0127	0.0078	0.0119	0.4199	0.0133	0.1408	0.1382	0.1344	0.1389	0.1341	0.1382	0.5462	0.1395	0.0113	0.0087	0.0049	0.0094	0.0045	0.0086	0.4166	0.0099	0.0126	0.01	0.0062	0.0107	0.0058	0.0099	0.418	0.0113	0.0114	0.0088	0.005	0.0095	0.0046	0.0087	0.4167
CPI-SS0974EB232	ACKR1_CCL17	simple:Q16570	simple:Q92583	ACKR1	CCL17	TRUE	TRUE	FALSE	I2D	FALSE	0.0423	0.0397	0.0359	0.0404	0.0355	0.0396	0.4477	0.041	0.0356	0.033	0.0292	0.0337	0.0288	0.0329	0.4409	0.0343	7.1281	7.1255	7.1217	7.1262	7.1213	7.1254	7.5335	7.1268	0.0274	0.0247	0.0209	0.0255	0.0206	0.0247	0.4327	0.026	0.0464	0.0438	0.04	0.0445	0.0396	0.0437	0.4517
CPI-SS09CCC0451	INHBE_ACVR2B	simple:P58166	simple:Q13705	INHBE	ACVR2B	TRUE	FALSE	TRUE	curated	FALSE	0	0	0	0	0	0	0	0	0	0	0	0	0	0	0	0	0	0	0	0	0	0	0	0	0.009	0.0147	0.0378	0.0418	0.0296	0.0115	0.0086	0.0069	0.0092	0.0149	0.038	0.042	0.0298	0.0116	0.0088
CPI-SS095DCA7F7	LILRA4_BST2	simple:P59901	simple:Q10589	LILRA4	BST2	FALSE	TRUE	FALSE	curated	FALSE	1.3493	2.0194	3.9315	3.0412	2.3415	2.739	2.0924	0.96	1.3365	2.0066	3.9187	3.0284	2.3287	2.7262	2.0796	0.9472	1.337	2.0071	3.9192	3.0289	2.3292	2.7267	2.0801	0.9477	1.3355	2.0056	3.9177	3.0274	2.3277	2.7252	2.0786	0.9462	1.337	2.0071	3.9192	3.0289	2.3292	2.7267	2.0801
CPI-SS0BC884A75	QRFP_QRFPR	simple:P83859	simple:Q96P65	QRFP	QRFPR	TRUE	FALSE	TRUE	guidetopharmacology.org	FALSE	0	0	0	0	0	0	0	0	0	0	0	0	0	0	0	0	0	0	0	0	0	0	0	0	0.001	0	0.0022	0	0	0	0	0	0	0	0	0	0	0	0
CPI-SS036437279	DSG1_DSC2	simple:Q02413	simple:Q02487	DSG1	DSC2	FALSE	FALSE	FALSE	curated	FALSE	0.0088	0.0159	0.0284	0.4723	0.0201	0.0118	0.0985	0.0182	0.0075	0.0146	0.0271	0.4709	0.0188	0.0104	0.0971	0.0169	0	0	0	0	0	0	0	0	0.1046	0.1117	0.1242	0.5681	0.1159	0.1076	0.1943	0.1141	0.0103	0.0174	0.0299	0.4737	0.0216	0.0132	0.0999
CPI-SS062307CFE	DSG1_DSC1	simple:Q02413	simple:Q08554	DSG1	DSC1	FALSE	FALSE	FALSE	curated	FALSE	0	0	0	0.0028	0	0	0.0027	0	0	0	0	0.0014	0	0	0.0013	0	0	0	0	0	0	0	0	0	0	0	0	0.0986	0	0	0.0985	0	0	0	0	0.0042	0	0	0.0041
CPI-SS09000F32A	DSG1_DSC3	simple:Q02413	simple:Q14574	DSG1	DSC3	FALSE	FALSE	FALSE	curated	FALSE	0.0054	0.0044	0.0027	0.1149	0.013	0.0038	0.0046	0.0047	0.0041	0.003	0.0014	0.1135	0.0116	0.0024	0.0032	0.0033	0	0	0	0	0	0	0	0	0.1012	0.1002	0.0986	0.2107	0.1088	0.0996	0.1004	0.1005	0.0069	0.0058	0.0042	0.1163	0.0144	0.0052	0.0061
CPI-SS0B6F0C894	DSG2_DSC3	simple:Q14126	simple:Q14574	DSG2	DSC3	FALSE	FALSE	FALSE	curated	FALSE	0.0232	0.0222	0.0205	0.1327	0.0307	0.0216	0.0224	0.0225	0.0207	0.0196	0.018	0.1301	0.0282	0.019	0.0199	0.0199	0.0777	0.0767	0.0751	0.1872	0.0853	0.0761	0.0769	0.077	0.3367	0.3357	0.3341	0.4462	0.3443	0.3351	0.3359	0.336	0.0683	0.0673	0.0656	0.1778	0.0759	0.0667	0.0675
CPI-SS06D13FCD3	DSC2_DSG2	simple:Q02487	simple:Q14126	DSC2	DSG2	FALSE	FALSE	FALSE	curated	FALSE	0.0266	0.0241	0.0811	0.3401	0.0717	0.0166	0.0254	0.0194	0.0337	0.0312	0.0882	0.3472	0.0788	0.0237	0.0325	0.0265	0.0462	0.0437	0.1007	0.3597	0.0913	0.0362	0.045	0.039	0.49	0.4875	0.5446	0.8036	0.5352	0.48	0.4889	0.4828	0.0379	0.0354	0.0924	0.3514	0.083	0.0279	0.0367
CPI-SS08B94BEB2	DSC1_DSG2	simple:Q08554	simple:Q14126	DSC1	DSG2	FALSE	FALSE	FALSE	curated	FALSE	0	0	0	0	0	0	0	0	0	0	0	0	0	0	0	0	0	0	0	0	0	0	0	0	0.0205	0.018	0.0751	0.3341	0.0657	0.0105	0.0194	0.0134	0	0	0	0	0	0	0
CPI-SS0B337B316	TEK_ANGPT1	simple:Q02763	simple:Q15389	TEK	ANGPT1	TRUE	TRUE	FALSE	curated	FALSE	0.0042	0.0048	0.0073	0.013	0.1611	0.0043	0.0052	0.0041	0.0039	0.0045	0.007	0.0127	0.1608	0.004	0.0049	0.0039	0.4474	0.4479	0.4504	0.4561	0.6042	0.4475	0.4484	0.4473	0.007	0.0075	0.01	0.0157	0.1639	0.0071	0.008	0.0069	0.0103	0.0109	0.0133	0.0191	0.1672	0.0104	0.0113
CPI-SS00BBA318F	TEK_ANGPT4	simple:Q02763	simple:Q9Y264	TEK	ANGPT4	TRUE	TRUE	FALSE	curated	FALSE	0	0.0032	0.0032	0	0.0223	0.0045	0.0034	0	0	0.0029	0.0029	0	0.022	0.0042	0.0031	0	0	0.4463	0.4464	0	0.4654	0.4476	0.4465	0	0	0.0059	0.006	0	0.0251	0.0072	0.0061	0	0	0.0093	0.0093	0	0.0284	0.0105	0.0095
CPI-SS09D5B5F9C	LRP1_ERFE	simple:Q07954	simple:Q4G0M1	LRP1	ERFE	TRUE	TRUE	FALSE	InnateDB-All	FALSE	0.0184	0.0185	0.0189	0.0196	0.0232	0	0.0197	0	0.0245	0.0246	0.0249	0.0257	0.0293	0	0.0258	0	0.0132	0.0133	0.0137	0.0145	0.0181	0	0.0146	0	0.0428	0.0429	0.0433	0.0441	0.0476	0	0.0441	0	1.3392	1.3393	1.3396	1.3404	1.344	0	1.3405
CPI-SS0E9015902	CD47_SIRPG	simple:Q08722	simple:Q9P1W8	CD47	SIRPG	FALSE	TRUE	FALSE	curated	FALSE	0.7528	0.9523	0.7529	0.7531	0.7535	0.7559	0.7542	0.7585	0.5774	0.7769	0.5776	0.5777	0.5781	0.5806	0.5788	0.5832	0.3008	0.5002	0.3009	0.301	0.3014	0.3039	0.3021	0.3065	0.5459	0.7453	0.546	0.5461	0.5465	0.549	0.5472	0.5516	0.3548	0.5542	0.3549	0.355	0.3554	0.3579	0.3561
CPI-SS083E7D88C	CRHR2_UCN2	simple:Q13324	simple:Q96RP3	CRHR2	UCN2	TRUE	TRUE	FALSE	guidetopharmacology.org	FALSE	0	0	0	0	0	0	0	0	0	0	0	0	0	0	0	0	0	0	0	0	0	0	0	0	0	0	0	0	0	0	0	0	0.0027	0	0.0025	0.0031	0.0076	0.003	0.0033
CPI-SS0D00AAD2F	SEMA5A_PLXNB3	simple:Q13591	simple:Q9ULL4	SEMA5A	PLXNB3	FALSE	FALSE	TRUE	curated	FALSE	0.0028	0	0	0.0035	0.0027	0.0027	0	0	0.0052	0	0	0.0059	0.0051	0.0051	0	0	0.0037	0	0	0.0043	0.0036	0.0035	0	0	0.007	0	0	0.0077	0.007	0.0069	0	0	0.2168	0	0	0.2175	0.2167	0.2167	0
CPI-SS0893BD6B6	IL16_GRIN2C	simple:Q14005	simple:Q14957	IL16	GRIN2C	TRUE	FALSE	TRUE	I2D	FALSE	0.3588	0.3605	0.3597	0.3688	0.3715	0.3587	0.3597	0.36	0.3415	0.3433	0.3425	0.3516	0.3543	0.3415	0.3425	0.3428	0.0355	0.0372	0.0364	0.0455	0.0482	0.0354	0.0364	0.0367	0.0093	0.011	0.0102	0.0193	0.022	0.0092	0.0102	0.0105	0.0484	0.0501	0.0493	0.0585	0.0611	0.0483	0.0494
CPI-SS0F856A80F	KISS1_KISS1R	simple:Q15726	simple:Q969F8	KISS1	KISS1R	TRUE	FALSE	TRUE	guidetopharmacology.org	FALSE	0	0	0	0	0	0	0	0	0	0	0	0	0	0	0	0	0.014	0.0127	0.0039	0.0502	0.0359	0.0058	0.0084	0.0294	0.0184	0.0172	0.0083	0.0547	0.0403	0.0102	0.0129	0.0339	0	0	0	0	0	0	0
CPI-SS07DFEBFA8	GPR19_ENHO	simple:Q15760	simple:Q6UWT2	GPR19	ENHO	TRUE	TRUE	FALSE	guidetopharmacology.org	FALSE	0.0025	0	0.0023	0.0148	0.0026	0.0167	0.0329	0.0024	0.0099	0	0.0097	0.0222	0.0099	0.024	0.0403	0.0097	0.0015	0	0.0013	0.0139	0.0016	0.0157	0.032	0.0014	0.0045	0	0.0043	0.0169	0.0046	0.0187	0.035	0.0044	0.0011	0	0.0009	0.0135	0.0012	0.0153	0.0316
CPI-SS067BA9202	LAIR1_LILRB4	simple:Q6GTX8	simple:Q8NHJ6	LAIR1	LILRB4	FALSE	TRUE	TRUE	curated	FALSE	0.093	0.102	0.0934	0.0961	0.0963	0.1055	1.0662	0.119	0.143	0.152	0.1434	0.1461	0.1463	0.1555	1.1162	0.169	0.0244	0.0335	0.0248	0.0276	0.0278	0.037	0.9977	0.0505	0.0354	0.0445	0.0358	0.0386	0.0388	0.048	1.0086	0.0615	0.0312	0.0403	0.0317	0.0344	0.0346	0.0438	1.0045
CPI-SS00ABEE10B	IGFL1_IGFLR1	simple:Q6UW32	simple:Q9H665	IGFL1	IGFLR1	TRUE	FALSE	TRUE	IMEx,InnateDB-All,UniProt	FALSE	0.0412	0.0793	0.008	0.01	0.0023	0.0645	0.083	0.0211	0	0	0	0	0	0	0	0	0.0407	0.0788	0.0074	0.0095	0.0017	0.0639	0.0825	0.0206	0.0475	0.0856	0.0142	0.0163	0.0085	0.0707	0.0892	0.0273	0.0424	0.0806	0.0092	0.0113	0.0035	0.0657	0.0842
CPI-SS08EDE5442	IGFL2_IGFLR1	simple:Q6UWQ7	simple:Q9H665	IGFL2	IGFLR1	TRUE	FALSE	TRUE	IMEx,InnateDB-All,UniProt	FALSE	0.0416	0.0797	0.0084	0.0104	0.0027	0.0649	0.0834	0.0215	0.1389	0.177	0.1057	0.1077	0.0999	0.1622	0.1807	0.1188	0.0425	0.0807	0.0093	0.0114	0.0036	0.0658	0.0843	0.0224	0.0446	0.0827	0.0114	0.0134	0.0056	0.0679	0.0864	0.0245	0.0864	0.1245	0.0531	0.0552	0.0474	0.1096	0.1282
CPI-SS0327E1782	IGFL3_IGFLR1	simple:Q6UXB1	simple:Q9H665	IGFL3	IGFLR1	TRUE	FALSE	TRUE	IMEx,InnateDB-All,UniProt	FALSE	0	0	0	0	0	0	0	0	0	0	0	0	0	0	0	0	0	0	0	0	0	0	0	0	0.0408	0.079	0.0076	0.0097	0.0019	0.0641	0.0826	0.0207	0.0441	0.0823	0.0109	0.013	0.0052	0.0674	0.0859
CPI-SS033E857EB	VSTM1_ADGRG3	simple:Q6UX27	simple:Q86Y34	VSTM1	ADGRG3	TRUE	TRUE	TRUE	IMEx,IntAct	FALSE	0	0.0818	0.0088	0.0013	0.001	0.0015	0.0057	0.0021	0	0.0817	0.0086	0.0011	0.0008	0.0013	0.0055	0.0019	0	0	0	0	0	0	0	0	0	0	0	0	0	0	0	0	0	0.0817	0.0086	0.0011	0.0009	0.0014	0.0056
CPI-SS08C995EB4	CXCL17_GPR35	simple:Q6UXB2	simple:Q9HC97	CXCL17	GPR35	TRUE	FALSE	TRUE	guidetopharmacology.org	FALSE	0.0136	0.0898	0.0083	0.0104	0.0096	0.3681	0.2408	0.0106	0.0136	0.0897	0.0083	0.0104	0.0096	0.368	0.2408	0.0106	0.0163	0.0925	0.011	0.0131	0.0123	0.3708	0.2435	0.0134	0.1357	0.2119	0.1304	0.1325	0.1317	0.4902	0.3629	0.1327	0.0127	0.0888	0.0073	0.0094	0.0086	0.3671	0.2399
CPI-SS01CE67526	PROKR1_PROK2	simple:Q8TCW9	simple:Q9HC23	PROKR1	PROK2	TRUE	TRUE	FALSE	guidetopharmacology.org	FALSE	0	0	0	0	0	0	0	0	0	0	0	0	0	0	0	0	0	0	0	0	0	0	0	0	0	0	0	0	0	0	0	0	0	0	0	0	0	0	0
CPI-SS0799949D7	RXFP4_INSL5	simple:Q8TDU9	simple:Q9Y5Q6	RXFP4	INSL5	TRUE	TRUE	FALSE	guidetopharmacology.org	FALSE	0	0	0	0	0	0	0	0	0	0	0	0	0	0	0	0	0	0	0	0.0012	0	0	0.0012	0	0	0	0	0.0001	0	0	0.0001	0	0	0	0	0.0007	0	0	0.0007
CPI-SS09EF54490	ADGRV1_GPHA2	simple:Q8WXG9	simple:Q96T91	ADGRV1	GPHA2	TRUE	TRUE	FALSE	InnateDB-All	FALSE	0.0021	0.0025	0	0.0019	0.0019	0	0	0.0048	0.0022	0.0026	0	0.002	0.0019	0	0	0.0049	0.0033	0.0037	0	0.0031	0.0031	0	0	0.006	0.0591	0.0595	0	0.0589	0.0588	0	0	0.0618	0.0021	0.0025	0	0.0019	0.0019	0	0
CPI-SS025C8F785	CLEC2B_KLRF1	simple:Q92478	simple:Q9NZS2	CLEC2B	KLRF1	FALSE	TRUE	TRUE	curated	FALSE	0.426	0.6251	0.4265	0.4213	0.4229	0.4315	0.4259	0.4259	2.2373	2.4364	2.2378	2.2325	2.2342	2.2427	2.2372	2.2372	1.0567	1.2559	1.0573	1.052	1.0536	1.0622	1.0567	1.0567	0.0455	0.2447	0.046	0.0408	0.0424	0.051	0.0455	0.0455	0.7809	0.9801	0.7815	0.7762	0.7778	0.7864	0.7809
CPI-SS00797FD15	EDA_EDA2R	simple:Q92838	simple:Q9HAV5	EDA	EDA2R	TRUE	FALSE	TRUE	guidetopharmacology.org	FALSE	0.003	0.0023	0.0099	0.0089	0.0405	0.0024	0.0039	0.0017	0.0056	0.0048	0.0124	0.0114	0.043	0.0049	0.0065	0.0043	0.011	0.0102	0.0178	0.0168	0.0485	0.0103	0.0119	0.0097	0.0071	0.0063	0.0139	0.0129	0.0446	0.0064	0.008	0.0058	0.0224	0.0216	0.0292	0.0282	0.0598	0.0217	0.0233
CPI-SS05A8552D7	EDA_EDAR	simple:Q92838	simple:Q9UNE0	EDA	EDAR	TRUE	FALSE	TRUE	guidetopharmacology.org	FALSE	0	0	0	0.0013	0.0013	0	0	0	0	0	0	0.0039	0.0038	0	0	0	0	0	0	0.0093	0.0093	0	0	0	0	0	0	0.0054	0.0054	0	0	0	0	0	0	0.0207	0.0206	0	0
CPI-SS04C672963	ESAM_ESAM	simple:Q96AP7	simple:Q96AP7	ESAM	ESAM	FALSE	FALSE	FALSE	curated	FALSE	0.0376	0.0357	1.7261	0.0253	0.3004	0.0363	0.0261	0.0327	0.0357	0.0339	1.7242	0.0234	0.2986	0.0344	0.0242	0.0309	1.7261	1.7242	3.4146	1.7138	1.9889	1.7248	1.7146	1.7212	0.0253	0.0234	1.7138	0.013	0.2881	0.024	0.0138	0.0204	0.3004	0.2986	1.9889	0.2881	0.5632	0.2991	0.2889
CPI-SS08C78576B	GPHA2_EPHA6	simple:Q96T91	simple:Q9UF33	GPHA2	EPHA6	TRUE	FALSE	TRUE	InnateDB-All	FALSE	0	0	0.0006	0.0007	0.0008	0	0	0.001	0	0	0.001	0.0011	0.0012	0	0	0.0014	0	0	0	0	0	0	0	0	0	0	0.0003	0.0005	0.0006	0	0	0.0008	0	0	0.0003	0.0005	0.0006	0	0
CPI-SS0281839F1	IL37_IL1RAPL1	simple:Q9NZH6	simple:Q9NZN1	IL37	IL1RAPL1	TRUE	FALSE	TRUE	InnateDB	FALSE	0	0	0	0	0	0	0	0	0	0	0	0	0	0	0	0	0	0	0	0	0	0	0	0	0	0	0.0002	0.0038	0.0062	0.0342	0.0003	0	0	0	0	0	0	0	0
CPI-SS0FF51A757	TNFSF18_TNFRSF18	simple:Q9UNG2	simple:Q9Y5U5	TNFSF18	TNFRSF18	TRUE	FALSE	TRUE	curated	FALSE	0	0	0	0	0	0	0	0	0.0825	2.1112	0.0596	0.1778	0.0239	0.2592	0.0595	0.1644	0.0807	2.1095	0.0578	0.176	0.0221	0.2574	0.0577	0.1626	0	0	0	0	0	0	0	0	0.0857	2.1144	0.0628	0.181	0.027	0.2624	0.0627
CPI-SC01C699B73	COL6A6_a10b1 complex	simple:A6NMZ7	complex:a10b1 complex	COL6A6		TRUE	FALSE	FALSE	curated	TRUE	0.0114	0.0079	0.1012	0.0121	0.026	0.0099	0.0068	0.0045	0	0	0	0	0	0	0	0	0.0097	0.0062	0.0995	0.0105	0.0243	0.0082	0.0051	0.0028	0.0096	0.0061	0.0994	0.0104	0.0242	0.0081	0.005	0.0027	0.024	0.0205	0.1138	0.0247	0.0386	0.0225	0.0194
CPI-SC00A0B0892	COL6A5_a10b1 complex	simple:A8TX70	complex:a10b1 complex	COL6A5		TRUE	FALSE	FALSE	curated	TRUE	0	0	0	0	0	0	0	0	0.0097	0.0062	0.0995	0.0104	0.0243	0.0082	0.0051	0.0028	0	0	0	0	0	0	0	0	0	0	0	0	0	0	0	0	0.0102	0.0068	0.1001	0.011	0.0248	0.0088	0.0057
CPI-SC07ECBFCA7	COL1A1_a10b1 complex	simple:P02452	complex:a10b1 complex	COL1A1		TRUE	FALSE	FALSE	curated	TRUE	0.4352	0.4317	0.525	0.436	0.4498	0.4337	0.4306	0.4283	0.3364	0.333	0.4263	0.3372	0.351	0.335	0.3319	0.3296	0.3213	0.3179	0.4111	0.3221	0.3359	0.3199	0.3167	0.3144	0.5684	0.565	0.6583	0.5692	0.583	0.567	0.5639	0.5616	37.1619	37.1584	37.2517	37.1626	37.1765	37.1604	37.1573
CPI-SC0DA298BEC	COL2A1_a10b1 complex	simple:P02458	complex:a10b1 complex	COL2A1		TRUE	FALSE	FALSE	curated	TRUE	0.01	0.0066	0.0999	0.0108	0.0246	0.0086	0.0054	0.0031	0.0098	0.0064	0.0997	0.0106	0.0244	0.0084	0.0053	0.003	0.0142	0.0108	0.1041	0.015	0.0288	0.0128	0.0097	0.0074	0.1062	0.1027	0.196	0.107	0.1208	0.1047	0.1016	0.0993	0.0113	0.0079	0.1012	0.0121	0.0259	0.0099	0.0068
CPI-SC067433F6B	COL3A1_a10b1 complex	simple:P02461	complex:a10b1 complex	COL3A1		TRUE	FALSE	FALSE	curated	TRUE	0.302	0.2985	0.3918	0.3027	0.3166	0.3005	0.2974	0.2951	0.2243	0.2208	0.3141	0.225	0.2389	0.2228	0.2197	0.2174	0.2099	0.2065	0.2997	0.2107	0.2245	0.2085	0.2053	0.203	0.3129	0.3095	0.4028	0.3137	0.3275	0.3115	0.3084	0.3061	19.1538	19.1503	19.2436	19.1545	19.1684	19.1523	19.1492
CPI-SC0B6F1A278	COL4A1_a10b1 complex	simple:P02462	complex:a10b1 complex	COL4A1		TRUE	FALSE	FALSE	curated	TRUE	0.0468	0.0434	0.1367	0.0476	0.0614	0.0454	0.0423	0.04	0.061	0.0576	0.1509	0.0618	0.0756	0.0596	0.0564	0.0541	4.7047	4.7013	4.7946	4.7055	4.7193	4.7033	4.7002	4.6979	0.0537	0.0503	0.1436	0.0545	0.0683	0.0523	0.0491	0.0468	2.4484	2.445	2.5382	2.4492	2.463	2.447	2.4438
CPI-SC0D19BAF15	FN1_a10b1 complex	simple:P02751	complex:a10b1 complex	FN1		TRUE	FALSE	FALSE	curated	TRUE	0.3254	0.322	0.4152	0.3262	0.34	0.324	0.3208	0.3185	0.2945	0.291	0.3843	0.2952	0.3091	0.293	0.2899	0.2876	3.6794	3.676	3.7693	3.6802	3.694	3.678	3.6748	3.6725	1.3606	1.3571	1.4504	1.3613	1.3752	1.3591	1.356	1.3537	14.0631	14.0597	14.153	14.0639	14.0777	14.0617	14.0586
CPI-SC0F516B854	COL5A2_a10b1 complex	simple:P05997	complex:a10b1 complex	COL5A2		TRUE	FALSE	FALSE	curated	TRUE	0.0396	0.0362	0.1295	0.0404	0.0542	0.0382	0.0351	0.0328	0.0497	0.0462	0.1395	0.0504	0.0643	0.0482	0.0451	0.0428	0.1964	0.193	0.2863	0.1972	0.211	0.195	0.1919	0.1896	0.0546	0.0511	0.1444	0.0553	0.0692	0.0531	0.05	0.0477	2.8353	2.8318	2.9251	2.8361	2.8499	2.8338	2.8307
CPI-SC011F01833	COL1A2_a10b1 complex	simple:P08123	complex:a10b1 complex	COL1A2		TRUE	FALSE	FALSE	curated	TRUE	0.3905	0.3871	0.4804	0.3913	0.4051	0.3891	0.3859	0.3836	0.3025	0.299	0.3923	0.3032	0.3171	0.301	0.2979	0.2956	0.3027	0.2993	0.3925	0.3035	0.3173	0.3013	0.2981	0.2958	0.3593	0.3558	0.4491	0.36	0.3739	0.3578	0.3547	0.3524	27.8143	27.8108	27.9041	27.815	27.8289	27.8128	27.8097
CPI-SC0FA79E269	COL4A2_a10b1 complex	simple:P08572	complex:a10b1 complex	COL4A2		TRUE	FALSE	FALSE	curated	TRUE	0.0347	0.0312	0.1245	0.0354	0.0492	0.0332	0.0301	0.0278	0.0374	0.0339	0.1272	0.0381	0.052	0.0359	0.0328	0.0305	2.8589	2.8554	2.9487	2.8596	2.8735	2.8574	2.8543	2.852	0.0533	0.0498	0.1431	0.054	0.0678	0.0518	0.0487	0.0464	2.113	2.1096	2.2028	2.1138	2.1276	2.1116	2.1084
CPI-SC04936738A	COL11A1_a10b1 complex	simple:P12107	complex:a10b1 complex	COL11A1		TRUE	FALSE	FALSE	curated	TRUE	0.024	0.0205	0.1138	0.0247	0.0386	0.0225	0.0194	0.0171	0.016	0.0125	0.1058	0.0167	0.0306	0.0145	0.0114	0.0091	0.0165	0.0131	0.1064	0.0173	0.0311	0.0151	0.012	0.0097	0.0317	0.0283	0.1215	0.0325	0.0463	0.0303	0.0271	0.0248	1.0017	0.9983	1.0915	1.0025	1.0163	1.0003	0.9971
CPI-SC02B111AB0	COL6A1_a10b1 complex	simple:P12109	complex:a10b1 complex	COL6A1		TRUE	FALSE	FALSE	curated	TRUE	0.0697	0.0663	0.1596	0.0705	0.0843	0.0683	0.0652	0.0629	0.0842	0.0808	0.174	0.085	0.0988	0.0828	0.0796	0.0773	0.2698	0.2663	0.3596	0.2705	0.2844	0.2683	0.2652	0.2629	0.1226	0.1192	0.2124	0.1234	0.1372	0.1212	0.118	0.1157	5.7301	5.7266	5.8199	5.7308	5.7447	5.7286	5.7255
CPI-SC0CE851065	COL6A2_a10b1 complex	simple:P12110	complex:a10b1 complex	COL6A2		TRUE	FALSE	FALSE	curated	TRUE	0.1191	0.1157	0.209	0.1199	0.1337	0.1177	0.1146	0.1123	0.16	0.1566	0.2498	0.1608	0.1746	0.1586	0.1554	0.1531	0.7258	0.7224	0.8157	0.7266	0.7404	0.7244	0.7213	0.719	0.2045	0.201	0.2943	0.2052	0.2191	0.203	0.1999	0.1976	11.1381	11.1347	11.2279	11.1389	11.1527	11.1367	11.1335
CPI-SC07375C073	COL6A3_a10b1 complex	simple:P12111	complex:a10b1 complex	COL6A3		TRUE	FALSE	FALSE	curated	TRUE	0.0772	0.0737	0.167	0.0779	0.0918	0.0757	0.0726	0.0703	0.0793	0.0759	0.1692	0.0801	0.0939	0.0779	0.0748	0.0725	0.054	0.0505	0.1438	0.0547	0.0686	0.0525	0.0494	0.0471	0.0674	0.0639	0.1572	0.0681	0.082	0.0659	0.0628	0.0605	4.6633	4.6598	4.7531	4.664	4.6779	4.6618	4.6587
CPI-SC0D6C777F2	COL11A2_a10b1 complex	simple:P13942	complex:a10b1 complex	COL11A2		TRUE	FALSE	FALSE	curated	TRUE	0.0114	0.008	0.1013	0.0122	0.026	0.01	0.0068	0.0045	0.0105	0.007	0.1003	0.0112	0.0251	0.009	0.0059	0.0036	0.0129	0.0095	0.1027	0.0137	0.0275	0.0115	0.0083	0.006	0.0146	0.0112	0.1045	0.0154	0.0292	0.0132	0.0101	0.0078	0.015	0.0116	0.1049	0.0158	0.0296	0.0136	0.0104
CPI-SC0F74C069F	COL9A1_a10b1 complex	simple:P20849	complex:a10b1 complex	COL9A1		TRUE	FALSE	FALSE	curated	TRUE	0.0097	0.0062	0.0995	0.0104	0.0243	0.0082	0.0051	0.0028	0	0	0	0	0	0	0	0	0	0	0	0	0	0	0	0	0.0096	0.0061	0.0994	0.0103	0.0242	0.0081	0.005	0.0027	0.0121	0.0087	0.1019	0.0129	0.0267	0.0107	0.0075
CPI-SC041DEF0FB	COL5A1_a10b1 complex	simple:P20908	complex:a10b1 complex	COL5A1		TRUE	FALSE	FALSE	curated	TRUE	0.0287	0.0253	0.1185	0.0295	0.0433	0.0273	0.0241	0.0218	0.0327	0.0293	0.1226	0.0335	0.0473	0.0313	0.0282	0.0259	0.0465	0.043	0.1363	0.0472	0.0611	0.045	0.0419	0.0396	0.0476	0.0442	0.1374	0.0484	0.0622	0.0462	0.043	0.0407	1.3433	1.3399	1.4332	1.3441	1.3579	1.3419	1.3388
CPI-SC0C907A888	COL8A2_a10b1 complex	simple:P25067	complex:a10b1 complex	COL8A2		TRUE	FALSE	FALSE	curated	TRUE	0.0144	0.011	0.1043	0.0152	0.029	0.013	0.0099	0.0076	0.0117	0.0082	0.1015	0.0124	0.0262	0.0102	0.0071	0.0048	0.0181	0.0147	0.1079	0.0189	0.0327	0.0167	0.0135	0.0112	0.0159	0.0125	0.1057	0.0167	0.0305	0.0145	0.0113	0.009	0.2268	0.2234	0.3167	0.2276	0.2414	0.2254	0.2222
CPI-SC08B1D5269	COL5A3_a10b1 complex	simple:P25940	complex:a10b1 complex	COL5A3		TRUE	FALSE	FALSE	curated	TRUE	0.0155	0.0121	0.1053	0.0163	0.0301	0.0141	0.0109	0.0086	0.016	0.0125	0.1058	0.0167	0.0306	0.0145	0.0114	0.0091	0.0158	0.0124	0.1057	0.0166	0.0304	0.0144	0.0112	0.0089	0.0159	0.0124	0.1057	0.0166	0.0305	0.0144	0.0113	0.009	0.3467	0.3432	0.4365	0.3474	0.3613	0.3452	0.3421
CPI-SC0F8101D41	COL8A1_a10b1 complex	simple:P27658	complex:a10b1 complex	COL8A1		TRUE	FALSE	FALSE	curated	TRUE	0.0186	0.0151	0.1084	0.0193	0.0331	0.0171	0.014	0.0117	0.0195	0.016	0.1093	0.0202	0.0341	0.018	0.0149	0.0126	0.0958	0.0923	0.1856	0.0965	0.1104	0.0943	0.0912	0.0889	0.0273	0.0238	0.1171	0.028	0.0418	0.0258	0.0227	0.0204	0.9048	0.9013	0.9946	0.9055	0.9193	0.9033	0.9002
CPI-SC087556B01	COL4A5_a10b1 complex	simple:P29400	complex:a10b1 complex	COL4A5		TRUE	FALSE	FALSE	curated	TRUE	0.0116	0.0081	0.1014	0.0123	0.0262	0.0101	0.007	0.0047	0.0135	0.01	0.1033	0.0142	0.0281	0.012	0.0089	0.0066	0.0165	0.0131	0.1064	0.0173	0.0311	0.0151	0.012	0.0097	0.0516	0.0482	0.1415	0.0524	0.0662	0.0502	0.047	0.0447	0.0303	0.0268	0.1201	0.0311	0.0449	0.0288	0.0257
CPI-SC08E75294D	COL15A1_a10b1 complex	simple:P39059	complex:a10b1 complex	COL15A1		TRUE	FALSE	FALSE	curated	TRUE	0.023	0.0196	0.1129	0.0238	0.0376	0.0216	0.0184	0.0161	0.0256	0.0222	0.1155	0.0264	0.0402	0.0242	0.0211	0.0188	1.9717	1.9682	2.0615	1.9725	1.9863	1.9702	1.9671	1.9648	0.0407	0.0373	0.1305	0.0415	0.0553	0.0393	0.0361	0.0338	0.6381	0.6347	0.728	0.6389	0.6527	0.6367	0.6336
CPI-SC0017F527E	COL18A1_a10b1 complex	simple:P39060	complex:a10b1 complex	COL18A1		TRUE	FALSE	FALSE	curated	TRUE	0.0575	0.0541	0.1474	0.0583	0.0721	0.0561	0.053	0.0507	0.0861	0.0826	0.1759	0.0868	0.1006	0.0846	0.0815	0.0792	1.2573	1.2538	1.3471	1.258	1.2718	1.2558	1.2527	1.2504	0.1512	0.1477	0.241	0.152	0.1658	0.1497	0.1466	0.1443	3.6086	3.6052	3.6984	3.6094	3.6232	3.6072	3.604
CPI-SC00C0800EB	COL4A4_a10b1 complex	simple:P53420	complex:a10b1 complex	COL4A4		TRUE	FALSE	FALSE	curated	TRUE	0.1263	0.1228	0.2161	0.127	0.1409	0.1248	0.1217	0.1194	0.0156	0.0122	0.1055	0.0164	0.0302	0.0142	0.0111	0.0088	0.0131	0.0096	0.1029	0.0138	0.0277	0.0116	0.0085	0.0062	0.015	0.0116	0.1049	0.0158	0.0296	0.0136	0.0105	0.0082	0.0607	0.0573	0.1506	0.0615	0.0753	0.0593	0.0562
CPI-SC0A3F146C2	COL4A3_a10b1 complex	simple:Q01955	complex:a10b1 complex	COL4A3		TRUE	FALSE	FALSE	curated	TRUE	0.0774	0.0739	0.1672	0.0782	0.092	0.0759	0.0728	0.0705	0.0103	0.0068	0.1001	0.0111	0.0249	0.0088	0.0057	0.0034	0	0	0	0	0	0	0	0	0.0096	0.0061	0.0994	0.0103	0.0242	0.0081	0.005	0.0027	0.0127	0.0093	0.1026	0.0135	0.0273	0.0113	0.0081
CPI-SC008F4294F	COL7A1_a10b1 complex	simple:Q02388	complex:a10b1 complex	COL7A1		TRUE	FALSE	FALSE	curated	TRUE	0.0148	0.0113	0.1046	0.0155	0.0294	0.0133	0.0102	0.0079	0.0134	0.0099	0.1032	0.0141	0.028	0.0119	0.0088	0.0065	0.0127	0.0092	0.1025	0.0134	0.0273	0.0112	0.0081	0.0058	0.0434	0.0399	0.1332	0.0441	0.0579	0.0419	0.0388	0.0365	0.0995	0.0961	0.1894	0.1003	0.1141	0.0981	0.095
CPI-SC0A199B69E	COL10A1_a10b1 complex	simple:Q03692	complex:a10b1 complex	COL10A1		TRUE	FALSE	FALSE	curated	TRUE	0.0221	0.0186	0.1119	0.0228	0.0367	0.0206	0.0175	0.0152	0.0237	0.0203	0.1136	0.0245	0.0383	0.0223	0.0191	0.0168	0.0205	0.017	0.1103	0.0212	0.0351	0.019	0.0159	0.0136	0.0164	0.013	0.1062	0.0172	0.031	0.015	0.0118	0.0095	1.0877	1.0843	1.1776	1.0885	1.1023	1.0863	1.0831
CPI-SC015980AEB	COL14A1_a10b1 complex	simple:Q05707	complex:a10b1 complex	COL14A1		TRUE	FALSE	FALSE	curated	TRUE	0.0169	0.0134	0.1067	0.0176	0.0315	0.0154	0.0123	0.01	0.0188	0.0153	0.1086	0.0195	0.0333	0.0173	0.0142	0.0119	0.026	0.0226	0.1159	0.0268	0.0406	0.0246	0.0214	0.0191	0.018	0.0145	0.1078	0.0187	0.0326	0.0165	0.0134	0.0111	1.2455	1.2421	1.3354	1.2463	1.2601	1.2441	1.241
CPI-SC0F94B2CF9	COL16A1_a10b1 complex	simple:Q07092	complex:a10b1 complex	COL16A1		TRUE	FALSE	FALSE	curated	TRUE	0.0214	0.018	0.1113	0.0222	0.036	0.02	0.0169	0.0146	0.026	0.0225	0.1158	0.0267	0.0406	0.0245	0.0214	0.0191	0.0218	0.0184	0.1117	0.0226	0.0364	0.0204	0.0173	0.015	0.1223	0.1188	0.2121	0.123	0.1368	0.1208	0.1177	0.1154	0.4217	0.4182	0.5115	0.4224	0.4363	0.4202	0.4171
CPI-SC05565E8CE	COL4A6_a10b1 complex	simple:Q14031	complex:a10b1 complex	COL4A6		TRUE	FALSE	FALSE	curated	TRUE	0	0	0	0	0	0	0	0	0.0114	0.0079	0.1012	0.0121	0.026	0.0099	0.0068	0.0045	0.0094	0.006	0.0992	0.0102	0.024	0.008	0.0048	0.0025	0.0125	0.009	0.1023	0.0133	0.0271	0.011	0.0079	0.0056	0.0172	0.0138	0.1071	0.018	0.0318	0.0158	0.0127
CPI-SC0517A327B	COL9A3_a10b1 complex	simple:Q14050	complex:a10b1 complex	COL9A3		TRUE	FALSE	FALSE	curated	TRUE	0.0794	0.076	0.1693	0.0802	0.094	0.078	0.0749	0.0726	0.0136	0.0102	0.1035	0.0144	0.0282	0.0122	0.009	0.0067	0.0342	0.0307	0.124	0.0349	0.0488	0.0327	0.0296	0.0273	0.0417	0.0383	0.1316	0.0425	0.0563	0.0403	0.0372	0.0349	0.0199	0.0164	0.1097	0.0206	0.0345	0.0184	0.0153
CPI-SC067EE23E1	COL9A2_a10b1 complex	simple:Q14055	complex:a10b1 complex	COL9A2		TRUE	FALSE	FALSE	curated	TRUE	0.0785	0.075	0.1683	0.0792	0.0931	0.077	0.0739	0.0716	0.1336	0.1301	0.2234	0.1344	0.1482	0.1321	0.129	0.1267	0.0136	0.0102	0.1035	0.0144	0.0282	0.0122	0.009	0.0068	0.0655	0.062	0.1553	0.0662	0.0801	0.064	0.0609	0.0586	0.0173	0.0139	0.1072	0.0181	0.0319	0.0159	0.0128
CPI-SC09DFB2ACA	COL19A1_a10b1 complex	simple:Q14993	complex:a10b1 complex	COL19A1		TRUE	FALSE	FALSE	curated	TRUE	0.126	0.1225	0.2158	0.1267	0.1405	0.1245	0.1214	0.1191	0	0	0	0	0	0	0	0	0.0095	0.0061	0.0994	0.0103	0.0241	0.0081	0.0049	0.0027	0.0094	0.006	0.0992	0.0102	0.024	0.008	0.0048	0.0025	0.0098	0.0064	0.0997	0.0106	0.0244	0.0084	0.0053
CPI-SC090311934	COL24A1_a10b1 complex	simple:Q17RW2	complex:a10b1 complex	COL24A1		TRUE	FALSE	FALSE	curated	TRUE	0	0	0	0	0	0	0	0	0.0125	0.0091	0.1023	0.0133	0.0271	0.0111	0.0079	0.0056	0.0099	0.0065	0.0998	0.0107	0.0245	0.0085	0.0054	0.0031	0.0118	0.0083	0.1016	0.0125	0.0264	0.0103	0.0072	0.0049	0.0313	0.0278	0.1211	0.032	0.0458	0.0298	0.0267
CPI-SC05D8C0EF5	COL28A1_a10b1 complex	simple:Q2UY09	complex:a10b1 complex	COL28A1		TRUE	FALSE	FALSE	curated	TRUE	0.0101	0.0066	0.0999	0.0108	0.0247	0.0086	0.0055	0.0032	0.0096	0.0062	0.0994	0.0104	0.0242	0.0082	0.005	0.0027	0.0094	0.0059	0.0992	0.0101	0.024	0.0079	0.0048	0.0025	0.012	0.0085	0.1018	0.0127	0.0266	0.0105	0.0074	0.0051	0.0122	0.0087	0.102	0.0129	0.0268	0.0107	0.0076
CPI-SC0725E3A76	COL13A1_a10b1 complex	simple:Q5TAT6	complex:a10b1 complex	COL13A1		FALSE	FALSE	FALSE	curated	TRUE	0	0	0	0	0	0	0	0	0.0118	0.0083	0.1016	0.0125	0.0264	0.0103	0.0072	0.0049	0.0692	0.0658	0.1591	0.07	0.0838	0.0678	0.0647	0.0624	0.0117	0.0083	0.1016	0.0125	0.0263	0.0103	0.0072	0.0049	0.039	0.0355	0.1288	0.0398	0.0536	0.0375	0.0344
CPI-SC0C9CBDD21	COL27A1_a10b1 complex	simple:Q8IZC6	complex:a10b1 complex	COL27A1		TRUE	FALSE	FALSE	curated	TRUE	0.0152	0.0118	0.1051	0.016	0.0298	0.0138	0.0106	0.0083	0.0162	0.0128	0.106	0.017	0.0308	0.0148	0.0116	0.0093	0.041	0.0376	0.1308	0.0418	0.0556	0.0396	0.0364	0.0341	0.0848	0.0814	0.1747	0.0856	0.0994	0.0834	0.0803	0.078	0.1218	0.1184	0.2116	0.1226	0.1364	0.1204	0.1172
CPI-SC0BA1D5E00	COL22A1_a10b1 complex	simple:Q8NFW1	complex:a10b1 complex	COL22A1		TRUE	FALSE	FALSE	curated	TRUE	0	0	0	0	0	0	0	0	0.0097	0.0062	0.0995	0.0104	0.0243	0.0082	0.0051	0.0028	0.0143	0.0109	0.1042	0.0151	0.0289	0.0129	0.0097	0.0074	0.0158	0.0124	0.1056	0.0166	0.0304	0.0144	0.0112	0.0089	0.011	0.0075	0.1008	0.0117	0.0255	0.0095	0.0064
CPI-SC0147A8A42	COL26A1_a10b1 complex	simple:Q96A83	complex:a10b1 complex	COL26A1		TRUE	FALSE	FALSE	curated	TRUE	0	0	0	0	0	0	0	0	0.0101	0.0066	0.0999	0.0109	0.0247	0.0086	0.0055	0.0032	0.0095	0.006	0.0993	0.0102	0.0241	0.008	0.0049	0.0026	0.0095	0.006	0.0993	0.0102	0.024	0.008	0.0049	0.0026	0.0108	0.0073	0.1006	0.0115	0.0254	0.0093	0.0062
CPI-SC08938BB1C	COL21A1_a10b1 complex	simple:Q96P44	complex:a10b1 complex	COL21A1		TRUE	FALSE	FALSE	curated	TRUE	0.01	0.0065	0.0998	0.0108	0.0246	0.0085	0.0054	0.0031	0	0	0	0	0	0	0	0	0.151	0.1475	0.2408	0.1517	0.1656	0.1495	0.1464	0.1441	0.0161	0.0127	0.106	0.0169	0.0307	0.0147	0.0115	0.0092	0.042	0.0386	0.1318	0.0428	0.0566	0.0406	0.0374
CPI-SC02131C05A	COL12A1_a10b1 complex	simple:Q99715	complex:a10b1 complex	COL12A1		TRUE	FALSE	FALSE	curated	TRUE	0.0418	0.0384	0.1316	0.0426	0.0564	0.0404	0.0372	0.0349	0.0262	0.0228	0.116	0.027	0.0408	0.0248	0.0216	0.0193	0.0798	0.0763	0.1696	0.0805	0.0944	0.0783	0.0752	0.0729	0.0919	0.0885	0.1818	0.0927	0.1065	0.0905	0.0874	0.0851	1.5982	1.5948	1.6881	1.599	1.6128	1.5968	1.5936
CPI-SC0BF16A11C	COL20A1_a10b1 complex	simple:Q9P218	complex:a10b1 complex	COL20A1		TRUE	FALSE	FALSE	curated	TRUE	0	0	0	0	0	0	0	0	0	0	0	0	0	0	0	0	0	0	0	0	0	0	0	0	0	0	0	0	0	0	0	0	0	0	0	0	0	0	0
CPI-SC06B4C6DD5	COL17A1_a10b1 complex	simple:Q9UMD9	complex:a10b1 complex	COL17A1		TRUE	FALSE	FALSE	curated	TRUE	0.0105	0.0071	0.1004	0.0113	0.0251	0.0091	0.0059	0.0036	0.0123	0.0089	0.1021	0.0131	0.0269	0.0109	0.0077	0.0054	0.0533	0.0499	0.1431	0.0541	0.0679	0.0519	0.0487	0.0464	0.0711	0.0677	0.161	0.0719	0.0857	0.0697	0.0666	0.0643	0.0128	0.0093	0.1026	0.0135	0.0274	0.0113	0.0082
CPI-SC07E0348EF	COL6A6_a11b1 complex	simple:A6NMZ7	complex:a11b1 complex	COL6A6		TRUE	FALSE	FALSE	curated	TRUE	0.0049	0.0077	0.0042	0.0059	0.269	0.0054	0.0049	0.0035	0	0	0	0	0	0	0	0	0.0032	0.006	0.0025	0.0042	0.2673	0.0037	0.0032	0.0018	0.0031	0.0059	0.0024	0.0041	0.2672	0.0036	0.0031	0.0017	0.0175	0.0203	0.0168	0.0185	0.2816	0.018	0.0175
CPI-SC05CE52A12	COL6A5_a11b1 complex	simple:A8TX70	complex:a11b1 complex	COL6A5		TRUE	FALSE	FALSE	curated	TRUE	0	0	0	0	0	0	0	0	0.0032	0.006	0.0025	0.0042	0.2673	0.0037	0.0032	0.0018	0	0	0	0	0	0	0	0	0	0	0	0	0	0	0	0	0.0037	0.0066	0.0031	0.0047	0.2678	0.0043	0.0038
CPI-SC0F7E26271	COL1A1_a11b1 complex	simple:P02452	complex:a11b1 complex	COL1A1		TRUE	FALSE	FALSE	curated	TRUE	0.4287	0.4315	0.428	0.4297	0.6928	0.4292	0.4287	0.4273	0.3299	0.3328	0.3293	0.331	0.5941	0.3305	0.33	0.3286	0.3148	0.3177	0.3141	0.3158	0.5789	0.3154	0.3148	0.3135	0.5619	0.5648	0.5613	0.5629	0.826	0.5625	0.562	0.5606	37.1554	37.1582	37.1547	37.1564	37.4195	37.1559	37.1554
CPI-SC0CF621D48	COL2A1_a11b1 complex	simple:P02458	complex:a11b1 complex	COL2A1		TRUE	FALSE	FALSE	curated	TRUE	0.0035	0.0064	0.0028	0.0045	0.2676	0.0041	0.0036	0.0022	0.0033	0.0062	0.0026	0.0043	0.2674	0.0039	0.0034	0.002	0.0077	0.0106	0.0071	0.0087	0.2718	0.0083	0.0078	0.0064	0.0997	0.1025	0.099	0.1007	0.3638	0.1002	0.0997	0.0983	0.0048	0.0077	0.0042	0.0058	0.2689	0.0054	0.0049
CPI-SC0A8902C85	COL3A1_a11b1 complex	simple:P02461	complex:a11b1 complex	COL3A1		TRUE	FALSE	FALSE	curated	TRUE	0.2955	0.2983	0.2948	0.2965	0.5596	0.296	0.2955	0.2941	0.2178	0.2206	0.2171	0.2188	0.4819	0.2183	0.2178	0.2164	0.2034	0.2062	0.2027	0.2044	0.4675	0.204	0.2034	0.2021	0.3064	0.3093	0.3058	0.3074	0.5705	0.307	0.3065	0.3051	19.1473	19.1501	19.1466	19.1483	19.4114	19.1478	19.1473
CPI-SC0A0532ADC	COL4A1_a11b1 complex	simple:P02462	complex:a11b1 complex	COL4A1		TRUE	FALSE	FALSE	curated	TRUE	0.0403	0.0432	0.0396	0.0413	0.3044	0.0409	0.0404	0.039	0.0545	0.0574	0.0538	0.0555	0.3186	0.0551	0.0546	0.0532	4.6982	4.7011	4.6975	4.6992	4.9623	4.6988	4.6983	4.6969	0.0472	0.0501	0.0465	0.0482	0.3113	0.0478	0.0473	0.0459	2.4419	2.4448	2.4412	2.4429	2.706	2.4425	2.4419
CPI-SC0CFF5E19D	FN1_a11b1 complex	simple:P02751	complex:a11b1 complex	FN1		TRUE	FALSE	FALSE	curated	TRUE	0.3189	0.3217	0.3182	0.3199	0.583	0.3195	0.3189	0.3176	0.288	0.2908	0.2873	0.289	0.5521	0.2885	0.288	0.2866	3.6729	3.6758	3.6722	3.6739	3.937	3.6735	3.673	3.6716	1.3541	1.3569	1.3534	1.3551	1.6182	1.3546	1.3541	1.3527	14.0566	14.0595	14.0559	14.0576	14.3207	14.0572	14.0567
CPI-SC0DF641DAA	COL5A2_a11b1 complex	simple:P05997	complex:a11b1 complex	COL5A2		TRUE	FALSE	FALSE	curated	TRUE	0.0331	0.036	0.0324	0.0341	0.2972	0.0337	0.0332	0.0318	0.0432	0.046	0.0425	0.0442	0.3073	0.0437	0.0432	0.0418	0.1899	0.1928	0.1892	0.1909	0.454	0.1905	0.19	0.1886	0.0481	0.0509	0.0474	0.0491	0.3122	0.0486	0.0481	0.0467	2.8288	2.8316	2.8281	2.8298	3.0929	2.8293	2.8288
CPI-SC0681D30FE	COL1A2_a11b1 complex	simple:P08123	complex:a11b1 complex	COL1A2		TRUE	FALSE	FALSE	curated	TRUE	0.384	0.3869	0.3833	0.385	0.6481	0.3846	0.3841	0.3827	0.296	0.2988	0.2953	0.297	0.5601	0.2965	0.296	0.2946	0.2962	0.299	0.2955	0.2972	0.5603	0.2968	0.2962	0.2949	0.3528	0.3556	0.3521	0.3538	0.6169	0.3533	0.3528	0.3514	27.8078	27.8106	27.8071	27.8088	28.0719	27.8083	27.8078
CPI-SC02017BE74	COL4A2_a11b1 complex	simple:P08572	complex:a11b1 complex	COL4A2		TRUE	FALSE	FALSE	curated	TRUE	0.0282	0.031	0.0275	0.0292	0.2923	0.0287	0.0282	0.0268	0.0309	0.0337	0.0302	0.0319	0.295	0.0314	0.0309	0.0295	2.8524	2.8552	2.8517	2.8534	3.1165	2.8529	2.8524	2.851	0.0468	0.0496	0.0461	0.0478	0.3109	0.0473	0.0468	0.0454	2.1065	2.1093	2.1058	2.1075	2.3706	2.107	2.1065
CPI-SC0861656EC	COL11A1_a11b1 complex	simple:P12107	complex:a11b1 complex	COL11A1		TRUE	FALSE	FALSE	curated	TRUE	0.0175	0.0203	0.0168	0.0185	0.2816	0.018	0.0175	0.0161	0.0095	0.0123	0.0088	0.0105	0.2736	0.01	0.0095	0.0081	0.01	0.0129	0.0093	0.011	0.2741	0.0106	0.0101	0.0087	0.0252	0.028	0.0245	0.0262	0.2893	0.0258	0.0252	0.0239	0.9952	0.998	0.9945	0.9962	1.2593	0.9958	0.9952
CPI-SC04085F9F9	COL6A1_a11b1 complex	simple:P12109	complex:a11b1 complex	COL6A1		TRUE	FALSE	FALSE	curated	TRUE	0.0632	0.0661	0.0626	0.0642	0.3273	0.0638	0.0633	0.0619	0.0777	0.0805	0.077	0.0787	0.3418	0.0782	0.0777	0.0764	0.2633	0.2661	0.2626	0.2643	0.5274	0.2638	0.2633	0.2619	0.1161	0.119	0.1154	0.1171	0.3802	0.1167	0.1161	0.1148	5.7236	5.7264	5.7229	5.7246	5.9877	5.7241	5.7236
CPI-SC0A54B5323	COL6A2_a11b1 complex	simple:P12110	complex:a11b1 complex	COL6A2		TRUE	FALSE	FALSE	curated	TRUE	0.1126	0.1155	0.1119	0.1136	0.3767	0.1132	0.1127	0.1113	0.1535	0.1563	0.1528	0.1545	0.4176	0.154	0.1535	0.1522	0.7193	0.7222	0.7186	0.7203	0.9834	0.7199	0.7194	0.718	0.198	0.2008	0.1973	0.199	0.4621	0.1985	0.198	0.1966	11.1316	11.1345	11.1309	11.1326	11.3957	11.1322	11.1316
CPI-SC0ECFACED2	COL6A3_a11b1 complex	simple:P12111	complex:a11b1 complex	COL6A3		TRUE	FALSE	FALSE	curated	TRUE	0.0707	0.0735	0.07	0.0717	0.3348	0.0712	0.0707	0.0693	0.0728	0.0757	0.0721	0.0738	0.3369	0.0734	0.0729	0.0715	0.0475	0.0503	0.0468	0.0485	0.3116	0.048	0.0475	0.0461	0.0609	0.0637	0.0602	0.0619	0.325	0.0614	0.0609	0.0595	4.6568	4.6596	4.6561	4.6578	4.9209	4.6573	4.6568
CPI-SC0CA323AE3	COL11A2_a11b1 complex	simple:P13942	complex:a11b1 complex	COL11A2		TRUE	FALSE	FALSE	curated	TRUE	0.0049	0.0078	0.0042	0.0059	0.269	0.0055	0.005	0.0036	0.004	0.0068	0.0033	0.005	0.2681	0.0045	0.004	0.0026	0.0064	0.0093	0.0057	0.0074	0.2705	0.007	0.0064	0.0051	0.0081	0.011	0.0075	0.0091	0.2722	0.0087	0.0082	0.0068	0.0085	0.0114	0.0078	0.0095	0.2726	0.0091	0.0086
CPI-SC0CBC30AB7	COL9A1_a11b1 complex	simple:P20849	complex:a11b1 complex	COL9A1		TRUE	FALSE	FALSE	curated	TRUE	0.0032	0.006	0.0025	0.0042	0.2673	0.0037	0.0032	0.0018	0	0	0	0	0	0	0	0	0	0	0	0	0	0	0	0	0.0031	0.0059	0.0024	0.0041	0.2672	0.0036	0.0031	0.0017	0.0056	0.0084	0.0049	0.0066	0.2697	0.0062	0.0056
CPI-SC0092846B0	COL5A1_a11b1 complex	simple:P20908	complex:a11b1 complex	COL5A1		TRUE	FALSE	FALSE	curated	TRUE	0.0222	0.025	0.0215	0.0232	0.2863	0.0227	0.0222	0.0209	0.0262	0.0291	0.0255	0.0272	0.2903	0.0268	0.0263	0.0249	0.04	0.0428	0.0393	0.041	0.3041	0.0405	0.04	0.0386	0.0411	0.0439	0.0404	0.0421	0.3052	0.0417	0.0411	0.0398	1.3368	1.3397	1.3361	1.3378	1.6009	1.3374	1.3369
CPI-SC08AF9CA91	COL8A2_a11b1 complex	simple:P25067	complex:a11b1 complex	COL8A2		TRUE	FALSE	FALSE	curated	TRUE	0.0079	0.0108	0.0072	0.0089	0.272	0.0085	0.008	0.0066	0.0052	0.008	0.0045	0.0062	0.2693	0.0057	0.0052	0.0038	0.0116	0.0144	0.0109	0.0126	0.2757	0.0121	0.0116	0.0103	0.0094	0.0122	0.0087	0.0104	0.2735	0.01	0.0094	0.0081	0.2203	0.2232	0.2196	0.2213	0.4844	0.2209	0.2204
CPI-SC07E958BDE	COL5A3_a11b1 complex	simple:P25940	complex:a11b1 complex	COL5A3		TRUE	FALSE	FALSE	curated	TRUE	0.009	0.0118	0.0083	0.01	0.2731	0.0096	0.009	0.0077	0.0095	0.0123	0.0088	0.0105	0.2736	0.01	0.0095	0.0081	0.0093	0.0122	0.0086	0.0103	0.2734	0.0099	0.0094	0.008	0.0094	0.0122	0.0087	0.0104	0.2735	0.0099	0.0094	0.008	0.3402	0.343	0.3395	0.3412	0.6043	0.3407	0.3402
CPI-SC08CC68F11	COL8A1_a11b1 complex	simple:P27658	complex:a11b1 complex	COL8A1		TRUE	FALSE	FALSE	curated	TRUE	0.0121	0.0149	0.0114	0.0131	0.2762	0.0126	0.0121	0.0107	0.013	0.0158	0.0123	0.014	0.2771	0.0135	0.013	0.0116	0.0893	0.0921	0.0886	0.0903	0.3534	0.0898	0.0893	0.0879	0.0208	0.0236	0.0201	0.0218	0.2849	0.0213	0.0208	0.0194	0.8983	0.9011	0.8976	0.8993	1.1624	0.8988	0.8983
CPI-SC0CE433AB8	COL4A5_a11b1 complex	simple:P29400	complex:a11b1 complex	COL4A5		TRUE	FALSE	FALSE	curated	TRUE	0.0051	0.0079	0.0044	0.0061	0.2692	0.0056	0.0051	0.0037	0.007	0.0098	0.0063	0.008	0.2711	0.0075	0.007	0.0056	0.01	0.0129	0.0093	0.011	0.2741	0.0106	0.0101	0.0087	0.0451	0.048	0.0444	0.0461	0.3092	0.0457	0.0452	0.0438	0.0238	0.0266	0.0231	0.0248	0.2879	0.0243	0.0238
CPI-SC03BFF1D95	COL15A1_a11b1 complex	simple:P39059	complex:a11b1 complex	COL15A1		TRUE	FALSE	FALSE	curated	TRUE	0.0165	0.0194	0.0158	0.0175	0.2806	0.0171	0.0166	0.0152	0.0191	0.022	0.0184	0.0201	0.2832	0.0197	0.0192	0.0178	1.9652	1.968	1.9645	1.9662	2.2293	1.9657	1.9652	1.9638	0.0342	0.037	0.0335	0.0352	0.2983	0.0347	0.0342	0.0328	0.6316	0.6345	0.6309	0.6326	0.8957	0.6322	0.6317
CPI-SC03ADD2063	COL18A1_a11b1 complex	simple:P39060	complex:a11b1 complex	COL18A1		TRUE	FALSE	FALSE	curated	TRUE	0.051	0.0539	0.0504	0.052	0.3151	0.0516	0.0511	0.0497	0.0796	0.0824	0.0789	0.0806	0.3437	0.0801	0.0796	0.0782	1.2507	1.2536	1.2501	1.2518	1.5149	1.2513	1.2508	1.2494	0.1447	0.1475	0.144	0.1457	0.4088	0.1452	0.1447	0.1433	3.6021	3.6049	3.6014	3.6031	3.8662	3.6027	3.6021
CPI-SC0082A7233	COL4A4_a11b1 complex	simple:P53420	complex:a11b1 complex	COL4A4		TRUE	FALSE	FALSE	curated	TRUE	0.1198	0.1226	0.1191	0.1208	0.3839	0.1203	0.1198	0.1184	0.0091	0.012	0.0084	0.0101	0.2732	0.0097	0.0092	0.0078	0.0066	0.0094	0.0059	0.0076	0.2707	0.0071	0.0066	0.0052	0.0085	0.0114	0.0079	0.0096	0.2727	0.0091	0.0086	0.0072	0.0542	0.0571	0.0536	0.0552	0.3183	0.0548	0.0543
CPI-SC0674C647E	COL4A3_a11b1 complex	simple:Q01955	complex:a11b1 complex	COL4A3		TRUE	FALSE	FALSE	curated	TRUE	0.0709	0.0737	0.0702	0.0719	0.335	0.0714	0.0709	0.0695	0.0038	0.0066	0.0031	0.0048	0.2679	0.0043	0.0038	0.0024	0	0	0	0	0	0	0	0	0.0031	0.0059	0.0024	0.0041	0.2672	0.0036	0.0031	0.0017	0.0062	0.0091	0.0055	0.0072	0.2703	0.0068	0.0063
CPI-SC03D71E025	COL7A1_a11b1 complex	simple:Q02388	complex:a11b1 complex	COL7A1		TRUE	FALSE	FALSE	curated	TRUE	0.0083	0.0111	0.0076	0.0093	0.2724	0.0088	0.0083	0.0069	0.0069	0.0097	0.0062	0.0079	0.271	0.0074	0.0069	0.0055	0.0062	0.009	0.0055	0.0072	0.2703	0.0067	0.0062	0.0048	0.0368	0.0397	0.0362	0.0379	0.301	0.0374	0.0369	0.0355	0.093	0.0959	0.0924	0.094	0.3571	0.0936	0.0931
CPI-SC0DF986F22	COL10A1_a11b1 complex	simple:Q03692	complex:a11b1 complex	COL10A1		TRUE	FALSE	FALSE	curated	TRUE	0.0156	0.0184	0.0149	0.0166	0.2797	0.0161	0.0156	0.0142	0.0172	0.0201	0.0165	0.0182	0.2813	0.0178	0.0173	0.0159	0.014	0.0168	0.0133	0.015	0.2781	0.0145	0.014	0.0126	0.0099	0.0127	0.0092	0.0109	0.274	0.0105	0.0099	0.0086	1.0812	1.0841	1.0805	1.0822	1.3453	1.0818	1.0813
CPI-SC060984F83	COL14A1_a11b1 complex	simple:Q05707	complex:a11b1 complex	COL14A1		TRUE	FALSE	FALSE	curated	TRUE	0.0104	0.0132	0.0097	0.0114	0.2745	0.0109	0.0104	0.009	0.0123	0.0151	0.0116	0.0133	0.2764	0.0128	0.0123	0.0109	0.0195	0.0224	0.0188	0.0205	0.2836	0.0201	0.0196	0.0182	0.0115	0.0143	0.0108	0.0125	0.2756	0.012	0.0115	0.0101	1.239	1.2419	1.2383	1.24	1.5031	1.2396	1.2391
CPI-SC0014D5A6E	COL16A1_a11b1 complex	simple:Q07092	complex:a11b1 complex	COL16A1		TRUE	FALSE	FALSE	curated	TRUE	0.0149	0.0178	0.0143	0.0159	0.279	0.0155	0.015	0.0136	0.0195	0.0223	0.0188	0.0205	0.2836	0.02	0.0195	0.0181	0.0153	0.0182	0.0147	0.0163	0.2794	0.0159	0.0154	0.014	0.1158	0.1186	0.1151	0.1168	0.3799	0.1163	0.1158	0.1144	0.4152	0.418	0.4145	0.4162	0.6793	0.4157	0.4152
CPI-SC0B066E03C	COL4A6_a11b1 complex	simple:Q14031	complex:a11b1 complex	COL4A6		TRUE	FALSE	FALSE	curated	TRUE	0	0	0	0	0	0	0	0	0.0049	0.0077	0.0042	0.0059	0.269	0.0054	0.0049	0.0035	0.0029	0.0057	0.0022	0.0039	0.267	0.0034	0.0029	0.0016	0.006	0.0088	0.0053	0.007	0.2701	0.0065	0.006	0.0046	0.0107	0.0136	0.0101	0.0118	0.2749	0.0113	0.0108
CPI-SC0B4BD965C	COL9A3_a11b1 complex	simple:Q14050	complex:a11b1 complex	COL9A3		TRUE	FALSE	FALSE	curated	TRUE	0.0729	0.0758	0.0722	0.0739	0.337	0.0735	0.073	0.0716	0.0071	0.01	0.0064	0.0081	0.2712	0.0077	0.0071	0.0058	0.0277	0.0305	0.027	0.0287	0.2918	0.0282	0.0277	0.0263	0.0352	0.0381	0.0345	0.0362	0.2993	0.0358	0.0353	0.0339	0.0134	0.0162	0.0127	0.0144	0.2775	0.0139	0.0134
CPI-SC0247E9ADB	COL9A2_a11b1 complex	simple:Q14055	complex:a11b1 complex	COL9A2		TRUE	FALSE	FALSE	curated	TRUE	0.072	0.0748	0.0713	0.073	0.3361	0.0725	0.072	0.0706	0.1271	0.1299	0.1264	0.1281	0.3912	0.1276	0.1271	0.1257	0.0071	0.01	0.0064	0.0081	0.2712	0.0077	0.0072	0.0058	0.059	0.0618	0.0583	0.06	0.3231	0.0595	0.059	0.0576	0.0108	0.0137	0.0102	0.0118	0.275	0.0114	0.0109
CPI-SC0035F0B0F	COL19A1_a11b1 complex	simple:Q14993	complex:a11b1 complex	COL19A1		TRUE	FALSE	FALSE	curated	TRUE	0.1195	0.1223	0.1188	0.1205	0.3836	0.12	0.1195	0.1181	0	0	0	0	0	0	0	0	0.003	0.0059	0.0023	0.004	0.2671	0.0036	0.0031	0.0017	0.0029	0.0058	0.0022	0.0039	0.267	0.0035	0.0029	0.0016	0.0033	0.0062	0.0027	0.0043	0.2675	0.0039	0.0034
CPI-SC06ACCFA52	COL24A1_a11b1 complex	simple:Q17RW2	complex:a11b1 complex	COL24A1		TRUE	FALSE	FALSE	curated	TRUE	0	0	0	0	0	0	0	0	0.006	0.0088	0.0053	0.007	0.2701	0.0066	0.006	0.0047	0.0034	0.0063	0.0028	0.0044	0.2675	0.004	0.0035	0.0021	0.0053	0.0081	0.0046	0.0063	0.2694	0.0058	0.0053	0.0039	0.0248	0.0276	0.0241	0.0258	0.2889	0.0253	0.0248
CPI-SC069F9E62C	COL28A1_a11b1 complex	simple:Q2UY09	complex:a11b1 complex	COL28A1		TRUE	FALSE	FALSE	curated	TRUE	0.0036	0.0064	0.0029	0.0046	0.2677	0.0041	0.0036	0.0022	0.0031	0.0059	0.0024	0.0041	0.2672	0.0037	0.0031	0.0018	0.0029	0.0057	0.0022	0.0039	0.267	0.0034	0.0029	0.0015	0.0055	0.0083	0.0048	0.0065	0.2696	0.006	0.0055	0.0041	0.0057	0.0085	0.005	0.0067	0.2698	0.0062	0.0057
CPI-SC0D2BDC009	COL13A1_a11b1 complex	simple:Q5TAT6	complex:a11b1 complex	COL13A1		FALSE	FALSE	FALSE	curated	TRUE	0	0	0	0	0	0	0	0	0.0053	0.0081	0.0046	0.0063	0.2694	0.0058	0.0053	0.0039	0.0627	0.0656	0.0621	0.0637	0.3268	0.0633	0.0628	0.0614	0.0052	0.0081	0.0045	0.0062	0.2693	0.0058	0.0053	0.0039	0.0325	0.0353	0.0318	0.0335	0.2966	0.033	0.0325
CPI-SC05F111D21	COL27A1_a11b1 complex	simple:Q8IZC6	complex:a11b1 complex	COL27A1		TRUE	FALSE	FALSE	curated	TRUE	0.0087	0.0116	0.008	0.0097	0.2728	0.0093	0.0088	0.0074	0.0097	0.0125	0.009	0.0107	0.2738	0.0103	0.0097	0.0084	0.0345	0.0373	0.0338	0.0355	0.2986	0.0351	0.0345	0.0332	0.0783	0.0812	0.0777	0.0793	0.3424	0.0789	0.0784	0.077	0.1153	0.1182	0.1146	0.1163	0.3794	0.1159	0.1153
CPI-SC0BCD683D4	COL22A1_a11b1 complex	simple:Q8NFW1	complex:a11b1 complex	COL22A1		TRUE	FALSE	FALSE	curated	TRUE	0	0	0	0	0	0	0	0	0.0032	0.006	0.0025	0.0042	0.2673	0.0037	0.0032	0.0018	0.0078	0.0107	0.0071	0.0088	0.2719	0.0084	0.0079	0.0065	0.0093	0.0121	0.0086	0.0103	0.2734	0.0099	0.0093	0.008	0.0045	0.0073	0.0038	0.0055	0.2686	0.005	0.0045
CPI-SC041215790	COL26A1_a11b1 complex	simple:Q96A83	complex:a11b1 complex	COL26A1		TRUE	FALSE	FALSE	curated	TRUE	0	0	0	0	0	0	0	0	0.0036	0.0064	0.0029	0.0046	0.2677	0.0041	0.0036	0.0022	0.003	0.0058	0.0023	0.004	0.2671	0.0035	0.003	0.0016	0.003	0.0058	0.0023	0.004	0.2671	0.0035	0.003	0.0016	0.0043	0.0071	0.0036	0.0053	0.2684	0.0048	0.0043
CPI-SC037C3901A	COL21A1_a11b1 complex	simple:Q96P44	complex:a11b1 complex	COL21A1		TRUE	FALSE	FALSE	curated	TRUE	0.0035	0.0063	0.0028	0.0045	0.2676	0.004	0.0035	0.0021	0	0	0	0	0	0	0	0	0.1445	0.1473	0.1438	0.1455	0.4086	0.145	0.1445	0.1431	0.0096	0.0125	0.0089	0.0106	0.2737	0.0102	0.0097	0.0083	0.0355	0.0383	0.0348	0.0365	0.2996	0.0361	0.0355
CPI-SC05B2AA866	COL12A1_a11b1 complex	simple:Q99715	complex:a11b1 complex	COL12A1		TRUE	FALSE	FALSE	curated	TRUE	0.0353	0.0381	0.0346	0.0363	0.2994	0.0358	0.0353	0.0339	0.0197	0.0226	0.019	0.0207	0.2838	0.0203	0.0197	0.0184	0.0733	0.0761	0.0726	0.0743	0.3374	0.0738	0.0733	0.0719	0.0854	0.0883	0.0848	0.0864	0.3496	0.086	0.0855	0.0841	1.5917	1.5946	1.591	1.5927	1.8558	1.5923	1.5918
CPI-SC051B1E9C4	COL20A1_a11b1 complex	simple:Q9P218	complex:a11b1 complex	COL20A1		TRUE	FALSE	FALSE	curated	TRUE	0	0	0	0	0	0	0	0	0	0	0	0	0	0	0	0	0	0	0	0	0	0	0	0	0	0	0	0	0	0	0	0	0	0	0	0	0	0	0
CPI-SC0247375A7	COL17A1_a11b1 complex	simple:Q9UMD9	complex:a11b1 complex	COL17A1		TRUE	FALSE	FALSE	curated	TRUE	0.004	0.0069	0.0033	0.005	0.2681	0.0046	0.0041	0.0027	0.0058	0.0087	0.0051	0.0068	0.2699	0.0064	0.0058	0.0045	0.0468	0.0496	0.0461	0.0478	0.3109	0.0474	0.0468	0.0455	0.0646	0.0675	0.064	0.0656	0.3287	0.0652	0.0647	0.0633	0.0063	0.0091	0.0056	0.0073	0.2704	0.0068	0.0063
CPI-SC0B808E56A	COL6A6_a1b1 complex	simple:A6NMZ7	complex:a1b1 complex	COL6A6		TRUE	FALSE	FALSE	curated	TRUE	0.0156	0.3212	0.539	0.015	0.7299	0.0192	0.0164	0.0178	0	0	0	0	0	0	0	0	0.0139	0.3195	0.5373	0.0133	0.7283	0.0175	0.0147	0.0161	0.0138	0.3194	0.5372	0.0132	0.7282	0.0174	0.0146	0.016	0.0282	0.3337	0.5515	0.0276	0.7425	0.0318	0.0289
CPI-SC089D4762F	COL6A5_a1b1 complex	simple:A8TX70	complex:a1b1 complex	COL6A5		TRUE	FALSE	FALSE	curated	TRUE	0	0	0	0	0	0	0	0	0.0139	0.3195	0.5373	0.0133	0.7283	0.0175	0.0147	0.0161	0	0	0	0	0	0	0	0	0	0	0	0	0	0	0	0	0.0145	0.32	0.5378	0.0139	0.7288	0.0181	0.0152
CPI-SC0F73E9099	COL1A1_a1b1 complex	simple:P02452	complex:a1b1 complex	COL1A1		TRUE	FALSE	FALSE	curated	TRUE	0.4394	0.745	0.9628	0.4388	1.1538	0.443	0.4402	0.4416	0.3407	0.6462	0.864	0.3401	1.055	0.3443	0.3414	0.3429	0.3256	0.6311	0.8489	0.325	1.0399	0.3292	0.3263	0.3278	0.5727	0.8782	1.096	0.5721	1.287	0.5763	0.5734	0.5749	37.1661	37.4716	37.6894	37.1655	37.8804	37.1697	37.1668
CPI-SC016235D3A	COL2A1_a1b1 complex	simple:P02458	complex:a1b1 complex	COL2A1		TRUE	FALSE	FALSE	curated	TRUE	0.0143	0.3198	0.5376	0.0137	0.7286	0.0179	0.015	0.0165	0.0141	0.3196	0.5374	0.0135	0.7284	0.0177	0.0148	0.0163	0.0185	0.324	0.5418	0.0179	0.7328	0.0221	0.0192	0.0207	0.1104	0.416	0.6338	0.1098	0.8248	0.114	0.1112	0.1126	0.0156	0.3211	0.5389	0.015	0.7299	0.0192	0.0163
CPI-SC0BC63F8C0	COL3A1_a1b1 complex	simple:P02461	complex:a1b1 complex	COL3A1		TRUE	FALSE	FALSE	curated	TRUE	0.3062	0.6117	0.8296	0.3056	1.0205	0.3098	0.307	0.3084	0.2285	0.5341	0.7519	0.2279	0.9428	0.2321	0.2293	0.2307	0.2142	0.5197	0.7375	0.2135	0.9285	0.2177	0.2149	0.2163	0.3172	0.6227	0.8405	0.3166	1.0315	0.3208	0.3179	0.3194	19.158	19.4636	19.6814	19.1574	19.8723	19.1616	19.1588
CPI-SC0672FBD31	COL4A1_a1b1 complex	simple:P02462	complex:a1b1 complex	COL4A1		TRUE	FALSE	FALSE	curated	TRUE	0.0511	0.3566	0.5744	0.0505	0.7654	0.0547	0.0518	0.0533	0.0653	0.3708	0.5886	0.0647	0.7796	0.0689	0.066	0.0675	4.709	5.0145	5.2323	4.7084	5.4233	4.7126	4.7097	4.7112	0.058	0.3635	0.5813	0.0574	0.7723	0.0616	0.0587	0.0602	2.4527	2.7582	2.976	2.4521	3.167	2.4563	2.4534
CPI-SC0545E2502	COL5A2_a1b1 complex	simple:P05997	complex:a1b1 complex	COL5A2		TRUE	FALSE	FALSE	curated	TRUE	0.0439	0.3494	0.5672	0.0433	0.7582	0.0475	0.0446	0.0461	0.0539	0.3595	0.5773	0.0533	0.7682	0.0575	0.0547	0.0561	0.2007	0.5062	0.724	0.2001	0.915	0.2043	0.2014	0.2029	0.0588	0.3643	0.5822	0.0582	0.7731	0.0624	0.0596	0.061	2.8395	3.1451	3.3629	2.8389	3.5539	2.8431	2.8403
CPI-SC006E22794	COL1A2_a1b1 complex	simple:P08123	complex:a1b1 complex	COL1A2		TRUE	FALSE	FALSE	curated	TRUE	0.3948	0.7003	0.9181	0.3942	1.1091	0.3984	0.3955	0.397	0.3067	0.6122	0.83	0.3061	1.021	0.3103	0.3074	0.3089	0.307	0.6125	0.8303	0.3064	1.0213	0.3106	0.3077	0.3091	0.3635	0.669	0.8869	0.3629	1.0778	0.3671	0.3643	0.3657	27.8185	28.124	28.3419	27.8179	28.5328	27.8221	27.8193
CPI-SC0458F68A5	COL4A2_a1b1 complex	simple:P08572	complex:a1b1 complex	COL4A2		TRUE	FALSE	FALSE	curated	TRUE	0.0389	0.3444	0.5622	0.0383	0.7532	0.0425	0.0396	0.0411	0.0416	0.3472	0.565	0.041	0.7559	0.0452	0.0424	0.0438	2.8631	3.1687	3.3865	2.8625	3.5774	2.8667	2.8639	2.8653	0.0575	0.363	0.5808	0.0569	0.7718	0.0611	0.0582	0.0597	2.1172	2.4228	2.6406	2.1166	2.8316	2.1208	2.118
CPI-SC06E5E0C83	COL11A1_a1b1 complex	simple:P12107	complex:a1b1 complex	COL11A1		TRUE	FALSE	FALSE	curated	TRUE	0.0282	0.3338	0.5516	0.0276	0.7426	0.0318	0.029	0.0304	0.0202	0.3258	0.5436	0.0196	0.7345	0.0238	0.021	0.0224	0.0208	0.3263	0.5441	0.0202	0.7351	0.0244	0.0215	0.023	0.036	0.3415	0.5593	0.0354	0.7503	0.0396	0.0367	0.0381	1.006	1.3115	1.5293	1.0053	1.7203	1.0095	1.0067
CPI-SC09FDA4F45	COL6A1_a1b1 complex	simple:P12109	complex:a1b1 complex	COL6A1		TRUE	FALSE	FALSE	curated	TRUE	0.074	0.3795	0.5973	0.0734	0.7883	0.0776	0.0747	0.0762	0.0885	0.394	0.6118	0.0878	0.8028	0.092	0.0892	0.0906	0.274	0.5796	0.7974	0.2734	0.9884	0.2776	0.2748	0.2762	0.1269	0.4324	0.6502	0.1263	0.8412	0.1305	0.1276	0.1291	5.7343	6.0399	6.2577	5.7337	6.4486	5.7379	5.7351
CPI-SC0F4BC2909	COL6A2_a1b1 complex	simple:P12110	complex:a1b1 complex	COL6A2		TRUE	FALSE	FALSE	curated	TRUE	0.1234	0.4289	0.6467	0.1228	0.8377	0.127	0.1241	0.1256	0.1642	0.4698	0.6876	0.1636	0.8786	0.1678	0.165	0.1664	0.7301	1.0356	1.2534	0.7295	1.4444	0.7337	0.7308	0.7323	0.2087	0.5143	0.7321	0.2081	0.923	0.2123	0.2095	0.2109	11.1424	11.4479	11.6657	11.1418	11.8567	11.146	11.1431
CPI-SC02AE206BE	COL6A3_a1b1 complex	simple:P12111	complex:a1b1 complex	COL6A3		TRUE	FALSE	FALSE	curated	TRUE	0.0814	0.387	0.6048	0.0808	0.7958	0.085	0.0822	0.0836	0.0836	0.3891	0.6069	0.083	0.7979	0.0872	0.0843	0.0858	0.0582	0.3638	0.5816	0.0576	0.7726	0.0618	0.059	0.0604	0.0716	0.3771	0.5949	0.071	0.7859	0.0752	0.0723	0.0738	4.6675	4.9731	5.1909	4.6669	5.3818	4.6711	4.6683
CPI-SC0A8E69BC5	COL11A2_a1b1 complex	simple:P13942	complex:a1b1 complex	COL11A2		TRUE	FALSE	FALSE	curated	TRUE	0.0157	0.3212	0.539	0.0151	0.73	0.0193	0.0164	0.0179	0.0147	0.3203	0.5381	0.0141	0.7291	0.0183	0.0155	0.0169	0.0172	0.3227	0.5405	0.0166	0.7315	0.0208	0.0179	0.0194	0.0189	0.3244	0.5422	0.0183	0.7332	0.0225	0.0196	0.0211	0.0193	0.3248	0.5426	0.0187	0.7336	0.0229	0.02
CPI-SC05B6D413B	COL9A1_a1b1 complex	simple:P20849	complex:a1b1 complex	COL9A1		TRUE	FALSE	FALSE	curated	TRUE	0.0139	0.3194	0.5372	0.0133	0.7282	0.0175	0.0146	0.0161	0	0	0	0	0	0	0	0	0	0	0	0	0	0	0	0	0.0138	0.3193	0.5372	0.0132	0.7281	0.0174	0.0146	0.016	0.0164	0.3219	0.5397	0.0158	0.7307	0.02	0.0171
CPI-SC05992FDC8	COL5A1_a1b1 complex	simple:P20908	complex:a1b1 complex	COL5A1		TRUE	FALSE	FALSE	curated	TRUE	0.033	0.3385	0.5563	0.0323	0.7473	0.0365	0.0337	0.0351	0.037	0.3425	0.5603	0.0364	0.7513	0.0406	0.0377	0.0392	0.0507	0.3562	0.5741	0.0501	0.765	0.0543	0.0515	0.0529	0.0519	0.3574	0.5752	0.0513	0.7662	0.0555	0.0526	0.054	1.3476	1.6531	1.8709	1.347	2.0619	1.3512	1.3483
CPI-SC069F95780	COL8A2_a1b1 complex	simple:P25067	complex:a1b1 complex	COL8A2		TRUE	FALSE	FALSE	curated	TRUE	0.0187	0.3242	0.542	0.0181	0.733	0.0223	0.0194	0.0209	0.0159	0.3214	0.5392	0.0153	0.7302	0.0195	0.0166	0.0181	0.0224	0.3279	0.5457	0.0217	0.7367	0.0259	0.0231	0.0245	0.0202	0.3257	0.5435	0.0196	0.7345	0.0238	0.0209	0.0223	0.2311	0.5366	0.7544	0.2305	0.9454	0.2347	0.2318
CPI-SC0DAD29856	COL5A3_a1b1 complex	simple:P25940	complex:a1b1 complex	COL5A3		TRUE	FALSE	FALSE	curated	TRUE	0.0198	0.3253	0.5431	0.0192	0.7341	0.0234	0.0205	0.0219	0.0202	0.3258	0.5436	0.0196	0.7345	0.0238	0.021	0.0224	0.0201	0.3256	0.5434	0.0195	0.7344	0.0237	0.0208	0.0223	0.0201	0.3257	0.5435	0.0195	0.7344	0.0237	0.0209	0.0223	0.3509	0.6565	0.8743	0.3503	1.0652	0.3545	0.3517
CPI-SC02F06FF62	COL8A1_a1b1 complex	simple:P27658	complex:a1b1 complex	COL8A1		TRUE	FALSE	FALSE	curated	TRUE	0.0228	0.3283	0.5461	0.0222	0.7371	0.0264	0.0235	0.025	0.0237	0.3293	0.5471	0.0231	0.7381	0.0273	0.0245	0.0259	0.1	0.4056	0.6234	0.0994	0.8144	0.1036	0.1008	0.1022	0.0315	0.337	0.5548	0.0309	0.7458	0.0351	0.0322	0.0337	0.909	1.2145	1.4323	0.9084	1.6233	0.9126	0.9097
CPI-SC0EC572716	COL4A5_a1b1 complex	simple:P29400	complex:a1b1 complex	COL4A5		TRUE	FALSE	FALSE	curated	TRUE	0.0158	0.3214	0.5392	0.0152	0.7301	0.0194	0.0166	0.018	0.0177	0.3233	0.5411	0.0171	0.732	0.0213	0.0185	0.0199	0.0208	0.3263	0.5441	0.0202	0.7351	0.0244	0.0215	0.023	0.0559	0.3614	0.5792	0.0553	0.7702	0.0595	0.0566	0.0581	0.0345	0.3401	0.5579	0.0339	0.7489	0.0381	0.0353
CPI-SC0F8D27FBC	COL15A1_a1b1 complex	simple:P39059	complex:a1b1 complex	COL15A1		TRUE	FALSE	FALSE	curated	TRUE	0.0273	0.3328	0.5506	0.0267	0.7416	0.0309	0.028	0.0295	0.0299	0.3354	0.5532	0.0293	0.7442	0.0335	0.0306	0.0321	1.9759	2.2815	2.4993	1.9753	2.6903	1.9795	1.9767	1.9781	0.0449	0.3505	0.5683	0.0443	0.7593	0.0485	0.0457	0.0471	0.6424	0.9479	1.1657	0.6418	1.3567	0.646	0.6431
CPI-SC0EA3FC100	COL18A1_a1b1 complex	simple:P39060	complex:a1b1 complex	COL18A1		TRUE	FALSE	FALSE	curated	TRUE	0.0618	0.3673	0.5851	0.0612	0.7761	0.0654	0.0625	0.064	0.0903	0.3958	0.6136	0.0897	0.8046	0.0939	0.091	0.0925	1.2615	1.567	1.7848	1.2609	1.9758	1.2651	1.2622	1.2637	0.1554	0.461	0.6788	0.1548	0.8698	0.159	0.1562	0.1576	3.6129	3.9184	4.1362	3.6123	4.3272	3.6164	3.6136
CPI-SC091173D82	COL4A4_a1b1 complex	simple:P53420	complex:a1b1 complex	COL4A4		TRUE	FALSE	FALSE	curated	TRUE	0.1305	0.436	0.6539	0.1299	0.8448	0.1341	0.1313	0.1327	0.0199	0.3254	0.5432	0.0193	0.7342	0.0235	0.0206	0.0221	0.0173	0.3229	0.5407	0.0167	0.7316	0.0209	0.0181	0.0195	0.0193	0.3248	0.5426	0.0187	0.7336	0.0229	0.02	0.0215	0.065	0.3705	0.5883	0.0644	0.7793	0.0686	0.0657
CPI-SC07FB88720	COL4A3_a1b1 complex	simple:Q01955	complex:a1b1 complex	COL4A3		TRUE	FALSE	FALSE	curated	TRUE	0.0816	0.3872	0.605	0.081	0.796	0.0852	0.0824	0.0838	0.0145	0.3201	0.5379	0.0139	0.7289	0.0181	0.0153	0.0167	0	0	0	0	0	0	0	0	0.0138	0.3194	0.5372	0.0132	0.7281	0.0174	0.0146	0.016	0.017	0.3225	0.5403	0.0164	0.7313	0.0206	0.0177
CPI-SC035953E6B	COL7A1_a1b1 complex	simple:Q02388	complex:a1b1 complex	COL7A1		TRUE	FALSE	FALSE	curated	TRUE	0.019	0.3246	0.5424	0.0184	0.7333	0.0226	0.0198	0.0212	0.0176	0.3232	0.541	0.017	0.7319	0.0212	0.0184	0.0198	0.0169	0.3224	0.5402	0.0163	0.7312	0.0205	0.0176	0.0191	0.0476	0.3531	0.5709	0.047	0.7619	0.0512	0.0483	0.0498	0.1038	0.4093	0.6271	0.1032	0.8181	0.1074	0.1045
CPI-SC01115AAD1	COL10A1_a1b1 complex	simple:Q03692	complex:a1b1 complex	COL10A1		TRUE	FALSE	FALSE	curated	TRUE	0.0263	0.3318	0.5496	0.0257	0.7406	0.0299	0.027	0.0285	0.028	0.3335	0.5513	0.0274	0.7423	0.0316	0.0287	0.0302	0.0247	0.3303	0.5481	0.0241	0.7391	0.0283	0.0255	0.0269	0.0207	0.3262	0.544	0.0201	0.735	0.0243	0.0214	0.0228	1.092	1.3975	1.6153	1.0914	1.8063	1.0956	1.0927
CPI-SC0BD4C290F	COL14A1_a1b1 complex	simple:Q05707	complex:a1b1 complex	COL14A1		TRUE	FALSE	FALSE	curated	TRUE	0.0211	0.3266	0.5445	0.0205	0.7354	0.0247	0.0219	0.0233	0.023	0.3285	0.5463	0.0224	0.7373	0.0266	0.0237	0.0252	0.0303	0.3358	0.5536	0.0297	0.7446	0.0339	0.031	0.0325	0.0222	0.3278	0.5456	0.0216	0.7365	0.0258	0.023	0.0244	1.2498	1.5553	1.7731	1.2492	1.9641	1.2534	1.2505
CPI-SC053BBE2B1	COL16A1_a1b1 complex	simple:Q07092	complex:a1b1 complex	COL16A1		TRUE	FALSE	FALSE	curated	TRUE	0.0257	0.3312	0.549	0.0251	0.74	0.0293	0.0264	0.0279	0.0302	0.3358	0.5536	0.0296	0.7446	0.0338	0.031	0.0324	0.0261	0.3316	0.5494	0.0255	0.7404	0.0297	0.0268	0.0283	0.1265	0.432	0.6498	0.1259	0.8408	0.1301	0.1272	0.1287	0.4259	0.7315	0.9493	0.4253	1.1402	0.4295	0.4267
CPI-SC0DA5EFA18	COL4A6_a1b1 complex	simple:Q14031	complex:a1b1 complex	COL4A6		TRUE	FALSE	FALSE	curated	TRUE	0	0	0	0	0	0	0	0	0.0156	0.3212	0.539	0.015	0.73	0.0192	0.0164	0.0178	0.0137	0.3192	0.537	0.013	0.728	0.0172	0.0144	0.0158	0.0167	0.3223	0.5401	0.0161	0.7311	0.0203	0.0175	0.0189	0.0215	0.327	0.5448	0.0209	0.7358	0.0251	0.0222
CPI-SC0F778DC8E	COL9A3_a1b1 complex	simple:Q14050	complex:a1b1 complex	COL9A3		TRUE	FALSE	FALSE	curated	TRUE	0.0837	0.3892	0.607	0.0831	0.798	0.0873	0.0844	0.0859	0.0179	0.3234	0.5412	0.0173	0.7322	0.0215	0.0186	0.0201	0.0384	0.3439	0.5618	0.0378	0.7527	0.042	0.0392	0.0406	0.046	0.3515	0.5693	0.0454	0.7603	0.0496	0.0467	0.0482	0.0241	0.3297	0.5475	0.0235	0.7384	0.0277	0.0249
CPI-SC0F590482E	COL9A2_a1b1 complex	simple:Q14055	complex:a1b1 complex	COL9A2		TRUE	FALSE	FALSE	curated	TRUE	0.0827	0.3882	0.6061	0.0821	0.797	0.0863	0.0835	0.0849	0.1378	0.4434	0.6612	0.1372	0.8522	0.1414	0.1386	0.14	0.0179	0.3234	0.5412	0.0173	0.7322	0.0215	0.0186	0.0201	0.0697	0.3752	0.5931	0.0691	0.784	0.0733	0.0705	0.0719	0.0216	0.3271	0.5449	0.021	0.7359	0.0252	0.0223
CPI-SC0BA41B0D3	COL19A1_a1b1 complex	simple:Q14993	complex:a1b1 complex	COL19A1		TRUE	FALSE	FALSE	curated	TRUE	0.1302	0.4357	0.6535	0.1296	0.8445	0.1338	0.1309	0.1324	0	0	0	0	0	0	0	0	0.0138	0.3193	0.5371	0.0132	0.7281	0.0174	0.0145	0.016	0.0137	0.3192	0.537	0.0131	0.728	0.0173	0.0144	0.0159	0.0141	0.3196	0.5374	0.0135	0.7284	0.0177	0.0148
CPI-SC090DB3159	COL24A1_a1b1 complex	simple:Q17RW2	complex:a1b1 complex	COL24A1		TRUE	FALSE	FALSE	curated	TRUE	0	0	0	0	0	0	0	0	0.0168	0.3223	0.5401	0.0162	0.7311	0.0204	0.0175	0.0189	0.0142	0.3197	0.5375	0.0136	0.7285	0.0178	0.0149	0.0164	0.016	0.3215	0.5393	0.0154	0.7303	0.0196	0.0167	0.0182	0.0355	0.341	0.5588	0.0349	0.7498	0.0391	0.0362
CPI-SC0FF018913	COL28A1_a1b1 complex	simple:Q2UY09	complex:a1b1 complex	COL28A1		TRUE	FALSE	FALSE	curated	TRUE	0.0143	0.3199	0.5377	0.0137	0.7286	0.0179	0.0151	0.0165	0.0139	0.3194	0.5372	0.0133	0.7282	0.0175	0.0146	0.016	0.0136	0.3191	0.5369	0.013	0.7279	0.0172	0.0144	0.0158	0.0162	0.3218	0.5396	0.0156	0.7305	0.0198	0.017	0.0184	0.0164	0.3219	0.5397	0.0158	0.7307	0.02	0.0171
CPI-SC08BF895FC	COL13A1_a1b1 complex	simple:Q5TAT6	complex:a1b1 complex	COL13A1		FALSE	FALSE	FALSE	curated	TRUE	0	0	0	0	0	0	0	0	0.016	0.3215	0.5393	0.0154	0.7303	0.0196	0.0167	0.0182	0.0735	0.379	0.5968	0.0729	0.7878	0.0771	0.0742	0.0757	0.016	0.3215	0.5393	0.0154	0.7303	0.0196	0.0167	0.0182	0.0432	0.3488	0.5666	0.0426	0.7576	0.0468	0.044
CPI-SC0D7F33CFB	COL27A1_a1b1 complex	simple:Q8IZC6	complex:a1b1 complex	COL27A1		TRUE	FALSE	FALSE	curated	TRUE	0.0195	0.325	0.5428	0.0189	0.7338	0.0231	0.0202	0.0217	0.0205	0.326	0.5438	0.0199	0.7348	0.0241	0.0212	0.0226	0.0453	0.3508	0.5686	0.0447	0.7596	0.0489	0.046	0.0474	0.0891	0.3946	0.6124	0.0885	0.8034	0.0927	0.0898	0.0913	0.1261	0.4316	0.6494	0.1255	0.8404	0.1297	0.1268
CPI-SC040B3EFBC	COL22A1_a1b1 complex	simple:Q8NFW1	complex:a1b1 complex	COL22A1		TRUE	FALSE	FALSE	curated	TRUE	0	0	0	0	0	0	0	0	0.0139	0.3194	0.5373	0.0133	0.7282	0.0175	0.0147	0.0161	0.0186	0.3241	0.5419	0.018	0.7329	0.0222	0.0193	0.0208	0.0201	0.3256	0.5434	0.0195	0.7344	0.0237	0.0208	0.0222	0.0152	0.3207	0.5385	0.0146	0.7295	0.0188	0.0159
CPI-SC0EACF2D60	COL26A1_a1b1 complex	simple:Q96A83	complex:a1b1 complex	COL26A1		TRUE	FALSE	FALSE	curated	TRUE	0	0	0	0	0	0	0	0	0.0143	0.3199	0.5377	0.0137	0.7287	0.0179	0.0151	0.0165	0.0137	0.3192	0.5371	0.0131	0.728	0.0173	0.0145	0.0159	0.0137	0.3192	0.537	0.0131	0.728	0.0173	0.0144	0.0159	0.015	0.3205	0.5383	0.0144	0.7293	0.0186	0.0157
CPI-SC09C06C70F	COL21A1_a1b1 complex	simple:Q96P44	complex:a1b1 complex	COL21A1		TRUE	FALSE	FALSE	curated	TRUE	0.0142	0.3198	0.5376	0.0136	0.7286	0.0178	0.015	0.0164	0	0	0	0	0	0	0	0	0.1552	0.4607	0.6785	0.1546	0.8695	0.1588	0.156	0.1574	0.0204	0.3259	0.5437	0.0198	0.7347	0.024	0.0211	0.0226	0.0463	0.3518	0.5696	0.0456	0.7606	0.0498	0.047
CPI-SC004A436C5	COL12A1_a1b1 complex	simple:Q99715	complex:a1b1 complex	COL12A1		TRUE	FALSE	FALSE	curated	TRUE	0.046	0.3516	0.5694	0.0454	0.7604	0.0496	0.0468	0.0482	0.0305	0.336	0.5538	0.0299	0.7448	0.0341	0.0312	0.0326	0.084	0.3895	0.6073	0.0834	0.7983	0.0876	0.0848	0.0862	0.0962	0.4017	0.6195	0.0956	0.8105	0.0998	0.0969	0.0984	1.6025	1.908	2.1258	1.6019	2.3168	1.6061	1.6032
CPI-SC00BE2EEE3	COL20A1_a1b1 complex	simple:Q9P218	complex:a1b1 complex	COL20A1		TRUE	FALSE	FALSE	curated	TRUE	0	0	0	0	0	0	0	0	0	0	0	0	0	0	0	0	0	0	0	0	0	0	0	0	0	0	0	0	0	0	0	0	0	0	0	0	0	0	0
CPI-SC08AA91C84	COL17A1_a1b1 complex	simple:Q9UMD9	complex:a1b1 complex	COL17A1		TRUE	FALSE	FALSE	curated	TRUE	0.0148	0.3203	0.5381	0.0142	0.7291	0.0184	0.0155	0.017	0.0166	0.3221	0.5399	0.016	0.7309	0.0202	0.0173	0.0188	0.0576	0.3631	0.5809	0.057	0.7719	0.0612	0.0583	0.0597	0.0754	0.3809	0.5987	0.0748	0.7897	0.079	0.0761	0.0776	0.017	0.3225	0.5403	0.0164	0.7313	0.0206	0.0177
CPI-SC0EAF80261	SEMA7A_a1b1 complex	simple:O75326	complex:a1b1 complex	SEMA7A		FALSE	FALSE	FALSE	curated	TRUE	0.3444	0.6499	0.8677	0.3438	1.0587	0.348	0.3452	0.3466	0.0833	0.3888	0.6066	0.0827	0.7976	0.0869	0.084	0.0854	0.0525	0.3581	0.5759	0.0519	0.7669	0.0561	0.0533	0.0547	0.019	0.3246	0.5424	0.0184	0.7334	0.0226	0.0198	0.0212	0.0291	0.3347	0.5525	0.0285	0.7435	0.0327	0.0299
CPI-SC05D87F723	COL6A6_a2b1 complex	simple:A6NMZ7	complex:a2b1 complex	COL6A6		TRUE	FALSE	FALSE	curated	TRUE	0.0047	0.0366	0.2779	0.1595	0.0422	0.0118	0.0107	0.0089	0	0	0	0	0	0	0	0	0.003	0.0349	0.2762	0.1578	0.0406	0.0101	0.009	0.0072	0.0029	0.0348	0.2761	0.1577	0.0405	0.01	0.0089	0.0071	0.0172	0.0491	0.2905	0.172	0.0548	0.0243	0.0232
CPI-SC0606C6896	COL6A5_a2b1 complex	simple:A8TX70	complex:a2b1 complex	COL6A5		TRUE	FALSE	FALSE	curated	TRUE	0	0	0	0	0	0	0	0	0.003	0.0349	0.2762	0.1578	0.0405	0.0101	0.009	0.0072	0	0	0	0	0	0	0	0	0	0	0	0	0	0	0	0	0.0035	0.0354	0.2767	0.1583	0.0411	0.0106	0.0095
CPI-SC01EA4FF6B	COL1A1_a2b1 complex	simple:P02452	complex:a2b1 complex	COL1A1		TRUE	FALSE	FALSE	curated	TRUE	0.4285	0.4604	0.7017	0.5833	0.4661	0.4356	0.4345	0.4327	0.3297	0.3616	0.603	0.4845	0.3673	0.3368	0.3357	0.334	0.3146	0.3465	0.5878	0.4694	0.3522	0.3217	0.3206	0.3188	0.5617	0.5936	0.8349	0.7165	0.5993	0.5688	0.5677	0.566	37.1551	37.187	37.4284	37.3099	37.1927	37.1622	37.1611
CPI-SC036D78A43	COL2A1_a2b1 complex	simple:P02458	complex:a2b1 complex	COL2A1		TRUE	FALSE	FALSE	curated	TRUE	0.0033	0.0352	0.2765	0.1581	0.0409	0.0104	0.0093	0.0075	0.0031	0.035	0.2763	0.1579	0.0407	0.0102	0.0091	0.0074	0.0075	0.0394	0.2807	0.1623	0.0451	0.0146	0.0135	0.0118	0.0995	0.1314	0.3727	0.2543	0.1371	0.1066	0.1055	0.1037	0.0046	0.0365	0.2779	0.1594	0.0422	0.0117	0.0106
CPI-SC054484F7B	COL3A1_a2b1 complex	simple:P02461	complex:a2b1 complex	COL3A1		TRUE	FALSE	FALSE	curated	TRUE	0.2952	0.3271	0.5685	0.45	0.3328	0.3023	0.3013	0.2995	0.2176	0.2495	0.4908	0.3724	0.2551	0.2247	0.2236	0.2218	0.2032	0.2351	0.4764	0.358	0.2408	0.2103	0.2092	0.2074	0.3062	0.3381	0.5794	0.461	0.3438	0.3133	0.3122	0.3105	19.147	19.179	19.4203	19.3018	19.1846	19.1541	19.1531
CPI-SC02392F4AF	COL4A1_a2b1 complex	simple:P02462	complex:a2b1 complex	COL4A1		TRUE	FALSE	FALSE	curated	TRUE	0.0401	0.072	0.3133	0.1949	0.0777	0.0472	0.0461	0.0444	0.0543	0.0862	0.3275	0.2091	0.0919	0.0614	0.0603	0.0585	4.698	4.7299	4.9712	4.8528	4.7356	4.7051	4.704	4.7023	0.047	0.0789	0.3202	0.2018	0.0846	0.0541	0.053	0.0512	2.4417	2.4736	2.7149	2.5965	2.4793	2.4488	2.4477
CPI-SC01FFC9392	FN1_a2b1 complex	simple:P02751	complex:a2b1 complex	FN1		TRUE	FALSE	FALSE	curated	TRUE	0.3187	0.3506	0.5919	0.4735	0.3563	0.3258	0.3247	0.3229	0.2877	0.3196	0.561	0.4425	0.3253	0.2948	0.2938	0.292	3.6727	3.7046	3.9459	3.8275	3.7103	3.6798	3.6787	3.6769	1.3539	1.3858	1.6271	1.5087	1.3914	1.361	1.3599	1.3581	14.0564	14.0883	14.3296	14.2112	14.094	14.0635	14.0624
CPI-SC0CA7B34A5	COL5A2_a2b1 complex	simple:P05997	complex:a2b1 complex	COL5A2		TRUE	FALSE	FALSE	curated	TRUE	0.0329	0.0648	0.3061	0.1877	0.0705	0.04	0.0389	0.0372	0.043	0.0749	0.3162	0.1978	0.0805	0.0501	0.049	0.0472	0.1897	0.2216	0.4629	0.3445	0.2273	0.1968	0.1957	0.194	0.0478	0.0797	0.3211	0.2026	0.0854	0.0549	0.0539	0.0521	2.8286	2.8605	3.1018	2.9834	2.8662	2.8357	2.8346
CPI-SC05CCF815E	COL1A2_a2b1 complex	simple:P08123	complex:a2b1 complex	COL1A2		TRUE	FALSE	FALSE	curated	TRUE	0.3838	0.4157	0.657	0.5386	0.4214	0.3909	0.3898	0.388	0.2957	0.3276	0.569	0.4505	0.3333	0.3028	0.3017	0.3	0.296	0.3279	0.5692	0.4508	0.3336	0.3031	0.302	0.3002	0.3525	0.3844	0.6258	0.5073	0.3901	0.3596	0.3586	0.3568	27.8075	27.8394	28.0808	27.9623	27.8451	27.8146	27.8136
CPI-SC07222A428	COL4A2_a2b1 complex	simple:P08572	complex:a2b1 complex	COL4A2		TRUE	FALSE	FALSE	curated	TRUE	0.0279	0.0598	0.3012	0.1827	0.0655	0.035	0.0339	0.0322	0.0307	0.0626	0.3039	0.1855	0.0682	0.0378	0.0367	0.0349	2.8522	2.8841	3.1254	3.0069	2.8897	2.8593	2.8582	2.8564	0.0465	0.0784	0.3198	0.2013	0.0841	0.0536	0.0525	0.0508	2.1063	2.1382	2.3795	2.2611	2.1439	2.1134	2.1123
CPI-SC0FBFA176B	COL11A1_a2b1 complex	simple:P12107	complex:a2b1 complex	COL11A1		TRUE	FALSE	FALSE	curated	TRUE	0.0173	0.0492	0.2905	0.1721	0.0548	0.0244	0.0233	0.0215	0.0092	0.0412	0.2825	0.164	0.0468	0.0163	0.0153	0.0135	0.0098	0.0417	0.283	0.1646	0.0474	0.0169	0.0158	0.0141	0.025	0.0569	0.2982	0.1798	0.0626	0.0321	0.031	0.0292	0.995	1.0269	1.2682	1.1498	1.0326	1.0021	1.001
CPI-SC08D8A859F	COL6A1_a2b1 complex	simple:P12109	complex:a2b1 complex	COL6A1		TRUE	FALSE	FALSE	curated	TRUE	0.063	0.0949	0.3362	0.2178	0.1006	0.0701	0.069	0.0673	0.0775	0.1094	0.3507	0.2323	0.1151	0.0846	0.0835	0.0817	0.2631	0.295	0.5363	0.4179	0.3006	0.2702	0.2691	0.2673	0.1159	0.1478	0.3891	0.2707	0.1535	0.123	0.1219	0.1201	5.7233	5.7552	5.9966	5.8781	5.7609	5.7304	5.7294
CPI-SC0814068D9	COL6A2_a2b1 complex	simple:P12110	complex:a2b1 complex	COL6A2		TRUE	FALSE	FALSE	curated	TRUE	0.1124	0.1443	0.3856	0.2672	0.15	0.1195	0.1184	0.1167	0.1533	0.1852	0.4265	0.3081	0.1909	0.1604	0.1593	0.1575	0.7191	0.751	0.9923	0.8739	0.7567	0.7262	0.7251	0.7234	0.1978	0.2297	0.471	0.3526	0.2353	0.2049	0.2038	0.202	11.1314	11.1633	11.4046	11.2862	11.169	11.1385	11.1374
CPI-SC0D870AE49	COL6A3_a2b1 complex	simple:P12111	complex:a2b1 complex	COL6A3		TRUE	FALSE	FALSE	curated	TRUE	0.0705	0.1024	0.3437	0.2253	0.108	0.0776	0.0765	0.0747	0.0726	0.1045	0.3458	0.2274	0.1102	0.0797	0.0786	0.0769	0.0473	0.0792	0.3205	0.2021	0.0848	0.0544	0.0533	0.0515	0.0606	0.0925	0.3339	0.2154	0.0982	0.0677	0.0666	0.0649	4.6566	4.6885	4.9298	4.8114	4.6941	4.6637	4.6626
CPI-SC0E4E54E13	COL11A2_a2b1 complex	simple:P13942	complex:a2b1 complex	COL11A2		TRUE	FALSE	FALSE	curated	TRUE	0.0047	0.0366	0.2779	0.1595	0.0423	0.0118	0.0107	0.0089	0.0038	0.0357	0.277	0.1586	0.0413	0.0109	0.0098	0.008	0.0062	0.0381	0.2794	0.161	0.0438	0.0133	0.0122	0.0104	0.0079	0.0398	0.2811	0.1627	0.0455	0.015	0.0139	0.0122	0.0083	0.0402	0.2815	0.1631	0.0459	0.0154	0.0143
CPI-SC08F797F90	COL9A1_a2b1 complex	simple:P20849	complex:a2b1 complex	COL9A1		TRUE	FALSE	FALSE	curated	TRUE	0.0029	0.0348	0.2762	0.1577	0.0405	0.01	0.0089	0.0072	0	0	0	0	0	0	0	0	0	0	0	0	0	0	0	0	0.0028	0.0347	0.2761	0.1576	0.0404	0.0099	0.0089	0.0071	0.0054	0.0373	0.2786	0.1602	0.043	0.0125	0.0114
CPI-SC035134F18	COL5A1_a2b1 complex	simple:P20908	complex:a2b1 complex	COL5A1		TRUE	FALSE	FALSE	curated	TRUE	0.022	0.0539	0.2952	0.1768	0.0596	0.0291	0.028	0.0262	0.026	0.0579	0.2992	0.1808	0.0636	0.0331	0.032	0.0303	0.0397	0.0716	0.313	0.1945	0.0773	0.0468	0.0458	0.044	0.0409	0.0728	0.3141	0.1957	0.0785	0.048	0.0469	0.0451	1.3366	1.3685	1.6098	1.4914	1.3742	1.3437	1.3426
CPI-SC04B354AE3	COL8A2_a2b1 complex	simple:P25067	complex:a2b1 complex	COL8A2		TRUE	FALSE	FALSE	curated	TRUE	0.0077	0.0396	0.2809	0.1625	0.0453	0.0148	0.0137	0.012	0.0049	0.0368	0.2782	0.1597	0.0425	0.012	0.0109	0.0092	0.0114	0.0433	0.2846	0.1662	0.049	0.0185	0.0174	0.0156	0.0092	0.0411	0.2824	0.164	0.0468	0.0163	0.0152	0.0134	0.2201	0.252	0.4933	0.3749	0.2577	0.2272	0.2261
CPI-SC0FC645961	COL5A3_a2b1 complex	simple:P25940	complex:a2b1 complex	COL5A3		TRUE	FALSE	FALSE	curated	TRUE	0.0088	0.0407	0.282	0.1636	0.0464	0.0159	0.0148	0.013	0.0093	0.0412	0.2825	0.1641	0.0468	0.0164	0.0153	0.0135	0.0091	0.041	0.2823	0.1639	0.0467	0.0162	0.0151	0.0133	0.0091	0.0411	0.2824	0.1639	0.0467	0.0162	0.0152	0.0134	0.34	0.3719	0.6132	0.4948	0.3775	0.3471	0.346
CPI-SC058845C44	COL8A1_a2b1 complex	simple:P27658	complex:a2b1 complex	COL8A1		TRUE	FALSE	FALSE	curated	TRUE	0.0118	0.0437	0.2851	0.1666	0.0494	0.0189	0.0178	0.0161	0.0128	0.0447	0.286	0.1676	0.0503	0.0199	0.0188	0.017	0.0891	0.121	0.3623	0.2439	0.1266	0.0962	0.0951	0.0933	0.0205	0.0524	0.2938	0.1753	0.0581	0.0276	0.0265	0.0248	0.898	0.9299	1.1713	1.0528	0.9356	0.9051	0.904
CPI-SC09C0B5D08	COL4A5_a2b1 complex	simple:P29400	complex:a2b1 complex	COL4A5		TRUE	FALSE	FALSE	curated	TRUE	0.0049	0.0368	0.2781	0.1597	0.0424	0.012	0.0109	0.0091	0.0068	0.0387	0.28	0.1616	0.0443	0.0139	0.0128	0.011	0.0098	0.0417	0.283	0.1646	0.0474	0.0169	0.0158	0.0141	0.0449	0.0768	0.3181	0.1997	0.0825	0.052	0.0509	0.0491	0.0236	0.0555	0.2968	0.1784	0.0612	0.0307	0.0296
CPI-SC039D075C6	COL15A1_a2b1 complex	simple:P39059	complex:a2b1 complex	COL15A1		TRUE	FALSE	FALSE	curated	TRUE	0.0163	0.0482	0.2895	0.1711	0.0539	0.0234	0.0223	0.0205	0.0189	0.0508	0.2921	0.1737	0.0565	0.026	0.0249	0.0232	1.965	1.9969	2.2382	2.1198	2.0026	1.9721	1.971	1.9692	0.034	0.0659	0.3072	0.1888	0.0716	0.0411	0.04	0.0382	0.6314	0.6633	0.9046	0.7862	0.669	0.6385	0.6374
CPI-SC04B0064C4	COL18A1_a2b1 complex	simple:P39060	complex:a2b1 complex	COL18A1		TRUE	FALSE	FALSE	curated	TRUE	0.0508	0.0827	0.3241	0.2056	0.0884	0.0579	0.0568	0.0551	0.0793	0.1112	0.3526	0.2341	0.1169	0.0864	0.0853	0.0836	1.2505	1.2824	1.5238	1.4053	1.2881	1.2576	1.2565	1.2548	0.1445	0.1764	0.4177	0.2993	0.1821	0.1516	0.1505	0.1487	3.6019	3.6338	3.8751	3.7567	3.6395	3.609	3.6079
CPI-SC03DD752AB	COL4A4_a2b1 complex	simple:P53420	complex:a2b1 complex	COL4A4		TRUE	FALSE	FALSE	curated	TRUE	0.1195	0.1514	0.3928	0.2743	0.1571	0.1266	0.1256	0.1238	0.0089	0.0408	0.2821	0.1637	0.0465	0.016	0.0149	0.0132	0.0064	0.0383	0.2796	0.1611	0.0439	0.0134	0.0124	0.0106	0.0083	0.0402	0.2816	0.1631	0.0459	0.0154	0.0143	0.0126	0.054	0.0859	0.3272	0.2088	0.0916	0.0611	0.06
CPI-SC052A417CB	COL4A3_a2b1 complex	simple:Q01955	complex:a2b1 complex	COL4A3		TRUE	FALSE	FALSE	curated	TRUE	0.0707	0.1026	0.3439	0.2255	0.1083	0.0778	0.0767	0.0749	0.0036	0.0355	0.2768	0.1584	0.0412	0.0107	0.0096	0.0078	0	0	0	0	0	0	0	0	0.0029	0.0348	0.2761	0.1577	0.0404	0.01	0.0089	0.0071	0.006	0.0379	0.2792	0.1608	0.0436	0.0131	0.012
CPI-SC08A98E7D4	COL7A1_a2b1 complex	simple:Q02388	complex:a2b1 complex	COL7A1		TRUE	FALSE	FALSE	curated	TRUE	0.008	0.04	0.2813	0.1628	0.0456	0.0151	0.0141	0.0123	0.0067	0.0386	0.2799	0.1614	0.0442	0.0137	0.0127	0.0109	0.0059	0.0378	0.2792	0.1607	0.0435	0.013	0.012	0.0102	0.0366	0.0685	0.3099	0.1914	0.0742	0.0437	0.0426	0.0409	0.0928	0.1247	0.3661	0.2476	0.1304	0.0999	0.0988
CPI-SC03C093767	COL10A1_a2b1 complex	simple:Q03692	complex:a2b1 complex	COL10A1		TRUE	FALSE	FALSE	curated	TRUE	0.0153	0.0472	0.2886	0.1701	0.0529	0.0224	0.0213	0.0196	0.017	0.0489	0.2902	0.1718	0.0546	0.0241	0.023	0.0212	0.0138	0.0457	0.287	0.1686	0.0513	0.0209	0.0198	0.018	0.0097	0.0416	0.2829	0.1645	0.0473	0.0168	0.0157	0.0139	1.081	1.1129	1.3542	1.2358	1.1186	1.0881	1.087
CPI-SC0E0C50FCA	COL14A1_a2b1 complex	simple:Q05707	complex:a2b1 complex	COL14A1		TRUE	FALSE	FALSE	curated	TRUE	0.0101	0.042	0.2834	0.1649	0.0477	0.0172	0.0162	0.0144	0.012	0.0439	0.2853	0.1668	0.0496	0.0191	0.018	0.0163	0.0193	0.0512	0.2925	0.1741	0.0569	0.0264	0.0253	0.0235	0.0112	0.0432	0.2845	0.166	0.0488	0.0183	0.0173	0.0155	1.2388	1.2707	1.512	1.3936	1.2764	1.2459	1.2448
CPI-SC01E9FAC20	COL16A1_a2b1 complex	simple:Q07092	complex:a2b1 complex	COL16A1		TRUE	FALSE	FALSE	curated	TRUE	0.0147	0.0466	0.288	0.1695	0.0523	0.0218	0.0207	0.019	0.0193	0.0512	0.2925	0.1741	0.0568	0.0264	0.0253	0.0235	0.0151	0.047	0.2884	0.1699	0.0527	0.0222	0.0211	0.0194	0.1155	0.1474	0.3888	0.2703	0.1531	0.1226	0.1215	0.1198	0.415	0.4469	0.6882	0.5698	0.4525	0.4221	0.421
CPI-SC061137A41	COL4A6_a2b1 complex	simple:Q14031	complex:a2b1 complex	COL4A6		TRUE	FALSE	FALSE	curated	TRUE	0	0	0	0	0	0	0	0	0.0047	0.0366	0.2779	0.1595	0.0422	0.0118	0.0107	0.0089	0.0027	0.0346	0.2759	0.1575	0.0403	0.0098	0.0087	0.0069	0.0058	0.0377	0.279	0.1606	0.0434	0.0129	0.0118	0.01	0.0105	0.0424	0.2838	0.1653	0.0481	0.0176	0.0165
CPI-SC01F1F24AA	COL9A3_a2b1 complex	simple:Q14050	complex:a2b1 complex	COL9A3		TRUE	FALSE	FALSE	curated	TRUE	0.0727	0.1046	0.3459	0.2275	0.1103	0.0798	0.0787	0.077	0.0069	0.0388	0.2801	0.1617	0.0445	0.014	0.0129	0.0111	0.0274	0.0593	0.3007	0.1822	0.065	0.0345	0.0335	0.0317	0.035	0.0669	0.3082	0.1898	0.0726	0.0421	0.041	0.0393	0.0132	0.0451	0.2864	0.1679	0.0507	0.0202	0.0192
CPI-SC08226CD3B	COL9A2_a2b1 complex	simple:Q14055	complex:a2b1 complex	COL9A2		TRUE	FALSE	FALSE	curated	TRUE	0.0717	0.1036	0.345	0.2265	0.1093	0.0788	0.0778	0.076	0.1269	0.1588	0.4001	0.2817	0.1645	0.134	0.1329	0.1311	0.0069	0.0388	0.2801	0.1617	0.0445	0.014	0.0129	0.0111	0.0587	0.0906	0.332	0.2135	0.0963	0.0658	0.0648	0.063	0.0106	0.0425	0.2839	0.1654	0.0482	0.0177	0.0166
CPI-SC0ADD7BEF0	COL19A1_a2b1 complex	simple:Q14993	complex:a2b1 complex	COL19A1		TRUE	FALSE	FALSE	curated	TRUE	0.1192	0.1511	0.3925	0.274	0.1568	0.1263	0.1252	0.1235	0	0	0	0	0	0	0	0	0.0028	0.0347	0.276	0.1576	0.0404	0.0099	0.0088	0.007	0.0027	0.0346	0.2759	0.1575	0.0403	0.0098	0.0087	0.0069	0.0031	0.035	0.2764	0.1579	0.0407	0.0102	0.0091
CPI-SC0EB600CAC	COL24A1_a2b1 complex	simple:Q17RW2	complex:a2b1 complex	COL24A1		TRUE	FALSE	FALSE	curated	TRUE	0	0	0	0	0	0	0	0	0.0058	0.0377	0.279	0.1606	0.0434	0.0129	0.0118	0.01	0.0032	0.0351	0.2764	0.158	0.0408	0.0103	0.0092	0.0075	0.005	0.0369	0.2783	0.1598	0.0426	0.0121	0.011	0.0093	0.0245	0.0564	0.2978	0.1793	0.0621	0.0316	0.0305
CPI-SC083EDDA21	COL28A1_a2b1 complex	simple:Q2UY09	complex:a2b1 complex	COL28A1		TRUE	FALSE	FALSE	curated	TRUE	0.0033	0.0353	0.2766	0.1581	0.0409	0.0104	0.0094	0.0076	0.0029	0.0348	0.2761	0.1577	0.0405	0.01	0.0089	0.0071	0.0026	0.0345	0.2759	0.1574	0.0402	0.0097	0.0087	0.0069	0.0052	0.0371	0.2785	0.16	0.0428	0.0123	0.0113	0.0095	0.0054	0.0373	0.2787	0.1602	0.043	0.0125	0.0114
CPI-SC0CCF30377	COL13A1_a2b1 complex	simple:Q5TAT6	complex:a2b1 complex	COL13A1		FALSE	FALSE	FALSE	curated	TRUE	0	0	0	0	0	0	0	0	0.005	0.0369	0.2783	0.1598	0.0426	0.0121	0.011	0.0093	0.0625	0.0944	0.3358	0.2173	0.1001	0.0696	0.0685	0.0668	0.005	0.0369	0.2782	0.1598	0.0426	0.0121	0.011	0.0093	0.0323	0.0642	0.3055	0.1871	0.0699	0.0394	0.0383
CPI-SC0CE6F5084	COL27A1_a2b1 complex	simple:Q8IZC6	complex:a2b1 complex	COL27A1		TRUE	FALSE	FALSE	curated	TRUE	0.0085	0.0404	0.2817	0.1633	0.0461	0.0156	0.0145	0.0127	0.0095	0.0414	0.2827	0.1643	0.0471	0.0166	0.0155	0.0137	0.0343	0.0662	0.3075	0.1891	0.0719	0.0414	0.0403	0.0385	0.0781	0.11	0.3513	0.2329	0.1157	0.0852	0.0841	0.0824	0.1151	0.147	0.3883	0.2699	0.1527	0.1222	0.1211
CPI-SC09DE07794	COL22A1_a2b1 complex	simple:Q8NFW1	complex:a2b1 complex	COL22A1		TRUE	FALSE	FALSE	curated	TRUE	0	0	0	0	0	0	0	0	0.0029	0.0348	0.2762	0.1577	0.0405	0.01	0.009	0.0072	0.0076	0.0395	0.2808	0.1624	0.0452	0.0147	0.0136	0.0118	0.0091	0.041	0.2823	0.1639	0.0467	0.0162	0.0151	0.0133	0.0042	0.0361	0.2775	0.159	0.0418	0.0113	0.0102
CPI-SC0AD6D8724	COL26A1_a2b1 complex	simple:Q96A83	complex:a2b1 complex	COL26A1		TRUE	FALSE	FALSE	curated	TRUE	0	0	0	0	0	0	0	0	0.0034	0.0353	0.2766	0.1582	0.0409	0.0105	0.0094	0.0076	0.0027	0.0346	0.276	0.1575	0.0403	0.0098	0.0088	0.007	0.0027	0.0346	0.276	0.1575	0.0403	0.0098	0.0087	0.007	0.004	0.0359	0.2773	0.1588	0.0416	0.0111	0.01
CPI-SC040C26CBD	COL21A1_a2b1 complex	simple:Q96P44	complex:a2b1 complex	COL21A1		TRUE	FALSE	FALSE	curated	TRUE	0.0033	0.0352	0.2765	0.1581	0.0408	0.0104	0.0093	0.0075	0	0	0	0	0	0	0	0	0.1442	0.1761	0.4175	0.299	0.1818	0.1513	0.1503	0.1485	0.0094	0.0413	0.2826	0.1642	0.047	0.0165	0.0154	0.0136	0.0353	0.0672	0.3085	0.1901	0.0729	0.0424	0.0413
CPI-SC0F300DE24	COL12A1_a2b1 complex	simple:Q99715	complex:a2b1 complex	COL12A1		TRUE	FALSE	FALSE	curated	TRUE	0.0351	0.067	0.3083	0.1899	0.0727	0.0422	0.0411	0.0393	0.0195	0.0514	0.2927	0.1743	0.0571	0.0266	0.0255	0.0237	0.073	0.1049	0.3463	0.2278	0.1106	0.0801	0.0791	0.0773	0.0852	0.1171	0.3585	0.24	0.1228	0.0923	0.0912	0.0895	1.5915	1.6234	1.8647	1.7463	1.6291	1.5986	1.5975
CPI-SC00064A9CE	COL20A1_a2b1 complex	simple:Q9P218	complex:a2b1 complex	COL20A1		TRUE	FALSE	FALSE	curated	TRUE	0	0	0	0	0	0	0	0	0	0	0	0	0	0	0	0	0	0	0	0	0	0	0	0	0	0	0	0	0	0	0	0	0	0	0	0	0	0	0
CPI-SC06873D10F	COL17A1_a2b1 complex	simple:Q9UMD9	complex:a2b1 complex	COL17A1		TRUE	FALSE	FALSE	curated	TRUE	0.0038	0.0357	0.277	0.1586	0.0414	0.0109	0.0098	0.008	0.0056	0.0375	0.2788	0.1604	0.0432	0.0127	0.0116	0.0098	0.0466	0.0785	0.3198	0.2014	0.0842	0.0537	0.0526	0.0508	0.0644	0.0963	0.3377	0.2192	0.102	0.0715	0.0704	0.0687	0.006	0.0379	0.2793	0.1608	0.0436	0.0131	0.012
CPI-SC0E3784FFB	LAMC1_a2b1 complex	simple:P11047	complex:a2b1 complex	LAMC1		TRUE	FALSE	FALSE	curated	TRUE	0.036	0.0679	0.3093	0.1908	0.0736	0.0431	0.042	0.0403	0.0166	0.0485	0.2898	0.1714	0.0542	0.0237	0.0226	0.0208	0.6529	0.6848	0.9261	0.8077	0.6905	0.66	0.6589	0.6572	0.1293	0.1612	0.4025	0.2841	0.1669	0.1364	0.1353	0.1335	0.6319	0.6638	0.9051	0.7867	0.6695	0.639	0.6379
CPI-SC0D9B795CC	CDH1_a2b1 complex	simple:P12830	complex:a2b1 complex	CDH1		FALSE	FALSE	FALSE	curated	TRUE	0.0212	0.0531	0.2944	0.176	0.0588	0.0283	0.0272	0.0254	0.0148	0.0467	0.288	0.1696	0.0524	0.0219	0.0208	0.019	0.0179	0.0498	0.2911	0.1727	0.0554	0.025	0.0239	0.0221	0.4685	0.5004	0.7417	0.6233	0.5061	0.4756	0.4745	0.4727	0.016	0.0479	0.2892	0.1708	0.0536	0.0231	0.022
CPI-SC08B6B74FB	FN1_a2Bb3 complex	simple:P02751	complex:a2Bb3 complex	FN1		TRUE	FALSE	FALSE	curated	TRUE	0.317	0	0.3562	0.3166	0.3362	0.3196	0.3214	0.3171	0.2861	0	0.3252	0.2857	0.3052	0.2887	0.2905	0.2861	3.671	0	3.7102	3.6707	3.6902	3.6737	3.6754	3.6711	1.3522	0	1.3914	1.3518	1.3714	1.3548	1.3566	1.3523	14.0547	0	14.0939	14.0544	14.0739	14.0574	14.0591
CPI-SC0BAB29E69	F2_a2Bb3 complex	simple:P00734	complex:a2Bb3 complex	F2		TRUE	FALSE	FALSE	curated	TRUE	0	0	0	0	0	0	0	0	0	0	0	0	0	0	0	0	0	0	0	0	0	0	0	0	0	0	0	0	0	0	0	0	0	0	0	0	0	0	0
CPI-SC04FDBA606	PLG_a2Bb3 complex	simple:P00747	complex:a2Bb3 complex	PLG		TRUE	FALSE	FALSE	curated	TRUE	0.0018	0	0.041	0.0014	0.021	0.0044	0.0062	0.0019	0	0	0	0	0	0	0	0	0.0013	0	0.0405	0.001	0.0205	0.0039	0.0057	0.0014	0.001	0	0.0401	0.0006	0.0201	0.0036	0.0054	0.001	0.0013	0	0.0405	0.0009	0.0204	0.0039	0.0057
CPI-SC08067D831	VTN_a2Bb3 complex	simple:P04004	complex:a2Bb3 complex	VTN		TRUE	FALSE	FALSE	curated	TRUE	0.0014	0	0.0406	0.001	0.0206	0.004	0.0058	0.0015	0	0	0	0	0	0	0	0	0	0	0	0	0	0	0	0	0.0039	0	0.0431	0.0036	0.0231	0.0066	0.0083	0.004	0.0022	0	0.0414	0.0018	0.0214	0.0048	0.0066
CPI-SC0200AC9E3	THBS1_a2Bb3 complex	simple:P07996	complex:a2Bb3 complex	THBS1		FALSE	FALSE	FALSE	curated	TRUE	0.0583	0	0.0975	0.058	0.0775	0.061	0.0627	0.0584	0.1525	0	0.1917	0.1522	0.1717	0.1552	0.157	0.1526	0.7463	0	0.7855	0.7459	0.7655	0.7489	0.7507	0.7464	0.4801	0	0.5193	0.4797	0.4993	0.4827	0.4845	0.4802	2.196	0	2.2352	2.1956	2.2152	2.1986	2.2004
CPI-SC0974B60B7	CD40LG_a2Bb3 complex	simple:P29965	complex:a2Bb3 complex	CD40LG		TRUE	FALSE	FALSE	curated	TRUE	0.003	0	0.0422	0.0026	0.0221	0.0056	0.0074	0.0031	0.2202	0	0.2594	0.2198	0.2394	0.2228	0.2246	0.2203	0.0054	0	0.0446	0.005	0.0246	0.008	0.0098	0.0055	0.0029	0	0.0421	0.0025	0.0221	0.0055	0.0073	0.003	0.0052	0	0.0444	0.0048	0.0244	0.0078	0.0096
CPI-SC090855C8E	FN1_aVb3 complex	simple:P02751	complex:aVb3 complex	FN1		TRUE	FALSE	FALSE	curated	TRUE	0.317	0	0.3562	0.3166	0.3362	0.3196	0.3214	0.3171	0.2861	0	0.3252	0.2857	0.3052	0.2887	0.2905	0.2861	3.671	0	3.7102	3.6707	3.6902	3.6737	3.6754	3.6711	1.3522	0	1.3914	1.3518	1.3714	1.3548	1.3566	1.3523	14.0547	0	14.0939	14.0544	14.0739	14.0574	14.0591
CPI-SC0B9199C7F	LAMC1_aVb3 complex	simple:P11047	complex:aVb3 complex	LAMC1		TRUE	FALSE	FALSE	curated	TRUE	0.0343	0	0.0735	0.034	0.0535	0.037	0.0388	0.0344	0.0149	0	0.0541	0.0145	0.0341	0.0175	0.0193	0.015	0.6512	0	0.6904	0.6509	0.6704	0.6539	0.6556	0.6513	0.1276	0	0.1668	0.1272	0.1468	0.1302	0.132	0.1277	0.6302	0	0.6694	0.6299	0.6494	0.6329	0.6346
CPI-SC0EC380922	F2_aVb3 complex	simple:P00734	complex:aVb3 complex	F2		TRUE	FALSE	FALSE	curated	TRUE	0	0	0	0	0	0	0	0	0	0	0	0	0	0	0	0	0	0	0	0	0	0	0	0	0	0	0	0	0	0	0	0	0	0	0	0	0	0	0
CPI-SC0530C27A8	VTN_aVb3 complex	simple:P04004	complex:aVb3 complex	VTN		TRUE	FALSE	FALSE	curated	TRUE	0.0014	0	0.0406	0.001	0.0206	0.004	0.0058	0.0015	0	0	0	0	0	0	0	0	0	0	0	0	0	0	0	0	0.0039	0	0.0431	0.0036	0.0231	0.0066	0.0083	0.004	0.0022	0	0.0414	0.0018	0.0214	0.0048	0.0066
CPI-SC0755598EE	THBS1_aVb3 complex	simple:P07996	complex:aVb3 complex	THBS1		FALSE	FALSE	FALSE	curated	TRUE	0.0583	0	0.0975	0.058	0.0775	0.061	0.0627	0.0584	0.1525	0	0.1917	0.1522	0.1717	0.1552	0.157	0.1526	0.7463	0	0.7855	0.7459	0.7655	0.7489	0.7507	0.7464	0.4801	0	0.5193	0.4797	0.4993	0.4827	0.4845	0.4802	2.196	0	2.2352	2.1956	2.2152	2.1986	2.2004
CPI-SC044E3F9B6	FGF2_aVb3 complex	simple:P09038	complex:aVb3 complex	FGF2		TRUE	FALSE	FALSE	curated	TRUE	0.0028	0	0.042	0.0025	0.022	0.0054	0.0072	0.0029	0.0058	0	0.045	0.0054	0.025	0.0084	0.0102	0.0059	0.2651	0	0.3043	0.2648	0.2843	0.2678	0.2695	0.2652	0.0096	0	0.0488	0.0092	0.0288	0.0122	0.014	0.0097	0.0738	0	0.113	0.0734	0.093	0.0764	0.0782
CPI-SC0988E0218	SPP1_aVb3 complex	simple:P10451	complex:aVb3 complex	SPP1		TRUE	FALSE	FALSE	curated	TRUE	0.141	0	0.1802	0.1406	0.1602	0.1436	0.1454	0.1411	0.3644	0	0.4036	0.364	0.3836	0.367	0.3688	0.3645	0.4168	0	0.456	0.4164	0.436	0.4194	0.4212	0.4169	0.2779	0	0.3171	0.2775	0.2971	0.2805	0.2823	0.278	0.198	0	0.2371	0.1976	0.2171	0.2006	0.2024
CPI-SC0E2D0DC4B	FGF1_aVb3 complex	simple:P05230	complex:aVb3 complex	FGF1		TRUE	FALSE	FALSE	curated	TRUE	0.0031	0	0.0422	0.0027	0.0222	0.0057	0.0075	0.0032	0.0014	0	0.0406	0.0011	0.0206	0.004	0.0058	0.0015	0.0014	0	0.0406	0.0011	0.0206	0.0041	0.0059	0.0015	0.0058	0	0.045	0.0055	0.025	0.0085	0.0103	0.0059	0.098	0	0.1371	0.0976	0.1171	0.1006	0.1024
CPI-SC00756BB93	THY1_aVb3 complex	simple:P04216	complex:aVb3 complex	THY1		FALSE	FALSE	FALSE	curated	TRUE	0.0359	0	0.0751	0.0355	0.055	0.0385	0.0403	0.036	0.0448	0	0.084	0.0444	0.064	0.0474	0.0492	0.0449	0.382	0	0.4212	0.3816	0.4012	0.3846	0.3864	0.3821	0.0443	0	0.0835	0.0439	0.0635	0.0469	0.0487	0.0444	3.6359	0	3.675	3.6355	3.655	3.6385	3.6403
CPI-SC0E1037D03	VWF_aVb3 complex	simple:P04275	complex:aVb3 complex	VWF		TRUE	FALSE	FALSE	curated	TRUE	0.0167	0	0.0559	0.0163	0.0359	0.0193	0.0211	0.0168	0.0306	0	0.0698	0.0302	0.0498	0.0332	0.035	0.0307	5.0025	0	5.0417	5.0021	5.0217	5.0051	5.0069	5.0026	0.0167	0	0.0558	0.0163	0.0358	0.0193	0.0211	0.0167	0.0454	0	0.0846	0.0451	0.0646	0.048	0.0498
CPI-SC05A209BEC	FCER2_aVb3 complex	simple:P06734	complex:aVb3 complex	FCER2		TRUE	TRUE	FALSE	curated	TRUE	0.3454	0	0.3846	0.345	0.3646	0.348	0.3498	0.3455	0.0046	0	0.0438	0.0042	0.0238	0.0072	0.009	0.0047	0.0022	0	0.0414	0.0018	0.0214	0.0048	0.0066	0.0023	0.0048	0	0.044	0.0044	0.024	0.0074	0.0092	0.0049	0.0018	0	0.041	0.0014	0.021	0.0044	0.0062
CPI-SC02E74AFA5	MMP2_aVb3 complex	simple:P08253	complex:aVb3 complex	MMP2		TRUE	FALSE	FALSE	curated	TRUE	0.0386	0	0.0778	0.0383	0.0578	0.0413	0.0431	0.0387	0.0474	0	0.0866	0.0471	0.0666	0.0501	0.0518	0.0475	1.1849	0	1.2241	1.1845	1.2041	1.1875	1.1893	1.185	0.0725	0	0.1117	0.0721	0.0917	0.0751	0.0769	0.0726	3.5685	0	3.6077	3.5681	3.5877	3.5711	3.5729
CPI-SC0A58E6695	TNC_aVb3 complex	simple:P24821	complex:aVb3 complex	TNC		TRUE	FALSE	FALSE	curated	TRUE	0.0099	0	0.0491	0.0095	0.0291	0.0125	0.0143	0.01	0.0119	0	0.0511	0.0116	0.0311	0.0146	0.0163	0.012	0.0475	0	0.0867	0.0471	0.0667	0.0501	0.0519	0.0476	0.1037	0	0.1429	0.1033	0.1229	0.1063	0.1081	0.1038	0.4063	0	0.4455	0.406	0.4255	0.409	0.4108
CPI-SC06525B099	L1CAM_aVb3 complex	simple:P32004	complex:aVb3 complex	L1CAM		FALSE	FALSE	FALSE	curated	TRUE	0.0082	0	0.0474	0.0079	0.0274	0.0109	0.0126	0.0083	0.0146	0	0.0538	0.0142	0.0338	0.0172	0.019	0.0147	0.0112	0	0.0504	0.0108	0.0304	0.0138	0.0156	0.0113	0.0038	0	0.043	0.0034	0.023	0.0064	0.0082	0.0039	0.0034	0	0.0426	0.003	0.0226	0.006	0.0078
CPI-SC095A2C115	PLAUR_aVb3 complex	simple:Q03405	complex:aVb3 complex	PLAUR		TRUE	TRUE	FALSE	curated	TRUE	0.0813	0	0.1205	0.081	0.1005	0.084	0.0857	0.0814	0.2563	0	0.2955	0.256	0.2755	0.259	0.2607	0.2564	0.2142	0	0.2534	0.2139	0.2334	0.2169	0.2186	0.2143	0.2577	0	0.2969	0.2573	0.2769	0.2603	0.2621	0.2578	0.5159	0	0.5551	0.5155	0.5351	0.5185	0.5203
CPI-SC0EFCE145F	OMD_aVb3 complex	simple:Q99983	complex:aVb3 complex	OMD		TRUE	FALSE	FALSE	curated	TRUE	0.0046	0	0.0438	0.0042	0.0238	0.0072	0.009	0.0047	0.0027	0	0.0419	0.0024	0.0219	0.0054	0.0071	0.0028	0.0119	0	0.0511	0.0115	0.0311	0.0145	0.0163	0.012	0.0048	0	0.044	0.0045	0.024	0.0075	0.0092	0.0049	0.2934	0	0.3326	0.293	0.3126	0.296	0.2978
CPI-SC04F2478E9	FN1_a3b1 complex	simple:P02751	complex:a3b1 complex	FN1		TRUE	FALSE	FALSE	curated	TRUE	0.3433	0.3424	0.4977	0.4071	0.4192	0.3898	0.3243	0.3317	0.3124	0.3115	0.4667	0.3761	0.3883	0.3588	0.2933	0.3008	3.6973	3.6965	3.8517	3.7611	3.7733	3.7438	3.6783	3.6857	1.3785	1.3776	1.5328	1.4423	1.4544	1.4249	1.3595	1.3669	14.081	14.0802	14.2354	14.1448	14.157	14.1275	14.062
CPI-SC02BFEEC8A	THBS1_a3b1 complex	simple:P07996	complex:a3b1 complex	THBS1		FALSE	FALSE	FALSE	curated	TRUE	0.0846	0.0838	0.239	0.1484	0.1606	0.1311	0.0656	0.073	0.1788	0.178	0.3332	0.2426	0.2548	0.2253	0.1598	0.1672	0.7726	0.7717	0.9269	0.8364	0.8485	0.8191	0.7536	0.761	0.5064	0.5055	0.6607	0.5702	0.5823	0.5529	0.4874	0.4948	2.2223	2.2214	2.3766	2.2861	2.2982	2.2688	2.2033
CPI-SC0ED0520DD	LAMA3_a3b1 complex	simple:Q16787	complex:a3b1 complex	LAMA3		TRUE	FALSE	FALSE	curated	TRUE	0.0327	0.0319	0.1871	0.0965	0.1087	0.0792	0.0137	0.0211	0.0311	0.0303	0.1855	0.0949	0.1071	0.0776	0.0121	0.0195	0.0855	0.0847	0.2399	0.1493	0.1615	0.132	0.0665	0.0739	0.0887	0.0879	0.2431	0.1525	0.1647	0.1352	0.0697	0.0771	0.0766	0.0757	0.2309	0.1404	0.1525	0.1231	0.0576
CPI-SC09938698A	CSPG4_a3b1 complex	simple:Q6UVK1	complex:a3b1 complex	CSPG4		FALSE	FALSE	FALSE	curated	TRUE	0.0293	0.0285	0.1837	0.0931	0.1053	0.0758	0.0103	0.0178	0.0325	0.0317	0.1869	0.0963	0.1085	0.079	0.0135	0.0209	0.0357	0.0348	0.19	0.0995	0.1116	0.0822	0.0167	0.0241	0.0327	0.0319	0.1871	0.0965	0.1087	0.0792	0.0137	0.0211	0.2507	0.2499	0.4051	0.3145	0.3267	0.2972	0.2317
CPI-SC06364D669	FN1_a4b1 complex	simple:P02751	complex:a4b1 complex	FN1		TRUE	FALSE	FALSE	curated	TRUE	0.6494	1.0901	0.3294	0.3223	0.3819	0.538	0.5887	0.4285	0.6185	1.0592	0.2985	0.2914	0.351	0.5071	0.5578	0.3976	4.0035	4.4441	3.6834	3.6764	3.736	3.8921	3.9427	3.7825	1.6846	2.1253	1.3646	1.3575	1.4171	1.5732	1.6239	1.4637	14.3872	14.8278	14.0672	14.0601	14.1197	14.2758	14.3265
CPI-SC07BE7830D	SPP1_a4b1 complex	simple:P10451	complex:a4b1 complex	SPP1		TRUE	FALSE	FALSE	curated	TRUE	0.4734	0.9141	0.1534	0.1463	0.2059	0.362	0.4127	0.2525	0.6968	1.1375	0.3768	0.3697	0.4293	0.5854	0.6361	0.4759	0.7492	1.1899	0.4292	0.4221	0.4817	0.6378	0.6885	0.5283	0.6103	1.051	0.2903	0.2832	0.3428	0.4989	0.5496	0.3894	0.5304	0.9711	0.2104	0.2033	0.2629	0.419	0.4697
CPI-SC0BC542ACC	TNC_a4b1 complex	simple:P24821	complex:a4b1 complex	TNC		TRUE	FALSE	FALSE	curated	TRUE	0.3423	0.783	0.0223	0.0152	0.0748	0.2309	0.2816	0.1214	0.3444	0.785	0.0244	0.0173	0.0769	0.233	0.2837	0.1234	0.3799	0.8206	0.0599	0.0528	0.1124	0.2685	0.3192	0.159	0.4361	0.8768	0.1161	0.109	0.1686	0.3247	0.3754	0.2152	0.7388	1.1795	0.4188	0.4117	0.4713	0.6274	0.6781
CPI-SC0E9C058EB	PLAUR_a4b1 complex	simple:Q03405	complex:a4b1 complex	PLAUR		TRUE	TRUE	FALSE	curated	TRUE	0.4138	0.8544	0.0938	0.0867	0.1463	0.3024	0.3531	0.1928	0.5888	1.0294	0.2688	0.2617	0.3213	0.4774	0.5281	0.3678	0.5467	0.9873	0.2266	0.2195	0.2792	0.4353	0.4859	0.3257	0.5901	1.0308	0.2701	0.263	0.3226	0.4787	0.5294	0.3692	0.8483	1.289	0.5283	0.5212	0.5808	0.7369	0.7876
CPI-SC01833C7FC	PLA2G2A_a4b1 complex	simple:P14555	complex:a4b1 complex	PLA2G2A		TRUE	FALSE	FALSE	curated	TRUE	0.3474	0.7881	0.0274	0.0203	0.0799	0.236	0.2867	0.1265	0.3477	0.7884	0.0277	0.0206	0.0803	0.2364	0.287	0.1268	0.3402	0.7809	0.0202	0.0131	0.0727	0.2288	0.2795	0.1193	0.3524	0.7931	0.0324	0.0253	0.0849	0.241	0.2917	0.1315	2.2806	2.7213	1.9606	1.9535	2.0131	2.1692	2.2199
CPI-SC0A9EB628A	VCAM1_a4b1 complex	simple:P19320	complex:a4b1 complex	VCAM1		FALSE	FALSE	FALSE	curated	TRUE	0.3466	0.7873	0.0266	0.0195	0.0791	0.2352	0.2859	0.1257	0.4774	0.918	0.1574	0.1503	0.2099	0.366	0.4167	0.2564	1.7619	2.2026	1.4419	1.4348	1.4944	1.6505	1.7012	1.541	0.5198	0.9605	0.1998	0.1927	0.2523	0.4084	0.4591	0.2989	0.919	1.3597	0.599	0.5919	0.6515	0.8076	0.8583
CPI-SC070D5A96F	JAM2_a4b1 complex	simple:P57087	complex:a4b1 complex	JAM2		FALSE	FALSE	FALSE	curated	TRUE	0.3393	0.78	0.0193	0.0122	0.0719	0.228	0.2786	0.1184	0.3449	0.7856	0.0249	0.0178	0.0774	0.2335	0.2842	0.124	1.4509	1.8916	1.1309	1.1238	1.1834	1.3395	1.3902	1.23	0.3419	0.7826	0.0219	0.0148	0.0744	0.2305	0.2812	0.121	0.4447	0.8854	0.1247	0.1176	0.1772	0.3333	0.384
CPI-SC0B4D7E0FF	FN1_a4b7 complex	simple:P02751	complex:a4b7 complex	FN1		TRUE	FALSE	FALSE	curated	TRUE	0.4977	0.6071	0.3223	0.3242	0.3207	0.4188	0.466	0.3869	0.4668	0.5762	0.2914	0.2933	0.2898	0.3879	0.4351	0.356	3.8518	3.9611	3.6764	3.6782	3.6748	3.7728	3.8201	3.7409	1.5329	1.6423	1.3575	1.3594	1.3559	1.454	1.5012	1.4221	14.2355	14.3448	14.0601	14.0619	14.0585	14.1565	14.2038
CPI-SC08E97F7CA	VCAM1_a4b7 complex	simple:P19320	complex:a4b7 complex	VCAM1		FALSE	FALSE	FALSE	curated	TRUE	0.1949	0.3043	0.0195	0.0214	0.0179	0.116	0.1632	0.0841	0.3257	0.435	0.1503	0.1521	0.1487	0.2467	0.294	0.2148	1.6102	1.7196	1.4348	1.4367	1.4332	1.5313	1.5785	1.4994	0.3681	0.4774	0.1927	0.1946	0.1911	0.2892	0.3364	0.2573	0.7673	0.8767	0.5919	0.5938	0.5903	0.6884	0.7356
CPI-SC098B43B5A	MADCAM1_a4b7 complex	simple:Q13477	complex:a4b7 complex	MADCAM1		FALSE	FALSE	FALSE	curated	TRUE	0.1855	0.2948	0.0101	0.0119	0.0084	0.1065	0.1538	0.0746	0.1842	0.2935	0.0088	0.0107	0.0072	0.1053	0.1525	0.0734	0.1884	0.2977	0.013	0.0149	0.0114	0.1095	0.1567	0.0776	0.1917	0.301	0.0163	0.0181	0.0147	0.1127	0.16	0.0808	0.1845	0.2938	0.0091	0.0109	0.0075	0.1055	0.1528
CPI-SC08B2AD7C6	FN1_a5b1 complex	simple:P02751	complex:a5b1 complex	FN1		TRUE	FALSE	FALSE	curated	TRUE	0.3385	0.4783	1.3469	0.4434	0.6617	0.3882	0.5226	0.3384	0.3075	0.4474	1.3159	0.4125	0.6308	0.3572	0.4917	0.3074	3.6925	3.8324	4.7009	3.7974	4.0157	3.7422	3.8767	3.6924	1.3736	1.5135	2.382	1.4786	1.6969	1.4233	1.5578	1.3736	14.0762	14.2161	15.0846	14.1811	14.3994	14.1259	14.2604
CPI-SC0C8B4C056	CD40LG_a5b1 complex	simple:P29965	complex:a5b1 complex	CD40LG		TRUE	FALSE	FALSE	curated	TRUE	0.0244	0.1643	1.0328	0.1294	0.3477	0.0741	0.2086	0.0243	0.2417	0.3815	1.25	0.3466	0.5649	0.2913	0.4258	0.2416	0.0269	0.1667	1.0353	0.1318	0.3501	0.0766	0.211	0.0268	0.0244	0.1642	1.0328	0.1293	0.3476	0.0741	0.2085	0.0243	0.0267	0.1665	1.0351	0.1316	0.3499	0.0764	0.2108
CPI-SC0592EC3D0	L1CAM_a5b1 complex	simple:P32004	complex:a5b1 complex	L1CAM		FALSE	FALSE	FALSE	curated	TRUE	0.0297	0.1696	1.0381	0.1346	0.3529	0.0794	0.2139	0.0296	0.0361	0.1759	1.0444	0.141	0.3593	0.0857	0.2202	0.036	0.0327	0.1725	1.0411	0.1376	0.3559	0.0824	0.2168	0.0326	0.0253	0.1651	1.0337	0.1302	0.3485	0.075	0.2094	0.0252	0.0249	0.1647	1.0333	0.1298	0.3481	0.0746	0.2091
CPI-SC062C5C6C2	PLA2G2A_a5b1 complex	simple:P14555	complex:a5b1 complex	PLA2G2A		TRUE	FALSE	FALSE	curated	TRUE	0.0365	0.1763	1.0449	0.1414	0.3597	0.0862	0.2206	0.0364	0.0368	0.1766	1.0452	0.1417	0.36	0.0865	0.221	0.0367	0.0292	0.1691	1.0376	0.1342	0.3525	0.0789	0.2134	0.0291	0.0415	0.1813	1.0499	0.1464	0.3647	0.0912	0.2256	0.0414	1.9697	2.1095	2.9781	2.0746	2.2929	2.0193	2.1538
CPI-SC058F72F90	FBN1_a5b1 complex	simple:P35555	complex:a5b1 complex	FBN1		TRUE	FALSE	FALSE	curated	TRUE	0.0428	0.1827	1.0512	0.1477	0.366	0.0925	0.227	0.0427	0.0439	0.1837	1.0522	0.1488	0.3671	0.0935	0.228	0.0438	0.8964	1.0362	1.9047	1.0013	1.2196	0.946	1.0805	0.8963	0.0447	0.1846	1.0531	0.1497	0.368	0.0944	0.2289	0.0447	1.8506	1.9905	2.859	1.9556	2.1739	1.9003	2.0348
CPI-SC092C3E4DF	FN1_a8b1 complex	simple:P02751	complex:a8b1 complex	FN1		TRUE	FALSE	FALSE	curated	TRUE	0	0.3171	0.4093	0.3169	0.3735	0	0.3162	0.3708	0	0.2861	0.3783	0.286	0.3426	0	0.2853	0.3399	0	3.6711	3.7633	3.671	3.7275	0	3.6703	3.7249	0	1.3522	1.4444	1.3521	1.4087	0	1.3514	1.406	0	14.0548	14.147	14.0547	14.1112	0	14.054
CPI-SC01195CB48	TNC_a8b1 complex	simple:P24821	complex:a8b1 complex	TNC		TRUE	FALSE	FALSE	curated	TRUE	0	0.01	0.1021	0.0098	0.0664	0	0.0091	0.0637	0	0.012	0.1042	0.0119	0.0684	0	0.0112	0.0658	0	0.0475	0.1397	0.0474	0.104	0	0.0467	0.1013	0	0.1038	0.1959	0.1036	0.1602	0	0.1029	0.1575	0	0.4064	0.4986	0.4063	0.4629	0	0.4056
CPI-SC096929DB0	FN1_aVb1 complex	simple:P02751	complex:aVb1 complex	FN1		TRUE	FALSE	FALSE	curated	TRUE	0.3467	0.4015	0.8708	0.451	0.9084	0.5603	0.5363	0.3538	0.3157	0.3705	0.8399	0.4201	0.8775	0.5294	0.5054	0.3229	3.7007	3.7555	4.2248	3.805	4.2625	3.9144	3.8903	3.7078	1.3819	1.4366	1.906	1.4862	1.9436	1.5955	1.5715	1.389	14.0844	14.1392	14.6085	14.1887	14.6462	14.2981	14.2741
CPI-SC067AD890A	VTN_aVb1 complex	simple:P04004	complex:aVb1 complex	VTN		TRUE	FALSE	FALSE	curated	TRUE	0.0311	0.0858	0.5552	0.1354	0.5928	0.2447	0.2207	0.0382	0	0	0	0	0	0	0	0	0	0	0	0	0	0	0	0	0.0336	0.0884	0.5577	0.1379	0.5954	0.2473	0.2233	0.0407	0.0319	0.0867	0.556	0.1362	0.5936	0.2455	0.2215
CPI-SC0847A64D2	FN1_aVb5 complex	simple:P02751	complex:aVb5 complex	FN1		TRUE	FALSE	FALSE	curated	TRUE	0.3304	0.3313	0.3947	0.5012	1.0931	0.3293	0.4071	0.341	0.2994	0.3004	0.3638	0.4702	1.0621	0.2983	0.3762	0.3101	3.6844	3.6854	3.7487	3.8552	4.4471	3.6833	3.7612	3.695	1.3655	1.3665	1.4299	1.5364	2.1282	1.3644	1.4423	1.3762	14.0681	14.0691	14.1324	14.2389	14.8308	14.067	14.1449
CPI-SC0EEF3A379	LAMC1_a6b1 complex	simple:P11047	complex:a6b1 complex	LAMC1		TRUE	FALSE	FALSE	curated	TRUE	0.0455	0.1057	1.5118	0.1779	0.0488	0.0492	0.0944	0.2968	0.026	0.0862	1.4923	0.1584	0.0293	0.0297	0.075	0.2774	0.6624	0.7226	2.1287	0.7948	0.6657	0.6661	0.7113	0.9137	0.1387	0.1989	1.605	0.2711	0.142	0.1424	0.1877	0.3901	0.6414	0.7016	2.1077	0.7738	0.6447	0.6451	0.6903
CPI-SC0A2FE9693	LAMC1_a7b1 complex	simple:P11047	complex:a7b1 complex	LAMC1		TRUE	FALSE	FALSE	curated	TRUE	0.035	0.041	0.0377	0.0368	0.2127	0.0377	0.0394	0.0346	0.0156	0.0216	0.0183	0.0174	0.1933	0.0183	0.02	0.0151	0.6519	0.6579	0.6546	0.6537	0.8296	0.6546	0.6563	0.6514	0.1283	0.1343	0.131	0.1301	0.306	0.131	0.1327	0.1278	0.6309	0.6369	0.6336	0.6327	0.8086	0.6336	0.6353
CPI-SC007890A1C	CDH1_aEb7 complex	simple:P12830	complex:aEb7 complex	CDH1		FALSE	FALSE	FALSE	curated	TRUE	0.2002	0.3096	0.0248	0.0267	0.0232	0.1213	0.1685	0.0894	0.1938	0.3032	0.0184	0.0203	0.0168	0.1149	0.1621	0.083	0.1969	0.3063	0.0215	0.0234	0.0199	0.118	0.1652	0.0861	0.6475	0.7569	0.4721	0.474	0.4705	0.5686	0.6158	0.5367	0.1951	0.3044	0.0197	0.0215	0.0181	0.1161	0.1634
CPI-SC01AB9BED7	SPP1_a9b1 complex	simple:P10451	complex:a9b1 complex	SPP1		TRUE	FALSE	FALSE	curated	TRUE	0.1416	0.1455	0.3755	0.1515	0.1532	0.2546	0.1484	0.1433	0.365	0.3688	0.5989	0.3749	0.3765	0.478	0.3718	0.3667	0.4174	0.4213	0.6513	0.4273	0.429	0.5304	0.4242	0.4191	0.2785	0.2824	0.5124	0.2884	0.2901	0.3915	0.2853	0.2802	0.1986	0.2024	0.4324	0.2084	0.2101	0.3115	0.2053
CPI-SC056BF6CBB	TNC_a9b1 complex	simple:P24821	complex:a9b1 complex	TNC		TRUE	FALSE	FALSE	curated	TRUE	0.0105	0.0144	0.2444	0.0204	0.0221	0.1235	0.0173	0.0122	0.0125	0.0164	0.2464	0.0224	0.0241	0.1255	0.0193	0.0143	0.0481	0.0519	0.282	0.058	0.0596	0.1611	0.0548	0.0498	0.1043	0.1081	0.3382	0.1142	0.1158	0.2173	0.1111	0.106	0.407	0.4108	0.6408	0.4168	0.4185	0.5199	0.4137
CPI-SC062D34C2A	VCAM1_a9b1 complex	simple:P19320	complex:a9b1 complex	VCAM1		FALSE	FALSE	FALSE	curated	TRUE	0.0148	0.0187	0.2487	0.0247	0.0264	0.1278	0.0216	0.0165	0.1455	0.1494	0.3794	0.1554	0.1571	0.2585	0.1523	0.1473	1.4301	1.4339	1.664	1.44	1.4417	1.5431	1.4369	1.4318	0.188	0.1918	0.4218	0.1978	0.1995	0.3009	0.1947	0.1897	0.5872	0.5911	0.8211	0.5971	0.5988	0.7002	0.594
CPI-SC0A05D3880	THY1_aMb2 complex	simple:P04216	complex:aMb2 complex	THY1		FALSE	FALSE	FALSE	curated	TRUE	0.1093	0.1178	0.0441	0.053	0.0384	0.2993	0.2931	0.0484	0.1182	0.1267	0.053	0.0619	0.0473	0.3082	0.3021	0.0573	0.4555	0.4639	0.3902	0.3991	0.3845	0.6454	0.6393	0.3945	0.1178	0.1262	0.0525	0.0614	0.0468	0.3077	0.3016	0.0568	3.7093	3.7178	3.644	3.6529	3.6384	3.8993	3.8931
CPI-SC07312BD5C	FCER2_aMb2 complex	simple:P06734	complex:aMb2 complex	FCER2		TRUE	TRUE	FALSE	curated	TRUE	0.4188	0.4273	0.3536	0.3625	0.3479	0.6088	0.6027	0.3579	0.0781	0.0865	0.0128	0.0217	0.0071	0.268	0.2619	0.0171	0.0757	0.0841	0.0104	0.0193	0.0047	0.2656	0.2595	0.0147	0.0783	0.0867	0.013	0.0219	0.0073	0.2682	0.2621	0.0173	0.0752	0.0837	0.01	0.0189	0.0043	0.2652	0.2591
CPI-SC0B6D68FD5	ICAM1_aMb2 complex	simple:P05362	complex:aMb2 complex	ICAM1		FALSE	TRUE	FALSE	curated	TRUE	0.4062	0.4146	0.3409	0.3498	0.3353	0.5962	0.59	0.3452	0.4403	0.4487	0.375	0.3839	0.3693	0.6302	0.6241	0.3793	3.741	3.7494	3.6757	3.6846	3.6701	3.931	3.9248	3.68	0.7408	0.7493	0.6756	0.6845	0.6699	0.9308	0.9247	0.6799	1.2415	1.25	1.1763	1.1852	1.1706	1.4315	1.4254
CPI-SC0C3E2D267	F10_aMb2 complex	simple:P00742	complex:aMb2 complex	F10		TRUE	FALSE	FALSE	curated	TRUE	0.0775	0.086	0.0123	0.0212	0.0066	0.2675	0.2614	0.0166	0.0749	0.0833	0.0096	0.0185	0.0039	0.2649	0.2587	0.0139	0.0761	0.0845	0.0108	0.0197	0.0052	0.2661	0.2599	0.0151	0.0756	0.084	0.0103	0.0192	0.0046	0.2655	0.2594	0.0146	0.2508	0.2592	0.1855	0.1944	0.1798	0.4408	0.4346
CPI-SC0527EEE7A	C3_aMb2 complex	simple:P01024	complex:aMb2 complex	C3		TRUE	FALSE	FALSE	curated	TRUE	0.1139	0.1223	0.0486	0.0575	0.043	0.3039	0.2977	0.0529	0.1335	0.1419	0.0682	0.0771	0.0626	0.3235	0.3173	0.0725	0.1158	0.1242	0.0505	0.0594	0.0449	0.3058	0.2996	0.0548	0.2551	0.2636	0.1899	0.1987	0.1842	0.4451	0.4389	0.1941	2.4212	2.4297	2.356	2.3649	2.3503	2.6112	2.6051
CPI-SC0B292AEE6	GP1BA_aMb2 complex	simple:P07359	complex:aMb2 complex	GP1BA		FALSE	FALSE	FALSE	curated	TRUE	0.0751	0.0836	0.0099	0.0188	0.0042	0.2651	0.259	0.0142	0.0772	0.0856	0.0119	0.0208	0.0062	0.2671	0.261	0.0162	0.0768	0.0852	0.0115	0.0204	0.0058	0.2667	0.2606	0.0158	0.0751	0.0835	0.0098	0.0187	0.0042	0.2651	0.2589	0.0141	0.0773	0.0857	0.012	0.0209	0.0063	0.2672	0.2611
CPI-SC0F9DD28F3	JAM3_aMb2 complex	simple:Q9BX67	complex:aMb2 complex	JAM3		TRUE	FALSE	FALSE	curated	TRUE	0.155	0.1634	0.0897	0.0986	0.084	0.345	0.3388	0.094	0.0992	0.1077	0.034	0.0429	0.0283	0.2892	0.2831	0.0383	0.2514	0.2599	0.1861	0.195	0.1805	0.4414	0.4352	0.1904	0.0861	0.0946	0.0209	0.0297	0.0152	0.2761	0.2699	0.0252	0.288	0.2964	0.2227	0.2316	0.217	0.4779	0.4718
CPI-SC0C6B54D7A	THY1_aXb2 complex	simple:P04216	complex:aXb2 complex	THY1		FALSE	FALSE	FALSE	curated	TRUE	0.0984	0.1568	0.0597	0.0611	0.0526	0.2831	0.8695	0.07	0.1073	0.1657	0.0686	0.07	0.0616	0.292	0.8784	0.0789	0.4445	0.5029	0.4058	0.4072	0.3988	0.6292	1.2156	0.4161	0.1068	0.1652	0.0681	0.0695	0.0611	0.2915	0.8779	0.0784	3.6984	3.7568	3.6597	3.6611	3.6526	3.8831	4.4695
CPI-SC03446A95E	FCER2_aXb2 complex	simple:P06734	complex:aXb2 complex	FCER2		TRUE	TRUE	FALSE	curated	TRUE	0.4079	0.4663	0.3692	0.3706	0.3622	0.5926	1.179	0.3795	0.0671	0.1255	0.0284	0.0298	0.0214	0.2518	0.8382	0.0387	0.0647	0.1231	0.026	0.0274	0.019	0.2494	0.8358	0.0363	0.0673	0.1257	0.0286	0.03	0.0216	0.252	0.8384	0.0389	0.0643	0.1227	0.0256	0.027	0.0186	0.249	0.8354
CPI-SC0A9458008	ICAM1_aXb2 complex	simple:P05362	complex:aXb2 complex	ICAM1		FALSE	TRUE	FALSE	curated	TRUE	0.3953	0.4537	0.3565	0.358	0.3495	0.5799	1.1663	0.3668	0.4293	0.4877	0.3906	0.392	0.3836	0.614	1.2004	0.4009	3.7301	3.7885	3.6913	3.6928	3.6843	3.9148	4.5011	3.7017	0.7299	0.7883	0.6912	0.6926	0.6842	0.9146	1.501	0.7015	1.2306	1.289	1.1919	1.1933	1.1849	1.4153	2.0017
CPI-SC04AED00CE	TNC_aVb6 complex	simple:P24821	complex:aVb6 complex	TNC		TRUE	FALSE	FALSE	curated	TRUE	0.0147	0.0198	0.0133	0.2474	0.0229	0.0198	0.0138	0.0152	0.0167	0.0218	0.0153	0.2495	0.0249	0.0218	0.0159	0.0173	0.0522	0.0573	0.0509	0.285	0.0604	0.0574	0.0514	0.0528	0.1084	0.1136	0.1071	0.3412	0.1166	0.1136	0.1076	0.109	0.4111	0.4162	0.4098	0.6439	0.4193	0.4162	0.4103
CPI-SC0E60FEE99	TGFB1_aVb6 complex	simple:P01137	complex:aVb6 complex	TGFB1		TRUE	FALSE	FALSE	curated	TRUE	1.1309	1.136	1.1296	1.3637	1.1391	1.1361	1.1301	1.1315	1.9241	1.9292	1.9227	2.1569	1.9323	1.9292	1.9233	1.9247	0.9011	0.9062	0.8998	1.1339	0.9093	0.9063	0.9003	0.9017	0.1028	0.1079	0.1015	0.3356	0.111	0.108	0.102	0.1034	0.5894	0.5946	0.5881	0.8222	0.5976	0.5946	0.5886
CPI-SC019DBDA78	VCAM1_aDb2 complex	simple:P19320	complex:aDb2 complex	VCAM1		FALSE	FALSE	FALSE	curated	TRUE	0.0136	0.0289	0.0133	0.0134	0.0136	0.0176	0.0206	0.0163	0.1443	0.1596	0.1441	0.1441	0.1443	0.1483	0.1513	0.147	1.4289	1.4442	1.4286	1.4287	1.4289	1.4329	1.4358	1.4316	0.1868	0.202	0.1865	0.1865	0.1868	0.1907	0.1937	0.1894	0.586	0.6013	0.5857	0.5858	0.586	0.59	0.5929
CPI-SC0E8575642	ICAM3_aDb2 complex	simple:P32942	complex:aDb2 complex	ICAM3		FALSE	FALSE	FALSE	curated	TRUE	0.6961	0.7114	0.6959	0.6959	0.6961	0.7001	0.7031	0.6988	0.7876	0.8029	0.7874	0.7874	0.7876	0.7916	0.7946	0.7903	0.1237	0.139	0.1235	0.1235	0.1237	0.1277	0.1307	0.1264	0.0944	0.1097	0.0942	0.0942	0.0945	0.0984	0.1014	0.0971	0.065	0.0803	0.0648	0.0648	0.065	0.069	0.072
CPI-CS08CC8F9D3	ACVR1_BMPR2_BMP7	complex:ACVR1_BMPR2	simple:P18075		BMP7	TRUE	TRUE	FALSE	curated	FALSE	0.0286	0.0298	0.0323	0.0777	0.0407	0.0386	0.0279	0.0273	0.0367	0.0379	0.0405	0.0858	0.0488	0.0467	0.036	0.0354	0.0782	0.0794	0.082	0.1274	0.0904	0.0882	0.0775	0.0769	0.051	0.0522	0.0548	0.1002	0.0632	0.061	0.0503	0.0497	0.1311	0.1323	0.1349	0.1803	0.1433	0.1411	0.1304
CPI-CS046B3C139	ACVR_1A2A receptor_BMP7	complex:ACVR_1A2A receptor	simple:P18075		BMP7	TRUE	TRUE	FALSE	curated	FALSE	0.0135	0.0146	0.0172	0.0626	0.0256	0.0234	0.0128	0.0121	0.0298	0.0309	0.0335	0.0789	0.0419	0.0398	0.0291	0.0284	0.05	0.0512	0.0537	0.0991	0.0621	0.06	0.0493	0.0487	0.0159	0.0171	0.0197	0.0651	0.0281	0.0259	0.0152	0.0146	0.0757	0.0769	0.0795	0.1249	0.0879	0.0857	0.075
CPI-CS0288D901D	ACVR_1A2B receptor_BMP7	complex:ACVR_1A2B receptor	simple:P18075		BMP7	TRUE	TRUE	FALSE	curated	FALSE	0.0108	0.012	0.0146	0.06	0.023	0.0208	0.0101	0.0095	0.0165	0.0177	0.0203	0.0657	0.0287	0.0265	0.0158	0.0152	0.0396	0.0408	0.0434	0.0888	0.0518	0.0496	0.0389	0.0383	0.0436	0.0447	0.0473	0.0927	0.0557	0.0536	0.0429	0.0423	0.0314	0.0326	0.0352	0.0805	0.0435	0.0414	0.0307
CPI-CS05EAF93CC	BMPR1A_BMPR2_BMP7	complex:BMPR1A_BMPR2	simple:P18075		BMP7	TRUE	TRUE	FALSE	curated	FALSE	0.0195	0.0207	0.0233	0.0687	0.0317	0.0295	0.0188	0.0182	0.0281	0.0293	0.0319	0.0773	0.0403	0.0381	0.0275	0.0268	0.009	0.0102	0.0127	0.0581	0.0211	0.019	0.0083	0.0077	0.0482	0.0494	0.052	0.0974	0.0604	0.0582	0.0475	0.0469	0.0806	0.0818	0.0844	0.1298	0.0928	0.0906	0.0799
CPI-CS08109C435	BMPR1B_BMPR2_BMP7	complex:BMPR1B_BMPR2	simple:P18075		BMP7	TRUE	TRUE	FALSE	curated	FALSE	0.0123	0.0135	0.0161	0.0614	0.0244	0.0223	0.0116	0.011	0.019	0.0201	0.0227	0.0681	0.0311	0.0289	0.0183	0.0176	0.0153	0.0164	0.019	0.0644	0.0274	0.0253	0.0146	0.014	0.355	0.3561	0.3587	0.4041	0.3671	0.3649	0.3543	0.3536	0.0225	0.0237	0.0262	0.0716	0.0346	0.0325	0.0218
CPI-CS0D35E69F6	BMR1A_ACR2A_BMP7	complex:BMR1A_ACR2A	simple:P18075		BMP7	TRUE	TRUE	FALSE	curated	FALSE	0.0135	0.0146	0.0172	0.0626	0.0256	0.0234	0.0128	0.0121	0.0298	0.0309	0.0335	0.0789	0.0419	0.0398	0.0291	0.0284	0.05	0.0512	0.0537	0.0991	0.0621	0.06	0.0493	0.0487	0.0159	0.0171	0.0197	0.0651	0.0281	0.0259	0.0152	0.0146	0.0757	0.0769	0.0795	0.1249	0.0879	0.0857	0.075
CPI-CS0C99F8D96	BMR1A_AVR2B_BMP7	complex:BMR1A_AVR2B	simple:P18075		BMP7	TRUE	TRUE	FALSE	curated	FALSE	0.0108	0.012	0.0146	0.06	0.023	0.0208	0.0101	0.0095	0.0165	0.0177	0.0203	0.0657	0.0287	0.0265	0.0158	0.0152	0.0396	0.0408	0.0434	0.0888	0.0518	0.0496	0.0389	0.0383	0.0436	0.0447	0.0473	0.0927	0.0557	0.0536	0.0429	0.0423	0.0314	0.0326	0.0352	0.0805	0.0435	0.0414	0.0307
CPI-CS0DF85303A	BMR1B_AVR2A_BMP7	complex:BMR1B_AVR2A	simple:P18075		BMP7	TRUE	TRUE	FALSE	curated	FALSE	0.0135	0.0146	0.0172	0.0626	0.0256	0.0234	0.0128	0.0121	0.0298	0.0309	0.0335	0.0789	0.0419	0.0398	0.0291	0.0284	0.05	0.0512	0.0537	0.0991	0.0621	0.06	0.0493	0.0487	0.0159	0.0171	0.0197	0.0651	0.0281	0.0259	0.0152	0.0146	0.0757	0.0769	0.0795	0.1249	0.0879	0.0857	0.075
CPI-CS08A853007	BMR1B_AVR2B_BMP7	complex:BMR1B_AVR2B	simple:P18075		BMP7	TRUE	TRUE	FALSE	curated	FALSE	0.0108	0.012	0.0146	0.06	0.023	0.0208	0.0101	0.0095	0.0165	0.0177	0.0203	0.0657	0.0287	0.0265	0.0158	0.0152	0.0396	0.0408	0.0434	0.0888	0.0518	0.0496	0.0389	0.0383	0.0436	0.0447	0.0473	0.0927	0.0557	0.0536	0.0429	0.0423	0.0314	0.0326	0.0352	0.0805	0.0435	0.0414	0.0307
CPI-CS0E1BF543E	ACVR1_BMPR2_BMP5	complex:ACVR1_BMPR2	simple:P22003		BMP5	TRUE	TRUE	FALSE	curated	FALSE	0.0275	0	0.027	0.0379	0.0333	0	0.0269	0.0268	0.0356	0	0.0351	0.046	0.0414	0	0.035	0.0349	0.0771	0	0.0766	0.0875	0.0829	0	0.0765	0.0765	0.0499	0	0.0494	0.0603	0.0557	0	0.0493	0.0493	0.13	0	0.1295	0.1404	0.1358	0	0.1294
CPI-CS0EC80CA59	ACVR_1A2A receptor_BMP5	complex:ACVR_1A2A receptor	simple:P22003		BMP5	TRUE	TRUE	FALSE	curated	FALSE	0.0124	0	0.0118	0.0227	0.0182	0	0.0118	0.0117	0.0287	0	0.0282	0.0391	0.0345	0	0.0281	0.028	0.0489	0	0.0484	0.0593	0.0547	0	0.0483	0.0482	0.0148	0	0.0143	0.0252	0.0206	0	0.0142	0.0141	0.0746	0	0.0741	0.085	0.0804	0	0.074
CPI-CS0FCC00896	ACVR_1A2B receptor_BMP5	complex:ACVR_1A2B receptor	simple:P22003		BMP5	TRUE	TRUE	FALSE	curated	FALSE	0.0097	0	0.0092	0.0201	0.0155	0	0.0091	0.009	0.0154	0	0.0149	0.0258	0.0212	0	0.0148	0.0147	0.0385	0	0.038	0.0489	0.0443	0	0.0379	0.0379	0.0425	0	0.042	0.0529	0.0483	0	0.0419	0.0418	0.0303	0	0.0298	0.0407	0.0361	0	0.0297
CPI-CS046BCFC6F	BMPR1A_BMPR2_BMP5	complex:BMPR1A_BMPR2	simple:P22003		BMP5	TRUE	TRUE	FALSE	curated	FALSE	0.0184	0	0.0179	0.0288	0.0242	0	0.0178	0.0178	0.027	0	0.0265	0.0374	0.0328	0	0.0265	0.0264	0.0079	0	0.0074	0.0183	0.0137	0	0.0073	0.0072	0.0471	0	0.0466	0.0575	0.0529	0	0.0465	0.0464	0.0795	0	0.079	0.0899	0.0853	0	0.0789
CPI-CS02C93975C	BMPR1B_BMPR2_BMP5	complex:BMPR1B_BMPR2	simple:P22003		BMP5	TRUE	TRUE	FALSE	curated	FALSE	0.0112	0	0.0107	0.0216	0.017	0	0.0106	0.0105	0.0179	0	0.0173	0.0282	0.0237	0	0.0173	0.0172	0.0142	0	0.0137	0.0246	0.02	0	0.0136	0.0135	0.3539	0	0.3533	0.3642	0.3596	0	0.3533	0.3532	0.0214	0	0.0209	0.0318	0.0272	0	0.0208
CPI-CS047EE9E03	BMR1A_ACR2A_BMP5	complex:BMR1A_ACR2A	simple:P22003		BMP5	TRUE	TRUE	FALSE	curated	FALSE	0.0124	0	0.0118	0.0227	0.0182	0	0.0118	0.0117	0.0287	0	0.0282	0.0391	0.0345	0	0.0281	0.028	0.0489	0	0.0484	0.0593	0.0547	0	0.0483	0.0482	0.0148	0	0.0143	0.0252	0.0206	0	0.0142	0.0141	0.0746	0	0.0741	0.085	0.0804	0	0.074
CPI-CS0CA393CC5	BMR1A_AVR2B_BMP5	complex:BMR1A_AVR2B	simple:P22003		BMP5	TRUE	TRUE	FALSE	curated	FALSE	0.0097	0	0.0092	0.0201	0.0155	0	0.0091	0.009	0.0154	0	0.0149	0.0258	0.0212	0	0.0148	0.0147	0.0385	0	0.038	0.0489	0.0443	0	0.0379	0.0379	0.0425	0	0.042	0.0529	0.0483	0	0.0419	0.0418	0.0303	0	0.0298	0.0407	0.0361	0	0.0297
CPI-CS01A4D7E2F	BMR1B_AVR2A_BMP5	complex:BMR1B_AVR2A	simple:P22003		BMP5	TRUE	TRUE	FALSE	curated	FALSE	0.0124	0	0.0118	0.0227	0.0182	0	0.0118	0.0117	0.0287	0	0.0282	0.0391	0.0345	0	0.0281	0.028	0.0489	0	0.0484	0.0593	0.0547	0	0.0483	0.0482	0.0148	0	0.0143	0.0252	0.0206	0	0.0142	0.0141	0.0746	0	0.0741	0.085	0.0804	0	0.074
CPI-CS0BEC40E19	BMR1B_AVR2B_BMP5	complex:BMR1B_AVR2B	simple:P22003		BMP5	TRUE	TRUE	FALSE	curated	FALSE	0.0097	0	0.0092	0.0201	0.0155	0	0.0091	0.009	0.0154	0	0.0149	0.0258	0.0212	0	0.0148	0.0147	0.0385	0	0.038	0.0489	0.0443	0	0.0379	0.0379	0.0425	0	0.042	0.0529	0.0483	0	0.0419	0.0418	0.0303	0	0.0298	0.0407	0.0361	0	0.0297
CPI-CS0C16967C6	ACVR1_BMPR2_BMP6	complex:ACVR1_BMPR2	simple:P22004		BMP6	TRUE	TRUE	FALSE	curated	FALSE	0.0276	0	0.1121	0.0293	0.029	0.0284	0.0302	0.0593	0.0357	0	0.1202	0.0374	0.0371	0.0365	0.0384	0.0674	0.0772	0	0.1617	0.079	0.0787	0.078	0.0799	0.1089	0.05	0	0.1345	0.0518	0.0515	0.0508	0.0527	0.0817	0.1301	0	0.2146	0.1318	0.1316	0.1309	0.1328
CPI-CS0FFBA02F8	ACVR_1A2A receptor_BMP6	complex:ACVR_1A2A receptor	simple:P22004		BMP6	TRUE	TRUE	FALSE	curated	FALSE	0.0124	0	0.0969	0.0142	0.0139	0.0133	0.0151	0.0442	0.0287	0	0.1133	0.0305	0.0302	0.0296	0.0314	0.0605	0.0489	0	0.1335	0.0507	0.0504	0.0498	0.0516	0.0807	0.0149	0	0.0994	0.0166	0.0164	0.0157	0.0176	0.0466	0.0747	0	0.1592	0.0765	0.0762	0.0755	0.0774
CPI-CS02AEFFE28	ACVR_1A2B receptor_BMP6	complex:ACVR_1A2B receptor	simple:P22004		BMP6	TRUE	TRUE	FALSE	curated	FALSE	0.0098	0	0.0943	0.0115	0.0113	0.0106	0.0125	0.0415	0.0155	0	0.1	0.0172	0.017	0.0163	0.0182	0.0472	0.0386	0	0.1231	0.0404	0.0401	0.0394	0.0413	0.0703	0.0425	0	0.1271	0.0443	0.044	0.0434	0.0452	0.0743	0.0304	0	0.1149	0.0321	0.0318	0.0312	0.0331
CPI-CS0F6CFB979	BMPR1A_BMPR2_BMP6	complex:BMPR1A_BMPR2	simple:P22004		BMP6	TRUE	TRUE	FALSE	curated	FALSE	0.0185	0	0.103	0.0203	0.02	0.0193	0.0212	0.0502	0.0271	0	0.1116	0.0289	0.0286	0.028	0.0298	0.0588	0.008	0	0.0925	0.0097	0.0094	0.0088	0.0107	0.0397	0.0472	0	0.1317	0.0489	0.0487	0.048	0.0499	0.0789	0.0796	0	0.1641	0.0814	0.0811	0.0804	0.0823
CPI-CS0EF793D6A	BMPR1B_BMPR2_BMP6	complex:BMPR1B_BMPR2	simple:P22004		BMP6	TRUE	TRUE	FALSE	curated	FALSE	0.0113	0	0.0958	0.013	0.0127	0.0121	0.014	0.043	0.0179	0	0.1024	0.0197	0.0194	0.0188	0.0206	0.0497	0.0142	0	0.0988	0.016	0.0157	0.0151	0.0169	0.046	0.3539	0	0.4384	0.3557	0.3554	0.3548	0.3566	0.3857	0.0214	0	0.106	0.0232	0.0229	0.0223	0.0241
CPI-CS0247DA882	BMR1A_ACR2A_BMP6	complex:BMR1A_ACR2A	simple:P22004		BMP6	TRUE	TRUE	FALSE	curated	FALSE	0.0124	0	0.0969	0.0142	0.0139	0.0133	0.0151	0.0442	0.0287	0	0.1133	0.0305	0.0302	0.0296	0.0314	0.0605	0.0489	0	0.1335	0.0507	0.0504	0.0498	0.0516	0.0807	0.0149	0	0.0994	0.0166	0.0164	0.0157	0.0176	0.0466	0.0747	0	0.1592	0.0765	0.0762	0.0755	0.0774
CPI-CS076E1A639	BMR1A_AVR2B_BMP6	complex:BMR1A_AVR2B	simple:P22004		BMP6	TRUE	TRUE	FALSE	curated	FALSE	0.0098	0	0.0943	0.0115	0.0113	0.0106	0.0125	0.0415	0.0155	0	0.1	0.0172	0.017	0.0163	0.0182	0.0472	0.0386	0	0.1231	0.0404	0.0401	0.0394	0.0413	0.0703	0.0425	0	0.1271	0.0443	0.044	0.0434	0.0452	0.0743	0.0304	0	0.1149	0.0321	0.0318	0.0312	0.0331
CPI-CS0921BB754	BMR1B_AVR2A_BMP6	complex:BMR1B_AVR2A	simple:P22004		BMP6	TRUE	TRUE	FALSE	curated	FALSE	0.0124	0	0.0969	0.0142	0.0139	0.0133	0.0151	0.0442	0.0287	0	0.1133	0.0305	0.0302	0.0296	0.0314	0.0605	0.0489	0	0.1335	0.0507	0.0504	0.0498	0.0516	0.0807	0.0149	0	0.0994	0.0166	0.0164	0.0157	0.0176	0.0466	0.0747	0	0.1592	0.0765	0.0762	0.0755	0.0774
CPI-CS0C0D60519	BMR1B_AVR2B_BMP6	complex:BMR1B_AVR2B	simple:P22004		BMP6	TRUE	TRUE	FALSE	curated	FALSE	0.0098	0	0.0943	0.0115	0.0113	0.0106	0.0125	0.0415	0.0155	0	0.1	0.0172	0.017	0.0163	0.0182	0.0472	0.0386	0	0.1231	0.0404	0.0401	0.0394	0.0413	0.0703	0.0425	0	0.1271	0.0443	0.044	0.0434	0.0452	0.0743	0.0304	0	0.1149	0.0321	0.0318	0.0312	0.0331
CPI-CS0AEE2FB22	ACVR1_BMPR2_BMP8A	complex:ACVR1_BMPR2	simple:Q7Z5Y6		BMP8A	TRUE	TRUE	FALSE	curated	FALSE	0.0272	0.0278	0	0.0268	0.0307	0	0.0271	0.0283	0.0353	0.0359	0	0.0349	0.0388	0	0.0352	0.0364	0.0768	0.0774	0	0.0764	0.0803	0	0.0768	0.078	0.0496	0.0502	0	0.0492	0.0531	0	0.0496	0.0508	0.1297	0.1303	0	0.1293	0.1332	0	0.1296
CPI-CS0CE2A204A	ACVR_1A2A receptor_BMP8A	complex:ACVR_1A2A receptor	simple:Q7Z5Y6		BMP8A	TRUE	TRUE	FALSE	curated	FALSE	0.0121	0.0127	0	0.0117	0.0156	0	0.012	0.0132	0.0284	0.029	0	0.028	0.0319	0	0.0283	0.0295	0.0486	0.0492	0	0.0482	0.0521	0	0.0485	0.0497	0.0145	0.0151	0	0.0141	0.018	0	0.0145	0.0156	0.0743	0.0749	0	0.0739	0.0778	0	0.0743
CPI-CS0860DA460	ACVR_1A2B receptor_BMP8A	complex:ACVR_1A2B receptor	simple:Q7Z5Y6		BMP8A	TRUE	TRUE	FALSE	curated	FALSE	0.0094	0.01	0	0.009	0.0129	0	0.0094	0.0105	0.0151	0.0157	0	0.0147	0.0186	0	0.015	0.0162	0.0382	0.0388	0	0.0378	0.0417	0	0.0382	0.0393	0.0422	0.0428	0	0.0418	0.0457	0	0.0421	0.0433	0.03	0.0306	0	0.0296	0.0335	0	0.0299
CPI-CS090FFEDFE	BMPR1A_BMPR2_BMP8A	complex:BMPR1A_BMPR2	simple:Q7Z5Y6		BMP8A	TRUE	TRUE	FALSE	curated	FALSE	0.0181	0.0187	0	0.0177	0.0216	0	0.0181	0.0192	0.0268	0.0273	0	0.0263	0.0303	0	0.0267	0.0279	0.0076	0.0082	0	0.0072	0.0111	0	0.0075	0.0087	0.0468	0.0474	0	0.0464	0.0503	0	0.0467	0.0479	0.0792	0.0798	0	0.0788	0.0827	0	0.0792
CPI-CS0484364A2	BMPR1B_BMPR2_BMP8A	complex:BMPR1B_BMPR2	simple:Q7Z5Y6		BMP8A	TRUE	TRUE	FALSE	curated	FALSE	0.0109	0.0115	0	0.0105	0.0144	0	0.0108	0.012	0.0176	0.0182	0	0.0172	0.0211	0	0.0175	0.0187	0.0139	0.0145	0	0.0135	0.0174	0	0.0138	0.015	0.3536	0.3542	0	0.3531	0.3571	0	0.3535	0.3547	0.0211	0.0217	0	0.0207	0.0246	0	0.021
CPI-CS0C091F24B	BMR1A_ACR2A_BMP8A	complex:BMR1A_ACR2A	simple:Q7Z5Y6		BMP8A	TRUE	TRUE	FALSE	curated	FALSE	0.0121	0.0127	0	0.0117	0.0156	0	0.012	0.0132	0.0284	0.029	0	0.028	0.0319	0	0.0283	0.0295	0.0486	0.0492	0	0.0482	0.0521	0	0.0485	0.0497	0.0145	0.0151	0	0.0141	0.018	0	0.0145	0.0156	0.0743	0.0749	0	0.0739	0.0778	0	0.0743
CPI-CS017A50010	BMR1A_AVR2B_BMP8A	complex:BMR1A_AVR2B	simple:Q7Z5Y6		BMP8A	TRUE	TRUE	FALSE	curated	FALSE	0.0094	0.01	0	0.009	0.0129	0	0.0094	0.0105	0.0151	0.0157	0	0.0147	0.0186	0	0.015	0.0162	0.0382	0.0388	0	0.0378	0.0417	0	0.0382	0.0393	0.0422	0.0428	0	0.0418	0.0457	0	0.0421	0.0433	0.03	0.0306	0	0.0296	0.0335	0	0.0299
CPI-CS01319F57A	BMR1B_AVR2A_BMP8A	complex:BMR1B_AVR2A	simple:Q7Z5Y6		BMP8A	TRUE	TRUE	FALSE	curated	FALSE	0.0121	0.0127	0	0.0117	0.0156	0	0.012	0.0132	0.0284	0.029	0	0.028	0.0319	0	0.0283	0.0295	0.0486	0.0492	0	0.0482	0.0521	0	0.0485	0.0497	0.0145	0.0151	0	0.0141	0.018	0	0.0145	0.0156	0.0743	0.0749	0	0.0739	0.0778	0	0.0743
CPI-CS03DF8BD36	BMR1B_AVR2B_BMP8A	complex:BMR1B_AVR2B	simple:Q7Z5Y6		BMP8A	TRUE	TRUE	FALSE	curated	FALSE	0.0094	0.01	0	0.009	0.0129	0	0.0094	0.0105	0.0151	0.0157	0	0.0147	0.0186	0	0.015	0.0162	0.0382	0.0388	0	0.0378	0.0417	0	0.0382	0.0393	0.0422	0.0428	0	0.0418	0.0457	0	0.0421	0.0433	0.03	0.0306	0	0.0296	0.0335	0	0.0299
CPI-CS091BF99D0	ACVR_1A2A receptor_INHBA	complex:ACVR_1A2A receptor	simple:P08476		INHBA	TRUE	TRUE	FALSE	curated	FALSE	0.0447	0.0454	0.0544	0.1419	1.6819	0.0898	0.8772	0.0483	0.061	0.0617	0.0707	0.1582	1.6982	0.1061	0.8935	0.0646	0.0812	0.0819	0.0909	0.1784	1.7184	0.1263	0.9137	0.0848	0.0471	0.0479	0.0568	0.1444	1.6843	0.0923	0.8796	0.0508	0.107	0.1077	0.1166	0.2042	1.7442	0.1521	0.9394
CPI-CS04DD927C9	ACVR_1A2B receptor_INHBA	complex:ACVR_1A2B receptor	simple:P08476		INHBA	TRUE	TRUE	FALSE	curated	FALSE	0.042	0.0428	0.0517	0.1392	1.6792	0.0872	0.8745	0.0457	0.0477	0.0484	0.0574	0.1449	1.6849	0.0929	0.8802	0.0513	0.0709	0.0716	0.0805	0.1681	1.7081	0.116	0.9033	0.0745	0.0748	0.0755	0.0845	0.172	1.712	0.1199	0.9073	0.0784	0.0626	0.0633	0.0723	0.1598	1.6998	0.1078	0.8951
CPI-CS0533A30DC	ACVR_1B2A receptor_INHBA	complex:ACVR_1B2A receptor	simple:P08476		INHBA	TRUE	TRUE	FALSE	curated	FALSE	0.0447	0.0454	0.0544	0.1419	1.6819	0.0898	0.8772	0.0483	0.061	0.0617	0.0707	0.1582	1.6982	0.1061	0.8935	0.0646	0.0812	0.0819	0.0909	0.1784	1.7184	0.1263	0.9137	0.0848	0.0471	0.0479	0.0568	0.1444	1.6843	0.0923	0.8796	0.0508	0.107	0.1077	0.1166	0.2042	1.7442	0.1521	0.9394
CPI-CS0C159B54D	ACVR_1B2B receptor_INHBA	complex:ACVR_1B2B receptor	simple:P08476		INHBA	TRUE	TRUE	FALSE	curated	FALSE	0.042	0.0428	0.0517	0.1392	1.6792	0.0872	0.8745	0.0457	0.0477	0.0484	0.0574	0.1449	1.6849	0.0929	0.8802	0.0513	0.0709	0.0716	0.0805	0.1681	1.7081	0.116	0.9033	0.0745	0.0748	0.0755	0.0845	0.172	1.712	0.1199	0.9073	0.0784	0.0626	0.0633	0.0723	0.1598	1.6998	0.1078	0.8951
CPI-CS0924060DB	ACVR_1C2A receptor_INHBA	complex:ACVR_1C2A receptor	simple:P08476		INHBA	TRUE	TRUE	FALSE	curated	FALSE	0.046	0.0467	0.0557	0.1432	1.6832	0.0912	0.8785	0.0497	0.0414	0.0421	0.0511	0.1386	1.6786	0.0865	0.8739	0.045	0.0335	0.0342	0.0432	0.1307	1.6707	0.0786	0.8659	0.0371	0.0396	0.0403	0.0493	0.1368	1.6768	0.0847	0.8721	0.0432	0.0358	0.0365	0.0455	0.133	1.673	0.0809	0.8683
CPI-CS0B79F5D68	ACVR_1C2B receptor_INHBA	complex:ACVR_1C2B receptor	simple:P08476		INHBA	TRUE	TRUE	FALSE	curated	FALSE	0.046	0.0467	0.0557	0.1432	1.6832	0.0912	0.8785	0.0497	0.0414	0.0421	0.0511	0.1386	1.6786	0.0865	0.8739	0.045	0.0335	0.0342	0.0432	0.1307	1.6707	0.0786	0.8659	0.0371	0.0396	0.0403	0.0493	0.1368	1.6768	0.0847	0.8721	0.0432	0.0358	0.0365	0.0455	0.133	1.673	0.0809	0.8683
CPI-CS073233FCC	ACVR_1A2A receptor_INHBB	complex:ACVR_1A2A receptor	simple:P09529		INHBB	TRUE	TRUE	FALSE	curated	FALSE	0.017	0.0174	0.2893	0.1006	0.0306	0.0136	0.0125	0.0139	0.0333	0.0337	0.3056	0.1169	0.0469	0.0299	0.0289	0.0302	0.0535	0.0539	0.3258	0.1372	0.0671	0.0501	0.0491	0.0504	0.0195	0.0199	0.2917	0.1031	0.033	0.016	0.015	0.0163	0.0793	0.0797	0.3516	0.1629	0.0928	0.0759	0.0748
CPI-CS048465560	ACVR_1A2B receptor_INHBB	complex:ACVR_1A2B receptor	simple:P09529		INHBB	TRUE	TRUE	FALSE	curated	FALSE	0.0144	0.0148	0.2866	0.098	0.0279	0.0109	0.0099	0.0112	0.0201	0.0205	0.2923	0.1037	0.0336	0.0166	0.0156	0.0169	0.0432	0.0436	0.3155	0.1268	0.0568	0.0398	0.0387	0.04	0.0471	0.0475	0.3194	0.1308	0.0607	0.0437	0.0427	0.044	0.035	0.0354	0.3072	0.1186	0.0485	0.0315	0.0305
CPI-CS02899BF8B	ACVR_1B2A receptor_INHBB	complex:ACVR_1B2A receptor	simple:P09529		INHBB	TRUE	TRUE	FALSE	curated	FALSE	0.017	0.0174	0.2893	0.1006	0.0306	0.0136	0.0125	0.0139	0.0333	0.0337	0.3056	0.1169	0.0469	0.0299	0.0289	0.0302	0.0535	0.0539	0.3258	0.1372	0.0671	0.0501	0.0491	0.0504	0.0195	0.0199	0.2917	0.1031	0.033	0.016	0.015	0.0163	0.0793	0.0797	0.3516	0.1629	0.0928	0.0759	0.0748
CPI-CS085EF890A	ACVR_1B2B receptor_INHBB	complex:ACVR_1B2B receptor	simple:P09529		INHBB	TRUE	TRUE	FALSE	curated	FALSE	0.0144	0.0148	0.2866	0.098	0.0279	0.0109	0.0099	0.0112	0.0201	0.0205	0.2923	0.1037	0.0336	0.0166	0.0156	0.0169	0.0432	0.0436	0.3155	0.1268	0.0568	0.0398	0.0387	0.04	0.0471	0.0475	0.3194	0.1308	0.0607	0.0437	0.0427	0.044	0.035	0.0354	0.3072	0.1186	0.0485	0.0315	0.0305
CPI-CS007ADC2D1	ACVR_1C2A receptor_INHBB	complex:ACVR_1C2A receptor	simple:P09529		INHBB	TRUE	TRUE	FALSE	curated	FALSE	0.0184	0.0188	0.2906	0.102	0.0319	0.0149	0.0139	0.0152	0.0137	0.0141	0.286	0.0973	0.0273	0.0103	0.0092	0.0105	0.0058	0.0062	0.2781	0.0894	0.0194	0.0024	0.0013	0.0026	0.0119	0.0123	0.2842	0.0955	0.0255	0.0085	0.0075	0.0088	0.0081	0.0085	0.2804	0.0917	0.0217	0.0047	0.0037
CPI-CS0A5400A6A	ACVR_1C2B receptor_INHBB	complex:ACVR_1C2B receptor	simple:P09529		INHBB	TRUE	TRUE	FALSE	curated	FALSE	0.0184	0.0188	0.2906	0.102	0.0319	0.0149	0.0139	0.0152	0.0137	0.0141	0.286	0.0973	0.0273	0.0103	0.0092	0.0105	0.0058	0.0062	0.2781	0.0894	0.0194	0.0024	0.0013	0.0026	0.0119	0.0123	0.2842	0.0955	0.0255	0.0085	0.0075	0.0088	0.0081	0.0085	0.2804	0.0917	0.0217	0.0047	0.0037
CPI-CS0E4E75E3B	BMPR1A_BMPR2_BMP2	complex:BMPR1A_BMPR2	simple:P12643		BMP2	TRUE	TRUE	FALSE	curated	FALSE	0.0199	0.0464	0.2245	0.0309	0.1288	0.024	0.0295	0.0236	0.0285	0.0551	0.2331	0.0395	0.1374	0.0326	0.0381	0.0322	0.0093	0.0359	0.214	0.0204	0.1182	0.0135	0.019	0.0131	0.0485	0.0751	0.2532	0.0596	0.1575	0.0527	0.0582	0.0523	0.081	0.1075	0.2856	0.092	0.1899	0.0851	0.0906
CPI-CS028ACED72	BMPR1B_BMPR2_BMP2	complex:BMPR1B_BMPR2	simple:P12643		BMP2	TRUE	TRUE	FALSE	curated	FALSE	0.0126	0.0392	0.2173	0.0237	0.1216	0.0168	0.0223	0.0164	0.0193	0.0459	0.2239	0.0303	0.1282	0.0234	0.0289	0.0231	0.0156	0.0422	0.2203	0.0267	0.1245	0.0198	0.0252	0.0194	0.3553	0.3819	0.5599	0.3663	0.4642	0.3594	0.3649	0.3591	0.0228	0.0494	0.2275	0.0339	0.1317	0.027	0.0324
CPI-CS075442484	BMR1A_ACR2A_BMP2	complex:BMR1A_ACR2A	simple:P12643		BMP2	TRUE	TRUE	FALSE	curated	FALSE	0.0138	0.0404	0.2184	0.0248	0.1227	0.0179	0.0234	0.0176	0.0301	0.0567	0.2347	0.0411	0.139	0.0342	0.0397	0.0339	0.0503	0.0769	0.255	0.0614	0.1592	0.0545	0.0599	0.0541	0.0162	0.0428	0.2209	0.0273	0.1252	0.0204	0.0259	0.02	0.076	0.1026	0.2807	0.0871	0.185	0.0802	0.0857
CPI-CS0BE59B43E	BMR1A_AVR2B_BMP2	complex:BMR1A_AVR2B	simple:P12643		BMP2	TRUE	TRUE	FALSE	curated	FALSE	0.0111	0.0377	0.2158	0.0222	0.1201	0.0153	0.0208	0.0149	0.0168	0.0434	0.2215	0.0279	0.1258	0.021	0.0265	0.0206	0.04	0.0665	0.2446	0.051	0.1489	0.0441	0.0496	0.0437	0.0439	0.0705	0.2486	0.055	0.1528	0.0481	0.0535	0.0477	0.0317	0.0583	0.2364	0.0428	0.1407	0.0359	0.0414
CPI-CS08A043594	BMR1B_AVR2A_BMP2	complex:BMR1B_AVR2A	simple:P12643		BMP2	TRUE	TRUE	FALSE	curated	FALSE	0.0138	0.0404	0.2184	0.0248	0.1227	0.0179	0.0234	0.0176	0.0301	0.0567	0.2347	0.0411	0.139	0.0342	0.0397	0.0339	0.0503	0.0769	0.255	0.0614	0.1592	0.0545	0.0599	0.0541	0.0162	0.0428	0.2209	0.0273	0.1252	0.0204	0.0259	0.02	0.076	0.1026	0.2807	0.0871	0.185	0.0802	0.0857
CPI-CS058910188	BMR1B_AVR2B_BMP2	complex:BMR1B_AVR2B	simple:P12643		BMP2	TRUE	TRUE	FALSE	curated	FALSE	0.0111	0.0377	0.2158	0.0222	0.1201	0.0153	0.0208	0.0149	0.0168	0.0434	0.2215	0.0279	0.1258	0.021	0.0265	0.0206	0.04	0.0665	0.2446	0.051	0.1489	0.0441	0.0496	0.0437	0.0439	0.0705	0.2486	0.055	0.1528	0.0481	0.0535	0.0477	0.0317	0.0583	0.2364	0.0428	0.1407	0.0359	0.0414
CPI-CS0E54FF657	BMPR1A_BMPR2_BMP4	complex:BMPR1A_BMPR2	simple:P12644		BMP4	TRUE	TRUE	FALSE	curated	FALSE	0.0205	0.0209	0.1685	0.0782	0.1099	0.0226	0.0209	0.0189	0.0291	0.0296	0.1771	0.0868	0.1185	0.0312	0.0296	0.0275	0.01	0.0104	0.158	0.0676	0.0993	0.0121	0.0104	0.0084	0.0492	0.0496	0.1972	0.1068	0.1386	0.0513	0.0496	0.0476	0.0816	0.0821	0.2296	0.1393	0.171	0.0837	0.0821
CPI-CS0107C51C6	BMPR1B_BMPR2_BMP4	complex:BMPR1B_BMPR2	simple:P12644		BMP4	TRUE	TRUE	FALSE	curated	FALSE	0.0133	0.0137	0.1613	0.0709	0.1026	0.0154	0.0137	0.0117	0.02	0.0204	0.1679	0.0776	0.1093	0.022	0.0204	0.0184	0.0163	0.0167	0.1643	0.0739	0.1056	0.0184	0.0167	0.0147	0.3559	0.3564	0.5039	0.4136	0.4453	0.358	0.3564	0.3543	0.0235	0.0239	0.1715	0.0811	0.1128	0.0256	0.0239
CPI-CS012D15A88	BMR1A_ACR2A_BMP4	complex:BMR1A_ACR2A	simple:P12644		BMP4	TRUE	TRUE	FALSE	curated	FALSE	0.0145	0.0149	0.1624	0.0721	0.1038	0.0165	0.0149	0.0129	0.0308	0.0312	0.1787	0.0884	0.1201	0.0328	0.0312	0.0292	0.051	0.0514	0.199	0.1086	0.1403	0.0531	0.0514	0.0494	0.0169	0.0173	0.1649	0.0746	0.1063	0.019	0.0173	0.0153	0.0767	0.0771	0.2247	0.1344	0.1661	0.0788	0.0771
CPI-CS0BCDC40FC	BMR1A_AVR2B_BMP4	complex:BMR1A_AVR2B	simple:P12644		BMP4	TRUE	TRUE	FALSE	curated	FALSE	0.0118	0.0122	0.1598	0.0695	0.1012	0.0139	0.0122	0.0102	0.0175	0.0179	0.1655	0.0751	0.1069	0.0196	0.0179	0.0159	0.0406	0.041	0.1886	0.0983	0.13	0.0427	0.041	0.039	0.0446	0.045	0.1926	0.1022	0.1339	0.0467	0.045	0.043	0.0324	0.0328	0.1804	0.09	0.1217	0.0345	0.0328
CPI-CS02957B1BF	BMR1B_AVR2A_BMP4	complex:BMR1B_AVR2A	simple:P12644		BMP4	TRUE	TRUE	FALSE	curated	FALSE	0.0145	0.0149	0.1624	0.0721	0.1038	0.0165	0.0149	0.0129	0.0308	0.0312	0.1787	0.0884	0.1201	0.0328	0.0312	0.0292	0.051	0.0514	0.199	0.1086	0.1403	0.0531	0.0514	0.0494	0.0169	0.0173	0.1649	0.0746	0.1063	0.019	0.0173	0.0153	0.0767	0.0771	0.2247	0.1344	0.1661	0.0788	0.0771
CPI-CS0E997FABD	BMR1B_AVR2B_BMP4	complex:BMR1B_AVR2B	simple:P12644		BMP4	TRUE	TRUE	FALSE	curated	FALSE	0.0118	0.0122	0.1598	0.0695	0.1012	0.0139	0.0122	0.0102	0.0175	0.0179	0.1655	0.0751	0.1069	0.0196	0.0179	0.0159	0.0406	0.041	0.1886	0.0983	0.13	0.0427	0.041	0.039	0.0446	0.045	0.1926	0.1022	0.1339	0.0467	0.045	0.043	0.0324	0.0328	0.1804	0.09	0.1217	0.0345	0.0328
CPI-CS09CECD20D	BMPR1A_BMPR2_GDF5	complex:BMPR1A_BMPR2	simple:P43026		GDF5	TRUE	TRUE	FALSE	curated	FALSE	0	0.0187	0.018	0.019	0.0183	0	0	0	0	0.0273	0.0267	0.0276	0.0269	0	0	0	0	0.0081	0.0075	0.0085	0.0078	0	0	0	0	0.0474	0.0467	0.0477	0.047	0	0	0	0	0.0798	0.0791	0.0801	0.0794	0	0
CPI-CS0700FDD27	BMPR1B_BMPR2_GDF5	complex:BMPR1B_BMPR2	simple:P43026		GDF5	TRUE	TRUE	FALSE	curated	FALSE	0	0.0114	0.0108	0.0118	0.0111	0	0	0	0	0.0181	0.0175	0.0184	0.0177	0	0	0	0	0.0144	0.0138	0.0147	0.014	0	0	0	0	0.3541	0.3535	0.3544	0.3537	0	0	0	0	0.0216	0.021	0.022	0.0212	0	0
CPI-CS0DAA66443	BMR1A_ACR2A_GDF5	complex:BMR1A_ACR2A	simple:P43026		GDF5	TRUE	TRUE	FALSE	curated	FALSE	0	0.0126	0.012	0.0129	0.0122	0	0	0	0	0.0289	0.0283	0.0292	0.0285	0	0	0	0	0.0491	0.0485	0.0495	0.0487	0	0	0	0	0.0151	0.0144	0.0154	0.0147	0	0	0	0	0.0749	0.0742	0.0752	0.0745	0	0
CPI-CS036BF2AC7	BMR1A_AVR2B_GDF5	complex:BMR1A_AVR2B	simple:P43026		GDF5	TRUE	TRUE	FALSE	curated	FALSE	0	0.01	0.0093	0.0103	0.0096	0	0	0	0	0.0157	0.015	0.016	0.0153	0	0	0	0	0.0388	0.0381	0.0391	0.0384	0	0	0	0	0.0427	0.0421	0.043	0.0423	0	0	0	0	0.0305	0.0299	0.0309	0.0302	0	0
CPI-CS069E2161D	BMR1B_AVR2A_GDF5	complex:BMR1B_AVR2A	simple:P43026		GDF5	TRUE	TRUE	FALSE	curated	FALSE	0	0.0126	0.012	0.0129	0.0122	0	0	0	0	0.0289	0.0283	0.0292	0.0285	0	0	0	0	0.0491	0.0485	0.0495	0.0487	0	0	0	0	0.0151	0.0144	0.0154	0.0147	0	0	0	0	0.0749	0.0742	0.0752	0.0745	0	0
CPI-CS089A36491	BMR1B_AVR2B_GDF5	complex:BMR1B_AVR2B	simple:P43026		GDF5	TRUE	TRUE	FALSE	curated	FALSE	0	0.01	0.0093	0.0103	0.0096	0	0	0	0	0.0157	0.015	0.016	0.0153	0	0	0	0	0.0388	0.0381	0.0391	0.0384	0	0	0	0	0.0427	0.0421	0.043	0.0423	0	0	0	0	0.0305	0.0299	0.0309	0.0302	0	0
CPI-CS0B9A4CA4D	BMPR1A_BMPR2_GDF6	complex:BMPR1A_BMPR2	simple:Q6KF10		GDF6	TRUE	TRUE	FALSE	curated	FALSE	0	0.018	0.0178	0.0182	0.023	0.018	0.018	0.0178	0	0.0267	0.0265	0.0268	0.0316	0.0266	0.0267	0.0265	0	0.0075	0.0073	0.0076	0.0125	0.0074	0.0075	0.0073	0	0.0467	0.0465	0.0468	0.0517	0.0466	0.0467	0.0465	0	0.0791	0.0789	0.0793	0.0841	0.0791	0.0791
CPI-CS0C623F17A	BMPR1B_BMPR2_GDF6	complex:BMPR1B_BMPR2	simple:Q6KF10		GDF6	TRUE	TRUE	FALSE	curated	FALSE	0	0.0108	0.0106	0.0109	0.0158	0.0107	0.0108	0.0106	0	0.0175	0.0173	0.0176	0.0224	0.0174	0.0175	0.0173	0	0.0138	0.0136	0.0139	0.0187	0.0137	0.0138	0.0136	0	0.3535	0.3533	0.3536	0.3584	0.3534	0.3535	0.3533	0	0.021	0.0208	0.0211	0.0259	0.0209	0.021
CPI-CS04C402DFB	BMR1A_ACR2A_GDF6	complex:BMR1A_ACR2A	simple:Q6KF10		GDF6	TRUE	TRUE	FALSE	curated	FALSE	0	0.012	0.0118	0.0121	0.0169	0.0119	0.012	0.0118	0	0.0283	0.0281	0.0284	0.0332	0.0282	0.0283	0.0281	0	0.0485	0.0483	0.0486	0.0534	0.0484	0.0485	0.0483	0	0.0144	0.0142	0.0145	0.0194	0.0144	0.0144	0.0142	0	0.0742	0.074	0.0744	0.0792	0.0742	0.0742
CPI-CS0546460D1	BMR1A_AVR2B_GDF6	complex:BMR1A_AVR2B	simple:Q6KF10		GDF6	TRUE	TRUE	FALSE	curated	FALSE	0	0.0093	0.0091	0.0094	0.0143	0.0093	0.0093	0.0091	0	0.015	0.0148	0.0151	0.02	0.0149	0.015	0.0148	0	0.0381	0.0379	0.0383	0.0431	0.0381	0.0381	0.0379	0	0.0421	0.0419	0.0422	0.047	0.042	0.0421	0.0419	0	0.0299	0.0297	0.03	0.0349	0.0298	0.0299
CPI-CS0D9226707	BMR1B_AVR2A_GDF6	complex:BMR1B_AVR2A	simple:Q6KF10		GDF6	TRUE	TRUE	FALSE	curated	FALSE	0	0.012	0.0118	0.0121	0.0169	0.0119	0.012	0.0118	0	0.0283	0.0281	0.0284	0.0332	0.0282	0.0283	0.0281	0	0.0485	0.0483	0.0486	0.0534	0.0484	0.0485	0.0483	0	0.0144	0.0142	0.0145	0.0194	0.0144	0.0144	0.0142	0	0.0742	0.074	0.0744	0.0792	0.0742	0.0742
CPI-CS027F8BD7E	BMR1B_AVR2B_GDF6	complex:BMR1B_AVR2B	simple:Q6KF10		GDF6	TRUE	TRUE	FALSE	curated	FALSE	0	0.0093	0.0091	0.0094	0.0143	0.0093	0.0093	0.0091	0	0.015	0.0148	0.0151	0.02	0.0149	0.015	0.0148	0	0.0381	0.0379	0.0383	0.0431	0.0381	0.0381	0.0379	0	0.0421	0.0419	0.0422	0.047	0.042	0.0421	0.0419	0	0.0299	0.0297	0.03	0.0349	0.0298	0.0299
CPI-CS0CFA0E4C5	BMPR1A_BMPR2_GDF7	complex:BMPR1A_BMPR2	simple:Q7Z4P5		GDF7	TRUE	TRUE	FALSE	curated	FALSE	0.0448	0.0181	0.0187	0.0179	0.0222	0.0182	0.019	0.0178	0.0535	0.0267	0.0274	0.0265	0.0308	0.0268	0.0276	0.0265	0.0343	0.0075	0.0082	0.0073	0.0116	0.0077	0.0084	0.0073	0.0735	0.0467	0.0474	0.0466	0.0508	0.0469	0.0476	0.0465	0.106	0.0792	0.0799	0.079	0.0833	0.0793	0.0801
CPI-CS027D7A724	BMPR1B_BMPR2_GDF7	complex:BMPR1B_BMPR2	simple:Q7Z4P5		GDF7	TRUE	TRUE	FALSE	curated	FALSE	0.0376	0.0108	0.0115	0.0107	0.0149	0.011	0.0117	0.0106	0.0443	0.0175	0.0182	0.0173	0.0216	0.0176	0.0184	0.0173	0.0406	0.0138	0.0145	0.0136	0.0179	0.0139	0.0147	0.0136	0.3803	0.3535	0.3542	0.3533	0.3576	0.3536	0.3544	0.3533	0.0478	0.021	0.0217	0.0208	0.0251	0.0212	0.0219
CPI-CS05789C9A0	BMR1A_ACR2A_GDF7	complex:BMR1A_ACR2A	simple:Q7Z4P5		GDF7	TRUE	TRUE	FALSE	curated	FALSE	0.0388	0.012	0.0127	0.0118	0.0161	0.0121	0.0129	0.0118	0.0551	0.0283	0.029	0.0281	0.0324	0.0284	0.0292	0.0281	0.0753	0.0485	0.0492	0.0483	0.0526	0.0487	0.0494	0.0483	0.0412	0.0144	0.0151	0.0143	0.0186	0.0146	0.0153	0.0142	0.101	0.0743	0.0749	0.0741	0.0784	0.0744	0.0752
CPI-CS0E5078EDE	BMR1A_AVR2B_GDF7	complex:BMR1A_AVR2B	simple:Q7Z4P5		GDF7	TRUE	TRUE	FALSE	curated	FALSE	0.0361	0.0093	0.01	0.0092	0.0134	0.0095	0.0102	0.0091	0.0418	0.015	0.0157	0.0149	0.0191	0.0152	0.0159	0.0148	0.0649	0.0382	0.0388	0.038	0.0423	0.0383	0.0391	0.0379	0.0689	0.0421	0.0428	0.0419	0.0462	0.0422	0.043	0.0419	0.0567	0.0299	0.0306	0.0298	0.034	0.0301	0.0308
CPI-CS0BDA0D08C	BMR1B_AVR2A_GDF7	complex:BMR1B_AVR2A	simple:Q7Z4P5		GDF7	TRUE	TRUE	FALSE	curated	FALSE	0.0388	0.012	0.0127	0.0118	0.0161	0.0121	0.0129	0.0118	0.0551	0.0283	0.029	0.0281	0.0324	0.0284	0.0292	0.0281	0.0753	0.0485	0.0492	0.0483	0.0526	0.0487	0.0494	0.0483	0.0412	0.0144	0.0151	0.0143	0.0186	0.0146	0.0153	0.0142	0.101	0.0743	0.0749	0.0741	0.0784	0.0744	0.0752
CPI-CS055E15573	BMR1B_AVR2B_GDF7	complex:BMR1B_AVR2B	simple:Q7Z4P5		GDF7	TRUE	TRUE	FALSE	curated	FALSE	0.0361	0.0093	0.01	0.0092	0.0134	0.0095	0.0102	0.0091	0.0418	0.015	0.0157	0.0149	0.0191	0.0152	0.0159	0.0148	0.0649	0.0382	0.0388	0.038	0.0423	0.0383	0.0391	0.0379	0.0689	0.0421	0.0428	0.0419	0.0462	0.0422	0.043	0.0419	0.0567	0.0299	0.0306	0.0298	0.034	0.0301	0.0308
CPI-CS0569B9B91	BMPR1B_BMPR2_BMPR1A	complex:BMPR1B_BMPR2	simple:P36894		BMPR1A	FALSE	TRUE	TRUE	curated	FALSE	0.0282	0.0368	0.0176	0.0568	0.0893	0.1308	0.0175	0.0161	0.0348	0.0434	0.0243	0.0635	0.0959	0.1374	0.0242	0.0228	0.0311	0.0398	0.0206	0.0598	0.0922	0.1337	0.0205	0.0191	0.3708	0.3794	0.3603	0.3995	0.4319	0.4734	0.3602	0.3587	0.0383	0.047	0.0278	0.067	0.0994	0.1409	0.0277
CPI-CS09F35DDEB	ACVR_1B2A receptor_MSTN	complex:ACVR_1B2A receptor	simple:O14793		MSTN	TRUE	TRUE	FALSE	curated	FALSE	0	0	0.012	0.012	0.012	0	0	0.0117	0	0	0.0283	0.0283	0.0283	0	0	0.028	0	0	0.0486	0.0485	0.0485	0	0	0.0482	0	0	0.0145	0.0145	0.0145	0	0	0.0141	0	0	0.0743	0.0743	0.0743	0	0
CPI-CS0AED3F8E8	ACVR_1B2B receptor_MSTN	complex:ACVR_1B2B receptor	simple:O14793		MSTN	TRUE	TRUE	FALSE	curated	FALSE	0	0	0.0094	0.0094	0.0094	0	0	0.009	0	0	0.0151	0.015	0.0151	0	0	0.0147	0	0	0.0382	0.0382	0.0382	0	0	0.0378	0	0	0.0422	0.0421	0.0421	0	0	0.0418	0	0	0.03	0.0299	0.0299	0	0
CPI-CS04F78ACD6	ACVR_1B2A receptor_GDF11	complex:ACVR_1B2A receptor	simple:O95390		GDF11	TRUE	TRUE	FALSE	curated	FALSE	0.0862	0.1179	0.0695	0.0397	0.1453	0.0698	0.0376	0.0444	0.1025	0.1342	0.0858	0.056	0.1616	0.0861	0.0539	0.0607	0.1227	0.1544	0.106	0.0763	0.1818	0.1063	0.0741	0.0809	0.0887	0.1204	0.072	0.0422	0.1477	0.0723	0.04	0.0468	0.1485	0.1802	0.1318	0.102	0.2075	0.1321	0.0998
CPI-CS0384572FE	ACVR_1B2B receptor_GDF11	complex:ACVR_1B2B receptor	simple:O95390		GDF11	TRUE	TRUE	FALSE	curated	FALSE	0.0836	0.1153	0.0669	0.0371	0.1426	0.0672	0.0349	0.0417	0.0893	0.121	0.0725	0.0428	0.1483	0.0729	0.0406	0.0474	0.1124	0.1441	0.0957	0.0659	0.1714	0.096	0.0638	0.0705	0.1163	0.148	0.0996	0.0699	0.1754	0.0999	0.0677	0.0745	0.1042	0.1359	0.0874	0.0577	0.1632	0.0878	0.0555
CPI-CS0C8F1E01F	ACVR_1B2A receptor_BMP3	complex:ACVR_1B2A receptor	simple:P12645		BMP3	TRUE	TRUE	FALSE	curated	FALSE	0	0	0	0.0127	0.0117	0	0	0	0	0	0	0.029	0.028	0	0	0	0	0	0	0.0492	0.0482	0	0	0	0	0	0	0.0151	0.0141	0	0	0	0	0	0	0.0749	0.0739	0	0
CPI-CS06C0EEFCB	ACVR_1B2B receptor_GDF10	complex:ACVR_1B2B receptor	simple:P55107		GDF10	TRUE	TRUE	FALSE	curated	FALSE	0.0113	0.0095	0.0114	0.0091	0.0862	0.0094	0.0123	0	0.017	0.0151	0.0171	0.0148	0.0919	0.0151	0.018	0	0.0401	0.0383	0.0402	0.0379	0.115	0.0382	0.0412	0	0.044	0.0422	0.0441	0.0418	0.1189	0.0421	0.0451	0	0.0319	0.03	0.032	0.0297	0.1067	0.03	0.0329
CPI-CS0B2F2EF5D	ACVR_1B2B receptor_GDF3	complex:ACVR_1B2B receptor	simple:Q9NR23		GDF3	TRUE	TRUE	FALSE	curated	FALSE	0	0	0.0272	0	0	0.0111	0	0.0091	0	0	0.0329	0	0	0.0167	0	0.0147	0	0	0.056	0	0	0.0399	0	0.0379	0	0	0.06	0	0	0.0438	0	0.0418	0	0	0.0478	0	0	0.0316	0
CPI-CS0A66DB1CA	CD8 receptor_LCK	complex:CD8 receptor	simple:P06239		LCK	FALSE	TRUE	FALSE	curated	FALSE	0.1138	1.0379	0.0304	0.02	0.0148	0.0409	0.0191	0.0476	0.5694	1.4934	0.4859	0.4755	0.4704	0.4965	0.4746	0.5032	0.1182	1.0422	0.0347	0.0243	0.0191	0.0452	0.0234	0.052	0.1111	1.0352	0.0277	0.0173	0.0121	0.0382	0.0164	0.0449	0.1099	1.034	0.0265	0.0161	0.0109	0.037	0.0152
CPI-CS0715DE78D	CD94:NKG2A_HLA-E	complex:CD94:NKG2A	simple:P13747		HLA-E	FALSE	TRUE	FALSE	curated	FALSE	7.6168	7.9808	9.9302	1.2166	3.8434	5.3727	4.7117	1.7974	8.1296	8.4936	10.4431	1.7294	4.3563	5.8856	5.2245	2.3102	7.6143	7.9784	9.9278	1.2141	3.841	5.3703	4.7092	1.7949	7.6106	7.9746	9.9241	1.2104	3.8373	5.3665	4.7055	1.7912	7.612	7.976	9.9255	1.2118	3.8386	5.3679	4.7069
CPI-CS05AB368CE	CD94:NKG2C_HLA-E	complex:CD94:NKG2C	simple:P13747		HLA-E	FALSE	TRUE	FALSE	curated	FALSE	7.6099	7.974	9.9234	1.2097	3.8366	5.3659	4.7048	1.7905	7.8267	8.1907	10.1402	1.4265	4.0534	5.5826	4.9216	2.0073	7.6074	7.9715	9.9209	1.2072	3.8341	5.3634	4.7023	1.788	7.6127	7.9767	9.9262	1.2125	3.8393	5.3686	4.7076	1.7933	7.608	7.972	9.9214	1.2078	3.8346	5.3639	4.7029
CPI-CS0023FA839	CD94:NKG2E_HLA-E	complex:CD94:NKG2E	simple:P13747		HLA-E	FALSE	TRUE	FALSE	curated	FALSE	0	0	0	0	0	0	0	0	7.6283	7.9923	9.9418	1.2281	3.855	5.3842	4.7232	1.8089	7.6066	7.9706	9.9201	1.2064	3.8333	5.3626	4.7015	1.7872	7.6065	7.9705	9.9199	1.2063	3.8331	5.3624	4.7014	1.7871	0	0	0	0	0	0	0
CPI-CS0B0B35928	CNTF-1R_CNTF	complex:CNTF-1R	simple:P26441		CNTF	TRUE	TRUE	FALSE	curated	FALSE	0	0	0.0011	0.0004	0.0004	0.0016	0.0006	0.0004	0	0	0	0	0	0	0	0	0	0	0	0	0	0	0	0	0	0	0.005	0.0042	0.0043	0.0055	0.0045	0.0043	0	0	0.0197	0.019	0.0191	0.0202	0.0193
CPI-CS0EB5F7B6F	CNTF-1R_CLCF1	complex:CNTF-1R	simple:Q9UBD9		CLCF1	TRUE	TRUE	FALSE	curated	FALSE	0.0376	0.0384	0.0331	0.0662	0.0607	0.0329	0.0173	0.013	0	0	0	0	0	0	0	0	0	0	0	0	0	0	0	0	0.0415	0.0423	0.0369	0.0701	0.0646	0.0368	0.0212	0.0169	0.0562	0.057	0.0517	0.0848	0.0793	0.0516	0.0359
CPI-SC0F4AC5AA2	ICAM1_aLb2 complex	simple:P05362	complex:aLb2 complex	ICAM1		FALSE	TRUE	FALSE	curated	TRUE	0.4502	0.7948	0.3436	0.3465	0.3411	0.361	0.4882	0.3935	0.4842	0.8288	0.3776	0.3806	0.3752	0.395	0.5222	0.4276	3.785	4.1296	3.6784	3.6813	3.6759	3.6958	3.823	3.7283	0.7848	1.1294	0.6782	0.6812	0.6758	0.6956	0.8228	0.7282	1.2855	1.6301	1.1789	1.1819	1.1765	1.1963	1.3235
CPI-SC063BC3DDE	ICAM2_aLb2 complex	simple:P13598	complex:aLb2 complex	ICAM2		FALSE	FALSE	FALSE	curated	TRUE	0.2508	0.5955	0.1443	0.1472	0.1418	0.1616	0.2888	0.1942	0.3515	0.6962	0.245	0.2479	0.2425	0.2623	0.3895	0.2949	1.157	1.5017	1.0505	1.0534	1.048	1.0678	1.195	1.1004	0.1348	0.4794	0.0282	0.0311	0.0257	0.0456	0.1728	0.0782	0.1543	0.4989	0.0477	0.0507	0.0452	0.0651	0.1923
CPI-SC0329D5397	ICAM3_aLb2 complex	simple:P32942	complex:aLb2 complex	ICAM3		FALSE	FALSE	FALSE	curated	TRUE	0.8141	1.1588	0.7076	0.7105	0.7051	0.7249	0.8521	0.7575	0.9056	1.2503	0.7991	0.802	0.7966	0.8164	0.9436	0.849	0.2417	0.5864	0.1352	0.1381	0.1327	0.1525	0.2797	0.1851	0.2125	0.5571	0.1059	0.1088	0.1034	0.1233	0.2504	0.1558	0.183	0.5277	0.0764	0.0794	0.074	0.0938	0.221
CPI-SC092659F65	ICAM4_aLb2 complex	simple:Q14773	complex:aLb2 complex	ICAM4		TRUE	FALSE	FALSE	curated	TRUE	0.1341	0.4787	0.0275	0.0305	0.0251	0.0449	0.1721	0.0775	0.1419	0.4865	0.0353	0.0383	0.0328	0.0527	0.1799	0.0853	0.6802	1.0248	0.5736	0.5766	0.5712	0.591	0.7182	0.6236	0.1654	0.5101	0.0589	0.0618	0.0564	0.0762	0.2034	0.1088	0.2233	0.568	0.1168	0.1197	0.1143	0.1341	0.2613
CPI-SC08923F7F7	F11R_aLb2 complex	simple:Q9Y624	complex:aLb2 complex	F11R		FALSE	TRUE	FALSE	curated	TRUE	0.1772	0.5219	0.0706	0.0736	0.0682	0.088	0.2152	0.1206	0.1643	0.5089	0.0577	0.0607	0.0553	0.0751	0.2023	0.1077	0.3225	0.6672	0.216	0.2189	0.2135	0.2333	0.3605	0.2659	0.5275	0.8721	0.4209	0.4238	0.4184	0.4383	0.5655	0.4708	0.1362	0.4809	0.0297	0.0326	0.0272	0.047	0.1742
CPI-CS067298D94	FLT1 complex_VEGFA	complex:FLT1 complex	simple:P15692		VEGFA	TRUE	TRUE	FALSE	curated	FALSE	0.095	0.2287	0.1449	1.0044	0.9164	3.9411	1.5037	0.2252	0.0945	0.2282	0.1444	1.0039	0.9159	3.9405	1.5032	0.2247	1.0897	1.2234	1.1396	1.9991	1.9111	4.9358	2.4984	1.2199	0.093	0.2267	0.1429	1.0024	0.9144	3.939	1.5017	0.2232	0.0975	0.2312	0.1474	1.0069	0.9189	3.9435	1.5062
CPI-CS073D36B1D	FLT1 complex_PGF	complex:FLT1 complex	simple:P49763		PGF	TRUE	TRUE	FALSE	curated	FALSE	0.0457	0.0528	0.2969	0.0509	0.6362	0.042	0.0205	0.0182	0.0452	0.0523	0.2964	0.0504	0.6357	0.0414	0.02	0.0176	1.0404	1.0475	1.2917	1.0456	1.6309	1.0367	1.0152	1.0129	0.0436	0.0508	0.2949	0.0489	0.6342	0.0399	0.0185	0.0161	0.0482	0.0553	0.2994	0.0534	0.6387	0.0444	0.023
CPI-CS077F1340A	FLT1 complex_VEGFB	complex:FLT1 complex	simple:P49765		VEGFB	TRUE	TRUE	FALSE	curated	FALSE	0.3516	0.2205	0.2226	0.4951	0.854	0.5419	0.4555	0.1452	0.3511	0.2199	0.2221	0.4946	0.8535	0.5414	0.455	0.1447	1.3463	1.2152	1.2173	1.4898	1.8487	1.5366	1.4502	1.14	0.3496	0.2184	0.2206	0.4931	0.852	0.5399	0.4534	0.1432	0.3541	0.2229	0.2251	0.4976	0.8565	0.5444	0.458
CPI-CS0E5D1ECCE	PlexinA1_complex3_SEMA3A	complex:PlexinA1_complex3	simple:Q14563		SEMA3A	TRUE	TRUE	FALSE	curated	FALSE	0	0.0161	0.0616	0.0203	0.0361	0.0191	0.0207	0.0163	0	0.0213	0.0668	0.0256	0.0413	0.0244	0.026	0.0215	0	0.0362	0.0817	0.0404	0.0562	0.0393	0.0409	0.0364	0	0.0505	0.096	0.0548	0.0705	0.0536	0.0552	0.0507	0	0.0979	0.1434	0.1021	0.1179	0.101	0.1026
CPI-CS0D238C22B	PlexinA2_complex1_SEMA3A	complex:PlexinA2_complex1	simple:Q14563		SEMA3A	TRUE	TRUE	FALSE	curated	FALSE	0	0.007	0.0525	0.0112	0.027	0.0101	0.0117	0.0072	0	0.008	0.0535	0.0123	0.028	0.0111	0.0127	0.0082	0	0.3799	0.4254	0.3841	0.3999	0.383	0.3846	0.3801	0	0.0132	0.0587	0.0174	0.0332	0.0162	0.0178	0.0134	0	0.0384	0.0839	0.0427	0.0584	0.0415	0.0431
CPI-CS0AA769F5B	PlexinA3_complex1_SEMA3A	complex:PlexinA3_complex1	simple:Q14563		SEMA3A	TRUE	TRUE	FALSE	curated	FALSE	0	0.1112	0.1567	0.1154	0.1312	0.1142	0.1159	0.1114	0	0.1294	0.1749	0.1336	0.1494	0.1325	0.1341	0.1296	0	0.0304	0.0759	0.0346	0.0504	0.0335	0.0351	0.0306	0	0.1003	0.1458	0.1045	0.1203	0.1033	0.105	0.1005	0	0.0578	0.1033	0.062	0.0778	0.0608	0.0624
CPI-CS0AB19226A	PlexinA4_complex1_SEMA3A	complex:PlexinA4_complex1	simple:Q14563		SEMA3A	TRUE	TRUE	FALSE	curated	FALSE	0	0.0015	0.047	0.0057	0.0215	0.0045	0.0061	0.0017	0	0.0139	0.0594	0.0182	0.0339	0.017	0.0186	0.0141	0	0.0354	0.0809	0.0396	0.0554	0.0384	0.04	0.0356	0	0.0107	0.0562	0.0149	0.0307	0.0137	0.0154	0.0109	0	0.0176	0.0631	0.0218	0.0376	0.0206	0.0223
[truncated: 85 more rows]
[truncated: 25 more columns]

## Sheet: LR_interaction_pvalues
CellPhoneDB: Ligand-Receptor interaction p-values
[truncated: 1,243 more rows]
[truncated: 25 more columns]
