# Supplementary material for: A comprehensive single-cell map of T cell exhaustion-associated immune environments in human breast cancer
Source: Nat Commun. 2023 Jan 6;14:98. doi: 10.1038/s41467-022-35238-w (PMC9822999; doi:10.1038/s41467-022-35238-w)
Supplement: Supplementary file 12 — Supplementary Data 9 [file 41467_2022_35238_MOESM12_ESM.xlsx]

## Sheet: Protein_panel
ROI info IMC panel 1
sample	ROI	FileName_cellmask	cellnumber	TLS	IE	panel_type	RNApanel_matched_ImageNumber	ProteinPanel_ImageNumber
TBB075	ROI_001	20200819_ST_BCexh_H_TBB075_s0_p3_r1_a1_ac_ilastik_s2_Probabilities_mask.tiff	6305	no	IE2	ProteinPanel	1	1
TBB075	ROI_002	20200819_ST_BCexh_H_TBB075_s0_p3_r2_a2_ac_ilastik_s2_Probabilities_mask.tiff	4737	no	IE2	ProteinPanel	2	2
TBB075	ROI_003	20200819_ST_BCexh_H_TBB075_s0_p3_r3_a3_ac_ilastik_s2_Probabilities_mask.tiff	3620	no	IE2	ProteinPanel	3	3
TBB075	ROI_004	20200819_ST_BCexh_H_TBB075_s0_p3_r4_a4_ac_ilastik_s2_Probabilities_mask.tiff	5282	yes	IE2	ProteinPanel	4	4
TBB075	ROI_005	20200819_ST_BCexh_H_TBB075_s0_p3_r5_a5_ac_ilastik_s2_Probabilities_mask.tiff	5468	no	IE2	ProteinPanel	5	5
TBB075	ROI_006	20200819_ST_BCexh_H_TBB075_s0_p3_r6_a6_ac_ilastik_s2_Probabilities_mask.tiff	4418	no	IE2	ProteinPanel	6	6
TBB226	ROI_001	20200819_ST_BCexh_H_TBB226_s0_p3_r1_a1_ac_ilastik_s2_Probabilities_mask.tiff	6096	yes	IE2	ProteinPanel	12	7
TBB226	ROI_002	20200819_ST_BCexh_H_TBB226_s0_p3_r2_a2_ac_ilastik_s2_Probabilities_mask.tiff	5348	yes	IE2	ProteinPanel	13	8
TBB226	ROI_003	20200819_ST_BCexh_H_TBB226_s0_p3_r3_a3_ac_ilastik_s2_Probabilities_mask.tiff	5512	no	IE2	ProteinPanel	14	9
TBB226	ROI_004	20200819_ST_BCexh_H_TBB226_s0_p3_r4_a4_ac_ilastik_s2_Probabilities_mask.tiff	5613	no	IE2	ProteinPanel	15	10
TBB226	ROI_005	20200819_ST_BCexh_H_TBB226_s0_p3_r5_a5_ac_ilastik_s2_Probabilities_mask.tiff	5713	no	IE2	ProteinPanel	16	11
TBB226	ROI_006	20200819_ST_BCexh_H_TBB226_s0_p3_r6_a6_ac_ilastik_s2_Probabilities_mask.tiff	5658	no	IE2	ProteinPanel	17	12
TBB226	ROI_007	20200819_ST_BCexh_H_TBB226_s0_p3_r7_a7_ac_ilastik_s2_Probabilities_mask.tiff	3965	no	IE2	ProteinPanel	18	13
TBB212	ROI_001	20200820_ST_BCexh_H_TBB212_s0_p3_r1_a1_ac_ilastik_s2_Probabilities_mask.tiff	5919	yes	IE2	ProteinPanel	68	14
TBB212	ROI_010	20200820_ST_BCexh_H_TBB212_s0_p3_r10_a10_ac_ilastik_s2_Probabilities_mask.tiff	2574	no	IE2	ProteinPanel	69	15
TBB212	ROI_002	20200820_ST_BCexh_H_TBB212_s0_p3_r2_a2_ac_ilastik_s2_Probabilities_mask.tiff	6014	yes	IE2	ProteinPanel	70	16
TBB212	ROI_003	20200820_ST_BCexh_H_TBB212_s0_p3_r3_a3_ac_ilastik_s2_Probabilities_mask.tiff	7373	pre	IE2	ProteinPanel	71	17
TBB212	ROI_004	20200820_ST_BCexh_H_TBB212_s0_p3_r4_a4_ac_ilastik_s2_Probabilities_mask.tiff	5379	yes	IE2	ProteinPanel	72	18
TBB212	ROI_005	20200820_ST_BCexh_H_TBB212_s0_p3_r5_a5_ac_ilastik_s2_Probabilities_mask.tiff	2849	no	IE2	ProteinPanel	73	19
TBB212	ROI_006	20200820_ST_BCexh_H_TBB212_s0_p3_r6_a6_ac_ilastik_s2_Probabilities_mask.tiff	4820	no	IE2	ProteinPanel	74	20
TBB212	ROI_007	20200820_ST_BCexh_H_TBB212_s0_p3_r7_a7_ac_ilastik_s2_Probabilities_mask.tiff	6871	pre	IE2	ProteinPanel	75	21
TBB212	ROI_008	20200820_ST_BCexh_H_TBB212_s0_p3_r8_a8_ac_ilastik_s2_Probabilities_mask.tiff	4095	no	IE2	ProteinPanel	76	22
TBB212	ROI_009	20200820_ST_BCexh_H_TBB212_s0_p3_r9_a9_ac_ilastik_s2_Probabilities_mask.tiff	5478	no	IE2	ProteinPanel	77	23
TBB035	ROI_001	20200821_ST_BCexh_H_TBB035_s0_p4_r1_a1_ac_ilastik_s2_Probabilities_mask.tiff	4768	no	IE2	ProteinPanel	63	24
TBB035	ROI_002	20200821_ST_BCexh_H_TBB035_s0_p4_r2_a2_ac_ilastik_s2_Probabilities_mask.tiff	5862	no	IE2	ProteinPanel	64	25
TBB035	ROI_003	20200821_ST_BCexh_H_TBB035_s0_p4_r3_a3_ac_ilastik_s2_Probabilities_mask.tiff	7686	no	IE2	ProteinPanel	65	26
TBB035	ROI_004	20200821_ST_BCexh_H_TBB035_s0_p4_r4_a4_ac_ilastik_s2_Probabilities_mask.tiff	6122	no	IE2	ProteinPanel	66	27
TBB035	ROI_005	20200821_ST_BCexh_H_TBB035_s0_p4_r5_a5_ac_ilastik_s2_Probabilities_mask.tiff	4189	no	IE2	ProteinPanel	67	28
TBB165	ROI_001	20200821_ST_BCexh_H_TBB165_s0_p3_r1_a1_ac_ilastik_s2_Probabilities_mask.tiff	7079	no	IE1	ProteinPanel	36	29
TBB165	ROI_002	20200821_ST_BCexh_H_TBB165_s0_p3_r2_a2_ac_ilastik_s2_Probabilities_mask.tiff	5541	pre	IE1	ProteinPanel	37	30
TBB165	ROI_003	20200821_ST_BCexh_H_TBB165_s0_p3_r3_a3_ac_ilastik_s2_Probabilities_mask.tiff	5782	no	IE1	ProteinPanel	38	31
TBB165	ROI_004	20200821_ST_BCexh_H_TBB165_s0_p3_r4_a4_ac_ilastik_s2_Probabilities_mask.tiff	6241	no	IE1	ProteinPanel	39	32
TBB165	ROI_005	20200821_ST_BCexh_H_TBB165_s0_p3_r5_a5_ac_ilastik_s2_Probabilities_mask.tiff	5888	no	IE1	ProteinPanel	40	33
TBB165	ROI_006	20200821_ST_BCexh_H_TBB165_s0_p3_r6_a6_ac_ilastik_s2_Probabilities_mask.tiff	6184	no	IE1	ProteinPanel	41	34
TBB165	ROI_007	20200821_ST_BCexh_H_TBB165_s0_p3_r7_a7_ac_ilastik_s2_Probabilities_mask.tiff	6958	pre	IE1	ProteinPanel	42	35
TBB102	ROI_001	20200822_ST_BCexh_H_TBB102_s0_p3_r1_a1_ac_ilastik_s2_Probabilities_mask.tiff	4595	no	IE2	ProteinPanel	19	36
TBB102	ROI_002	20200822_ST_BCexh_H_TBB102_s0_p3_r2_a2_ac_ilastik_s2_Probabilities_mask.tiff	6178	yes	IE2	ProteinPanel	20	37
TBB102	ROI_003	20200822_ST_BCexh_H_TBB102_s0_p3_r3_a3_ac_ilastik_s2_Probabilities_mask.tiff	4739	no	IE2	ProteinPanel	21	38
TBB102	ROI_004	20200822_ST_BCexh_H_TBB102_s0_p3_r4_a4_ac_ilastik_s2_Probabilities_mask.tiff	4493	no	IE2	ProteinPanel	22	39
TBB102	ROI_005	20200822_ST_BCexh_H_TBB102_s0_p3_r5_a5_ac_ilastik_s2_Probabilities_mask.tiff	6445	no	IE2	ProteinPanel	23	40
TBB102	ROI_006	20200822_ST_BCexh_H_TBB102_s0_p3_r6_a6_ac_ilastik_s2_Probabilities_mask.tiff	3257	no	IE2	ProteinPanel	24	41
TBB214	ROI_001	20200822_ST_BCexh_H_TBB214_s0_p3_r1_a1_ac_ilastik_s2_Probabilities_mask.tiff	5369	yes	IE2	ProteinPanel	43	42
TBB214	ROI_002	20200822_ST_BCexh_H_TBB214_s0_p3_r2_a2_ac_ilastik_s2_Probabilities_mask.tiff	6715	pre	IE2	ProteinPanel	44	43
TBB214	ROI_003	20200822_ST_BCexh_H_TBB214_s0_p3_r3_a3_ac_ilastik_s2_Probabilities_mask.tiff	7361	pre	IE2	ProteinPanel	45	44
TBB214	ROI_004	20200822_ST_BCexh_H_TBB214_s0_p3_r4_a4_ac_ilastik_s2_Probabilities_mask.tiff	6902	no	IE2	ProteinPanel	46	45
TBB214	ROI_005	20200822_ST_BCexh_H_TBB214_s0_p3_r5_a5_ac_ilastik_s2_Probabilities_mask.tiff	6895	no	IE2	ProteinPanel	47	46
TBB214	ROI_006	20200822_ST_BCexh_H_TBB214_s0_p3_r6_a6_ac_ilastik_s2_Probabilities_mask.tiff	6393	no	IE2	ProteinPanel	48	47
TBB214	ROI_007	20200822_ST_BCexh_H_TBB214_s0_p3_r7_a7_ac_ilastik_s2_Probabilities_mask.tiff	7141	no	IE2	ProteinPanel	49	48
TBB129	ROI_001	20200924_ST_BCexh_H_TBB129_s0_p3_r1_a1_ac_ilastik_s2_Probabilities_mask.tiff	7361	no	IE1	ProteinPanel	25	49
TBB129	ROI_002	20200924_ST_BCexh_H_TBB129_s0_p3_r2_a2_ac_ilastik_s2_Probabilities_mask.tiff	4309	no	IE1	ProteinPanel	26	50
TBB129	ROI_003	20200924_ST_BCexh_H_TBB129_s0_p3_r3_a3_ac_ilastik_s2_Probabilities_mask.tiff	4707	no	IE1	ProteinPanel	27	51
TBB129	ROI_004	20200924_ST_BCexh_H_TBB129_s0_p3_r4_a4_ac_ilastik_s2_Probabilities_mask.tiff	4169	no	IE1	ProteinPanel	28	52
TBB129	ROI_005	20200924_ST_BCexh_H_TBB129_s0_p3_r5_a5_ac_ilastik_s2_Probabilities_mask.tiff	4392	no	IE1	ProteinPanel	29	53
TBB129	ROI_006	20200924_ST_BCexh_H_TBB129_s0_p3_r6_a6_ac_ilastik_s2_Probabilities_mask.tiff	5616	pre	IE1	ProteinPanel	30	54
TBB171	ROI_001	20200925_ST_BCexh_H_TBB171_s0_p3_r1_a1_ac_ilastik_s2_Probabilities_mask.tiff	5845	no	IE1	ProteinPanel	31	55
TBB171	ROI_002	20200925_ST_BCexh_H_TBB171_s0_p3_r2_a2_ac_ilastik_s2_Probabilities_mask.tiff	5648	no	IE1	ProteinPanel	32	56
TBB171	ROI_003	20200925_ST_BCexh_H_TBB171_s0_p3_r3_a3_ac_ilastik_s2_Probabilities_mask.tiff	5853	no	IE1	ProteinPanel	33	57
TBB171	ROI_004	20200925_ST_BCexh_H_TBB171_s0_p3_r4_a4_ac_ilastik_s2_Probabilities_mask.tiff	5586	no	IE1	ProteinPanel	34	58
TBB171	ROI_005	20200925_ST_BCexh_H_TBB171_s0_p3_r5_a5_ac_ilastik_s2_Probabilities_mask.tiff	6086	no	IE1	ProteinPanel	35	59
TBB184	ROI_001	20200925_ST_BCexh_H_TBB184_s0_p3_r1_a1_ac_ilastik_s2_Probabilities_mask.tiff	5836	pre	IE1	ProteinPanel	50	60
TBB184	ROI_002	20200925_ST_BCexh_H_TBB184_s0_p3_r2_a2_ac_ilastik_s2_Probabilities_mask.tiff	5708	no	IE1	ProteinPanel	51	61
TBB184	ROI_003	20200925_ST_BCexh_H_TBB184_s0_p3_r3_a3_ac_ilastik_s2_Probabilities_mask.tiff	5010	no	IE1	ProteinPanel	52	62
TBB184	ROI_004	20200925_ST_BCexh_H_TBB184_s0_p3_r4_a4_ac_ilastik_s2_Probabilities_mask.tiff	5724	no	IE1	ProteinPanel	53	63
TBB184	ROI_005	20200925_ST_BCexh_H_TBB184_s0_p3_r5_a5_ac_ilastik_s2_Probabilities_mask.tiff	4299	no	IE1	ProteinPanel	54	64
TBB184	ROI_006	20200925_ST_BCexh_H_TBB184_s0_p3_r6_a6_ac_ilastik_s2_Probabilities_mask.tiff	5251	no	IE1	ProteinPanel	55	65
TBB111	ROI_001	20200928_ST_BCexh_H_TBB111_s0_p3_r1_a1_ac_ilastik_s2_Probabilities_mask.tiff	8054	no	IE1	ProteinPanel	7	66
TBB111	ROI_002	20200928_ST_BCexh_H_TBB111_s0_p3_r2_a2_ac_ilastik_s2_Probabilities_mask.tiff	4314	no	IE1	ProteinPanel	8	67
TBB111	ROI_003	20200928_ST_BCexh_H_TBB111_s0_p3_r3_a3_ac_ilastik_s2_Probabilities_mask.tiff	3394	no	IE1	ProteinPanel	9	68
TBB111	ROI_004	20200928_ST_BCexh_H_TBB111_s0_p3_r4_a4_ac_ilastik_s2_Probabilities_mask.tiff	2166	no	IE1	ProteinPanel	10	69
TBB111	ROI_005	20200928_ST_BCexh_H_TBB111_s0_p3_r5_a5_ac_ilastik_s2_Probabilities_mask.tiff	3495	pre	IE1	ProteinPanel	11	70
TBB338	ROI_001	20200928_ST_BCexh_H_TBB338_s0_p4_r1_a1_ac_ilastik_s2_Probabilities_mask.tiff	6701	yes	IE1	ProteinPanel	56	71
TBB338	ROI_002	20200928_ST_BCexh_H_TBB338_s0_p4_r2_a2_ac_ilastik_s2_Probabilities_mask.tiff	7386	pre	IE1	ProteinPanel	57	72
TBB338	ROI_003	20200928_ST_BCexh_H_TBB338_s0_p4_r3_a3_ac_ilastik_s2_Probabilities_mask.tiff	6293	no	IE1	ProteinPanel	58	73
TBB338	ROI_004	20200928_ST_BCexh_H_TBB338_s0_p4_r4_a4_ac_ilastik_s2_Probabilities_mask.tiff	6209	no	IE1	ProteinPanel	59	74
TBB338	ROI_005	20200928_ST_BCexh_H_TBB338_s0_p4_r5_a5_ac_ilastik_s2_Probabilities_mask.tiff	7069	no	IE1	ProteinPanel	60	75
TBB338	ROI_006	20200928_ST_BCexh_H_TBB338_s0_p4_r6_a6_ac_ilastik_s2_Probabilities_mask.tiff	7445	no	IE1	ProteinPanel	61	76
TBB338	ROI_007	20200928_ST_BCexh_H_TBB338_s0_p4_r7_a7_ac_ilastik_s2_Probabilities_mask.tiff	6533	no	IE1	ProteinPanel	62	77

## Sheet: RNA_panel
ROI info IMC panel 2
sample	ROI	FileName_cellmask	cellnumber	TLS	TIG	panel_type	ImageNumber
TBB075	ROI_001	20200811_ST_BCexh_R_TBB075_s0_p3_r1_a1_ac_ilastik_s2_Probabilities_mask.tiff	6747	no	TIG3	RNApanel	1
TBB075	ROI_002	20200811_ST_BCexh_R_TBB075_s0_p3_r2_a2_ac_ilastik_s2_Probabilities_mask.tiff	5006	no	TIG3	RNApanel	2
TBB075	ROI_003	20200811_ST_BCexh_R_TBB075_s0_p3_r3_a3_ac_ilastik_s2_Probabilities_mask.tiff	3965	no	TIG3	RNApanel	3
TBB075	ROI_004	20200811_ST_BCexh_R_TBB075_s0_p3_r4_a4_ac_ilastik_s2_Probabilities_mask.tiff	5572	yes	TIG3	RNApanel	4
TBB075	ROI_005	20200811_ST_BCexh_R_TBB075_s0_p3_r5_a5_ac_ilastik_s2_Probabilities_mask.tiff	6005	no	TIG3	RNApanel	5
TBB075	ROI_006	20200811_ST_BCexh_R_TBB075_s0_p3_r6_a6_ac_ilastik_s2_Probabilities_mask.tiff	4459	no	TIG3	RNApanel	6
TBB111	ROI_001	20200812_ST_BCexh_R_TBB111_s0_p3_r1_a1_ac_ilastik_s2_Probabilities_mask.tiff	7386	no	TIG2	RNApanel	7
TBB111	ROI_002	20200812_ST_BCexh_R_TBB111_s0_p3_r2_a2_ac_ilastik_s2_Probabilities_mask.tiff	4220	no	TIG2	RNApanel	8
TBB111	ROI_003	20200812_ST_BCexh_R_TBB111_s0_p3_r3_a3_ac_ilastik_s2_Probabilities_mask.tiff	3513	no	TIG2	RNApanel	9
TBB111	ROI_004	20200812_ST_BCexh_R_TBB111_s0_p3_r4_a4_ac_ilastik_s2_Probabilities_mask.tiff	2391	no	TIG2	RNApanel	10
TBB111	ROI_005	20200812_ST_BCexh_R_TBB111_s0_p3_r5_a5_ac_ilastik_s2_Probabilities_mask.tiff	3612	pre	TIG2	RNApanel	11
TBB226	ROI_001	20200812_ST_BCexh_R_TBB226_s0_p3_r1_a1_ac_ilastik_s2_Probabilities_mask.tiff	7203	yes	TIG3	RNApanel	12
TBB226	ROI_002	20200812_ST_BCexh_R_TBB226_s0_p3_r2_a2_ac_ilastik_s2_Probabilities_mask.tiff	5919	yes	TIG3	RNApanel	13
TBB226	ROI_003	20200812_ST_BCexh_R_TBB226_s0_p3_r3_a3_ac_ilastik_s2_Probabilities_mask.tiff	5631	no	TIG3	RNApanel	14
TBB226	ROI_004	20200812_ST_BCexh_R_TBB226_s0_p3_r4_a4_ac_ilastik_s2_Probabilities_mask.tiff	5939	no	TIG3	RNApanel	15
TBB226	ROI_005	20200812_ST_BCexh_R_TBB226_s0_p3_r5_a5_ac_ilastik_s2_Probabilities_mask.tiff	6332	no	TIG3	RNApanel	16
TBB226	ROI_006	20200812_ST_BCexh_R_TBB226_s0_p3_r6_a6_ac_ilastik_s2_Probabilities_mask.tiff	6234	no	TIG3	RNApanel	17
TBB226	ROI_007	20200812_ST_BCexh_R_TBB226_s0_p3_r7_a7_ac_ilastik_s2_Probabilities_mask.tiff	4539	no	TIG3	RNApanel	18
TBB102	ROI_001	20200813_ST_BCexh_R_TBB102_s0_p3_r1_a1_ac_ilastik_s2_Probabilities_mask.tiff	4623	no	TIG3	RNApanel	19
TBB102	ROI_002	20200813_ST_BCexh_R_TBB102_s0_p3_r2_a2_ac_ilastik_s2_Probabilities_mask.tiff	5936	yes	TIG3	RNApanel	20
TBB102	ROI_003	20200813_ST_BCexh_R_TBB102_s0_p3_r3_a3_ac_ilastik_s2_Probabilities_mask.tiff	4832	no	TIG3	RNApanel	21
TBB102	ROI_004	20200813_ST_BCexh_R_TBB102_s0_p3_r4_a4_ac_ilastik_s2_Probabilities_mask.tiff	4266	no	TIG3	RNApanel	22
TBB102	ROI_005	20200813_ST_BCexh_R_TBB102_s0_p3_r5_a5_ac_ilastik_s2_Probabilities_mask.tiff	6587	no	TIG3	RNApanel	23
TBB102	ROI_006	20200813_ST_BCexh_R_TBB102_s0_p3_r6_a6_ac_ilastik_s2_Probabilities_mask.tiff	3076	no	TIG3	RNApanel	24
TBB129	ROI_001	20200813_ST_BCexh_R_TBB129_s0_p3_r1_a1_ac_ilastik_s2_Probabilities_mask.tiff	7436	no	TIG2	RNApanel	25
TBB129	ROI_002	20200813_ST_BCexh_R_TBB129_s0_p3_r2_a2_ac_ilastik_s2_Probabilities_mask.tiff	4710	no	TIG2	RNApanel	26
TBB129	ROI_003	20200813_ST_BCexh_R_TBB129_s0_p3_r3_a3_ac_ilastik_s2_Probabilities_mask.tiff	5042	no	TIG2	RNApanel	27
TBB129	ROI_004	20200813_ST_BCexh_R_TBB129_s0_p3_r4_a4_ac_ilastik_s2_Probabilities_mask.tiff	4278	no	TIG2	RNApanel	28
TBB129	ROI_005	20200813_ST_BCexh_R_TBB129_s0_p3_r5_a5_ac_ilastik_s2_Probabilities_mask.tiff	4653	no	TIG2	RNApanel	29
TBB129	ROI_006	20200813_ST_BCexh_R_TBB129_s0_p3_r6_a6_ac_ilastik_s2_Probabilities_mask.tiff	5610	pre	TIG2	RNApanel	30
TBB171	ROI_001	20200814_ST_BCexh_R_TBB171_s0_p3_r1_a1_ac_ilastik_s2_Probabilities_mask.tiff	5496	no	TIG2	RNApanel	31
TBB171	ROI_002	20200814_ST_BCexh_R_TBB171_s0_p3_r2_a2_ac_ilastik_s2_Probabilities_mask.tiff	6150	no	TIG2	RNApanel	32
TBB171	ROI_003	20200814_ST_BCexh_R_TBB171_s0_p3_r3_a3_ac_ilastik_s2_Probabilities_mask.tiff	5566	no	TIG2	RNApanel	33
TBB171	ROI_004	20200814_ST_BCexh_R_TBB171_s0_p3_r4_a4_ac_ilastik_s2_Probabilities_mask.tiff	5364	no	TIG2	RNApanel	34
TBB171	ROI_005	20200814_ST_BCexh_R_TBB171_s0_p3_r5_a5_ac_ilastik_s2_Probabilities_mask.tiff	5584	no	TIG2	RNApanel	35
TBB165	ROI_001	20200817_ST_BCexh_R_TBB165_s0_p3_r1_a1_ac_ilastik_s2_Probabilities_mask.tiff	7158	no	TIG2	RNApanel	36
TBB165	ROI_002	20200817_ST_BCexh_R_TBB165_s0_p3_r2_a2_ac_ilastik_s2_Probabilities_mask.tiff	5807	pre	TIG2	RNApanel	37
TBB165	ROI_003	20200817_ST_BCexh_R_TBB165_s0_p3_r3_a3_ac_ilastik_s2_Probabilities_mask.tiff	6193	no	TIG2	RNApanel	38
TBB165	ROI_004	20200817_ST_BCexh_R_TBB165_s0_p3_r4_a4_ac_ilastik_s2_Probabilities_mask.tiff	6456	no	TIG2	RNApanel	39
TBB165	ROI_005	20200817_ST_BCexh_R_TBB165_s0_p3_r5_a5_ac_ilastik_s2_Probabilities_mask.tiff	6193	no	TIG2	RNApanel	40
TBB165	ROI_006	20200817_ST_BCexh_R_TBB165_s0_p3_r6_a6_ac_ilastik_s2_Probabilities_mask.tiff	6298	no	TIG2	RNApanel	41
TBB165	ROI_007	20200817_ST_BCexh_R_TBB165_s0_p3_r7_a7_ac_ilastik_s2_Probabilities_mask.tiff	6712	pre	TIG2	RNApanel	42
TBB214	ROI_001	20200817_ST_BCexh_R_TBB214_s0_p3_r1_a1_ac_ilastik_s2_Probabilities_mask.tiff	2982	yes	TIG3	RNApanel	43
TBB214	ROI_002	20200817_ST_BCexh_R_TBB214_s0_p3_r2_a2_ac_ilastik_s2_Probabilities_mask.tiff	6102	pre	TIG3	RNApanel	44
TBB214	ROI_003	20200817_ST_BCexh_R_TBB214_s0_p3_r3_a3_ac_ilastik_s2_Probabilities_mask.tiff	7216	pre	TIG3	RNApanel	45
TBB214	ROI_004	20200817_ST_BCexh_R_TBB214_s0_p3_r4_a4_ac_ilastik_s2_Probabilities_mask.tiff	6760	no	TIG3	RNApanel	46
TBB214	ROI_005	20200817_ST_BCexh_R_TBB214_s0_p3_r5_a5_ac_ilastik_s2_Probabilities_mask.tiff	6988	no	TIG3	RNApanel	47
TBB214	ROI_006	20200817_ST_BCexh_R_TBB214_s0_p3_r6_a6_ac_ilastik_s2_Probabilities_mask.tiff	6872	no	TIG3	RNApanel	48
TBB214	ROI_007	20200817_ST_BCexh_R_TBB214_s0_p3_r7_a7_ac_ilastik_s2_Probabilities_mask.tiff	6811	no	TIG3	RNApanel	49
TBB184	ROI_001	20200818_ST_BCexh_R_TBB184_s0_p3_r1_a1_ac_ilastik_s2_Probabilities_mask.tiff	5985	pre	TIG2	RNApanel	50
TBB184	ROI_002	20200818_ST_BCexh_R_TBB184_s0_p3_r2_a2_ac_ilastik_s2_Probabilities_mask.tiff	5620	no	TIG2	RNApanel	51
TBB184	ROI_003	20200818_ST_BCexh_R_TBB184_s0_p3_r3_a3_ac_ilastik_s2_Probabilities_mask.tiff	5427	no	TIG2	RNApanel	52
TBB184	ROI_004	20200818_ST_BCexh_R_TBB184_s0_p3_r4_a4_ac_ilastik_s2_Probabilities_mask.tiff	5830	no	TIG2	RNApanel	53
TBB184	ROI_005	20200818_ST_BCexh_R_TBB184_s0_p3_r5_a5_ac_ilastik_s2_Probabilities_mask.tiff	4616	no	TIG2	RNApanel	54
TBB184	ROI_006	20200818_ST_BCexh_R_TBB184_s0_p3_r6_a6_ac_ilastik_s2_Probabilities_mask.tiff	5602	no	TIG2	RNApanel	55
TBB338	ROI_001	20200818_ST_BCexh_R_TBB338_s0_p3_r1_a1_ac_ilastik_s2_Probabilities_mask.tiff	7318	yes	TIG2	RNApanel	56
TBB338	ROI_002	20200818_ST_BCexh_R_TBB338_s0_p3_r2_a2_ac_ilastik_s2_Probabilities_mask.tiff	7474	pre	TIG2	RNApanel	57
TBB338	ROI_003	20200818_ST_BCexh_R_TBB338_s0_p3_r3_a3_ac_ilastik_s2_Probabilities_mask.tiff	6865	no	TIG2	RNApanel	58
TBB338	ROI_004	20200818_ST_BCexh_R_TBB338_s0_p3_r4_a4_ac_ilastik_s2_Probabilities_mask.tiff	6462	no	TIG2	RNApanel	59
TBB338	ROI_005	20200818_ST_BCexh_R_TBB338_s0_p3_r5_a5_ac_ilastik_s2_Probabilities_mask.tiff	7302	no	TIG2	RNApanel	60
TBB338	ROI_006	20200818_ST_BCexh_R_TBB338_s0_p3_r6_a6_ac_ilastik_s2_Probabilities_mask.tiff	7549	no	TIG2	RNApanel	61
TBB338	ROI_007	20200818_ST_BCexh_R_TBB338_s0_p3_r7_a7_ac_ilastik_s2_Probabilities_mask.tiff	6904	no	TIG2	RNApanel	62
TBB035	ROI_001	20200820_ST_BCexh_R_TBB035_s0_p3_r1_a1_ac_ilastik_s2_Probabilities_mask.tiff	5400	no	TIG3	RNApanel	63
TBB035	ROI_002	20200820_ST_BCexh_R_TBB035_s0_p3_r2_a2_ac_ilastik_s2_Probabilities_mask.tiff	6172	no	TIG3	RNApanel	64
TBB035	ROI_003	20200820_ST_BCexh_R_TBB035_s0_p3_r3_a3_ac_ilastik_s2_Probabilities_mask.tiff	6862	no	TIG3	RNApanel	65
TBB035	ROI_004	20200820_ST_BCexh_R_TBB035_s0_p3_r4_a4_ac_ilastik_s2_Probabilities_mask.tiff	6029	no	TIG3	RNApanel	66
TBB035	ROI_005	20200820_ST_BCexh_R_TBB035_s0_p3_r5_a5_ac_ilastik_s2_Probabilities_mask.tiff	4574	no	TIG3	RNApanel	67
TBB212	ROI_001	20208814_ST_BCexh_R_TBB212_s0_p3_r1_a1_ac_ilastik_s2_Probabilities_mask.tiff	5942	yes	TIG3	RNApanel	68
TBB212	ROI_010	20208814_ST_BCexh_R_TBB212_s0_p3_r10_a10_ac_ilastik_s2_Probabilities_mask.tiff	2834	no	TIG3	RNApanel	69
TBB212	ROI_002	20208814_ST_BCexh_R_TBB212_s0_p3_r2_a2_ac_ilastik_s2_Probabilities_mask.tiff	6103	yes	TIG3	RNApanel	70
TBB212	ROI_003	20208814_ST_BCexh_R_TBB212_s0_p3_r3_a3_ac_ilastik_s2_Probabilities_mask.tiff	7354	pre	TIG3	RNApanel	71
TBB212	ROI_004	20208814_ST_BCexh_R_TBB212_s0_p3_r4_a4_ac_ilastik_s2_Probabilities_mask.tiff	5538	yes	TIG3	RNApanel	72
TBB212	ROI_005	20208814_ST_BCexh_R_TBB212_s0_p3_r5_a5_ac_ilastik_s2_Probabilities_mask.tiff	3082	no	TIG3	RNApanel	73
TBB212	ROI_006	20208814_ST_BCexh_R_TBB212_s0_p3_r6_a6_ac_ilastik_s2_Probabilities_mask.tiff	4970	no	TIG3	RNApanel	74
TBB212	ROI_007	20208814_ST_BCexh_R_TBB212_s0_p3_r7_a7_ac_ilastik_s2_Probabilities_mask.tiff	6884	pre	TIG3	RNApanel	75
TBB212	ROI_008	20208814_ST_BCexh_R_TBB212_s0_p3_r8_a8_ac_ilastik_s2_Probabilities_mask.tiff	4132	no	TIG3	RNApanel	76
TBB212	ROI_009	20208814_ST_BCexh_R_TBB212_s0_p3_r9_a9_ac_ilastik_s2_Probabilities_mask.tiff	5664	no	TIG3	RNApanel	77
